# Supplementary material for: Crystal structure of sodium thio­sulfate dihydrate and comparison to the penta­hydrate
Source: Acta Crystallogr E Crystallogr Commun. 2023 Jan 1;79(Pt 1):44–9. doi: 10.1107/S2056989022011975 (PMC9815136; doi:10.1107/S2056989022011975)
Supplement: Supplementary file 1 [file e-79-00044-sup1.cif]

##############################################################################
#                                                                            #
# This CIF contains the data in a paper accepted for publication in          #
# Acta Crystallographica Section E. It conforms to the requirements of       #
# Notes for Authors for Acta Crystallographica Section E, and has been       #
# peer reviewed under the auspices of the IUCr Commission on Journals.       #
#                                                                            #
# Full details of the Crystallographic Information File format               #
# are given in the paper "The Crystallographic Information File (CIF):       #
# a New Standard Archive File for Crystallography" by S. R. Hall, F. H.      #
# Allen and I. D. Brown [Acta Cryst. (1991), A47, 655-685].                  #
#                                                                            #
# The current version of the core CIF dictionary is obtainable from          #
# ftp://ftp.iucr.org/pub/cif_core.dic.                                       #
#                                                                            #
# Software is freely available for graphical display of the structure(s)     #
# in this CIF. For information consult the CIF software page                 #
# http://www.iucr.org/resources/cif/software.                                #
#                                                                            #
# This file may be used for bona fide research purposes within the           #
# scientific community so long as proper attribution is given to the journal # 
# article from which it was obtained.                                        #
#                                                                            #
##############################################################################
data_global
_audit_creation_method     'SHELXL-2014/7'
_journal_date_recd_electronic     2022-12-07
_journal_date_accepted     2022-12-18
_journal_name_full     'Acta Crystallographica, Section E'
_journal_year     2023
_journal_volume     79
_journal_issue      1
_journal_page_first     44
_journal_page_last     49
_journal_paper_category     GI
_journal_paper_doi     10.1107/S2056989022011975
_journal_coeditor_code     HB8046
_publ_contact_author_name     'Klein, Wilhelm'
_publ_contact_author_address
; Technische Universit\"at M\"unchen
  School of Natural Sciences
  Lichtenbergstra\&se 4
  85747 Garching
  Germany
;
_publ_contact_author_email     'wilhelm.klein@tum.de'
_publ_contact_author_fax     '+49 89 289-13186'
_publ_contact_author_phone     '+49 89 289-13227'
_publ_section_title
;
Crystal structure of sodium thiosulfate dihydrate and comparison to the
pentahydrate
;
_publ_section_title_footnote     .
loop_
    _publ_author_name
    _publ_author_footnote
    _publ_author_address
    'Klein, Wilhelm' ?
; Technische Universit\"at M\"unchen
  School of Natural Sciences
  Lichtenbergstra\&se 4
  85747 Garching
  Germany
;
_publ_section_synopsis
;
Na~2~S~2~O~3~\\cdot2H~2~O has been known for more than a hundred years but no
structural data were known to date. Now, crystals of this compound have been
grown at the surface of an aqueous solution of Na~2~S~2~O~3~. The sodium
cations are five- to seven-coordinate by thiosulfate anions and water
molecules with the anions acting as mono- and bidentate ligands. The
thiosulfate anions and water molecules are connected by O---H...O and
O---H...S hydrogen bonds of medium strength to form corrugated layers, which
are linked by sodium cations.
;
data_Na2S2O3H2O2_100K
_audit_creation_method     'SHELXL-2014/7'
_chemical_name_systematic
;
Sodium thiosulfate dihydrate
;
_chemical_name_common     ?
_chemical_formula_moiety     '2(Na +), O3 S2 2-, 2(H2 O)'
_chemical_formula_sum     'H4 Na2 O5 S2'
_chemical_formula_iupac     'Na2 S2 O3, 2H2 O'
_chemical_formula_weight     194.13
_space_group_crystal_system     monoclinic
_space_group_name_H-M_alt     'P 21/n'
_space_group_name_Hall     '-P 2yn'
loop_
    _space_group_symop_operation_xyz
    'x, y, z'
    '-x+1/2, y+1/2, -z+1/2'
    '-x, -y, -z'
    'x-1/2, -y-1/2, z-1/2'
_cell_length_a     5.77190(10)
_cell_length_b     19.3257(3)
_cell_length_c     11.5162(3)
_cell_angle_alpha     90
_cell_angle_beta     102.388(2)
_cell_angle_gamma     90
_cell_volume     1254.68(4)
_cell_formula_units_Z     8
_cell_measurement_reflns_used     74172
_cell_measurement_theta_min     3.62
_cell_measurement_theta_max     42.64
_cell_measurement_temperature     100(2)
_exptl_crystal_description     block
_exptl_crystal_colour     colourless
_exptl_crystal_size_max     0.25
_exptl_crystal_size_mid     0.2
_exptl_crystal_size_min     0.15
_exptl_crystal_density_diffrn     2.055
_exptl_crystal_F_000     784
_exptl_absorpt_coefficient_mu     0.932
_exptl_absorpt_correction_type     empirical
_exptl_absorpt_process_details
;
(X-AREA; Stoe & Cie, 2015)
;
_exptl_absorpt_correction_T_min     0.919
_exptl_absorpt_correction_T_max     1.000
_diffrn_ambient_temperature     100(2)
_diffrn_source     'Genix 3D HF Mo'
_diffrn_source_power     0.050
_diffrn_source_voltage     50
_diffrn_source_current     1.000
_diffrn_radiation_type     'Mo K\a'
_diffrn_radiation_wavelength     0.71073
_diffrn_radiation_monochromator     'Graded multilayer mirror'
_diffrn_measurement_device_type     'Stoe StadiVari'
_diffrn_measurement_method     '\w scans'
_diffrn_detector     'Pilatus300K'
_diffrn_detector_area_resol_mean     5.81
_diffrn_reflns_number     52592
_diffrn_reflns_av_R_equivalents     0.0194
_diffrn_reflns_av_unetI/netI     0.0154
_diffrn_reflns_theta_min     3.623
_diffrn_reflns_theta_max     42.263
_diffrn_reflns_theta_full     25.242
_diffrn_measured_fraction_theta_max     0.982
_diffrn_measured_fraction_theta_full     0.996
_diffrn_reflns_limit_h_min     -10
_diffrn_reflns_limit_h_max     10
_diffrn_reflns_limit_k_min     -24
_diffrn_reflns_limit_k_max     36
_diffrn_reflns_limit_l_min     -21
_diffrn_reflns_limit_l_max     21
_reflns_number_total     8735
_reflns_number_gt     7524
_reflns_threshold_expression     'I > 2\s(I)'
_refine_ls_structure_factor_coef     Fsqd
_refine_ls_matrix_type     full
_refine_ls_R_factor_all     0.0236
_refine_ls_R_factor_gt     0.0174
_refine_ls_wR_factor_gt     0.0453
_refine_ls_wR_factor_ref     0.0472
_refine_ls_goodness_of_fit_ref     1.021
_refine_ls_restrained_S_all     1.021
_refine_ls_number_reflns     8735
_refine_ls_number_parameters     195
_refine_ls_number_restraints     0
_refine_ls_hydrogen_treatment     refall
_refine_ls_weighting_scheme     calc
_refine_ls_weighting_details
              'w=1/[\s^2^(Fo^2^)+(0.0285P)^2^+0.0499P] where P=(Fo^2^+2Fc^2^)/3'
_atom_sites_solution_hydrogens     difmap
_atom_sites_solution_primary     direct
_atom_sites_solution_secondary     difmap
_refine_ls_shift/su_max     0.002
_refine_ls_shift/su_mean     0.000
_refine_diff_density_max     0.553
_refine_diff_density_min     -0.407
_refine_ls_extinction_method     none
_refine_ls_extinction_coef     .
loop_
    _atom_type_symbol
    _atom_type_description
    _atom_type_scat_dispersion_real
    _atom_type_scat_dispersion_imag
    _atom_type_scat_source
    'Na' 'Na' 0.0362 0.0249
                         'International Tables Vol C Tables 4.2.6.8 and 6.1.1.4'
    'S' 'S' 0.1246 0.1234
                         'International Tables Vol C Tables 4.2.6.8 and 6.1.1.4'
    'O' 'O' 0.0106 0.0060
                         'International Tables Vol C Tables 4.2.6.8 and 6.1.1.4'
    'H' 'H' 0.0000 0.0000
                         'International Tables Vol C Tables 4.2.6.8 and 6.1.1.4'
_computing_data_collection
;
X-AREA (Stoe & Cie, 2015)
;
_computing_cell_refinement
;
X-AREA (Stoe & Cie, 2015)
;
_computing_data_reduction
;
X-AREA (Stoe & Cie, 2015)
;
_computing_structure_solution
;
SHELXS97 (Sheldrick, 2008)
;
_computing_structure_refinement
;
<i>SHELXL2014/7</i> (Sheldrick, 2015)
;
_computing_molecular_graphics
;
DIAMOND (Brandenburg & Putz, 2012)
;
loop_
    _atom_site_type_symbol
    _atom_site_label
    _atom_site_fract_x
    _atom_site_fract_y
    _atom_site_fract_z
    _atom_site_U_iso_or_equiv
    _atom_site_adp_type
    _atom_site_calc_flag
    _atom_site_occupancy
    _atom_site_disorder_assembly
    _atom_site_disorder_group
    Na Na1 0.76421(4) 0.06060(2) 0.07970(2) 0.01045(4) Uani d 1 . .
    Na Na2 0.77035(4) 0.05630(2) 0.42885(2) 0.01123(4) Uani d 1 . .
    Na Na3 0.69690(4) 0.18045(2) 0.68402(2) 0.00931(4) Uani d 1 . .
    Na Na4 0.25074(4) 0.16699(2) 0.96445(2) 0.01068(4) Uani d 1 . .
    S S1 0.40448(2) 0.21188(2) 0.40032(2) 0.00580(2) Uani d 1 . .
    S S2 0.05139(2) 0.22163(2) 0.34974(2) 0.00789(2) Uani d 1 . .
    O O1 0.46625(7) 0.13787(2) 0.40401(4) 0.01077(6) Uani d 1 . .
    O O2 0.48663(6) 0.24383(2) 0.51923(3) 0.00914(5) Uani d 1 . .
    O O3 0.51216(6) 0.24942(2) 0.31289(3) 0.00948(5) Uani d 1 . .
    S S3 0.50073(2) 0.04913(2) 0.80268(2) 0.00634(2) Uani d 1 . .
    S S4 0.85520(2) 0.05914(2) 0.83904(2) 0.00764(2) Uani d 1 . .
    O O4 0.40222(7) 0.09813(2) 0.70691(4) 0.01385(7) Uani d 1 . .
    O O5 0.41409(7) 0.06361(2) 0.91219(3) 0.01001(6) Uani d 1 . .
    O O6 0.43732(7) -0.02303(2) 0.76485(3) 0.01022(6) Uani d 1 . .
    O O7 0.62228(7) 0.17816(2) 0.10472(4) 0.01099(6) Uani d 1 . .
    H H1 0.721(2) 0.2050(6) 0.0833(10) 0.020(2) Uiso d 1 . .
    H H2 0.610(2) 0.1913(6) 0.1672(11) 0.024(3) Uiso d 1 . .
    O O8 0.14212(7) 0.11545(2) 0.13791(4) 0.01073(6) Uani d 1 . .
    H H3 0.250(2) 0.0899(6) 0.1722(10) 0.022(3) Uiso d 1 . .
    H H4 0.117(2) 0.1420(8) 0.1836(12) 0.036(3) Uiso d 1 . .
    O O9 0.16296(7) 0.02476(2) 0.41193(4) 0.01152(6) Uani d 1 . .
    H H5 0.249(3) 0.0597(8) 0.4053(13) 0.040(4) Uiso d 1 . .
    H H6 0.162(2) 0.0032(7) 0.3500(11) 0.028(3) Uiso d 1 . .
    O O10 0.96285(7) 0.13736(2) 0.57734(4) 0.01076(6) Uani d 1 . .
    H H7 1.090(2) 0.1261(7) 0.6218(11) 0.028(3) Uiso d 1 . .
    H H8 0.987(2) 0.1637(7) 0.5266(11) 0.030(3) Uiso d 1 . .
loop_
    _atom_site_aniso_label
    _atom_site_aniso_U_11
    _atom_site_aniso_U_22
    _atom_site_aniso_U_33
    _atom_site_aniso_U_12
    _atom_site_aniso_U_13
    _atom_site_aniso_U_23
    Na1 0.01049(8) 0.01158(9) 0.00939(9) -0.00200(7) 0.00237(7) 0.00018(7)
    Na2 0.01055(9) 0.01247(9) 0.00991(9) 0.00314(7) 0.00051(7) -0.00119(7)
    Na3 0.00991(8) 0.00920(8) 0.00892(8) 0.00016(6) 0.00226(6) 0.00054(6)
    Na4 0.01100(8) 0.00982(9) 0.01091(9) 0.00286(7) 0.00168(7) -0.00021(7)
    S1 0.00541(4) 0.00571(4) 0.00618(4) 0.00005(3) 0.00100(3) -0.00008(3)
    S2 0.00558(4) 0.01003(4) 0.00789(4) 0.00030(3) 0.00106(3) 0.00014(3)
    O1 0.00952(13) 0.00573(13) 0.01647(16) 0.00125(10) 0.00145(11) -0.00059(11)
    O2 0.00966(13) 0.01030(14) 0.00666(12) -0.00023(10) -0.00002(10)
                                                                    -0.00154(10)
    O3 0.00852(12) 0.01143(14) 0.00930(13) -0.00052(10) 0.00372(10) 0.00192(10)
    S3 0.00611(4) 0.00644(4) 0.00640(4) -0.00036(3) 0.00113(3) 0.00010(3)
    S4 0.00626(4) 0.00816(4) 0.00842(4) -0.00021(3) 0.00138(3) 0.00005(3)
    O4 0.00915(13) 0.01576(16) 0.01486(16) -0.00036(12) -0.00138(12) 0.00848(13)
    O5 0.00940(13) 0.01171(14) 0.00994(14) 0.00015(11) 0.00431(11) -0.00291(11)
    O6 0.01128(13) 0.00868(13) 0.01099(14) -0.00318(10) 0.00305(11) -0.00345(10)
    O7 0.01116(14) 0.01221(15) 0.00987(14) -0.00230(11) 0.00287(11) -0.00060(11)
    O8 0.01084(14) 0.00978(14) 0.01119(14) 0.00123(11) 0.00152(11) -0.00083(11)
    O9 0.01357(15) 0.01038(14) 0.01172(15) -0.00148(11) 0.00516(12) -0.00135(11)
    O10 0.00916(13) 0.01293(15) 0.01009(14) 0.00096(11) 0.00183(11) 0.00219(11)
_geom_special_details
;
 All esds (except the esd in the dihedral angle between two l.s. planes)
 are estimated using the full covariance matrix.  The cell esds are taken
 into account individually in the estimation of esds in distances, angles
 and torsion angles; correlations between esds in cell parameters are only
 used when they are defined by crystal symmetry.  An approximate (isotropic)
 treatment of cell esds is used for estimating esds involving l.s. planes.
;
loop_
    _geom_bond_atom_site_label_1
    _geom_bond_atom_site_label_2
    _geom_bond_site_symmetry_2
    _geom_bond_distance
    _geom_bond_publ_flag
    Na1 O8 1_655 2.3882(5) ?
    Na1 O6 3_656 2.4451(5) ?
    Na1 O7 . 2.4529(5) ?
    Na1 O5 1_554 2.4771(5) ?
    Na1 O5 3_656 2.6214(5) ?
    Na1 S4 1_554 2.9296(3) ?
    Na1 S3 3_656 3.0917(3) ?
    Na1 S4 3_756 3.1898(3) ?
    Na1 S3 1_554 3.2338(3) ?
    Na1 Na4 1_554 3.6173(3) ?
    Na1 Na4 1_654 3.9337(3) ?
    Na1 Na1 3_655 3.9694(5) ?
    Na2 O1 . 2.3307(4) ?
    Na2 O9 3_656 2.3794(5) ?
    Na2 O6 3_656 2.3831(4) ?
    Na2 O9 1_655 2.3947(5) ?
    Na2 O10 . 2.4078(5) ?
    Na2 Na2 3_756 3.5475(5) ?
    Na2 Na3 . 3.8866(3) ?
    Na2 H8 . 2.557(12) ?
    Na3 O10 . 2.3169(5) ?
    Na3 O2 . 2.3636(4) ?
    Na3 O4 . 2.3845(5) ?
    Na3 O3 4_666 2.4884(4) ?
    Na3 S2 4_666 2.9354(3) ?
    Na3 S4 . 2.9695(3) ?
    Na3 S3 . 3.2022(3) ?
    Na3 S1 4_666 3.2694(3) ?
    Na3 Na4 4_665 3.9395(3) ?
    Na3 Na4 1_655 4.0357(3) ?
    Na4 O5 . 2.3423(4) ?
    Na4 O7 1_556 2.4017(5) ?
    Na4 O8 1_556 2.4317(5) ?
    Na4 O2 4_566 2.4708(4) ?
    Na4 O3 4_566 2.5536(4) ?
    Na4 S1 4_566 3.0636(2) ?
    Na4 S4 1_455 3.1981(3) ?
    Na4 S2 4_666 3.2208(3) ?
    Na4 Na1 1_556 3.6173(3) ?
    Na4 Na1 1_456 3.9337(3) ?
    Na4 Na3 4_566 3.9395(3) ?
    Na4 Na3 1_455 4.0357(3) ?
    S1 O1 . 1.4725(4) ?
    S1 O3 . 1.4815(4) ?
    S1 O2 . 1.4841(4) ?
    S1 S2 . 2.00471(16) ?
    S1 Na4 4_665 3.0636(3) ?
    S1 Na3 4_565 3.2694(3) ?
    S2 Na3 4_565 2.9354(3) ?
    S2 Na4 4_565 3.2208(3) ?
    O2 Na4 4_665 2.4708(4) ?
    O3 Na3 4_565 2.4883(4) ?
    O3 Na4 4_665 2.5536(4) ?
    S3 O4 . 1.4722(4) ?
    S3 O5 . 1.4797(4) ?
    S3 O6 . 1.4832(4) ?
    S3 S4 . 2.00782(16) ?
    S3 Na1 3_656 3.0917(3) ?
    S3 Na1 1_556 3.2338(3) ?
    S4 Na1 1_556 2.9295(3) ?
    S4 Na1 3_756 3.1897(3) ?
    S4 Na4 1_655 3.1981(3) ?
    O5 Na1 1_556 2.4771(5) ?
    O5 Na1 3_656 2.6213(5) ?
    O6 Na2 3_656 2.3831(4) ?
    O6 Na1 3_656 2.4451(5) ?
    O7 Na4 1_554 2.4018(5) ?
    O7 H1 . 0.844(11) ?
    O7 H2 . 0.782(12) ?
    O8 Na1 1_455 2.3882(5) ?
    O8 Na4 1_554 2.4316(5) ?
    O8 H3 . 0.827(12) ?
    O8 H4 . 0.772(14) ?
    O9 Na2 3_656 2.3793(5) ?
    O9 Na2 1_455 2.3947(5) ?
    O9 H5 . 0.851(15) ?
    O9 H6 . 0.825(13) ?
    O10 H7 . 0.828(13) ?
    O10 H8 . 0.810(13) ?
loop_
    _geom_angle_atom_site_label_1
    _geom_angle_atom_site_label_2
    _geom_angle_atom_site_label_3
    _geom_angle_site_symmetry_1
    _geom_angle_site_symmetry_3
    _geom_angle
    _geom_angle_publ_flag
    O8 Na1 O6 1_655 3_656 118.400(16) ?
    O8 Na1 O7 1_655 . 82.178(15) ?
    O6 Na1 O7 3_656 . 88.032(15) ?
    O8 Na1 O5 1_655 1_554 138.729(17) ?
    O6 Na1 O5 3_656 1_554 98.068(15) ?
    O7 Na1 O5 . 1_554 80.357(15) ?
    O8 Na1 O5 1_655 3_656 137.591(16) ?
    O6 Na1 O5 3_656 3_656 56.628(13) ?
    O7 Na1 O5 . 3_656 134.460(16) ?
    O5 Na1 O5 1_554 3_656 77.780(15) ?
    O8 Na1 S4 1_655 1_554 86.073(12) ?
    O6 Na1 S4 3_656 1_554 154.130(13) ?
    O7 Na1 S4 . 1_554 104.610(12) ?
    O5 Na1 S4 1_554 1_554 62.959(10) ?
    O5 Na1 S4 3_656 1_554 100.155(11) ?
    O8 Na1 S3 1_655 3_656 133.571(13) ?
    O6 Na1 S3 3_656 3_656 28.098(9) ?
    O7 Na1 S3 . 3_656 112.008(13) ?
    O5 Na1 S3 1_554 3_656 87.693(11) ?
    O5 Na1 S3 3_656 3_656 28.531(9) ?
    S4 Na1 S3 1_554 3_656 127.864(9) ?
    O8 Na1 S4 1_655 3_756 73.118(12) ?
    O6 Na1 S4 3_656 3_756 88.603(12) ?
    O7 Na1 S4 . 3_756 149.747(13) ?
    O5 Na1 S4 1_554 3_756 129.865(13) ?
    O5 Na1 S4 3_656 3_756 64.918(10) ?
    S4 Na1 S4 1_554 3_756 91.068(7) ?
    S3 Na1 S4 3_656 3_756 75.409(6) ?
    O8 Na1 S3 1_655 1_554 121.015(13) ?
    O6 Na1 S3 3_656 1_554 120.330(12) ?
    O7 Na1 S3 . 1_554 94.657(12) ?
    O5 Na1 S3 1_554 1_554 25.963(9) ?
    O5 Na1 S3 3_656 1_554 82.368(11) ?
    S4 Na1 S3 1_554 1_554 37.616(4) ?
    S3 Na1 S3 3_656 1_554 102.300(7) ?
    S4 Na1 S3 3_756 1_554 112.843(8) ?
    O8 Na1 Na4 1_655 1_554 118.543(13) ?
    O6 Na1 Na4 3_656 1_554 87.500(12) ?
    O7 Na1 Na4 . 1_554 41.293(11) ?
    O5 Na1 Na4 1_554 1_554 39.967(10) ?
    O5 Na1 Na4 3_656 1_554 103.685(11) ?
    S4 Na1 Na4 1_554 1_554 87.559(7) ?
    S3 Na1 Na4 3_656 1_554 96.159(8) ?
    S4 Na1 Na4 3_756 1_554 168.094(9) ?
    S3 Na1 Na4 1_554 1_554 60.141(6) ?
    O8 Na1 Na4 1_655 1_654 35.666(11) ?
    O6 Na1 Na4 3_656 1_654 152.675(13) ?
    O7 Na1 Na4 . 1_654 80.568(11) ?
    O5 Na1 Na4 1_554 1_654 104.310(12) ?
    O5 Na1 Na4 3_656 1_654 143.591(12) ?
    S4 Na1 Na4 1_554 1_654 53.130(5) ?
    S3 Na1 Na4 3_656 1_654 164.219(9) ?
    S4 Na1 Na4 3_756 1_654 88.948(7) ?
    S3 Na1 Na4 1_554 1_654 85.509(7) ?
    Na4 Na1 Na4 1_554 1_654 99.621(8) ?
    O8 Na1 Na1 1_655 3_655 163.063(16) ?
    O6 Na1 Na1 3_656 3_655 73.997(11) ?
    O7 Na1 Na1 . 3_655 110.978(14) ?
    O5 Na1 Na1 1_554 3_655 40.198(10) ?
    O5 Na1 Na1 3_656 3_655 37.582(9) ?
    S4 Na1 Na1 1_554 3_655 80.371(8) ?
    S3 Na1 Na1 3_656 3_655 52.748(6) ?
    S4 Na1 Na1 3_756 3_655 96.895(9) ?
    S3 Na1 Na1 1_554 3_655 49.552(6) ?
    Na4 Na1 Na1 1_554 3_655 71.213(8) ?
    Na4 Na1 Na1 1_654 3_655 133.293(10) ?
    O1 Na2 O9 . 3_656 122.205(18) ?
    O1 Na2 O6 . 3_656 81.562(16) ?
    O9 Na2 O6 3_656 3_656 120.629(17) ?
    O1 Na2 O9 . 1_655 149.663(18) ?
    O9 Na2 O9 3_656 1_655 84.012(16) ?
    O6 Na2 O9 3_656 1_655 98.619(16) ?
    O1 Na2 O10 . . 82.399(15) ?
    O9 Na2 O10 3_656 . 84.685(15) ?
    O6 Na2 O10 3_656 . 154.570(17) ?
    O9 Na2 O10 1_655 . 85.577(16) ?
    O1 Na2 Na2 . 3_756 160.062(17) ?
    O9 Na2 Na2 3_656 3_756 42.172(11) ?
    O6 Na2 Na2 3_656 3_756 116.288(15) ?
    O9 Na2 Na2 1_655 3_756 41.840(11) ?
    O10 Na2 Na2 . 3_756 83.443(13) ?
    O1 Na2 Na3 . . 58.255(12) ?
    O9 Na2 Na3 3_656 . 81.351(12) ?
    O6 Na2 Na3 3_656 . 139.441(13) ?
    O9 Na2 Na3 1_655 . 118.510(13) ?
    O10 Na2 Na3 . . 33.899(10) ?
    Na2 Na2 Na3 3_756 . 102.788(10) ?
    O1 Na2 Na1 . . 91.058(13) ?
    O9 Na2 Na1 3_656 . 138.654(13) ?
    O6 Na2 Na1 3_656 . 34.248(10) ?
    O9 Na2 Na1 1_655 . 74.270(12) ?
    O10 Na2 Na1 . . 126.973(13) ?
    Na2 Na2 Na1 3_756 . 108.694(10) ?
    Na3 Na2 Na1 . . 139.958(8) ?
    O1 Na2 H8 . . 77.9(3) ?
    O9 Na2 H8 3_656 . 102.3(3) ?
    O6 Na2 H8 3_656 . 137.0(3) ?
    O9 Na2 H8 1_655 . 82.0(3) ?
    O10 Na2 H8 . . 18.5(3) ?
    Na2 Na2 H8 3_756 . 92.7(3) ?
    Na3 Na2 H8 . . 44.6(3) ?
    Na1 Na2 H8 . . 108.8(3) ?
    O10 Na3 O2 . . 92.578(16) ?
    O10 Na3 O4 . . 112.849(18) ?
    O2 Na3 O4 . . 100.309(15) ?
    O10 Na3 O3 . 4_666 91.667(15) ?
    O2 Na3 O3 . 4_666 112.361(16) ?
    O4 Na3 O3 . 4_666 138.171(17) ?
    O10 Na3 S2 . 4_666 152.992(14) ?
    O2 Na3 S2 . 4_666 91.069(12) ?
    O4 Na3 S2 . 4_666 92.745(14) ?
    O3 Na3 S2 4_666 4_666 62.335(10) ?
    O10 Na3 S4 . . 83.204(12) ?
    O2 Na3 S4 . . 158.528(13) ?
    O4 Na3 S4 . . 62.715(11) ?
    O3 Na3 S4 4_666 . 88.861(11) ?
    S2 Na3 S4 4_666 . 102.249(8) ?
    O10 Na3 S3 . . 106.058(13) ?
    O2 Na3 S3 . . 125.851(13) ?
    O4 Na3 S3 . . 25.595(10) ?
    O3 Na3 S3 4_666 . 117.222(12) ?
    S2 Na3 S3 4_666 . 93.258(7) ?
    S4 Na3 S3 . . 37.733(4) ?
    O10 Na3 S1 . 4_666 117.162(13) ?
    O2 Na3 S1 . 4_666 108.846(12) ?
    O4 Na3 S1 . 4_666 119.596(14) ?
    O3 Na3 S1 4_666 4_666 25.496(9) ?
    S2 Na3 S1 4_666 4_666 37.209(4) ?
    S4 Na3 S1 . 4_666 91.674(7) ?
    S3 Na3 S1 . 4_666 106.535(7) ?
    O10 Na3 Na2 . . 35.423(11) ?
    O2 Na3 Na2 . . 80.408(11) ?
    O4 Na3 Na2 . . 82.405(14) ?
    O3 Na3 Na2 4_666 . 127.067(12) ?
    S2 Na3 Na2 4_666 . 169.225(9) ?
    S4 Na3 Na2 . . 84.133(7) ?
    S3 Na3 Na2 . . 86.521(7) ?
    S1 Na3 Na2 4_666 . 152.539(8) ?
    O10 Na3 Na4 . 4_665 77.064(12) ?
    O2 Na3 Na4 . 4_665 36.336(10) ?
    O4 Na3 Na4 . 4_665 136.606(12) ?
    O3 Na3 Na4 4_666 4_665 80.031(11) ?
    S2 Na3 Na4 4_666 4_665 90.445(7) ?
    S4 Na3 Na4 . 4_665 156.961(8) ?
    S3 Na3 Na4 . 4_665 161.959(8) ?
    S1 Na3 Na4 4_666 4_665 86.918(7) ?
    Na2 Na3 Na4 . 4_665 86.578(7) ?
    O10 Na3 Na4 . 1_655 84.262(12) ?
    O2 Na3 Na4 . 1_655 149.099(13) ?
    O4 Na3 Na4 . 1_655 109.260(12) ?
    O3 Na3 Na4 4_666 1_655 37.389(10) ?
    S2 Na3 Na4 4_666 1_655 79.004(6) ?
    S4 Na3 Na4 . 1_655 51.632(5) ?
    S3 Na3 Na4 . 1_655 84.222(6) ?
    S1 Na3 Na4 4_666 1_655 48.197(5) ?
    Na2 Na3 Na4 . 1_655 111.661(7) ?
    Na4 Na3 Na4 4_665 1_655 113.819(7) ?
    O5 Na4 O7 . 1_556 84.197(15) ?
    O5 Na4 O8 . 1_556 92.899(16) ?
    O7 Na4 O8 1_556 1_556 80.483(15) ?
    O5 Na4 O2 . 4_566 164.794(17) ?
    O7 Na4 O2 1_556 4_566 106.048(16) ?
    O8 Na4 O2 1_556 4_566 78.118(14) ?
    O5 Na4 O3 . 4_566 123.483(16) ?
    O7 Na4 O3 1_556 4_566 132.507(17) ?
    O8 Na4 O3 1_556 4_566 128.636(15) ?
    O2 Na4 O3 4_566 4_566 57.417(12) ?
    O5 Na4 S1 . 4_566 150.169(14) ?
    O7 Na4 S1 1_556 4_566 122.393(13) ?
    O8 Na4 S1 1_556 4_566 103.959(12) ?
    O2 Na4 S1 4_566 4_566 28.631(9) ?
    O3 Na4 S1 4_566 4_566 28.794(9) ?
    O5 Na4 S4 . 1_455 67.401(11) ?
    O7 Na4 S4 1_556 1_455 144.113(14) ?
    O8 Na4 S4 1_556 1_455 79.579(12) ?
    O2 Na4 S4 4_566 1_455 98.634(12) ?
    O3 Na4 S4 4_566 1_455 82.850(11) ?
    S1 Na4 S4 4_566 1_455 91.346(7) ?
    O5 Na4 S2 . 4_666 100.525(12) ?
    O7 Na4 S2 1_556 4_666 74.571(12) ?
    O8 Na4 S2 1_556 4_666 150.145(13) ?
    O2 Na4 S2 4_566 4_666 93.140(11) ?
    O3 Na4 S2 4_566 4_666 63.633(10) ?
    S1 Na4 S2 4_566 4_666 76.791(6) ?
    S4 Na4 S2 1_455 4_666 130.207(8) ?
    O5 Na4 Na1 . 1_556 42.791(11) ?
    O7 Na4 Na1 1_556 1_556 42.373(11) ?
    O8 Na4 Na1 1_556 1_556 78.527(12) ?
    O2 Na4 Na1 4_566 1_556 143.576(12) ?
    O3 Na4 Na1 4_566 1_556 152.820(13) ?
    S1 Na4 Na1 4_566 1_556 164.477(9) ?
    S4 Na4 Na1 1_455 1_556 104.156(8) ?
    S2 Na4 Na1 4_666 1_556 93.397(7) ?
    O5 Na4 Na1 . 1_456 89.810(12) ?
    O7 Na4 Na1 1_556 1_456 114.775(13) ?
    O8 Na4 Na1 1_556 1_456 34.934(10) ?
    O2 Na4 Na1 4_566 1_456 75.773(11) ?
    O3 Na4 Na1 4_566 1_456 104.000(11) ?
    S1 Na4 Na1 4_566 1_456 90.270(7) ?
    S4 Na4 Na1 1_455 1_456 47.125(5) ?
    S2 Na4 Na1 4_666 1_456 166.945(8) ?
    Na1 Na4 Na1 1_556 1_456 99.620(8) ?
    O5 Na4 Na3 . 4_566 153.485(13) ?
    O7 Na4 Na3 1_556 4_566 71.525(12) ?
    O8 Na4 Na3 1_556 4_566 73.117(12) ?
    O2 Na4 Na3 4_566 4_566 34.529(10) ?
    O3 Na4 Na3 4_566 4_566 81.957(11) ?
    S1 Na4 Na3 4_566 4_566 56.340(6) ?
    S4 Na4 Na3 1_455 4_566 129.098(8) ?
    S2 Na4 Na3 4_666 4_566 83.498(7) ?
    Na1 Na4 Na3 1_556 4_566 111.170(8) ?
    Na1 Na4 Na3 1_456 4_566 90.819(7) ?
    O5 Na4 Na3 . 1_455 98.206(12) ?
    O7 Na4 Na3 1_556 1_455 166.439(14) ?
    O8 Na4 Na3 1_556 1_455 112.594(12) ?
    O2 Na4 Na3 4_566 1_455 74.523(10) ?
    O3 Na4 Na3 4_566 1_455 36.277(10) ?
    S1 Na4 Na3 4_566 1_455 52.703(5) ?
    S4 Na4 Na3 1_455 1_455 46.719(5) ?
    S2 Na4 Na3 4_666 1_455 91.873(7) ?
    Na1 Na4 Na3 1_556 1_455 140.915(8) ?
    Na1 Na4 Na3 1_456 1_455 78.663(6) ?
    Na3 Na4 Na3 4_566 1_455 107.902(7) ?
    O1 S1 O3 . . 111.16(2) ?
    O1 S1 O2 . . 110.48(2) ?
    O3 S1 O2 . . 109.02(2) ?
    O1 S1 S2 . . 108.927(16) ?
    O3 S1 S2 . . 107.764(16) ?
    O2 S1 S2 . . 109.430(16) ?
    O1 S1 Na4 . 4_665 126.430(16) ?
    O3 S1 Na4 . 4_665 56.126(16) ?
    O2 S1 Na4 . 4_665 52.913(16) ?
    S2 S1 Na4 . 4_665 124.628(7) ?
    O1 S1 Na3 . 4_565 133.400(18) ?
    O3 S1 Na3 . 4_565 46.304(15) ?
    O2 S1 Na3 . 4_565 115.505(16) ?
    S2 S1 Na3 . 4_565 62.309(6) ?
    Na4 S1 Na3 4_665 4_565 79.101(7) ?
    S1 S2 Na3 . 4_565 80.481(7) ?
    S1 S2 Na4 . 4_565 123.174(7) ?
    Na3 S2 Na4 4_565 4_565 95.180(7) ?
    S1 O1 Na2 . . 146.29(2) ?
    S1 O2 Na3 . . 122.18(2) ?
    S1 O2 Na4 . 4_665 98.46(2) ?
    Na3 O2 Na4 . 4_665 109.136(16) ?
    S1 O3 Na3 . 4_565 108.20(2) ?
    S1 O3 Na4 . 4_665 95.079(19) ?
    Na3 O3 Na4 4_565 4_665 106.335(16) ?
    O4 S3 O5 . . 111.71(2) ?
    O4 S3 O6 . . 110.70(2) ?
    O5 S3 O6 . . 108.72(2) ?
    O4 S3 S4 . . 107.862(17) ?
    O5 S3 S4 . . 108.640(16) ?
    O6 S3 S4 . . 109.151(17) ?
    O4 S3 Na1 . 3_656 128.431(17) ?
    O5 S3 Na1 . 3_656 57.791(16) ?
    O6 S3 Na1 . 3_656 50.932(16) ?
    S4 S3 Na1 . 3_656 123.533(7) ?
    O4 S3 Na3 . . 44.406(17) ?
    O5 S3 Na3 . . 115.395(17) ?
    O6 S3 Na3 . . 135.020(17) ?
    S4 S3 Na3 . . 64.837(6) ?
    Na1 S3 Na3 3_656 . 169.724(7) ?
    O4 S3 Na1 . 1_556 135.99(2) ?
    O5 S3 Na1 . 1_556 47.128(16) ?
    O6 S3 Na1 . 1_556 112.854(17) ?
    S4 S3 Na1 . 1_556 62.944(6) ?
    Na1 S3 Na1 3_656 1_556 77.699(7) ?
    Na3 S3 Na1 . 1_556 103.422(7) ?
    S3 S4 Na1 . 1_556 79.440(7) ?
    S3 S4 Na3 . . 77.431(6) ?
    Na1 S4 Na3 1_556 . 117.818(8) ?
    S3 S4 Na1 . 3_756 126.733(7) ?
    Na1 S4 Na1 1_556 3_756 88.932(7) ?
    Na3 S4 Na1 . 3_756 148.524(7) ?
    S3 S4 Na4 . 1_655 138.919(7) ?
    Na1 S4 Na4 1_556 1_655 79.744(7) ?
    Na3 S4 Na4 . 1_655 81.648(7) ?
    Na1 S4 Na4 3_756 1_655 87.727(7) ?
    S3 O4 Na3 . . 110.00(2) ?
    S3 O5 Na4 . . 127.49(2) ?
    S3 O5 Na1 . 1_556 106.91(2) ?
    Na4 O5 Na1 . 1_556 97.241(16) ?
    S3 O5 Na1 . 3_656 93.680(19) ?
    Na4 O5 Na1 . 3_656 126.101(17) ?
    Na1 O5 Na1 1_556 3_656 102.221(15) ?
    S3 O6 Na2 . 3_656 124.85(2) ?
    S3 O6 Na1 . 3_656 100.97(2) ?
    Na2 O6 Na1 3_656 3_656 112.489(17) ?
    Na4 O7 Na1 1_554 . 96.333(16) ?
    Na4 O7 H1 1_554 . 114.7(8) ?
    Na1 O7 H1 . . 105.9(8) ?
    Na4 O7 H2 1_554 . 113.7(9) ?
    Na1 O7 H2 . . 120.6(9) ?
    H1 O7 H2 . . 105.7(11) ?
    Na1 O8 Na4 1_455 1_554 109.400(17) ?
    Na1 O8 H3 1_455 . 114.8(8) ?
    Na4 O8 H3 1_554 . 109.6(8) ?
    Na1 O8 H4 1_455 . 100.9(10) ?
    Na4 O8 H4 1_554 . 114.1(10) ?
    H3 O8 H4 . . 107.9(13) ?
    Na2 O9 Na2 3_656 1_455 95.988(16) ?
    Na2 O9 H5 3_656 . 126.2(10) ?
    Na2 O9 H5 1_455 . 112.6(10) ?
    Na2 O9 H6 3_656 . 107.7(9) ?
    Na2 O9 H6 1_455 . 111.6(9) ?
    H5 O9 H6 . . 102.7(12) ?
    Na3 O10 Na2 . . 110.678(17) ?
    Na3 O10 H7 . . 111.4(8) ?
    Na2 O10 H7 . . 118.7(9) ?
    Na3 O10 H8 . . 113.2(9) ?
    Na2 O10 H8 . . 91.3(9) ?
    H7 O10 H8 . . 110.2(12) ?
loop_
    _geom_hbond_atom_site_label_D
    _geom_hbond_atom_site_label_H
    _geom_hbond_atom_site_label_A
    _geom_hbond_site_symmetry_A
    _geom_hbond_distance_DH
    _geom_hbond_distance_HA
    _geom_hbond_distance_DA
    _geom_hbond_angle_DHA
    O7 H1 O2 4_665 0.844(11) 2.090(11) 2.9246(5) 170.1(11)
    O7 H2 O3 . 0.782(12) 2.190(12) 2.9498(6) 164.3(12)
    O8 H3 O6 3_656 0.827(12) 2.211(12) 3.0282(6) 170.1(11)
    O8 H4 S2 . 0.772(14) 2.545(14) 3.3142(4) 174.5(13)
    O9 H5 O1 . 0.851(15) 1.966(15) 2.8142(6) 174.7(15)
    O9 H6 S4 3_656 0.825(13) 2.471(13) 3.2959(4) 177.9(12)
    O10 H7 O4 1_655 0.828(13) 1.936(13) 2.7585(5) 172.4(12)
    O10 H8 S2 1_655 0.810(13) 2.421(13) 3.2183(4) 168.3(12)
_shelx_space_group_comment
;
The symmetry employed for this shelxl refinement is uniquely defined
by the following loop, which should always be used as a source of
symmetry information in preference to the above space-group names.
They are only intended as comments.
;
_shelx_hkl_file
;
  -2  22  17    7.96    2.90   0
  -1   1  13   21.58    1.55   0
  -1  22  15   32.81    2.91   0
  -1  25  14   25.52    3.05   0
  -1  30  11   23.87    2.91   0
  -1  31  10   14.03    2.75   0
   0  17  13    1.91    2.20   0
   0  18  13  143.15    3.96   0
   0  22  12   29.09    2.84   0
   0  26  10   73.90    3.34   0
   0  27   9   72.78    3.37   0
   0  28   8   26.47    2.59   0
   1  12   9    4.38    1.41   0
   1  13   9  122.58    2.97   0
   1  14   9   18.94    1.88   0
   1  15   9  150.64    3.40   0
   1  16   9  616.68    6.30   0
   1  21   7   65.46    2.63   0
   1  23   4   -1.70    1.42   0
   1  23   5   32.32    2.01   0
  -2  21  17   58.14    3.85   0
  -1   7  15  130.20    3.32   0
  -1  21  15   13.06    2.82   0
  -1  24  14    1.56    2.58   0
   0   7  12   -0.54    1.40   0
   0  14  13   -0.04    2.03   0
   0  15  13  107.24    3.52   0
   0  16  13   86.10    3.20   0
   1   9   8    6.81    1.25   0
   1  22   6   11.70    1.84   0
  -3  10  19    0.10    2.33   0
  -3  17  19   19.20    3.14   0
  -2   7  17    0.95    1.87   0
  -2  20  17   40.50    3.54   0
  -1   4  14   57.23    2.20   0
  -1  19  15    0.18    2.67   0
  -1  28  12    2.28    2.58   0
   0  20  12   16.53    2.62   0
   0  23  11    3.72    2.39   0
   0  25  10    0.78    2.25   0
   0  26   9    3.40    2.34   0
   1   8   7   38.92    1.63   0
   1  10   8  286.70    3.66   0
   1  11   8   46.31    1.97   0
   1  17   8   27.21    2.10   0
   1  22   3  237.19    3.45   0
   1  22   4   10.66    1.64   0
   1  22   5   76.68    2.50   0
  -3  11  19   -0.92    2.24   0
  -3  12  19   14.50    2.69   0
  -3  14  19   29.48    3.09   0
  -3  15  19   11.02    2.87   0
  -3  16  19   43.80    3.41   0
  -2   8  17   20.02    2.26   0
  -2  24  16   27.27    3.33   0
  -1   0  12   -0.29    1.06   0
  -1   2  13  329.83    3.97   0
  -1   9  15    6.02    1.99   0
  -1  18  15   58.61    3.29   0
  -1  23  14   22.83    2.93   0
  -1  30  10   -0.07    2.54   0
  -1  31   9    6.31    2.37   0
   0   3  10   74.24    1.90   0
   0  22  11    3.59    2.31   0
   1  12   8  570.00    5.33   0
   1  13   8    4.06    1.57   0
   1  14   8    6.93    1.68   0
   1  15   8  442.97    5.10   0
   1  20   6    3.72    1.73   0
   1  21   5   61.52    2.36   0
  -2   9  17  308.92    5.16   0
  -2  23  16   10.83    2.92   0
  -2  26  15   -0.93    2.85   0
  -1   5  14   61.47    2.36   0
  -1  10  15   88.33    3.14   0
  -1  11  15    6.86    2.27   0
  -1  16  15   44.53    3.14   0
  -1  17  15    8.70    2.54   0
  -1  22  14   20.85    2.87   0
  -1  25  13   60.98    3.49   0
  -1  27  12    1.38    2.51   0
   0  17  12    1.07    2.13   0
   0  18  12    0.99    2.19   0
   0  28   6   18.27    2.08   0
   1   9   7    5.52    1.14   0
   1  21   2    5.33    1.21   0
   1  21   3  125.11    2.63   0
   1  21   4  126.40    2.83   0
  -4  13  20    3.74    2.87   0
  -2  10  17   23.63    2.46   0
  -2  11  17    7.01    2.39   0
  -2  12  17  241.57    5.03   0
  -2  15  17    5.23    2.62   0
  -2  16  17   13.07    2.63   0
  -1  12  15  127.18    3.73   0
  -1  21  14    0.87    2.69   0
  -1  28  11   50.72    3.21   0
  -1  31   8   15.04    2.46   0
   0   6  11  143.51    2.85   0
   0  11  12   99.58    2.98   0
   0  12  12   54.78    2.54   0
   0  15  12   17.94    2.30   0
   0  16  12   92.82    3.30   0
   0  21  11   82.84    3.36   0
   0  25   9   -0.31    2.11   0
   0  26   8   65.90    3.03   0
   0  27   7   32.68    2.47   0
   1  10   7  274.40    3.45   0
   1  11   7  679.92    5.37   0
   1  19   6   28.62    1.92   0
   1  20   5   41.59    1.99   0
  -2  13  17   24.36    2.67   0
  -2  14  17   21.04    2.65   0
  -2  22  16   23.12    3.10   0
  -1   3  13   -0.63    1.39   0
  -1   6  14   78.27    2.59   0
  -1  24  13    3.44    2.52   0
  -1  29  10   15.90    2.71   0
  -1  30   9    0.05    2.29   0
   0   4  10    4.71    1.18   0
   0  13  12   42.88    2.48   0
   0  20  11    1.69    2.18   0
   1   9   6    1.52    1.10   0
   1  12   7   38.07    1.83   0
   1  13   7    5.47    1.45   0
   1  14   7   40.15    1.97   0
   1  15   7  142.05    2.98   0
   1  18   6    2.26    1.49   0
   1  19   5    1.59    1.50   0
   1  20   2    4.97    1.18   0
   1  20   3   -0.29    1.29   0
   1  20   4   74.52    2.25   0
  -2   6  16   -0.13    1.84   0
  -2  21  16   63.42    3.68   0
  -2  27  14    9.00    2.97   0
  -1  20  14   35.00    2.99   0
  -1  23  13    1.26    2.47   0
  -1  27  11    8.43    2.76   0
   0  19  11   41.03    2.76   0
   0  24   9   58.93    2.98   0
   0  26   7    5.67    2.13   0
   1  10   6   11.22    1.27   0
   1  19   4  127.18    2.72   0
  -2  20  16   54.86    3.46   0
  -2  24  15   20.69    3.14   0
  -2  30  12    0.12    2.68   0
  -2  31  11    1.97    2.85   0
  -1   4  13    4.34    1.52   0
  -1   8  14   16.97    2.08   0
  -1  18  14   37.30    3.13   0
  -1  19  14   -1.68    2.34   0
  -1  28  10   97.59    3.85   0
  -1  30   8    0.14    2.18   0
   0   5  10  766.79    5.53   0
   0  18  11    8.35    2.21   0
   0  21  10  136.60    3.84   0
   1  11   6    0.80    1.22   0
   1  18   5  139.61    2.86   0
   1  19   2   41.71    1.61   0
   1  19   3  281.54    3.53   0
  -3   9  18   70.17    3.20   0
  -3  17  18    1.21    2.61   0
  -2   7  16  105.17    3.26   0
  -2  23  15   23.44    3.30   0
  -2  26  14   27.02    3.24   0
  -2  32  10   77.68    3.69   0
  -1   9  14    1.82    1.95   0
  -1  17  14   29.61    2.77   0
  -1  22  13   10.20    2.63   0
  -1  29   9  148.01    4.22   0
   0  16  11  219.75    4.32   0
   0  17  11  125.23    3.61   0
   1  12   6  405.64    4.10   0
   1  13   6   48.22    1.88   0
   1  14   6   37.51    1.78   0
   1  17   5   77.80    2.34   0
   1  18   2   67.91    1.81   0
  -3  10  18    1.86    2.18   0
  -3  11  18   52.98    3.09   0
  -3  12  18    6.17    2.47   0
  -3  13  18    5.92    2.59   0
  -3  14  18    1.07    2.56   0
  -3  15  18    1.45    2.38   0
  -3  16  18   -0.75    2.50   0
  -3  22  17   22.50    3.29   0
  -2   8  16    8.75    2.17   0
  -2  18  16    2.88    2.63   0
  -2  29  12   17.68    3.14   0
  -1   2  12  592.66    4.95   0
  -1   5  13    2.91    1.58   0
  -1  10  14   36.19    2.40   0
  -1  11  14   31.89    2.56   0
  -1  15  14   12.68    2.39   0
  -1  16  14  224.14    4.84   0
  -1  21  13   -1.70    2.37   0
  -1  24  12  195.05    4.86   0
  -1  26  11   36.38    2.99   0
  -1  30   7    6.52    2.26   0
   0  10  11   22.26    1.86   0
   0  11  11   62.18    2.46   0
   0  12  11    3.29    1.68   0
   0  13  11   27.18    2.12   0
   0  15  11    8.07    2.04   0
   0  20  10  158.58    3.97   0
   0  25   7    5.84    1.99   0
   1  16   5  619.38    5.25   0
   1  17   4   86.24    2.19   0
   1  18   3  477.48    4.32   0
  -3  21  17    2.34    3.03   0
  -2   9  16   32.56    2.47   0
  -2  22  15  158.84    4.86   0
  -2  25  14   12.35    2.92   0
  -2  30  11   12.09    2.92   0
  -2  32   9   60.48    3.43   0
  -1  14  14    1.08    2.11   0
  -1  20  13  180.21    4.76   0
  -1  27  10   30.02    2.91   0
  -1  28   9    6.57    2.52   0
  -1  29   8   29.69    2.69   0
   0  19  10    0.32    2.01   0
   0  26   5    0.64    1.78   0
   1  12   5  924.18    5.69   0
   1  16   4   16.26    1.40   0
   1  17   3    8.01    1.24   0
  -4  16  19   28.33    3.35   0
  -2   4  15  380.16    4.79   0
  -2  10  16   80.66    3.16   0
  -2  11  16   15.31    2.37   0
  -2  12  16   40.24    2.90   0
  -2  13  16  181.74    4.53   0
  -2  14  16  104.37    3.72   0
  -2  21  15    4.55    2.63   0
  -2  31  10   -0.09    2.50   0
  -1  23  12   -0.26    2.34   0
   0  18  10  111.95    3.38   0
   0  24   7  161.10    3.79   0
   0  25   6   47.92    2.44   0
   1  15   4  241.02    3.11   0
   1  16   3   88.33    2.04   0
  -4  11  19   -0.89    2.48   0
  -4  12  19    0.92    2.50   0
  -4  13  19   29.82    3.07   0
  -4  14  19    0.02    2.51   0
  -4  15  19    1.64    2.65   0
  -2   5  15   30.94    2.16   0
  -2  24  14    1.31    2.61   0
  -2  26  13    1.24    2.95   0
  -1   3  12  219.13    3.27   0
  -1  19  13   37.99    2.94   0
  -1  22  12    9.99    2.53   0
  -1  26  10   -2.45    2.45   0
   0  17  10    3.06    1.96   0
   1  14   4   -0.51    1.08   0
  -3  23  16   46.00    3.56   0
  -2  20  15   -1.06    2.48   0
  -2  23  14   41.05    3.45   0
  -2  29  11   10.13    2.88   0
  -1   1  11   -0.38    1.06   0
  -1   7  13   48.36    2.22   0
  -1  17  13   60.24    3.25   0
  -1  18  13   47.25    3.02   0
  -1  27   9  134.32    4.11   0
  -1  28   8    0.41    2.24   0
  -1  29   7   43.87    2.67   0
   0   9  10  100.52    2.59   0
   0  15  10   48.36    2.43   0
   0  16  10    8.03    1.95   0
   0  23   7   38.16    2.54   0
   0  24   6    1.97    1.86   0
   0  25   5    2.27    1.61   0
  -3   7  17   16.45    2.25   0
  -2   6  15   42.65    2.40   0
  -2  19  15  127.50    4.25   0
  -2  25  13   13.67    3.09   0
  -2  30  10    9.72    2.70   0
  -2  31   9   -1.11    2.33   0
  -1   4  12  153.37    2.92   0
  -1   8  13  409.46    5.07   0
  -1  16  13   73.41    3.19   0
  -1  21  12  109.57    3.86   0
   0  10  10    0.12    1.42   0
   0  11  10    0.19    1.52   0
   0  13  10   16.42    1.89   0
   0  14  10   38.49    2.26   0
   0  19   9  154.29    3.70   0
   0  25   4   12.28    1.77   0
  -3   8  17    4.95    2.17   0
  -3  16  17   28.73    3.15   0
  -3  17  17   18.88    2.80   0
  -3  22  16    7.94    2.87   0
  -3  25  15   15.40    3.15   0
  -2  18  15  123.09    4.14   0
  -2  22  14    5.56    2.61   0
  -1   9  13    3.68    1.69   0
  -1  14  13   14.04    2.23   0
  -1  15  13   27.04    2.51   0
  -1  20  12  311.12    5.59   0
  -1  23  11   -0.52    2.33   0
  -1  25  10   75.30    3.39   0
  -1  29   6    1.20    1.97   0
   0  18   9    4.27    1.89   0
   0  22   7    1.97    1.92   0
   0  24   5    4.94    1.78   0
  -3   9  17   29.20    2.48   0
  -3  11  17    3.26    2.31   0
  -3  13  17   12.38    2.61   0
  -3  14  17    2.75    2.51   0
  -3  15  17   31.69    3.01   0
  -3  21  16    7.56    2.78   0
  -3  27  14    4.78    2.96   0
  -2   8  15  112.93    3.34   0
  -2  17  15   83.45    3.60   0
  -2  24  13  137.05    4.62   0
  -2  28  11   72.35    3.71   0
  -1   5  12   70.53    2.31   0
  -1  13  13  185.68    4.08   0
  -1  26   9   -1.05    2.20   0
  -1  27   8    2.09    2.26   0
  -1  28   7   64.59    3.06   0
   0   7   9   52.57    1.87   0
   0  17   9   14.48    2.00   0
  -4  17  18   11.52    3.00   0
  -4  18  18    4.92    2.74   0
  -3  12  17    7.00    2.27   0
  -2   9  15   94.38    3.16   0
  -2  21  14    5.21    2.56   0
  -2  29  10   51.98    3.32   0
  -2  30   9   61.42    3.42   0
  -2  31   8   23.52    2.61   0
  -1   2  11  267.27    3.22   0
  -1  22  11   12.14    2.49   0
   0   8   9   32.99    1.68   0
   0  21   7    0.91    1.84   0
   0  24   4   52.22    2.25   0
  -4  16  18   99.49    4.17   0
  -3  20  16    1.97    2.61   0
  -3  26  14   21.24    3.28   0
  -2   4  14    9.67    1.67   0
  -2  11  15  178.42    4.15   0
  -2  12  15    1.42    2.13   0
  -2  13  15    0.59    2.12   0
  -2  20  14    7.71    2.64   0
  -2  23  13  184.54    5.04   0
  -2  27  11   17.43    3.01   0
  -1   6  12  770.82    6.23   0
  -1  21  11  167.42    4.30   0
  -1  25   9   15.91    2.39   0
   0   9   9    0.56    1.31   0
   0  23   5  122.58    3.05   0
  -4  10  18  124.54    3.98   0
  -4  13  18   34.47    3.15   0
  -4  14  18   -0.82    2.60   0
  -4  15  18   -1.38    2.53   0
  -4  21  17    0.45    3.09   0
  -3   5  16    0.86    1.80   0
  -3  19  16   23.39    3.04   0
  -3  23  15   23.73    3.22   0
  -3  29  12   76.68    4.10   0
  -2  19  14   96.50    3.82   0
  -2  25  12   22.03    2.95   0
  -1   3  11  702.43    5.24   0
  -1   7  12   -0.48    1.49   0
  -1  17  12    2.16    2.14   0
  -1  26   8   21.68    2.47   0
  -1  27   7    4.15    2.19   0
   0  10   9  113.08    2.61   0
   0  11   9   25.43    1.79   0
   0  12   9   40.54    2.05   0
   0  13   9    8.00    1.65   0
   0  18   8   55.63    2.51   0
  -5  13  19   24.53    3.22   0
  -5  14  19   27.76    3.29   0
  -4  11  18    0.58    2.30   0
  -4  12  18    7.16    2.47   0
  -3  22  15   11.41    3.09   0
  -3  25  14   11.01    3.01   0
  -3  27  13    2.76    3.03   0
  -2   5  14   10.45    1.72   0
  -2  18  14   54.55    3.36   0
  -2  22  13   -2.06    2.41   0
  -2  28  10    3.04    2.40   0
  -2  30   8   51.03    3.12   0
  -1   8  12    2.20    1.48   0
  -1  15  12   17.59    2.28   0
  -1  16  12   57.76    2.85   0
  -1  20  11   -0.56    2.18   0
   0  17   8   41.91    2.30   0
   0  21   6   27.40    2.10   0
   0  22   5  332.51    4.54   0
   0  23   4  141.07    3.01   0
  -3  31  10    5.02    2.82   0
  -3  32   9   24.48    3.07   0
  -2  17  14   62.37    3.40   0
  -2  24  12   57.90    3.39   0
  -1  14  12  139.25    3.63   0
  -1  19  11   30.25    2.61   0
  -1  24   9    6.21    2.26   0
   0  23   3  213.64    3.42   0
  -4  23  16    4.17    2.97   0
  -3   7  16    6.63    2.04   0
  -3  15  16    9.17    2.68   0
  -3  21  15    1.53    2.62   0
  -3  24  14   24.36    3.13   0
  -2   2  13  232.83    3.44   0
  -2   6  14    7.16    1.67   0
  -2  16  14    8.73    2.59   0
  -2  21  13   11.86    2.65   0
  -2  27  10   34.19    3.09   0
  -1   4  11  274.96    3.49   0
  -1  25   8   33.18    2.62   0
  -1  26   7    6.65    2.09   0
   0   7   8   35.72    1.55   0
   0  15   8   -0.98    1.57   0
   0  20   6    6.61    1.73   0
   0  22   4    0.66    1.52   0
  -3   8  16   38.03    2.50   0
  -3   9  16    2.55    2.13   0
  -3  13  16    8.48    2.51   0
  -3  14  16    1.17    2.26   0
  -3  26  13    4.10    2.82   0
  -2   7  14  162.03    3.49   0
  -2  15  14  514.41    6.79   0
  -2  20  13   90.60    3.87   0
  -2  23  12    4.85    2.50   0
  -2  28   9   31.34    2.96   0
  -2  29   8    5.47    2.40   0
  -2  30   7   60.21    3.03   0
  -1   5  11  114.97    2.57   0
  -1  18  11   28.99    2.52   0
  -1  21  10    0.84    2.10   0
  -1  27   5   20.62    2.16   0
   0   8   8  778.73    5.44   0
   0   9   8   40.40    1.75   0
   0  14   8   45.17    2.11   0
   0  21   5    6.64    1.58   0
  -4  17  17    2.72    2.77   0
  -4  22  16    5.76    3.02   0
  -3  10  16  224.22    4.60   0
  -3  11  16   52.89    2.90   0
  -3  12  16   21.62    2.53   0
  -3  20  15   30.60    3.08   0
  -3  23  14   22.22    3.02   0
  -3  29  11  152.14    4.76   0
  -3  30  10    3.64    2.84   0
  -3  31   9    3.70    2.74   0
  -2   8  14   94.10    2.95   0
  -2   9  14   90.62    3.00   0
  -2  10  14    0.02    2.00   0
  -2  12  14   -1.69    2.21   0
  -1  17  11    1.03    1.99   0
  -1  20  10   -0.37    2.33   0
  -1  24   8  352.28    5.51   0
   0  10   8  713.40    5.55   0
   0  11   8  250.64    3.56   0
   0  13   8   24.91    1.65   0
   0  19   6    5.70    1.59   0
  -4  16  17   55.22    3.57   0
  -3  19  15    5.35    2.71   0
  -3  25  13    8.92    2.78   0
  -2   3  13  168.37    3.09   0
  -2  19  13   92.69    3.74   0
  -2  22  12   15.08    2.64   0
  -2  26  10    7.44    2.46   0
  -1   6  11   22.77    1.64   0
  -1  16  11   45.01    2.62   0
  -1  25   7  141.67    3.73   0
  -1  26   6   -2.64    1.76   0
   0  16   7  104.90    2.72   0
   0  21   4   44.17    2.06   0
  -5  17  18   41.48    3.53   0
  -4   7  17    5.02    2.14   0
  -4  15  17   63.65    3.43   0
  -4  21  16   54.19    3.77   0
  -4  24  15   54.42    3.84   0
  -3  18  15   32.06    2.97   0
  -3  22  14    5.59    2.74   0
  -2  18  13   23.53    2.70   0
  -2  27   9    9.97    2.61   0
  -2  29   7  142.16    4.00   0
  -1   7  11   70.84    2.25   0
  -1  15  11  191.36    4.01   0
  -1  19  10  563.83    6.70   0
   0  15   7   80.90    2.42   0
  -5  15  18    4.68    2.88   0
  -5  16  18   59.52    3.74   0
  -4   8  17    1.43    2.15   0
  -4   9  17    5.11    2.24   0
  -4  12  17   35.39    2.96   0
  -4  13  17    9.56    2.63   0
  -4  14  17    8.02    2.56   0
  -4  20  16   62.46    3.79   0
  -4  26  14   54.40    3.89   0
  -3   4  15   52.89    2.38   0
  -3  24  13   87.51    4.15   0
  -3  28  11   15.01    2.81   0
  -2   4  13   18.09    1.67   0
  -2  17  13    1.99    2.24   0
  -2  21  12   13.73    2.62   0
  -2  28   8   48.33    2.96   0
  -1  13  11   13.54    1.96   0
  -1  14  11  143.05    3.50   0
  -1  23   8   -0.65    1.99   0
  -1  26   5   87.03    2.95   0
   0  19   5  373.36    4.51   0
   0  20   4   67.26    2.26   0
   0  21   3  227.55    3.36   0
  -5  14  18   46.54    3.46   0
  -4  11  17    9.78    2.42   0
  -4  23  15    1.88    2.83   0
  -3  21  14   42.89    3.27   0
  -3  26  12    5.53    2.84   0
  -3  31   8   53.97    3.19   0
  -2   5  13   34.76    2.04   0
  -2  16  13   12.37    2.54   0
  -2  23  11   20.85    2.75   0
  -1  11  11   79.76    2.63   0
  -1  18  10   46.60    2.69   0
  -1  25   6  255.01    4.48   0
   0  13   7   83.88    2.32   0
   0  21   2  128.75    2.51   0
  -5  10  18   39.46    3.02   0
  -5  12  18   -0.56    2.54   0
  -5  13  18    0.43    2.49   0
  -4  25  14   35.72    3.47   0
  -3  20  14    0.07    2.71   0
  -3  23  13   -0.40    2.79   0
  -2   1  12    3.26    1.20   0
  -2   6  13  278.79    4.17   0
  -2  15  13    4.95    2.19   0
  -2  20  12  197.87    4.73   0
  -2  26   9   60.93    3.23   0
  -1   4  10  247.45    3.18   0
  -1  17  10   85.53    3.07   0
  -1  20   9   31.62    2.44   0
  -1  22   8   12.75    2.13   0
   0   9   7   -0.53    1.09   0
   0  10   7   72.73    2.02   0
   0  11   7   94.43    2.29   0
   0  12   7    0.47    1.25   0
   0  18   5   38.84    1.94   0
   0  20   3  115.46    2.55   0
  -5  19  17   13.35    3.24   0
  -4  22  15    2.62    2.88   0
  -3   7  15   77.38    2.91   0
  -3  25  12   14.08    2.88   0
  -2   7  13  235.71    3.97   0
  -2  14  13   83.94    3.21   0
  -2  19  12  143.66    4.14   0
  -2  22  11   26.17    2.82   0
  -2  27   8    4.30    2.24   0
  -1  23   7  130.13    3.55   0
  -1  25   5    1.89    1.78   0
   0  19   4   11.10    1.47   0
  -4  24  14    3.54    3.07   0
  -3   8  15   27.67    2.28   0
  -3   9  15    5.56    2.13   0
  -3  10  15    2.39    2.16   0
  -3  11  15   97.85    3.48   0
  -3  12  15    1.98    2.15   0
  -3  13  15   36.30    2.76   0
  -3  19  14   -0.93    2.55   0
  -3  22  13    5.93    2.83   0
  -3  28  10  220.51    5.30   0
  -3  29   9   -1.02    2.51   0
  -3  30   8   64.60    3.43   0
  -2   2  12 1547.31    7.91   0
  -2   8  13    6.15    1.71   0
  -2   9  13  220.14    4.06   0
  -2  10  13    2.16    1.91   0
  -1   5  10  107.23    2.31   0
  -1  15  10    4.27    1.78   0
  -1  19   9   -0.74    1.82   0
  -1  24   6   99.52    3.12   0
   0  17   5  312.53    3.94   0
   0  20   2   20.13    1.44   0
  -5  18  17   -1.29    2.71   0
  -4  16  16  146.07    4.59   0
  -4  21  15  101.48    4.23   0
  -4  26  13    3.53    2.99   0
  -3  18  14    2.98    2.66   0
  -3  24  12   16.04    3.04   0
  -2  18  12    2.63    2.24   0
  -2  25   9   24.98    2.69   0
  -1  14  10   13.71    1.90   0
  -1  18   9  137.06    3.48   0
  -1  25   4   38.56    2.23   0
   0  14   6  351.31    4.02   0
   0  18   4  307.67    3.78   0
   0  19   3   94.78    2.31   0
  -5  17  17   10.18    2.87   0
  -4  15  16    0.36    2.38   0
  -4  20  15  129.60    4.66   0
  -4  29  11    6.84    2.93   0
  -4  32   8    0.82    2.68   0
  -3  21  13   26.82    3.13   0
  -2   3  12   11.73    1.51   0
  -2  17  12    3.85    2.21   0
  -2  26   8    1.57    2.23   0
  -2  27   7   23.25    2.62   0
  -1  12  10   80.83    2.71   0
  -1  22   7    6.44    1.92   0
  -1  23   6   16.89    2.11   0
  -1  24   5    8.85    1.89   0
   0  12   6  236.93    3.19   0
  -5  16  17    1.60    2.66   0
  -5  21  16    6.65    3.03   0
  -4   6  16   32.89    2.43   0
  -4  14  16    5.11    2.46   0
  -4  23  14   -0.60    2.68   0
  -4  25  13   37.16    3.61   0
  -4  30  10   29.17    3.29   0
  -4  31   9    0.20    2.66   0
  -3   3  14   77.33    2.50   0
  -3  17  14    1.19    2.37   0
  -3  27  10    7.88    2.66   0
  -2  16  12  265.90    4.92   0
  -2  20  11    7.10    2.33   0
  -2  24   9   -0.38    2.38   0
  -1   9  10   51.06    2.08   0
  -1  10  10  135.22    2.98   0
  -1  11  10  694.46    6.21   0
  -1  17   9    2.57    1.81   0
   0  17   4    4.13    1.35   0
   0  19   2   93.94    2.12   0
  -6  14  18   71.13    3.98   0
  -6  15  18   42.88    3.52   0
  -4   7  16   -0.76    1.99   0
  -4   8  16  217.34    4.52   0
  -4  11  16   52.22    3.09   0
  -4  12  16    5.81    2.48   0
  -4  13  16   91.27    3.63   0
  -4  19  15   19.86    2.98   0
  -3  16  14  326.93    5.81   0
  -3  20  13   71.26    3.54   0
  -3  28   9   -3.32    2.44   0
  -3  29   8    2.74    2.51   0
  -2   4  12    1.68    1.39   0
  -2  15  12   18.77    2.48   0
  -2  22  10    0.12    2.26   0
  -2  28   5    1.23    1.90   0
  -1  16   9    6.76    1.78   0
  -1  21   7   58.25    2.62   0
   0  18   3  107.95    2.31   0
  -6  13  18   48.06    3.54   0
  -5  13  17   54.88    3.42   0
  -5  14  17    8.51    2.67   0
  -5  23  15   30.11    3.48   0
  -4   9  16    1.65    2.04   0
  -4  10  16   73.75    3.18   0
  -4  22  14    3.20    2.70   0
  -4  28  11    1.93    2.78   0
  -3   4  14   19.91    1.87   0
  -3  15  14    2.33    2.47   0
  -2  14  12  150.28    3.87   0
  -2  19  11   24.80    2.59   0
  -2  25   8  133.67    3.95   0
  -2  26   7  106.05    3.59   0
  -1  22   6    0.22    1.79   0
  -1  23   5    4.42    1.80   0
  -1  24   4    9.48    1.77   0
  -6  11  18    2.72    2.66   0
  -6  12  18    2.01    2.57   0
  -5  10  17    0.06    2.38   0
  -5  11  17   41.16    3.04   0
  -4  24  13   15.07    3.07   0
  -4  26  12   -0.20    2.73   0
  -4  29  10   32.55    3.24   0
  -4  30   9    2.51    2.80   0
  -4  31   8    0.42    2.59   0
  -3  19  13   20.59    2.78   0
  -3  22  12    2.17    2.54   0
  -3  24  11   65.00    3.64   0
  -3  26  10    2.41    2.45   0
  -3  30   6   -0.42    2.25   0
  -2   5  12    3.34    1.38   0
  -2  18  11  192.24    4.38   0
  -2  21  10   -0.32    2.17   0
  -1  18   8   -1.30    1.71   0
   0  13   5   11.48    1.31   0
   0  17   3  253.87    3.22   0
  -5   9  17   27.24    2.64   0
  -5  22  15   -2.01    2.87   0
  -4  21  14  191.97    5.18   0
  -3   6  14  146.46    3.40   0
  -3  12  14   21.83    2.53   0
  -3  18  13   -0.27    2.54   0
  -3  27   9  324.23    5.99   0
  -3  28   8   58.58    3.36   0
  -3  29   7   71.87    3.35   0
  -2   1  11   25.94    1.40   0
  -2   7  12   88.43    2.62   0
  -2  12  12    0.43    1.80   0
  -1  14   9  464.11    5.31   0
  -1  24   3   42.45    2.09   0
  -5  24  14    4.94    3.19   0
  -4  20  14   -0.98    2.79   0
  -4  23  13   65.12    3.71   0
  -3   7  14   26.78    2.09   0
  -3   8  14    1.89    1.75   0
  -3   9  14   18.38    2.16   0
  -3  10  14    4.14    2.01   0
  -3  11  14   12.84    2.20   0
  -3  21  12   44.85    3.21   0
  -2   8  12   72.03    2.48   0
  -2  17  11   58.39    2.92   0
  -2  20  10  137.56    3.90   0
  -2  24   8  288.15    5.18   0
  -2  25   7   -2.62    2.13   0
  -2  27   5   -0.78    1.90   0
  -1  13   9   55.05    2.32   0
  -1  21   6  157.37    3.46   0
  -1  23   4  116.76    2.97   0
  -6  17  17    8.81    2.99   0
  -5  17  16    1.36    2.74   0
  -5  21  15   55.84    3.81   0
  -5  26  13   -0.96    2.98   0
  -4  25  12    6.41    2.73   0
  -4  28  10   37.46    3.42   0
  -4  31   7    6.73    2.64   0
  -3  17  13    8.42    2.46   0
  -3  23  11   13.05    2.66   0
  -2  16  11    4.61    2.01   0
  -2  26   6   33.19    2.47   0
  -1  11   9  184.78    3.30   0
  -1  12   9  283.94    4.05   0
  -6  16  17   46.01    3.49   0
  -5  16  16   29.39    3.03   0
  -4  14  15   66.11    3.31   0
  -4  19  14   28.19    3.04   0
  -4  22  13    0.83    2.82   0
  -4  29   9   20.81    2.90   0
  -3  16  13   79.77    3.38   0
  -3  20  12  105.31    3.93   0
  -3  26   9    0.86    2.49   0
  -3  29   6    8.15    2.27   0
  -2   2  11   40.64    1.66   0
  -2  23   8   45.90    2.92   0
  -1   8   9   29.35    1.66   0
  -1  10   9    5.87    1.39   0
  -1  16   8   31.74    2.07   0
  -1  20   6    0.68    1.70   0
  -6  15  17   10.61    3.07   0
  -5  15  16    0.49    2.67   0
  -5  20  15   59.46    3.80   0
  -5  23  14    9.94    3.08   0
  -5  25  13    1.04    3.09   0
  -4  13  15   22.03    2.64   0
  -4  24  12    8.50    2.77   0
  -3   2  13   11.72    1.55   0
  -3  22  11  187.18    4.76   0
  -3  27   8  166.03    4.49   0
  -3  28   7   60.93    3.13   0
  -2  15  11  340.18    5.18   0
  -1  15   8  132.19    3.13   0
  -1  23   3   65.69    2.30   0
  -6  14  17    2.95    2.85   0
  -5  14  16   42.70    3.26   0
  -4   5  15   39.72    2.29   0
  -4   6  15  312.46    4.93   0
  -4  11  15  180.37    4.41   0
  -4  12  15   73.73    3.30   0
  -4  18  14    4.87    2.68   0
  -4  27  10   26.85    3.22   0
  -3  15  13    5.00    2.21   0
  -2   3  11   21.27    1.44   0
  -2  14  11   10.71    2.03   0
  -2  18  10   23.91    2.39   0
  -2  24   7   86.38    3.19   0
  -2  26   5   47.70    2.50   0
  -1  14   8  681.15    6.09   0
  -1  22   4  193.60    3.51   0
  -6  13  17   17.80    3.01   0
  -5  13  16    6.01    2.61   0
  -5  22  14    3.74    2.93   0
  -5  28  11   -0.12    2.86   0
  -4   7  15  132.16    3.51   0
  -4   8  15    2.18    1.92   0
  -4   9  15   42.95    2.63   0
  -4  10  15    2.24    2.11   0
  -4  17  14    7.20    2.74   0
  -4  21  13    3.57    2.60   0
  -4  28   9   32.85    3.25   0
  -4  30   7    3.29    2.59   0
  -3   3  13   18.30    1.72   0
  -3  14  13   -0.11    2.08   0
  -3  21  11    3.14    2.62   0
  -3  25   9   -1.56    2.27   0
  -2   4  11  129.19    2.62   0
  -2  20   9    1.49    1.94   0
  -1  19   6  166.34    3.39   0
  -6  11  17    4.60    2.69   0
  -6  12  17    4.86    2.61   0
  -5  11  16    8.90    2.52   0
  -5  12  16  178.31    4.66   0
  -5  18  15    2.42    2.76   0
  -5  24  13   38.57    3.55   0
  -5  26  12   40.18    3.62   0
  -5  29  10   86.08    4.23   0
  -5  30   9   -1.58    2.95   0
  -4  29   8    4.93    2.57   0
  -3   4  13   -0.99    1.51   0
  -3  18  12    0.96    2.27   0
  -3  26   8    1.14    2.28   0
  -3  27   7    5.45    2.43   0
  -3  28   6    6.19    2.25   0
  -2  11  11  322.36    4.67   0
  -2  12  11  101.10    3.02   0
  -2  17  10   80.41    3.02   0
  -1  13   8  118.98    2.82   0
  -1  20   5   27.96    2.00   0
  -1  22   3   88.83    2.51   0
  -6  10  17    2.50    2.57   0
  -6  21  15   21.50    3.56   0
  -5   7  16   69.65    3.09   0
  -5   9  16   18.39    2.52   0
  -5  10  16    3.25    2.39   0
  -5  21  14   40.66    3.53   0
  -4  20  13    0.81    2.55   0
  -4  26  10   -0.04    2.78   0
  -3   5  13  181.61    3.50   0
  -3  17  12    8.71    2.35   0
  -2   6  11  183.45    3.18   0
  -2  16  10    1.16    1.85   0
  -2  19   9   62.48    2.82   0
  -2  23   7   -0.15    1.90   0
  -2  24   6   17.58    2.29   0
  -2  25   5    0.44    1.93   0
  -1  12   8 1880.44    9.44   0
  -1  16   7 1428.45    8.76   0
  -1  21   4   49.87    2.22   0
  -6  17  16    0.84    2.79   0
  -5  23  13   47.88    3.77   0
  -4  19  13  320.04    6.17   0
  -4  22  12    2.88    2.65   0
  -3   6  13   31.15    2.01   0
  -3   7  13  121.85    3.10   0
  -3   8  13   50.55    2.42   0
  -3   9  13    3.18    1.75   0
  -3  20  11   36.79    2.88   0
  -3  22  10   25.73    2.69   0
  -1  10   8   34.83    1.73   0
  -1  11   8  234.75    3.47   0
  -6  16  16    3.86    2.94   0
  -6  20  15    0.82    3.13   0
  -6  23  14   12.06    3.22   0
  -5  25  12   38.16    3.56   0
  -5  28  10    0.09    2.95   0
  -5  31   7    3.19    2.75   0
  -4  27   9    2.88    2.60   0
  -4  28   8    5.28    2.70   0
  -4  29   7   38.60    3.09   0
  -3  16  12   24.66    2.55   0
  -3  28   5   20.47    2.37   0
  -2  15  10  150.01    3.60   0
  -2  18   9   11.97    2.20   0
  -2  22   7    9.16    2.18   0
  -1   9   8   85.27    2.21   0
  -1  15   7    1.47    1.53   0
  -7  14  17    5.08    3.09   0
  -5  15  15   22.64    3.05   0
  -5  30   8   -1.06    2.74   0
  -4  18  13    3.46    2.50   0
  -4  21  12   11.47    2.70   0
  -3  15  12  180.49    4.26   0
  -3  19  11  179.66    4.47   0
  -3  26   7   21.90    2.55   0
  -3  27   6   58.02    3.05   0
  -1  14   7  176.65    3.22   0
  -1  20   4   65.87    2.34   0
  -1  21   3   19.22    1.68   0
  -7  13  17   22.07    3.27   0
  -6  15  16   21.98    3.03   0
  -5  19  14   75.30    3.93   0
  -5  22  13   22.54    3.13   0
  -5  24  12    1.50    3.01   0
  -4  12  14   91.42    3.55   0
  -4  23  11   14.24    2.84   0
  -3  21  10   36.18    2.83   0
  -2  23   6    4.00    1.95   0
  -2  24   5    0.59    1.77   0
  -7  11  17    0.83    2.82   0
  -6  14  16    1.47    2.59   0
  -5  14  15  118.27    4.12   0
  -5  27  10    0.82    2.92   0
  -4   4  14   34.31    2.20   0
  -4  11  14   90.75    3.44   0
  -4  20  12   15.29    2.95   0
  -4  26   9    9.68    2.60   0
  -3   1  12    4.20    1.28   0
  -3  14  12   -0.21    1.99   0
  -3  18  11  163.67    4.25   0
  -3  24   8    0.15    2.38   0
  -2  13  10    2.62    1.64   0
  -1  13   7  372.49    4.30   0
  -7  10  17    2.01    2.64   0
  -6  13  16   52.76    3.42   0
  -5  13  15    2.66    2.39   0
  -5  28   9   11.62    3.07   0
  -5  30   7   29.89    3.24   0
  -4   5  14  269.97    4.40   0
  -4   6  14    3.11    1.87   0
  -4   8  14   99.69    3.31   0
  -4  10  14   12.02    2.16   0
  -4  27   8   20.39    2.80   0
  -4  28   7   -0.95    2.42   0
  -4  29   6   -0.60    2.23   0
  -3   2  12    4.15    1.45   0
  -3  13  12    0.83    1.92   0
  -3  17  11    4.37    2.38   0
  -3  20  10   75.80    3.34   0
  -2  12  10   35.07    2.14   0
  -2  16   9   87.43    2.92   0
  -2  19   8   41.89    2.43   0
  -2  25   3   60.44    2.45   0
  -1  12   7    2.64    1.36   0
  -1  21   2  369.30    4.13   0
  -6  12  16   -1.00    2.46   0
  -6  21  14   23.99    3.35   0
  -5  12  15    8.92    2.42   0
  -5  23  12    1.29    2.80   0
  -5  25  11  112.49    4.50   0
  -5  29   8   13.55    2.92   0
  -4  16  13   61.11    3.26   0
  -4  22  11    0.05    2.45   0
  -3  26   6   45.85    2.82   0
  -2   4  10   15.12    1.40   0
  -2  11  10   66.85    2.45   0
  -2  22   6   18.36    2.05   0
  -2  24   4   18.90    2.03   0
  -1  11   7    1.02    1.26   0
  -1  15   6  148.10    2.93   0
  -7  16  16   38.98    3.59   0
  -6  10  16    3.12    2.46   0
  -6  11  16   -0.79    2.38   0
  -6  23  13    3.92    3.06   0
  -6  25  12   -0.75    2.94   0
  -5  10  15  218.74    4.82   0
  -5  11  15   67.97    3.29   0
  -5  17  14    0.58    2.50   0
  -5  20  13   36.07    3.27   0
  -4  15  13   12.65    2.45   0
  -4  19  12    1.23    2.41   0
  -3  19  10    5.48    2.42   0
  -2   5  10   25.96    1.61   0
  -2  10  10  141.33    3.06   0
  -2  18   8   12.77    2.00   0
  -1  10   7  806.63    5.62   0
  -6   8  16   63.38    3.22   0
  -6   9  16    0.82    2.21   0
  -6  16  15   -3.83    2.81   0
  -6  20  14    3.99    2.96   0
  -5   5  15   47.16    2.64   0
  -5   6  15    5.69    2.06   0
  -5   7  15    2.95    2.08   0
  -5   8  15  125.50    3.76   0
  -5   9  15    1.39    2.13   0
  -5  22  12    8.88    3.03   0
  -4  21  11    4.63    2.59   0
  -4  23  10    4.61    2.52   0
  -4  26   8  147.70    4.50   0
  -4  29   5    4.93    2.35   0
  -3   4  12    0.15    1.31   0
  -3   5  12   20.66    1.81   0
  -3   9  12    6.04    1.74   0
  -3  21   9    0.24    2.15   0
  -3  27   4    0.60    1.95   0
  -2   6  10    8.55    1.35   0
  -1   9   7    0.69    1.17   0
  -1  14   6   66.58    2.14   0
  -1  18   4    7.59    1.49   0
  -6  22  13    7.93    3.25   0
  -5  19  13   51.94    3.63   0
  -5  24  11  130.53    4.62   0
  -5  27   9   46.45    3.51   0
  -4  18  12    8.21    2.47   0
  -4  27   7   41.40    3.02   0
  -4  28   6   12.74    2.44   0
  -3   6  12   31.57    1.92   0
  -3   7  12   26.35    1.91   0
  -3   8  12   16.90    1.83   0
  -3  15  11   52.00    2.78   0
  -3  24   7    2.54    2.11   0
  -3  25   6   61.87    3.09   0
  -3  26   5    1.31    2.07   0
  -2  14   9   10.78    1.82   0
  -1  19   3    2.19    1.36   0
  -1  20   2    5.96    1.34   0
  -7  14  16   13.18    2.92   0
  -6  15  15  136.83    4.56   0
  -6  19  14   47.41    3.71   0
  -6  24  12   39.73    3.65   0
  -5  28   8    6.23    2.64   0
  -4  20  11  143.55    4.48   0
  -3  18  10    2.97    2.13   0
  -2  13   9   13.66    1.78   0
  -2  22   5  187.95    3.79   0
  -2  23   4   45.95    2.35   0
  -1  13   6  128.52    2.61   0
  -7  13  16    1.14    2.73   0
  -6  14  15    2.02    2.69   0
  -6  27  10    8.29    3.07   0
  -6  28   9    0.94    3.04   0
  -5  14  14    3.30    2.49   0
  -5  18  13   15.20    3.00   0
  -5  21  12   19.11    3.08   0
  -4  17  12   10.39    2.47   0
  -4  22  10   48.78    3.26   0
  -3  14  11    9.10    2.02   0
  -3  20   9  126.36    3.78   0
  -2  16   8  231.47    4.12   0
  -1  17   4   82.84    2.33   0
  -7  12  16   15.51    2.93   0
  -7  17  15    1.85    3.08   0
  -6  18  14   46.39    3.61   0
  -6  21  13   31.67    3.34   0
  -6  23  12   22.54    3.49   0
  -6  25  11   20.66    3.36   0
  -5  13  14   27.48    2.95   0
  -5  26   9    8.42    3.01   0
  -4  11  13  429.15    6.00   0
  -4  16  12   63.19    3.36   0
  -4  25   8   14.23    2.63   0
  -4  28   5    8.50    2.33   0
  -3  13  11    2.25    1.87   0
  -3  17  10   19.01    2.35   0
  -3  23   7  145.26    3.96   0
  -2  12   9  193.78    3.56   0
  -2  20   6    2.79    1.70   0
  -1  12   6   26.88    1.57   0
  -1  20   1   10.57    1.24   0
  -7  10  16   12.08    2.88   0
  -7  20  14  149.14    5.20   0
  -6  13  15   -0.53    2.38   0
  -5  17  13   66.87    3.53   0
  -5  27   8   -0.74    2.71   0
  -5  28   7    9.70    2.81   0
  -5  29   6   17.48    2.84   0
  -4   2  13    9.64    1.67   0
  -4  10  13    5.72    1.99   0
  -4  19  11   34.61    2.93   0
  -4  26   7  203.41    4.82   0
  -4  27   6   27.72    2.74   0
  -3  12  11   18.31    2.03   0
  -3  19   9   22.23    2.45   0
  -3  24   6   77.59    3.18   0
  -3  25   5   65.57    2.99   0
  -2  11   9  157.72    3.18   0
  -2  21   5   98.79    2.97   0
  -1  18   3   46.78    1.80   0
  -1  19   2   76.38    2.11   0
  -7   9  16   11.60    2.72   0
  -7  16  15   35.92    3.46   0
  -6  12  15   38.48    3.10   0
  -6  20  13   10.93    2.93   0
  -5  12  14   26.99    2.69   0
  -5  22  11   16.52    2.89   0
  -4   3  13   -0.24    1.51   0
  -4   4  13    9.02    1.74   0
  -4   8  13   21.44    2.23   0
  -4   9  13   10.03    2.04   0
  -4  15  12  177.87    4.39   0
  -4  21  10   16.20    2.66   0
  -3  16  10   15.74    2.23   0
  -2  10   9    5.35    1.43   0
  -2  15   8   96.86    2.83   0
  -2  23   3   37.33    2.05   0
  -1  16   4  761.65    5.67   0
  -7   8  16    1.00    2.36   0
  -7  15  15    1.59    2.93   0
  -7  19  14    4.17    3.00   0
  -6  11  15    2.85    2.46   0
  -6  22  12   18.52    3.11   0
  -6  24  11   -2.34    2.83   0
  -6  27   9    9.24    3.01   0
  -6  29   7   -0.09    2.97   0
  -5  10  14  119.89    3.86   0
  -5  11  14  146.09    4.11   0
  -5  25   9    2.05    2.92   0
  -4   5  13   18.64    1.86   0
  -4   6  13    6.59    1.73   0
  -4   7  13  257.88    4.37   0
  -4  18  11    2.55    2.35   0
  -4  24   8   -0.14    2.31   0
  -3  22   7   42.16    2.71   0
  -2   9   9   46.34    1.94   0
  -2  17   7  227.56    4.00   0
  -8  12  16   25.25    3.38   0
  -6   9  15    4.74    2.40   0
  -6  10  15   -1.09    2.30   0
  -6  19  13    4.88    2.83   0
  -6  28   8    9.39    2.95   0
  -5   9  14    5.19    2.30   0
  -5  19  12   14.68    2.78   0
  -5  29   5   -0.62    2.40   0
  -4  14  12  297.76    5.30   0
  -4  20  10  124.55    4.06   0
  -4  22   9   10.55    2.52   0
  -4  25   7    0.26    2.45   0
  -4  27   5   96.99    3.56   0
  -3   2  11   91.77    2.26   0
  -3  15  10   15.12    2.10   0
  -3  18   9  148.09    3.88   0
  -3  20   8   86.97    3.26   0
  -2   8   9  380.45    4.25   0
  -2  14   8   68.34    2.46   0
  -1  17   3  391.01    4.04   0
  -8  11  16   70.88    4.11   0
  -7  14  15   51.57    3.52   0
  -7  21  13   12.42    3.19   0
  -7  23  12    6.05    3.19   0
  -6   6  15   17.16    2.45   0
  -6   7  15   19.01    2.54   0
  -6   8  15   37.15    2.89   0
  -5   4  14    7.23    1.93   0
  -5   5  14   44.09    2.56   0
  -5   6  14  192.31    4.14   0
  -5   7  14  199.98    4.30   0
  -5   8  14  122.23    3.60   0
  -5  23  10    4.99    2.65   0
  -5  26   8    2.96    2.58   0
  -5  27   7   80.34    3.83   0
  -5  28   6   32.23    3.09   0
  -4  13  12   -0.30    2.07   0
  -4  17  11   -0.20    2.17   0
  -4  26   6   38.28    2.86   0
  -3   8  11  473.82    5.29   0
  -3  23   6  148.73    3.84   0
  -3  24   5  167.92    4.03   0
  -3  25   4   22.47    2.13   0
  -2  13   8    2.42    1.50   0
  -2  20   5   11.37    1.74   0
  -2  23   2   60.15    2.27   0
  -1  18   2  302.68    3.49   0
  -8  10  16   18.71    3.03   0
  -7  13  15   42.96    3.43   0
  -6  18  13    0.49    2.88   0
  -6  21  12    0.48    2.72   0
  -6  23  11   -0.53    2.88   0
  -6  26   9   92.82    4.43   0
  -5  18  12    2.47    2.50   0
  -3   4  11    8.14    1.35   0
  -3   5  11   19.56    1.62   0
  -3   6  11   92.46    2.55   0
  -3   7  11   26.65    1.84   0
  -2  16   7   17.59    1.86   0
  -2  21   4  298.15    4.34   0
  -7  20  13    7.97    3.06   0
  -7  24  11   -1.57    3.28   0
  -6  14  14   11.08    2.72   0
  -6  27   8   23.28    3.30   0
  -6  28   7    4.10    2.94   0
  -6  29   6   10.33    2.94   0
  -5  20  11   12.07    2.75   0
  -4  16  11  169.15    4.27   0
  -4  19  10    4.08    2.32   0
  -4  21   9   82.05    3.52   0
  -3  19   8  299.14    5.06   0
  -2  12   8  145.12    3.04   0
  -7  12  15    5.13    2.71   0
  -6  13  14   39.46    3.24   0
  -6  17  13   -1.81    2.77   0
  -6  20  12   64.71    3.78   0
  -6  24  10    1.10    2.77   0
  -5  17  12   38.43    3.12   0
  -5  22  10    2.12    2.56   0
  -5  25   8   21.37    3.08   0
  -5  28   5   91.31    3.79   0
  -4  24   7   51.52    3.11   0
  -4  25   6  212.75    4.85   0
  -4  26   5    2.53    2.26   0
  -4  27   4   28.78    2.50   0
  -3  16   9   10.44    2.00   0
  -3  22   6   42.26    2.64   0
  -2  15   7  407.56    4.90   0
  -8  14  15    1.01    2.95   0
  -7  11  15   49.78    3.37   0
  -7  19  13   -1.46    3.10   0
  -6  22  11    1.17    2.77   0
  -5  12  13  116.02    3.92   0
  -5  26   7   10.68    2.59   0
  -5  27   6   60.39    3.46   0
  -4  10  12   86.77    3.05   0
  -4  18  10   -0.23    2.20   0
  -3  12  10    4.10    1.78   0
  -3  23   5   18.64    2.19   0
  -2  11   8  287.26    3.92   0
  -2  20   4  100.60    2.83   0
  -2  22   2   56.68    2.20   0
  -8  13  15    4.08    3.04   0
  -7  10  15   47.95    3.27   0
  -7  21  12   19.50    3.52   0
  -7  23  11   71.94    4.35   0
  -6  12  14   -0.04    2.29   0
  -6  16  13    6.53    2.88   0
  -6  19  12    4.96    2.98   0
  -6  29   5    6.33    2.77   0
  -5  16  12   32.75    3.05   0
  -5  19  11   28.27    2.96   0
  -5  21  10   57.24    3.60   0
  -5  23   9    2.66    2.73   0
  -4   9  12    6.20    1.82   0
  -4  20   9   37.97    2.89   0
  -3  18   8   52.71    2.66   0
  -2  10   8   28.15    1.71   0
  -2  21   3   33.19    1.93   0
  -7   8  15   74.77    3.57   0
  -7   9  15    4.57    2.48   0
  -7  15  14    2.12    2.70   0
  -7  18  13   69.84    4.20   0
  -6  11  14    2.40    2.27   0
  -6  21  11    0.39    2.92   0
  -6  23  10   12.73    2.94   0
  -6  26   8    5.44    2.88   0
  -6  27   7   27.65    3.30   0
  -6  28   6    6.43    2.84   0
  -5  11  13  149.69    4.05   0
  -4   1  12    5.86    1.46   0
  -4   8  12  125.27    3.28   0
  -4  14  11  218.59    4.58   0
  -4  23   7   99.07    3.63   0
  -3  15   9  175.05    3.81   0
  -3  21   6  151.81    3.82   0
  -2  18   5   43.31    2.19   0
  -8  12  15    5.09    2.88   0
  -8  16  14  127.59    5.03   0
  -7   7  15    2.98    2.37   0
  -7  14  14  101.56    4.36   0
  -6  10  14   49.75    3.06   0
  -5  10  13    2.47    2.06   0
  -5  18  11   -2.26    2.38   0
  -5  28   4    4.65    2.42   0
  -4   2  12  137.29    2.95   0
  -4   4  12    4.14    1.64   0
  -4   5  12   52.17    2.37   0
  -4   6  12  114.31    3.08   0
  -4   7  12   49.96    2.36   0
  -4  24   6   92.15    3.63   0
  -4  25   5    4.78    2.36   0
  -3  10  10   19.71    1.88   0
  -3  17   8    5.24    1.89   0
  -2   9   8   13.28    1.44   0
  -2  16   6    0.67    1.45   0
  -8  11  15  112.24    4.39   0
  -7  20  12   31.11    3.46   0
  -7  24  10    8.91    3.22   0
  -6   9  14    0.98    2.23   0
  -6  18  12    1.83    2.69   0
  -5  20  10   65.56    3.51   0
  -5  22   9    8.31    2.67   0
  -5  25   7   15.68    2.75   0
  -5  27   5    0.93    2.48   0
  -4  19   9  170.09    4.31   0
  -3  14   9   44.77    2.39   0
  -3  22   5  178.57    3.92   0
  -3  24   3   20.08    1.97   0
  -2   8   8  160.43    2.80   0
  -2  13   7  110.80    2.68   0
  -2  19   4    0.62    1.56   0
  -8  10  15   33.16    3.44   0
  -8  15  14    1.50    3.11   0
  -7  13  14   10.01    2.84   0
  -7  17  13   10.13    2.92   0
  -6   7  14    1.12    2.19   0
  -6  20  11   22.23    3.09   0
  -6  25   8    7.48    3.03   0
  -5   7  13   12.72    2.20   0
  -5   8  13    4.64    2.03   0
  -5  14  12   -0.21    2.24   0
  -5  17  11   27.57    3.06   0
  -4  12  11  414.98    5.78   0
  -4  16  10  426.99    6.15   0
  -2  15   6   73.25    2.43   0
  -2  20   3   42.20    2.09   0
  -2  21   2    1.80    1.44   0
  -8   9  15    7.30    2.91   0
  -8  18  13   -0.60    2.98   0
  -7  12  14  143.37    4.63   0
  -7  19  12   91.53    4.49   0
  -7  26   8   15.92    3.41   0
  -6   5  14   40.26    2.66   0
  -6  17  12   27.93    3.05   0
  -6  26   7   18.53    3.14   0
  -6  27   6   15.88    3.03   0
  -6  28   5    0.80    2.50   0
  -5   3  13  472.98    5.58   0
  -5   4  13   17.07    2.04   0
  -5   5  13   12.97    2.01   0
  -5   6  13    2.67    1.84   0
  -4  18   9    4.61    2.43   0
  -4  26   3    7.62    2.12   0
  -3   1  10   -0.15    1.11   0
  -3  16   8    0.51    1.78   0
  -2  12   7  102.38    2.54   0
  -8   8  15   50.71    3.33   0
  -8  14  14    7.82    2.92   0
  -7  21  11   68.11    3.99   0
  -7  23  10   46.28    3.84   0
  -7  27   7   19.55    3.32   0
  -6  23   9   78.14    4.12   0
  -5  19  10   21.14    2.85   0
  -5  21   9  117.21    4.18   0
  -5  24   7    2.17    2.63   0
  -5  27   4    9.29    2.44   0
  -4  15  10  114.54    3.56   0
  -4  23   6    7.40    2.27   0
  -3   2  10  667.53    5.07   0
  -3   3  10  202.55    3.07   0
  -3   4  10   45.54    1.86   0
  -3   5  10   60.34    2.05   0
  -3   6  10  193.18    3.26   0
  -3  24   2  130.62    3.23   0
  -7  11  14   56.86    3.48   0
  -6  16  12    9.90    2.69   0
  -6  19  11  209.78    5.37   0
  -6  21  10    0.86    2.64   0
  -5  16  11  632.77    7.85   0
  -5  25   6   20.32    2.86   0
  -5  26   5   22.42    2.77   0
  -4  24   5    2.04    2.10   0
  -3  12   9  190.08    3.67   0
  -3  15   8   83.73    2.82   0
  -3  22   4  456.88    5.72   0
  -3  23   3  245.21    4.25   0
  -2  11   7   13.50    1.49   0
  -2  14   6    4.14    1.46   0
  -2  18   4    5.91    1.50   0
  -2  21   1   44.72    1.98   0
  -8  13  14   11.48    2.99   0
  -7  10  14   13.44    2.84   0
  -6  28   4    2.18    2.52   0
  -5  18  10    7.51    2.70   0
  -4  14  10   48.05    2.69   0
  -3  11   9   33.42    2.16   0
  -2  19   3  112.30    2.76   0
  -2  20   2    4.98    1.47   0
  -8  12  14    0.05    2.87   0
  -8  19  12   12.86    3.28   0
  -7   9  14    8.88    2.63   0
  -7  20  11   22.26    3.35   0
  -7  22  10    4.92    3.06   0
  -7  25   8   34.35    3.56   0
  -7  26   7   18.69    3.33   0
  -7  27   6    4.34    3.10   0
  -6  11  13   20.59    2.68   0
  -6  18  11   48.78    3.41   0
  -6  25   7   13.87    2.82   0
  -6  26   6  161.23    4.91   0
  -6  27   5   45.17    3.38   0
  -5  15  11   29.11    2.79   0
  -5  20   9   12.33    2.69   0
  -4   9  11    0.74    1.73   0
  -3  17   7   18.50    2.02   0
  -2  10   7  203.76    3.13   0
  -7   8  14   -1.34    2.37   0
  -7  14  13    0.60    2.69   0
  -7  17  12    2.57    2.74   0
  -6  10  13   28.22    2.82   0
  -6  20  10    8.91    2.88   0
  -6  22   9    2.46    2.65   0
  -5  10  12   27.02    2.50   0
  -5  23   7   89.89    3.78   0
  -4   8  11    1.08    1.64   0
  -4  13  10   59.55    2.76   0
  -4  22   6   -1.96    2.11   0
  -4  25   3   34.38    2.49   0
  -3  10   9    2.23    1.54   0
  -3  20   5   27.30    2.13   0
  -2   9   7  240.59    3.26   0
  -2  13   6  327.55    4.05   0
  -8  11  14    0.15    2.68   0
  -8  18  12    3.30    3.13   0
  -7   7  14    3.76    2.45   0
  -7  13  13    1.07    2.78   0
  -7  23   9    6.74    3.12   0
  -6   9  13   61.57    3.24   0
  -5   9  12    1.04    2.13   0
  -5  14  11   71.40    3.30   0
  -5  17  10   12.81    2.58   0
  -5  24   6    2.77    2.40   0
  -5  25   5    4.28    2.49   0
  -5  26   4  215.57    4.80   0
  -4   7  11   27.97    2.01   0
  -4  23   5   14.74    2.32   0
  -4  24   4    3.40    2.01   0
  -3  21   4   46.16    2.47   0
  -3  23   2   75.37    2.67   0
  -8  20  11   40.99    3.84   0
  -7   5  14   40.20    2.85   0
  -7   6  14  536.03    7.07   0
  -7  16  12   -0.93    2.88   0
  -7  19  11    1.27    2.78   0
  -7  21  10   46.80    3.71   0
  -7  28   4   10.88    3.05   0
  -6   8  13    0.02    2.30   0
  -6  17  11   -0.46    2.52   0
  -6  27   4    3.55    2.67   0
  -5  19   9   18.92    2.77   0
  -5  21   8   87.31    3.71   0
  -4   0  11    0.91    1.25   0
  -4   5  11   42.78    2.20   0
  -4   6  11 1348.39    8.74   0
  -4  12  10   17.21    2.09   0
  -4  18   8  335.18    5.49   0
  -3   9   9   20.19    1.74   0
  -3  13   8   12.53    1.79   0
  -3  22   3   14.04    1.83   0
  -2  12   6    1.76    1.30   0
  -2  18   3  603.96    5.45   0
  -2  20   1    4.76    1.35   0
  -8   9  14    3.90    2.80   0
  -8  14  13    0.74    2.85   0
  -7  12  13   13.66    2.72   0
  -7  25   7    5.08    3.09   0
  -7  26   6   18.00    3.31   0
  -7  27   5   36.86    3.50   0
  -6   7  13    1.17    2.23   0
  -6  19  10   47.04    3.46   0
  -6  21   9    5.93    2.70   0
  -6  24   7    2.84    2.74   0
  -6  25   6   27.81    3.18   0
  -6  26   5   13.90    2.89   0
  -5   8  12  332.90    5.18   0
  -4   1  11    1.60    1.33   0
  -4   2  11  863.50    6.43   0
  -4   4  11    2.00    1.55   0
  -4  15   9    1.93    1.92   0
  -4  25   2    4.64    1.99   0
  -2  19   2    1.02    1.36   0
  -9  10  14    1.11    2.95   0
  -8   8  14   33.50    3.22   0
  -8  19  11   15.32    3.52   0
  -7  18  11   72.04    3.93   0
  -7  22   9    7.41    2.92   0
  -6   6  13    6.12    2.19   0
  -6  16  11   -1.61    2.51   0
  -5   7  12  192.31    4.02   0
  -5  16  10   29.02    2.78   0
  -5  26   3    2.76    2.22   0
  -4  11  10   72.24    2.78   0
  -4  22   5   21.89    2.57   0
  -3  15   7   -0.20    1.61   0
  -3  19   5   25.07    2.09   0
  -2  14   5   -0.08    1.27   0
  -2  16   4   -0.92    1.30   0
  -9   9  14   49.71    3.75   0
  -8   7  14   -0.58    2.55   0
  -8  13  13   39.36    3.48   0
  -7  11  13  119.36    4.20   0
  -7  15  12    2.11    2.66   0
  -7  20  10  142.84    4.91   0
  -6   4  13    8.17    2.09   0
  -6   5  13   -0.34    2.04   0
  -6  18  10    2.06    2.80   0
  -5  18   9    6.38    2.44   0
  -5  23   6    0.53    2.34   0
  -5  24   5   27.10    2.88   0
  -5  25   4   26.95    2.77   0
  -4  17   8    9.25    2.15   0
  -4  19   7  126.69    3.70   0
  -3  12   8   -1.07    1.51   0
  -2  11   6   42.28    1.78   0
  -9   8  14    2.33    2.99   0
  -9  13  13    9.85    3.36   0
  -8   6  14    0.24    2.53   0
  -8  16  12    3.10    3.09   0
  -7  27   4   25.25    3.23   0
  -6   3  13   52.22    2.65   0
  -6  15  11   37.13    3.23   0
  -6  20   9  117.11    4.30   0
  -5   2  12    0.89    1.61   0
  -5   3  12   18.62    1.94   0
  -5   4  12  124.70    3.16   0
  -4  14   9  176.55    3.96   0
  -3  21   3   12.47    1.90   0
  -3  22   2   25.34    2.03   0
  -2  17   3   24.05    1.69   0
  -8  12  13    4.66    2.66   0
  -8  18  11    3.20    3.06   0
  -8  20  10    1.08    3.25   0
  -8  22   9   13.25    3.35   0
  -7   9  13   -0.97    2.51   0
  -7  17  11    4.06    2.78   0
  -7  19  10   50.25    3.83   0
  -7  21   9   11.74    2.98   0
  -7  24   7   16.49    3.18   0
  -7  25   6    0.97    2.93   0
  -7  26   5   57.76    3.84   0
  -6  11  12    5.16    2.37   0
  -6  24   6    9.25    2.87   0
  -6  25   5    6.48    2.75   0
  -6  26   4    1.02    2.66   0
  -4  16   8    8.46    2.25   0
  -3   4   9   41.25    1.76   0
  -3   5   9   11.56    1.36   0
  -3  11   8  229.88    3.77   0
  -3  14   7  235.63    4.01   0
  -2  10   6  513.39    4.52   0
  -2  13   5  245.11    3.41   0
  -2  18   2   17.06    1.58   0
  -6  10  12    5.97    2.45   0
  -6  21   8   40.91    3.26   0
  -5  14  10   14.58    2.36   0
  -5  19   8   28.49    2.80   0
  -4  13   9   15.99    2.11   0
  -4  18   7   13.90    2.24   0
  -4  21   5  273.44    4.98   0
  -4  24   2    2.75    1.93   0
  -2  19   1    0.53    1.16   0
  -7   8  13  180.66    4.63   0
  -7  16  11   30.58    3.21   0
  -6  19   9    0.50    2.54   0
  -5  22   6   37.97    2.92   0
  -5  23   5    5.06    2.50   0
  -5  25   3   35.27    2.81   0
  -4  22   4   36.16    2.65   0
  -4  23   3   43.20    2.65   0
  -3  10   8  807.93    6.48   0
  -3  19   4    3.64    1.72   0
  -9  11  13   64.61    4.00   0
  -8  10  13    6.17    2.77   0
  -8  17  11   23.80    3.30   0
  -8  19  10   10.62    3.16   0
  -8  21   9   25.57    3.53   0
  -7   7  13   20.06    2.61   0
  -7  18  10   32.47    3.31   0
  -7  20   9   27.04    3.23   0
  -6   9  12   13.41    2.33   0
  -6  26   3   39.34    3.06   0
  -5   9  11    9.03    2.05   0
  -5  16   9   13.73    2.48   0
  -5  24   4   21.57    2.54   0
  -4  12   9    0.54    1.73   0
  -4  15   8  458.48    5.93   0
  -3  13   7  929.94    7.24   0
  -3  20   3   21.62    2.01   0
  -3  22   1   24.45    1.88   0
  -2  16   3    5.89    1.40   0
  -9  10  13   61.10    3.98   0
  -8   9  13  146.28    4.65   0
  -8  22   8   64.60    4.35   0
  -7   6  13    5.82    2.25   0
  -7  12  12    1.39    2.53   0
  -7  15  11   81.38    4.07   0
  -7  24   6   34.06    3.51   0
  -7  25   5   21.64    3.25   0
  -7  26   4   17.23    2.98   0
  -6   8  12   29.37    2.71   0
  -6  13  11    8.87    2.46   0
  -6  16  10   -2.07    2.43   0
  -6  20   8    0.53    2.74   0
  -6  23   6  236.76    5.45   0
  -6  25   4  222.47    5.24   0
  -5  13  10   87.29    3.33   0
  -5  18   8   11.43    2.47   0
  -4   7  10   15.62    1.76   0
  -4  17   7  161.05    3.91   0
  -3   9   8  644.63    5.68   0
  -3  15   6  280.02    4.24   0
  -3  21   2  144.45    3.20   0
  -2  12   5  279.83    3.50   0
  -8   8  13    0.04    2.58   0
  -8  16  11   35.58    3.46   0
  -7   4  13    5.41    2.27   0
  -7   5  13   46.57    2.84   0
  -7  11  12  151.33    4.64   0
  -7  21   8   74.68    4.13   0
  -6  18   9   64.71    3.54   0
  -6  24   5   44.74    3.17   0
  -5  25   2   48.54    2.87   0
  -4   6  10   31.58    1.93   0
  -4  20   5    0.60    2.07   0
  -2  17   2   91.63    2.30   0
  -2  19   0   13.84    1.35   0
  -9   9  13    1.27    2.80   0
  -9  13  12    2.18    3.19   0
  -9  16  11   -2.40    3.09   0
  -8  18  10    3.07    3.07   0
  -8  24   6    6.49    3.29   0
  -7  17  10   80.82    4.06   0
  -7  19   9   16.91    3.04   0
  -6   7  12   -0.44    2.01   0
  -6  15  10   -0.15    2.38   0
  -5   7  11   79.59    2.86   0
  -5  12  10   34.24    2.57   0
  -5  15   9    0.30    2.15   0
  -5  22   5  190.84    4.69   0
  -5  24   3   25.90    2.67   0
  -4   5  10  288.40    4.05   0
  -4  11   9  469.38    5.64   0
  -4  21   4    0.44    2.03   0
  -4  23   2   26.34    2.29   0
  -3   8   8   50.01    1.99   0
  -3  12   7  185.63    3.42   0
  -3  18   4    4.65    1.70   0
  -2  18   1  322.50    3.76   0
  -9   8  13   10.43    3.03   0
  -8   7  13  123.54    4.20   0
  -8  12  12    7.26    2.89   0
  -8  15  11   -0.26    3.02   0
  -7  10  12   69.27    3.46   0
  -6   6  12   29.45    2.40   0
  -5   6  11   16.76    2.05   0
  -5  19   7    2.63    2.28   0
  -5  23   4   51.13    2.96   0
  -4  16   7  173.74    3.92   0
  -4  18   6   -0.07    1.95   0
  -2  11   5    0.95    1.16   0
  -9   7  13    6.45    2.91   0
  -9  12  12   58.20    3.89   0
  -8   6  13   87.95    3.72   0
  -8  21   8   -1.13    3.04   0
  -7  23   6   24.16    3.11   0
  -7  24   5    6.48    2.98   0
  -6   4  12   62.81    2.81   0
  -6   5  12   85.68    3.06   0
  -6  17   9    7.66    2.59   0
  -6  19   8    7.81    2.63   0
  -6  22   6   15.89    2.86   0
  -6  23   5   74.83    3.76   0
  -6  25   3    9.32    2.65   0
  -5   5  11   11.23    1.91   0
  -5  11  10    3.08    2.00   0
  -4   2  10  316.17    3.93   0
  -4   3  10  328.61    4.06   0
  -4  10   9   33.58    2.16   0
  -3  11   7  225.78    3.60   0
  -3  14   6  892.53    7.05   0
  -3  19   3    6.16    1.62   0
  -3  20   2  136.64    3.16   0
  -3  21   1    1.29    1.52   0
  -2  15   3   16.66    1.42   0
  -9   6  13   -0.72    2.68   0
  -9  17  10    7.45    3.52   0
  -8   4  13   -0.38    2.43   0
  -8   5  13   13.46    2.56   0
  -8  11  12    8.63    2.71   0
  -8  17  10    4.70    2.92   0
  -8  19   9    0.37    2.90   0
  -7   9  12    5.10    2.43   0
  -7  16  10   14.01    2.88   0
  -7  18   9    8.48    2.86   0
  -7  20   8   53.04    3.62   0
  -6   2  12   29.72    2.26   0
  -6   3  12   11.27    2.02   0
  -6  24   4    3.80    2.46   0
  -5  14   9    9.51    2.27   0
  -9  11  12   -0.39    2.86   0
  -8  10  12    2.95    2.76   0
  -8  23   6   11.53    3.24   0
  -8  24   5   38.26    3.82   0
  -7   8  12   49.85    3.23   0
  -7  26   2    9.77    2.93   0
  -6   1  12    1.81    1.82   0
  -6  16   9   94.51    3.83   0
  -6  20   7   22.33    2.92   0
  -5   3  11   21.92    1.95   0
  -5  16   8   92.24    3.48   0
  -5  18   7    2.66    2.23   0
  -4   9   9  387.63    4.95   0
  -4  15   7    3.39    1.84   0
  -4  17   6  394.80    5.57   0
  -2  16   2  554.26    4.75   0
  -8  16  10   27.78    3.32   0
  -7   7  12  240.61    5.14   0
  -7  15  10   22.26    3.00   0
  -6   9  11  117.36    3.81   0
  -6  13  10   32.01    2.84   0
  -6  18   8   36.09    3.09   0
  -6  25   2    0.67    2.32   0
  -5   0  11   29.15    1.87   0
  -5   1  11   18.49    1.80   0
  -5  22   4   22.03    2.56   0
  -5  23   3   16.62    2.52   0
  -4  12   8  429.82    5.41   0
  -4  20   4   17.18    2.12   0
  -4  21   3   24.34    2.31   0
  -4  22   2  270.39    4.60   0
  -3  10   7  227.25    3.53   0
  -3  13   6   77.97    2.51   0
  -3  17   4   16.47    1.73   0
  -2  17   1  136.58    2.55   0
  -2  18   0  144.23    2.54   0
  -9  10  12   24.82    3.23   0
  -9  16  10    8.54    3.35   0
  -9  18   9   13.19    3.49   0
  -8   9  12    3.54    2.50   0
  -8  18   9  149.85    5.10   0
  -7  17   9  434.04    7.29   0
  -7  19   8   -0.38    2.82   0
  -7  23   5    0.47    2.91   0
  -7  24   4    5.65    2.91   0
  -6  24   3   40.25    3.14   0
  -3  15   5  251.12    3.91   0
  -3  18   3 1020.12    7.54   0
  -9   9  12   -0.15    2.89   0
  -8  21   7   -0.13    2.96   0
  -7   6  12    7.78    2.34   0
  -6   8  11    9.12    2.24   0
  -6  12  10    1.22    2.45   0
  -6  15   9   43.65    3.11   0
  -6  19   7  106.60    4.01   0
  -6  23   4    4.12    2.55   0
  -5  15   8   31.02    2.62   0
  -5  17   7   24.74    2.72   0
  -4  14   7   71.70    2.84   0
  -3  20   1   -0.82    1.53   0
  -9  19   8   14.71    3.69   0
  -8   8  12    6.30    2.51   0
  -8  17   9    4.89    3.18   0
  -8  19   8   24.79    3.31   0
  -8  23   5   22.91    3.35   0
  -8  24   4   20.38    3.36   0
  -7   5  12  112.28    3.65   0
  -7  14  10    5.17    2.62   0
  -6  17   8    0.94    2.52   0
  -5  12   9    4.48    2.00   0
  -5  20   5    7.61    2.46   0
  -5  24   1   -0.22    2.02   0
  -4  11   8  287.69    4.45   0
  -4  16   6  408.29    5.51   0
  -3  12   6  542.66    5.31   0
  -9   8  12   16.47    3.03   0
  -9  12  11    9.80    3.13   0
  -9  17   9  118.86    5.03   0
  -8   7  12    6.61    2.52   0
  -7   4  12   40.62    2.83   0
  -7  10  11    4.08    2.49   0
  -7  25   2   58.96    3.43   0
  -6   7  11   86.90    3.24   0
  -5  21   4    3.70    2.35   0
  -4   6   9   43.79    2.04   0
  -4  19   4   30.60    2.28   0
  -4  22   1   76.45    2.81   0
  -3  14   5   -0.98    1.44   0
 -10   6  12   87.71    4.43   0
  -9   7  12   35.84    3.43   0
  -8   6  12    2.85    2.52   0
  -8  11  11   33.38    3.31   0
  -8  14  10    4.82    2.79   0
  -8  20   7   20.33    3.45   0
  -7   2  12   11.02    2.23   0
  -7   3  12   -0.24    1.93   0
  -7  13  10   50.37    3.40   0
  -7  22   5  169.07    5.11   0
  -7  23   4   38.02    3.39   0
  -7  24   3   -0.17    2.57   0
  -6   6  11   10.53    2.08   0
  -6  14   9  411.88    6.45   0
  -6  21   5  170.17    4.79   0
  -6  24   2   11.61    2.52   0
  -5  11   9  196.47    4.19   0
  -5  18   6  334.03    5.58   0
  -5  22   3   77.32    3.26   0
  -4  13   7    9.84    1.98   0
  -4  21   2  104.98    3.20   0
  -3   8   7   38.02    1.81   0
  -9   6  12   41.48    3.43   0
  -9  11  11    6.71    3.02   0
  -9  14  10   14.33    3.35   0
  -9  18   8    7.52    3.48   0
  -8   5  12   59.65    3.37   0
  -8  16   9    6.27    2.90   0
  -8  18   8    2.16    2.87   0
  -8  24   3    4.10    3.06   0
  -7   9  11   25.91    2.79   0
  -7  19   7    4.45    2.97   0
  -6   5  11    3.82    2.00   0
  -6  16   8    7.85    2.52   0
  -6  18   7   37.68    3.05   0
  -6  22   4   -2.44    2.27   0
  -6  23   3    5.39    2.40   0
  -5  16   7  167.10    4.18   0
  -4   5   9  237.21    3.62   0
  -4  15   6  105.87    3.21   0
  -3  11   6  150.30    2.97   0
  -9   5  12    7.89    2.90   0
  -9  16   9   -0.25    3.04   0
  -8   4  12   19.51    2.77   0
  -8  10  11   48.80    3.48   0
  -8  23   4    3.10    2.96   0
  -7   8  11   16.19    2.71   0
  -7  15   9   85.41    3.90   0
  -7  17   8   -1.45    2.71   0
  -6  13   9    1.23    2.29   0
  -5   5  10    2.65    1.73   0
  -5  10   9   66.36    2.90   0
  -4   4   9   23.51    1.65   0
  -3   7   7    3.85    1.28   0
  -3  18   2   16.88    1.80   0
  -3  19   1  147.17    3.08   0
  -3  20   0  150.30    3.03   0
  -9   4  12  102.24    4.14   0
  -9  19   7    3.96    3.31   0
  -8   3  12   59.27    3.23   0
  -8  19   7    8.72    3.01   0
  -7  24   2    6.10    2.75   0
  -6   3  11   45.91    2.50   0
  -5  13   8  135.83    3.69   0
  -5  23   1   23.57    2.46   0
  -4   3   9   43.08    1.89   0
  -4   9   8   23.67    1.92   0
  -4  12   7   26.39    2.16   0
  -3  13   5 1071.90    7.29   0
  -9   9  11    5.30    2.99   0
  -9  15   9    6.57    3.13   0
  -9  17   8   24.94    3.56   0
  -9  20   6   26.58    3.92   0
  -8   9  11   -0.74    2.58   0
  -8  15   9    3.03    2.98   0
  -8  24   2   36.50    3.60   0
  -7   7  11   15.75    2.68   0
  -7  14   9    6.31    2.67   0
  -7  21   5   -0.62    2.60   0
  -7  22   4   12.10    3.00   0
  -7  23   3  145.26    4.69   0
  -6   2  11    9.67    1.95   0
  -6  15   8  140.20    4.23   0
  -6  17   7   13.13    2.62   0
  -5   4  10    3.91    1.56   0
  -5  15   7   91.11    3.33   0
  -5  17   6   18.00    2.41   0
  -5  21   3  280.91    5.19   0
  -5  22   2  189.02    4.28   0
  -4   2   9   32.11    1.73   0
  -4  19   3    1.96    1.84   0
  -4  21   1   73.21    2.75   0
  -3  10   6   82.28    2.32   0
 -10   8  11  113.18    4.81   0
  -8   8  11   96.29    4.02   0
  -8  23   3    4.07    3.13   0
  -7  16   8   50.94    3.51   0
  -7  18   7  341.61    6.54   0
  -6   0  11   -0.12    1.69   0
  -6   1  11   16.05    1.93   0
  -6  12   9   60.92    3.13   0
  -6  21   4  131.15    4.30   0
  -6  22   3   69.03    3.52   0
  -6  23   2    2.00    2.32   0
  -5   3  10   67.46    2.50   0
  -4   1   9   35.39    1.71   0
  -4   8   8  345.10    4.48   0
  -4  14   6   44.83    2.39   0
  -4  20   2    5.15    1.78   0
  -3  16   3    1.78    1.53   0
 -10   7  11   20.78    3.56   0
  -9   8  11   26.98    3.35   0
  -9  18   7  147.59    5.52   0
  -8  14   9   10.64    3.16   0
  -8  18   7   30.69    3.61   0
  -8  22   4   66.21    3.99   0
  -7   6  11    9.85    2.37   0
  -6   8  10   15.72    2.26   0
  -6  18   6  369.93    6.36   0
  -5  12   8   22.44    2.23   0
  -4   0   9   -1.17    1.12   0
  -4  11   7  107.16    2.93   0
  -3  12   5  410.28    4.52   0
  -9  11  10    6.35    3.24   0
  -9  14   9    1.07    3.13   0
  -9  16   8    5.33    3.22   0
  -8   7  11   17.43    2.91   0
  -8  16   8   13.19    3.05   0
  -8  24   1    4.36    2.86   0
  -7   5  11  342.60    5.71   0
  -7  13   9  264.79    5.67   0
  -7  19   6    1.39    2.64   0
  -6  11   9   10.52    2.50   0
  -6  14   8    0.22    2.28   0
  -6  16   7   92.30    3.68   0
  -5   0  10    0.17    1.40   0
  -5   1  10    1.36    1.50   0
  -5  14   7    0.13    2.00   0
  -5  16   6    4.89    2.06   0
  -3   9   6  144.11    2.74   0
  -3  17   2  216.71    3.58   0
  -3  19   0  164.43    3.11   0
 -10   6  11    2.95    3.02   0
 -10  10  10    1.82    3.19   0
  -9  19   6   72.52    4.43   0
  -8  19   6    7.09    2.98   0
  -8  23   2    2.38    2.99   0
  -7   4  11  114.58    3.72   0
  -7  15   8    6.99    2.75   0
  -7  17   7   43.15    3.44   0
  -7  21   4   57.00    3.69   0
  -7  22   3   87.38    4.03   0
  -7  23   2   26.48    3.00   0
  -6   7  10    4.26    1.99   0
  -6  23   1  120.35    3.91   0
  -5  -1  10    1.45    1.35   0
  -5  11   8   12.27    2.00   0
  -5  19   4    3.51    2.18   0
  -5  22   1  182.03    4.20   0
  -4  13   6  809.62    7.09   0
 -10   5  11    9.48    3.20   0
  -9   6  11    0.19    2.74   0
  -9  13   9  277.06    6.60   0
  -9  17   7   27.75    3.84   0
  -8   6  11   25.25    2.82   0
  -8  10  10    4.29    2.65   0
  -8  13   9    3.83    2.74   0
  -8  22   3    3.49    3.04   0
  -7   3  11  269.14    4.98   0
  -7   9  10  190.05    4.71   0
  -7  12   9   23.77    3.05   0
  -6   6  10    4.42    2.05   0
  -6  20   4   19.33    2.87   0
  -6  22   2    0.47    2.38   0
  -5  20   3   46.72    2.80   0
  -5  21   2   52.86    2.81   0
  -4  10   7  704.11    6.35   0
  -4  21   0    6.84    1.77   0
 -10   4  11  138.70    4.88   0
 -10   9  10   14.70    3.32   0
  -9  15   8    0.37    3.11   0
  -8   5  11   36.59    3.04   0
  -8  15   8    2.08    2.94   0
  -8  17   7   84.19    4.15   0
  -8  21   4   31.06    3.41   0
  -7   2  11   20.86    2.42   0
  -7  18   6    7.89    2.84   0
  -6  13   8  612.14    7.49   0
  -6  15   7    1.55    2.54   0
  -6  17   6   53.25    3.21   0
  -6  21   3    8.05    2.49   0
  -5  13   7    0.96    1.89   0
  -4  19   2   54.41    2.44   0
  -4  20   1   49.39    2.36   0
  -3  11   5  102.72    2.50   0
  -9   5  11    1.09    2.60   0
  -9   9  10  158.75    5.13   0
  -9  18   6    1.74    3.27   0
  -8   4  11   86.79    3.62   0
  -8   9  10   24.21    3.16   0
  -8  18   6    3.39    3.09   0
  -8  23   1   19.63    3.15   0
  -7   1  11    8.60    2.14   0
  -7   8  10  216.43    4.85   0
  -7  14   8   18.31    2.91   0
  -7  16   7   76.87    3.84   0
  -7  23   1   15.82    2.92   0
  -6  23   0    2.46    2.26   0
  -5   6   9  115.19    3.05   0
  -5  10   8   10.71    1.99   0
  -5  15   6    1.25    1.98   0
  -3  13   4   17.62    1.63   0
  -9   4  11    3.77    2.74   0
  -9  14   8   25.04    3.69   0
  -9  16   7   15.46    3.62   0
  -9  20   4   17.67    3.70   0
  -8   3  11    1.84    2.40   0
  -8  12   9  123.52    4.47   0
  -7  11   9   86.48    3.74   0
  -7  20   4    0.36    2.77   0
  -7  22   2   73.02    3.74   0
  -6  18   5    1.71    2.46   0
  -5  22   0   17.64    2.15   0
  -4   9   7  166.77    3.28   0
  -4  12   6    1.62    1.61   0
  -3  16   2  183.34    3.21   0
  -3  19  -1    1.64    1.32   0
 -10   7  10   27.05    3.61   0
  -9   3  11   28.87    3.03   0
  -9   8  10   28.65    3.39   0
  -8   2  11    9.54    2.47   0
  -8   8  10    8.62    2.81   0
  -8  14   8   22.36    3.12   0
  -8  20   4    9.72    3.26   0
  -8  21   3   84.09    4.29   0
  -8  22   2    3.96    2.90   0
  -7   7  10   13.92    2.47   0
  -7  17   6  208.33    5.39   0
  -7  21   3    3.31    2.67   0
  -6   4  10   32.80    2.26   0
  -6  16   6  111.07    3.99   0
  -5   5   9    1.51    1.55   0
  -5  12   7  198.65    4.11   0
  -5  19   3   14.60    2.28   0
  -5  21   1   27.83    2.52   0
  -4  17   3  516.43    5.87   0
  -3  17   1 1238.58    7.68   0
 -10  10   9   63.49    4.34   0
  -9   2  11    2.72    2.55   0
  -9  17   6   41.12    3.90   0
  -8  23   0   32.20    3.38   0
  -7   6  10  141.95    4.11   0
  -7  13   8   63.09    3.46   0
  -7  15   7    1.49    2.56   0
  -7  23   0   62.67    3.50   0
  -6   3  10    1.66    1.71   0
  -6  14   7  177.99    4.44   0
  -6  20   3   18.71    2.64   0
  -6  21   2   24.93    2.71   0
  -5   9   8   15.86    1.98   0
  -5  14   6   10.02    2.05   0
  -4   4   8  322.09    3.93   0
  -4  20   0   82.78    2.75   0
  -3  10   5   10.72    1.41   0
 -10   6  10   47.35    3.74   0
 -10  12   8    4.60    3.47   0
  -9   7  10   23.49    3.18   0
  -9  13   8   35.90    3.53   0
  -9  15   7    6.17    3.09   0
  -9  18   5  202.36    6.09   0
  -8   7  10   33.76    2.98   0
  -8  13   8    0.83    2.91   0
  -7  18   5   49.60    3.57   0
  -6   2  10   86.95    2.90   0
  -6  11   8   12.17    2.29   0
  -5   4   9  109.79    2.85   0
  -4   8   7  545.21    5.39   0
  -4  11   6    7.57    1.69   0
  -4  19   1    4.29    1.83   0
  -3  12   4   27.40    1.72   0
  -9  20   3   32.42    3.70   0
  -8  18   5    8.39    3.16   0
  -7   5  10  141.00    4.02   0
  -7  12   8    1.90    2.68   0
  -7  22   1   24.22    2.90   0
  -6   1  10  130.56    3.26   0
  -6  22   0   33.24    2.79   0
  -5   3   9   76.89    2.52   0
  -5  11   7    4.24    1.85   0
  -4   3   8  240.17    3.34   0
  -4  13   5  166.09    3.46   0
  -9  16   6   14.61    3.58   0
  -8   6  10    4.11    2.43   0
  -8  20   3   11.22    3.22   0
  -8  21   2   68.90    3.87   0
  -7  14   7   23.16    2.90   0
  -7  16   6   73.81    3.78   0
  -7  20   3   -0.53    2.62   0
  -7  21   2   17.99    2.84   0
  -6   0  10   25.42    2.02   0
  -6  13   7   69.71    3.26   0
  -6  15   6   37.36    2.87   0
  -4   2   8    2.15    1.30   0
  -3   9   5    1.12    1.22   0
  -3  15   2    0.21    1.29   0
 -10   4  10   25.49    3.22   0
 -10   8   9   84.71    4.51   0
 -10  13   7   33.27    4.08   0
  -9   5  10   16.37    2.97   0
  -9   9   9   31.46    3.53   0
  -9  14   7   78.61    4.27   0
  -8  12   8    1.55    2.65   0
  -8  16   6   23.60    3.18   0
  -8  22   0    5.05    2.96   0
  -7   4  10    4.00    2.13   0
  -6  -1  10  129.09    3.13   0
  -6  10   8   75.89    3.17   0
  -6  19   3  116.40    4.02   0
  -5  13   6   18.49    2.13   0
  -5  19   2    1.55    1.96   0
  -5  20   1   86.59    3.15   0
  -4   7   7  169.25    3.15   0
  -4  10   6  145.07    3.11   0
  -4  20  -1    4.76    1.65   0
 -10   3  10    2.12    2.98   0
  -9  17   5   28.24    3.72   0
  -9  20   2   48.82    4.11   0
  -8  14   7    0.51    2.70   0
  -7   3  10  280.05    5.02   0
  -7  11   8   12.70    2.62   0
  -7  17   5   21.53    2.98   0
  -7  22   0   17.52    2.70   0
  -6   6   9  134.80    3.56   0
  -6  16   5    7.35    2.60   0
  -6  20   2   12.42    2.46   0
  -5   1   9   20.46    1.73   0
  -3  11   4   10.27    1.41   0
  -3  18  -1  985.14    6.63   0
 -10   7   9    1.38    2.96   0
  -9   4  10   66.87    3.54   0
  -9   8   9   28.11    3.40   0
  -9  11   8    7.28    2.97   0
  -9  15   6    0.46    3.28   0
  -9  19   3   41.03    3.85   0
  -8   4  10   55.42    3.18   0
  -8  17   5   -0.10    2.77   0
  -7   2  10   33.39    2.60   0
  -7  13   7   17.85    2.77   0
  -7  15   6   15.60    2.79   0
  -7  21   1    4.33    2.65   0
  -6   9   8   52.08    2.89   0
  -6  12   7    2.49    2.13   0
  -6  14   6   25.48    2.66   0
  -5   0   9   24.45    1.77   0
  -4  12   5    0.49    1.57   0
  -4  14   4    3.46    1.68   0
  -4  17   2   75.23    2.62   0
  -4  18   1   80.10    2.73   0
  -4  19   0  108.75    3.02   0
 -10  12   7    8.13    3.36   0
  -9   3  10    8.65    2.70   0
  -9  13   7   45.51    3.72   0
  -8   3  10   17.59    2.63   0
  -8   8   9   -0.27    2.52   0
  -8  11   8    6.12    2.71   0
  -8  15   6    6.27    2.83   0
  -8  19   3    9.55    3.17   0
  -8  20   2   18.47    3.24   0
  -8  22  -1    2.07    2.90   0
  -7   7   9   58.58    3.08   0
  -7  19   3   51.10    3.40   0
  -7  20   2    5.22    2.65   0
  -5  -1   9   22.16    1.67   0
  -5  14   5    6.75    1.94   0
 -10   6   9   12.85    3.15   0
 -10   9   8   -2.21    3.30   0
  -9   2  10    2.06    2.62   0
  -9   7   9   26.65    3.31   0
  -9  16   5   -0.00    3.13   0
  -8  13   7   43.88    3.43   0
  -7   1  10   63.43    2.78   0
  -7  10   8   79.00    3.47   0
  -6   4   9   60.60    2.72   0
  -6  21   0    0.08    2.08   0
  -5  -2   9   90.28    2.33   0
  -5   9   7   83.25    2.82   0
  -5  20   0   33.90    2.48   0
  -4   9   6   10.58    1.63   0
  -3  14   2    0.40    1.35   0
 -10   5   9   66.38    4.10   0
 -10  11   7    0.86    3.42   0
 -10  13   6   35.66    3.92   0
  -9  14   6   37.51    3.62   0
  -9  19   2  182.09    5.77   0
  -8   7   9   22.76    2.88   0
  -8  10   8   77.37    3.78   0
  -8  16   5    4.27    2.83   0
  -8  21   0    3.52    2.88   0
  -7   0  10    0.50    1.78   0
  -7   6   9   51.91    2.98   0
  -7  12   7  155.61    4.47   0
  -7  14   6  123.19    4.35   0
  -7  21   0  104.66    4.04   0
  -6  11   7    2.51    2.05   0
  -6  15   5   36.66    2.77   0
  -6  18   3   27.13    2.72   0
  -6  19   2   80.42    3.46   0
  -6  20   1    3.62    2.27   0
  -5   5   8    9.73    1.63   0
  -5  18   2    0.23    1.90   0
  -5  19   1    9.71    2.04   0
 -10   8   8    5.33    3.29   0
  -8   1  10    0.61    2.28   0
  -8  12   7   -0.87    2.89   0
  -8  14   6    2.64    2.77   0
  -8  17   4    1.66    2.99   0
  -8  20   1   30.02    3.45   0
  -7  17   4   -1.42    2.58   0
  -6  13   6  482.45    6.59   0
  -5  15   4   27.75    2.31   0
  -4  11   5    7.72    1.64   0
  -4  13   4   94.61    2.75   0
  -4  19  -1  227.89    3.87   0
  -3  12   3  917.74    6.23   0
  -3  15   1   15.27    1.54   0
 -10   4   9   93.39    4.33   0
  -9  15   5   17.33    3.30   0
  -8   0  10  153.40    4.12   0
  -8   6   9   27.75    2.89   0
  -8  19   2    2.23    3.01   0
  -7   5   9  107.96    3.60   0
  -7  19   2  151.66    4.67   0
  -7  20   1   13.47    2.76   0
  -6  16   4    1.53    2.26   0
  -5   4   8   48.77    2.24   0
  -5  11   6   13.86    1.96   0
  -4   8   6  230.29    3.59   0
  -4  16   2    0.62    1.53   0
  -4  17   1   44.16    2.30   0
  -4  18   0    0.00    1.66   0
  -3  16   0    4.53    1.40   0
  -3  17  -1    7.52    1.43   0
 -10   3   9   52.55    3.78   0
 -10   7   8   10.46    3.32   0
 -10  12   6   14.48    3.50   0
  -9   5   9  142.50    4.64   0
  -9  11   7   -2.68    2.82   0
  -9  13   6    8.09    3.05   0
  -9  16   4   36.66    3.92   0
  -9  19   1    3.97    3.32   0
  -8  15   5    1.83    3.00   0
  -8  21  -1    7.50    2.71   0
  -7  11   7    7.04    2.45   0
  -7  21  -1   -1.37    2.38   0
  -6   2   9  208.69    3.91   0
  -6  10   7  271.19    4.92   0
  -5  20  -1    4.36    1.96   0
 -10   2   9    7.83    3.14   0
  -9  18   2   12.47    3.34   0
  -8   5   9   70.26    3.44   0
  -8  11   7    3.83    2.68   0
  -7   4   9    7.74    2.13   0
  -7  13   6    9.89    2.60   0
  -6   1   9    0.12    1.75   0
  -6  14   5    6.95    2.32   0
  -6  18   2  713.21    8.08   0
  -6  19   1  128.29    4.02   0
  -6  20   0   88.90    3.42   0
  -5   3   8    0.64    1.58   0
  -5  17   2    2.88    2.02   0
  -5  19   0   36.23    2.50   0
 -10   6   8    3.13    3.13   0
 -10  11   6    3.73    3.52   0
 -10  13   5    4.78    3.27   0
  -9   4   9   27.20    3.01   0
  -9  14   5   46.26    3.77   0
  -8  21  -2    3.39    2.82   0
  -7  20   0   14.55    2.79   0
  -5   7   7    1.49    1.63   0
  -5  14   4   57.46    2.67   0
  -5  18   1   83.53    3.04   0
  -4   3   7  583.38    4.90   0
  -4   7   6   54.71    2.06   0
  -4  10   5  332.01    4.32   0
  -4  12   4   19.24    1.81   0
 -10   1   9   50.73    3.51   0
 -10  14   4   18.92    3.62   0
  -9   3   9   69.31    3.68   0
  -9   7   8   29.62    3.20   0
  -9  10   7    2.68    2.84   0
  -9  12   6   -0.07    3.06   0
  -9  19   0   28.27    3.73   0
  -8  18   2    1.20    2.71   0
  -8  19   1   50.48    3.61   0
  -7   3   9   34.66    2.55   0
  -7  14   5    2.48    2.72   0
  -7  18   2   38.47    3.32   0
  -7  19   1   20.04    2.97   0
  -6   0   9    0.64    1.58   0
  -6   9   7   21.20    2.29   0
  -6  15   4   16.44    2.45   0
  -5   2   8   31.75    1.95   0
  -5  12   5   -0.42    1.76   0
 -10   0   9   -0.32    2.83   0
 -10   5   8  152.46    5.06   0
  -9   2   9    4.64    2.69   0
  -9  15   4    8.41    3.15   0
  -9  16   3  154.63    5.53   0
  -9  18   1   -0.74    3.25   0
  -8   3   9    2.04    2.28   0
  -8  10   7    1.92    2.66   0
  -8  12   6    8.06    3.05   0
  -8  14   5   50.03    3.56   0
  -8  20  -1  103.60    4.31   0
  -7   2   9  203.81    4.33   0
  -7  12   6   12.48    2.63   0
  -6  -1   9    1.39    1.64   0
  -6   5   8   76.64    2.82   0
  -6  13   5  132.99    3.86   0
  -4  18  -1   38.73    2.17   0
  -3  14   1  195.10    3.06   0
  -3  17  -2   93.91    2.32   0
 -10  10   6    6.04    3.36   0
 -10  12   5    1.96    3.18   0
  -9   6   8    5.19    2.68   0
  -9   9   7    5.83    2.97   0
  -9  13   5   52.42    3.87   0
  -8  15   4   49.40    3.76   0
  -7   6   8   10.99    2.47   0
  -7  15   4  104.73    4.15   0
  -7  20  -1   14.39    2.70   0
  -6  -2   9  210.42    3.70   0
  -6  19   0   61.30    3.23   0
  -4   9   5 1029.11    7.13   0
  -4  16   1    6.29    1.63   0
  -3  15   0   80.69    2.25   0
 -10   4   8    1.79    2.87   0
 -10   7   7    6.13    3.33   0
 -10  13   4   91.10    4.81   0
  -9   1   9   49.43    3.19   0
  -9  11   6   64.71    3.97   0
  -8   2   9   36.63    2.80   0
  -8   6   8   27.76    3.05   0
  -8   9   7   -1.14    2.74   0
  -8  19   0   23.72    3.18   0
  -8  20  -2  132.44    4.59   0
  -7   1   9   69.59    2.90   0
  -7   9   7    1.29    2.22   0
  -6   4   8  172.68    3.77   0
  -6  17   2   11.20    2.41   0
  -6  18   1    1.97    2.42   0
  -5  13   4    3.57    1.82   0
  -5  16   2   68.59    2.80   0
  -5  19  -1   23.17    2.15   0
  -4  11   4    0.78    1.57   0
  -4  13   3  180.31    3.43   0
 -10   3   8   36.80    3.57   0
 -10   9   6  104.38    4.95   0
 -10  11   5   33.85    4.03   0
 -10  14   3   -1.68    3.42   0
  -9   0   9   36.48    3.06   0
  -9   5   8   93.85    4.01   0
  -9  14   4   46.95    3.91   0
  -9  18   0   16.17    3.51   0
  -8   1   9   21.17    2.66   0
  -8  11   6    4.32    2.72   0
  -8  13   5   26.95    3.27   0
  -8  16   3    1.73    2.80   0
  -8  17   2    0.49    2.76   0
  -8  18   1    0.78    2.83   0
  -7   0   9  276.01    4.76   0
  -7  11   6    3.00    2.43   0
  -7  13   5   87.88    3.74   0
  -7  19   0    6.71    2.62   0
  -6  10   6   22.84    2.51   0
  -6  14   4  234.02    4.83   0
  -6  20  -2   77.85    3.25   0
  -5   0   8    1.00    1.40   0
  -5  11   5   26.46    2.13   0
  -5  18   0    1.16    1.82   0
  -9  -1   9   51.74    3.21   0
  -9  10   6   27.51    3.57   0
  -9  12   5  149.16    5.11   0
  -9  15   3    4.29    3.26   0
  -9  17   1   25.44    3.56   0
  -8   0   9    1.17    2.20   0
  -8   5   8  136.79    4.34   0
  -7   5   8  172.42    4.23   0
  -7   8   7  166.48    4.44   0
  -7  17   2    6.34    2.58   0
  -7  20  -2   92.17    3.70   0
  -6   3   8   -0.94    1.80   0
  -5  -1   8   17.13    1.58   0
  -5   8   6   32.08    2.22   0
 -10   2   8    2.78    2.88   0
 -10  12   4   -0.81    3.21   0
  -9   4   8  132.26    4.49   0
  -8  -1   9   27.25    2.62   0
  -8   8   7    0.21    2.72   0
  -8  14   4    8.71    3.03   0
  -8  19  -1    6.94    2.85   0
  -7  -2   9  206.57    4.09   0
  -7  14   4   23.84    2.86   0
  -6  15   3   -1.32    2.18   0
  -6  19  -1  143.29    4.03   0
  -4   8   5   41.81    1.98   0
  -4  18  -2  171.93    3.38   0
 -10   5   7   23.09    3.49   0
 -10  13   3   15.89    3.64   0
  -9  13   4    6.90    3.27   0
  -9  18  -1   13.47    3.31   0
  -8   4   8   15.30    2.72   0
  -8  10   6    2.32    2.64   0
  -8  12   5  316.22    6.33   0
  -8  15   3   -1.44    2.70   0
  -8  18   0   53.99    3.53   0
  -7   4   8   74.35    3.13   0
  -7  10   6  303.66    5.65   0
  -7  12   5   56.00    3.27   0
  -7  19  -1   95.12    3.85   0
  -6   2   8    3.51    1.84   0
  -6  18   0   50.24    3.05   0
  -5  -2   8   31.49    1.71   0
  -5  10   5  138.32    3.33   0
  -5  19  -2  238.41    4.28   0
  -4  12   3  137.69    3.07   0
  -4  17  -1  211.80    3.72   0
  -3  13   1  718.79    5.41   0
  -9   3   8   64.00    3.61   0
  -9   9   6    7.92    3.11   0
  -9  11   5   52.03    3.86   0
  -9  14   3   20.26    3.35   0
  -9  17   0    2.63    3.02   0
  -8  17   1   84.99    4.16   0
  -8  19  -2  113.18    4.40   0
  -7  15   3    2.16    2.49   0
  -6   9   6    1.09    1.93   0
  -6  13   4  391.91    5.91   0
  -6  17   1  218.16    4.73   0
  -5  -3   8    1.34    1.23   0
  -5  18  -1   14.28    2.10   0
  -4  10   4    2.50    1.49   0
  -4  16   0   59.38    2.31   0
 -10  -1   8  138.95    4.65   0
 -10   4   7   83.62    4.20   0
 -10   9   5   34.86    3.99   0
 -10  11   4    2.06    3.22   0
  -9   2   8    1.20    2.65   0
  -9  18  -2   26.56    3.64   0
  -8   3   8   20.01    2.77   0
  -7  17   1   39.29    3.11   0
  -6  11   5    1.81    2.03   0
  -5   7   6   44.14    2.24   0
  -5  16   1   19.31    2.12   0
  -5  17   0  159.17    3.71   0
  -3  14   0  184.82    2.93   0
  -3  15  -1  118.04    2.49   0
  -3  16  -2   12.09    1.37   0
 -10  12   3   11.25    3.53   0
  -8   9   6  102.08    4.10   0
  -8  11   5   10.26    2.86   0
  -8  18  -1  106.64    4.23   0
  -7   9   6  283.14    5.40   0
  -7  11   5    1.37    2.58   0
  -7  13   4   42.79    3.11   0
  -7  19  -2    9.19    2.64   0
  -6  14   3   14.80    2.31   0
  -6  19  -2   10.66    2.20   0
  -5   3   7    3.72    1.48   0
  -5  13   3   20.79    2.22   0
  -4   7   5  233.67    3.47   0
 -10   3   7    9.31    3.02   0
 -10  10   4   27.16    3.93   0
  -9   1   8   76.51    3.65   0
  -9   5   7   70.05    3.85   0
  -9  10   5   53.54    3.79   0
  -9  13   3    9.15    3.37   0
  -8   2   8    7.99    2.53   0
  -8  14   3   50.19    3.56   0
  -8  17   0   92.17    4.28   0
  -7   2   8   14.19    2.15   0
  -6   0   8  412.18    5.08   0
  -6   8   6  638.07    6.93   0
  -6  18  -1   30.18    2.71   0
  -5  11   4    2.16    1.74   0
 -10   2   7    1.65    2.99   0
 -10   8   5    1.36    3.18   0
  -9   0   8    0.05    2.50   0
  -9  14   2    3.62    3.09   0
  -9  16   0    9.52    3.26   0
  -8  16   1   22.22    3.19   0
  -8  18  -2   -0.10    2.91   0
  -7  18  -1    2.08    2.45   0
  -7  19  -3    2.66    2.39   0
  -6  12   4  149.94    3.96   0
  -6  16   1    3.13    2.38   0
  -6  17   0  107.67    3.72   0
  -5   2   7   67.64    2.30   0
  -5   6   6  238.50    3.89   0
  -5  18  -2    0.48    1.86   0
  -4   9   4   12.08    1.62   0
  -4  11   3    0.91    1.48   0
  -4  14   1   20.26    1.88   0
  -4  17  -2   33.40    2.05   0
 -10   5   6   68.30    4.06   0
 -10  11   3   78.79    4.61   0
  -9   9   5    1.45    3.11   0
  -9  11   4   12.78    3.26   0
  -9  17  -2    1.12    3.19   0
  -8   5   7    9.25    2.62   0
  -8   8   6   -1.04    2.51   0
  -8  10   5    3.15    2.69   0
  -8  12   4   25.29    3.14   0
  -7   1   8   93.13    3.17   0
  -7   5   7    1.03    2.15   0
  -7   8   6  450.24    6.50   0
  -7  12   4    8.76    2.55   0
  -7  17   0    7.35    2.59   0
  -6  -1   8   20.70    1.96   0
  -6   4   7  594.00    6.33   0
  -4  15   0   -0.13    1.63   0
  -4  16  -1  153.17    3.23   0
 -10   1   7    5.91    2.92   0
 -10   9   4   55.51    4.16   0
 -10  12   2    1.71    3.36   0
 -10  13   1    0.69    3.45   0
  -9  16  -1   66.02    4.29   0
  -8   0   8    1.27    2.27   0
  -8  17  -1    0.29    2.88   0
  -7   0   8    0.64    1.93   0
  -7  10   5    0.85    2.26   0
  -6  -2   8    3.86    1.66   0
  -6   7   6   22.55    2.27   0
  -6  13   3    4.94    2.12   0
  -5  15   1    1.96    1.80   0
  -5  16   0   60.11    2.73   0
  -5  17  -1   33.48    2.31   0
  -4   6   5   29.97    1.74   0
 -10   0   7    0.08    2.91   0
 -10   4   6   11.53    3.18   0
  -9   3   7   -0.48    2.64   0
  -9  12   3   -0.21    2.94   0
  -9  15   0   13.30    3.53   0
  -9  17  -3   16.55    3.55   0
  -8   7   6    2.37    2.53   0
  -8  14   2   31.93    3.49   0
  -8  16   0  123.87    4.68   0
  -8  18  -3    2.23    2.66   0
  -7  13   3  274.10    5.53   0
  -7  18  -2    2.55    2.39   0
  -6  -3   8    0.12    1.66   0
  -6   9   5  697.77    7.28   0
  -6  18  -2    2.25    2.24   0
  -5   1   7   52.26    2.01   0
  -5   8   5  127.40    3.11   0
  -5  10   4    4.26    1.74   0
  -5  12   3  243.15    4.25   0
 -10  -1   7    4.37    2.94   0
 -10  10   3    3.21    3.25   0
  -9   8   5  157.61    5.01   0
  -9  10   4    3.51    3.15   0
  -9  13   2   18.65    3.28   0
  -8  -1   8    0.52    2.04   0
  -8   9   5  108.24    4.16   0
  -8  11   4    2.84    2.71   0
  -7  -1   8   97.60    3.09   0
  -7   7   6   14.94    2.48   0
  -7  17  -1    3.16    2.61   0
  -6   3   7    1.18    1.69   0
  -6  11   4  113.10    3.52   0
  -6  17  -1   73.59    3.29   0
  -5  18  -3  262.69    4.46   0
  -3  15  -2  108.78    2.35   0
 -10  -2   7    2.48    2.90   0
 -10   3   6   39.63    3.60   0
 -10   8   4    8.51    3.33   0
  -9   2   7    3.46    2.61   0
  -9   5   6    4.55    3.08   0
  -9  16  -2   15.81    3.36   0
  -8  -2   8   11.71    2.36   0
  -8   3   7    3.26    2.53   0
  -8  17  -2   -0.28    2.85   0
  -7  -2   8   14.02    2.09   0
  -7   9   5    6.66    2.44   0
  -7  11   4   66.52    3.37   0
  -7  16   0    5.69    2.72   0
  -7  18  -3   13.38    2.68   0
  -6  15   1    0.18    2.13   0
  -6  16   0  220.09    4.69   0
  -5   0   7   -0.33    1.40   0
  -4  10   3  750.05    6.07   0
  -4  17  -3    3.45    1.60   0
 -10   9   3    3.71    3.49   0
  -9   1   7   55.90    3.52   0
  -9  11   3    8.67    3.12   0
  -9  15  -1   17.93    3.56   0
  -8  -3   8   21.24    2.43   0
  -8  12   3   37.35    3.32   0
  -7  -3   8  127.55    3.36   0
  -7   3   7    2.79    2.02   0
  -6   2   7    5.49    1.70   0
  -6  12   3   17.00    2.33   0
  -6  18  -3   28.27    2.59   0
  -5   7   5    1.28    1.60   0
  -5  17  -2  232.68    4.28   0
  -4   5   5  738.27    5.54   0
 -10   2   6   36.73    3.39   0
 -10   7   4    1.06    3.18   0
  -9   7   5    1.12    2.81   0
  -9   9   4  276.06    6.34   0
  -9  13   1    9.37    3.46   0
  -9  16  -3    9.94    3.48   0
  -8   2   7   20.07    2.77   0
  -8  10   4   -0.31    2.62   0
  -8  13   2   43.66    3.51   0
  -8  15   0   56.91    3.85   0
  -8  16  -1    9.66    2.81   0
  -8  17  -3   35.30    3.39   0
  -7  12   3   11.60    2.62   0
  -6   8   5   30.15    2.41   0
  -5  -1   7   50.80    2.01   0
  -5   9   4   21.25    2.09   0
  -5  14   1    4.92    1.88   0
  -5  15   0   51.87    2.59   0
  -5  16  -1  624.95    6.62   0
  -4  16  -2   66.73    2.40   0
 -10   1   6    1.33    3.02   0
 -10  12   0    0.42    3.62   0
  -9   0   7   20.41    2.89   0
  -9   4   6  231.58    5.52   0
  -7   2   7   60.53    2.84   0
  -7  10   4   44.76    3.00   0
  -7  17  -2   11.88    2.57   0
  -7  18  -4    1.22    2.24   0
  -6   1   7    5.78    1.79   0
  -6  13   2   15.37    2.30   0
  -6  17  -2   50.48    2.94   0
  -4  15  -1    8.09    1.56   0
 -10   4   5   91.22    4.33   0
 -10   6   4   11.19    3.54   0
 -10   8   3   -1.25    3.15   0
  -9  -1   7   59.88    3.45   0
  -9  10   3  152.25    5.18   0
  -9  15  -2   12.81    3.38   0
  -8  11   3   21.93    3.15   0
  -8  16  -2  129.66    4.65   0
  -8  17  -4   54.87    3.61   0
  -7  13   2   11.84    2.60   0
  -7  16  -1   23.25    2.84   0
  -5  -2   7   66.12    2.10   0
  -4   7   4  360.49    4.10   0
  -4  11   2   26.86    1.79   0
 -10   0   6   70.08    3.91   0
  -9   3   6    4.01    2.72   0
  -9  14  -1    0.51    3.31   0
  -8   9   4    0.68    2.71   0
  -8  12   2  119.72    4.60   0
  -7  15   0   32.87    2.96   0
  -7  17  -3    0.18    2.42   0
  -6   0   7   -0.62    1.71   0
  -6  11   3  172.83    4.07   0
  -5   6   5   -1.09    1.53   0
  -5  12   2  212.75    4.01   0
  -5  17  -3  208.40    4.05   0
  -4   9   3  412.40    4.50   0
  -3  15  -3  134.93    2.50   0
 -10  -1   6    1.42    2.93   0
 -10   3   5    0.84    2.84   0
 -10  10   1   21.87    3.88   0
  -9  -2   7    1.71    2.41   0
  -9  15  -3   45.14    4.04   0
  -8   0   7   -0.94    2.19   0
  -8  15  -1   34.46    3.39   0
  -7   7   5   27.77    2.66   0
  -7  11   3   26.74    2.76   0
  -6   9   4   13.35    2.19   0
  -6  17  -3    1.84    2.20   0
  -5  -3   7    2.95    1.28   0
  -5   8   4    7.92    1.70   0
  -5  10   3    6.91    1.76   0
 -10  -2   6   37.86    3.58   0
 -10   2   5   19.25    3.40   0
 -10   7   3    5.87    3.23   0
 -10  11   0    3.88    3.36   0
  -9  -3   7   -0.02    2.50   0
  -9   2   6   14.88    2.89   0
  -9   7   4   85.35    4.17   0
  -9   9   3   18.45    3.27   0
  -8  10   3    5.14    3.01   0
  -8  16  -3    3.41    2.79   0
  -7   0   7  693.23    7.16   0
  -7   9   4   46.74    2.98   0
  -7  16  -2   64.86    3.53   0
  -6  -1   7    4.73    1.74   0
  -5   2   6   83.31    2.41   0
  -5  16  -2   62.14    2.64   0
  -4  16  -3   47.87    2.14   0
 -10   8   2    1.57    3.48   0
  -9   1   6   84.38    3.91   0
  -9  10   2   90.96    4.38   0
  -9  14  -2    3.16    3.13   0
  -9  15  -4    0.75    3.21   0
  -8  -1   7    2.45    2.15   0
  -8   3   6   23.17    2.71   0
  -8   6   5    0.47    2.49   0
  -8   8   4   78.18    3.84   0
  -7  12   2   -2.64    2.29   0
  -7  15  -1    2.88    2.62   0
  -7  17  -4   35.20    2.87   0
  -6   6   5   11.95    2.20   0
  -5  15  -1  219.24    4.11   0
 -10  -3   6   38.77    3.34   0
 -10   1   5   23.38    3.44   0
 -10   6   3    8.95    3.22   0
 -10   9   1    1.63    3.55   0
  -9  13  -1    2.02    3.28   0
  -8  -2   7   20.56    2.54   0
  -8  11   2   57.46    3.70   0
  -8  15  -2   50.30    3.60   0
  -7   6   5    6.34    2.28   0
  -7  10   3  196.87    4.70   0
  -7  14   0    1.42    2.43   0
  -6  10   3  108.07    3.40   0
  -6  15  -1  106.60    3.67   0
  -6  17  -4    1.36    2.12   0
  -4   8   3  474.20    4.70   0
  -4  14  -1    7.41    1.52   0
 -10  -4   6   11.06    2.83   0
 -10  10   0   11.93    3.58   0
  -9   0   6    0.65    2.69   0
  -9   6   4  253.96    6.01   0
  -9   8   3   -0.51    2.93   0
  -9  14  -3   13.61    3.39   0
  -8  -3   7    2.22    2.24   0
  -8   5   5    1.31    2.56   0
  -8  12   1   51.33    3.61   0
  -8  14  -1    1.32    2.87   0
  -8  16  -5    2.35    2.88   0
  -7  16  -3   57.62    3.35   0
  -6   8   4   10.38    2.05   0
  -6  14   0  241.39    4.75   0
  -5   1   6  377.80    4.32   0
  -5   7   4    2.62    1.57   0
  -5  11   2   98.95    2.94   0
 -10   0   5    2.37    2.91   0
 -10   3   4   -1.61    2.93   0
 -10   7   2    3.11    3.21   0
  -9   9   2   55.66    4.09   0
  -8   7   4   51.92    3.40   0
  -8   9   3   72.12    3.76   0
  -8  15  -3    2.77    2.92   0
  -7  -2   7   60.90    2.64   0
  -7  11   2    2.82    2.63   0
  -6  -3   7    2.57    1.62   0
  -6   2   6    2.57    1.71   0
  -5   9   3  117.45    3.06   0
  -5  16  -3   14.80    2.04   0
 -10  -1   5   25.80    3.40   0
 -10   8   1   13.16    3.54   0
  -9  -1   6   85.80    3.77   0
  -9   5   4   99.52    4.44   0
  -9  10   1   -0.41    3.25   0
  -9  13  -2    2.80    3.13   0
  -8  -4   7    5.94    2.27   0
  -8   1   6   35.67    3.01   0
  -8  10   2    2.41    3.00   0
  -7  -3   7    2.12    1.89   0
  -7   2   6   80.99    3.12   0
  -7   5   5   98.55    3.47   0
  -6   5   5  378.91    5.21   0
  -6  16  -3   66.44    3.02   0
  -5   4   5    2.68    1.52   0
 -10   6   2   -0.61    3.38   0
 -10   9   0   16.68    3.55   0
  -9  -2   6   16.05    2.84   0
  -9   2   5   65.07    3.82   0
  -9  11   0   75.56    4.24   0
  -9  14  -5    8.16    3.51   0
  -8  14  -2   18.93    3.17   0
  -8  15  -4  272.45    6.06   0
  -7   9   3   17.64    2.61   0
  -7  12   1   11.41    2.56   0
  -7  14  -1    5.19    2.54   0
  -6  -4   7  588.95    5.63   0
  -6   7   4   29.64    2.33   0
  -6   9   3  342.92    5.25   0
  -5   0   6   -0.47    1.26   0
  -5  13   0   54.83    2.51   0
  -5  14  -1  260.57    4.43   0
  -5  15  -2  200.39    3.95   0
 -10  -2   5   20.18    3.16   0
  -9   8   2   44.22    3.69   0
  -9  13  -3   17.90    3.50   0
  -8   0   6    7.68    2.54   0
  -8   6   4    5.83    2.65   0
  -8   8   3   95.98    4.08   0
  -8  11   1  111.15    4.34   0
  -8  13  -1    1.53    2.84   0
  -7   1   6    6.33    2.16   0
  -6  -5   7   12.98    1.69   0
  -6   1   6  442.60    5.28   0
  -5   6   4   18.93    1.80   0
  -5  10   2    7.84    1.82   0
  -4   9   2    7.15    1.53   0
  -4  12   0   38.54    1.94   0
  -4  15  -3    3.13    1.46   0
 -10  -3   5    4.29    2.98   0
 -10   1   4   16.78    3.25   0
 -10   7   1    7.25    3.32   0
 -10   8   0    6.94    3.62   0
 -10   9  -1    1.48    3.62   0
  -9  -3   6    2.02    2.48   0
  -9   6   3    4.58    2.92   0
  -9   9   1    5.99    3.38   0
  -9  12  -2   68.31    4.42   0
  -8  14  -3   44.47    3.66   0
  -8  15  -5    0.47    2.83   0
  -7  -5   7   -0.99    1.75   0
  -7  10   2   82.69    3.53   0
  -7  16  -5   40.04    3.09   0
  -6  16  -4   10.58    2.32   0
  -5  -1   6  373.88    4.18   0
  -5   8   3  183.68    3.57   0
  -5  16  -4    4.10    1.85   0
  -4  13  -1   10.28    1.56   0
 -10   5   2    1.42    3.20   0
  -9  -4   6  232.76    5.22   0
  -9  10   0    3.22    3.06   0
  -9  13  -4    0.66    3.16   0
  -8  -1   6   35.40    2.92   0
  -8   9   2   11.14    2.96   0
  -7   6   4  103.03    3.57   0
  -7   8   3   29.85    2.96   0
  -6  10   2  235.31    4.56   0
 -10  -5   5   18.33    3.12   0
 -10   0   4   26.27    3.25   0
 -10   6   1    4.34    3.51   0
  -9  -5   6    4.84    2.58   0
  -9   0   5  199.19    5.05   0
  -9   7   2  275.33    6.30   0
  -9  13  -5    9.08    3.55   0
  -8   5   4  296.84    5.79   0
  -8   7   3   12.80    2.84   0
  -8  10   1   15.65    2.99   0
  -8  13  -2   24.97    3.23   0
  -7  11   1   34.92    2.95   0
  -7  13  -1    9.40    2.77   0
  -7  14  -2    0.71    2.36   0
  -6   6   4  408.16    5.48   0
  -6   8   3  852.58    7.87   0
  -6  15  -3    8.46    2.35   0
  -6  16  -5   23.06    2.45   0
  -5  15  -3  346.24    4.99   0
 -10  -6   5    5.84    2.85   0
 -10  -1   4   13.52    3.21   0
 -10   4   2    4.05    3.20   0
 -10   7   0    4.29    3.31   0
 -10   8  -1    1.95    3.62   0
 -10   9  -2    9.64    3.64   0
  -9   5   3   16.98    3.07   0
  -9  12  -3    0.70    3.11   0
  -8  -2   6   26.76    2.57   0
  -8   2   5   19.49    2.67   0
  -8  14  -4   31.12    3.34   0
  -7  -1   6    6.44    2.11   0
  -7  15  -4   -0.39    2.36   0
  -6  11   1  308.09    5.15   0
  -5  -2   6   81.32    2.25   0
  -5   5   4   39.97    2.05   0
  -9  -1   5  134.99    4.36   0
  -9   8   1   34.31    3.58   0
  -9   9   0   21.05    3.36   0
  -9  10  -1   61.14    4.27   0
  -9  12  -4   10.59    3.51   0
  -8  -3   6   21.99    2.58   0
  -8   4   4   14.90    2.94   0
  -8   8   2    2.81    2.79   0
  -8  14  -5    4.62    3.01   0
  -7   5   4  179.08    4.37   0
  -6  -1   6  439.95    5.13   0
  -6  13  -1  127.83    3.69   0
  -6  14  -2   72.32    3.17   0
  -5   7   3    1.10    1.57   0
  -5   9   2  342.13    4.69   0
  -5  13  -1   31.34    2.19   0
  -4   8   2    2.34    1.41   0
 -10  -2   4    4.16    2.97   0
 -10   3   2   -0.98    3.34   0
 -10   5   1   -0.96    3.22   0
  -9  -2   5   61.24    3.57   0
  -9   4   3   69.69    3.86   0
  -9   6   2  298.99    6.49   0
  -8   1   5    7.01    2.41   0
  -8   6   3   15.21    2.83   0
  -8  13  -3    6.45    2.95   0
  -7  -2   6   86.41    3.10   0
  -7   7   3   37.79    2.86   0
  -7  14  -3   59.31    3.30   0
  -7  15  -5    2.17    2.40   0
  -6   5   4  925.79    7.85   0
  -6  15  -4  200.55    4.44   0
  -5  -3   6   18.46    1.52   0
  -4  14  -3   70.60    2.39   0
 -10   6   0   -1.05    3.18   0
 -10   7  -1    9.68    3.47   0
 -10   8  -2    8.72    3.64   0
  -8  -4   6   10.69    2.20   0
  -8   9   1   25.34    3.12   0
  -8  12  -2    0.70    2.83   0
  -8  14  -6   48.17    3.52   0
  -7  10   1   81.10    3.50   0
  -7  13  -2    1.35    2.50   0
  -6   7   3  122.41    3.45   0
 -10   7   3    6.80    2.60   0
 -10  11   5   31.81    3.12   0
  -9   2   2   20.53    2.43   0
  -9   3   3   -0.05    2.04   0
  -9  12   7  130.27    4.18   0
  -8  -2   0  100.35    2.97   0
  -8   8   7    0.24    2.08   0
  -8  12   8    2.20    2.11   0
  -7  -3   1   24.00    1.81   0
  -7  -1   3   16.06    1.79   0
  -7   6   7   14.15    2.03   0
  -7   9   8  160.58    3.83   0
  -7  14   9    3.37    1.98   0
  -6  -3   2  184.56    3.08   0
  -6  -2   3   52.84    1.96   0
  -6  12   9   63.55    2.62   0
  -5  12   9    4.40    1.41   0
  -4  14   9  173.11    2.91   0
 -10   4   0    9.12    2.44   0
 -10   6   2    0.47    2.38   0
 -10  12   5    1.62    2.51   0
  -9   9   6    5.25    2.35   0
  -9  13   7   43.50    3.18   0
  -8   6   6   11.69    2.18   0
  -7  -2   2   -1.01    1.36   0
  -7   2   5    7.39    1.76   0
  -7   4   6  312.00    4.74   0
  -7  15   9   91.77    3.25   0
  -7  16   9  139.63    3.86   0
  -6   1   5  400.43    4.66   0
  -6   5   7   13.01    1.68   0
  -6   8   8    1.16    1.55   0
  -6  13   9    1.23    1.73   0
  -5  -1   4    0.79    1.08   0
  -5   5   7    1.47    1.26   0
  -5  13   9   38.44    2.01   0
  -4   3   6   20.37    1.33   0
  -4   9   8   23.89    1.53   0
  -4  15   9    1.69    1.23   0
  -3  11   8  227.69    2.75   0
 -10   5   1    1.58    2.27   0
 -10   8   3    0.51    2.54   0
 -10  10   4   26.35    3.13   0
 -10  13   5   -0.35    2.54   0
  -9   7   5    1.04    2.19   0
  -9  10   6   26.62    2.73   0
  -8   1   3    9.73    1.94   0
  -8   4   5  233.60    4.51   0
  -7  10   8   80.96    3.03   0
  -7  17   9  418.46    5.95   0
  -7  18   9    9.61    2.21   0
  -7  19   9   19.62    2.37   0
  -7  20   9   20.87    2.41   0
  -7  21   9    9.60    2.20   0
  -7  22   9    6.71    2.17   0
  -6   3   6  101.26    2.70   0
  -9   1   0   61.77    2.87   0
  -9   4   3   68.44    3.13   0
  -9  15   7    5.14    2.47   0
  -9  16   7   19.75    2.97   0
  -8  10   7   -0.20    2.24   0
  -7   7   7   30.24    2.29   0
  -6   6   7   17.93    1.78   0
  -6  15   9   47.41    2.49   0
  -5  -3   2  139.97    2.40   0
  -5   1   5   11.23    1.31   0
  -5   3   6   17.42    1.49   0
  -5  14   9   10.99    1.55   0
 -10   5   0    6.01    2.42   0
 -10   6   1    3.69    2.48   0
 -10   7   2    2.24    2.26   0
 -10  11   4   -1.19    2.50   0
  -9   2   1    0.59    1.99   0
  -9   3   2   22.34    2.40   0
  -9  11   6   65.37    3.33   0
  -9  19   7    0.19    2.69   0
  -8   5   5    1.05    1.93   0
  -8  16   8    9.24    2.42   0
  -8  17   8   11.29    2.53   0
  -8  22   8   68.01    3.38   0
  -8  23   8    2.18    2.55   0
  -7  -3   0    7.28    1.49   0
  -7   3   5  153.17    3.44   0
  -7   5   6   91.19    2.95   0
  -6  16   9   96.77    3.08   0
  -5   9   8   16.61    1.56   0
  -5  15   9    1.79    1.37   0
 -10  12   4    0.16    2.60   0
  -9   9   5   -1.45    2.41   0
  -9  12   6    1.25    2.44   0
  -8  -1   0   73.01    2.69   0
  -8   2   3    0.86    1.77   0
  -8  11   7    4.35    2.20   0
  -8  18   8    2.06    2.29   0
  -8  19   8   23.00    2.64   0
  -8  20   8   21.69    2.63   0
  -8  21   8    0.75    2.29   0
  -7  -2   1    2.67    1.49   0
  -7  -1   2   13.48    1.70   0
  -7   0   3   55.41    2.26   0
  -6  -4   0    5.01    1.24   0
  -6   2   5   76.13    2.41   0
  -6   4   6   98.42    2.71   0
  -6  17   9    3.93    1.75   0
  -6  20   9  115.17    3.23   0
  -5   6   7   64.56    2.11   0
  -5  16   9   16.74    1.64   0
  -3  13   8   14.86    1.19   0
 -10   5  -1    2.12    2.36   0
 -10   6   0    1.40    2.47   0
 -10   7   1    6.74    2.56   0
 -10   8   2    2.48    2.32   0
 -10  13   4   88.56    4.01   0
  -9   2   0   17.05    2.33   0
  -9   4   2   -0.06    2.14   0
  -9  13   6    7.17    2.41   0
  -8   0   1    1.32    1.68   0
  -8   1   2    3.13    1.77   0
  -8   8   6    1.23    2.03   0
  -8  12   7    0.21    2.26   0
  -6  -3   1    0.90    1.24   0
  -5   0   4   -0.05    1.09   0
  -4   4   6  489.03    4.16   0
 -10   9   2    4.49    2.59   0
  -9  10   5   52.21    3.12   0
  -9  14   6   34.97    2.93   0
  -8   6   5    2.20    1.98   0
  -7   9   7   -0.31    1.84   0
  -7  14   8   17.14    2.34   0
  -5   2   5  294.59    3.63   0
  -5   4   6   17.69    1.47   0
 -10   6  -1   17.51    2.67   0
 -10   8   1   11.62    2.66   0
  -9   6   3    2.29    2.28   0
  -9   8   4   14.10    2.49   0
  -9  11   5   48.29    3.24   0
  -9  15   6    1.26    2.49   0
  -8  -1  -1    1.88    1.65   0
  -8   3   3    5.21    2.05   0
  -8   9   6   96.31    3.41   0
  -8  13   7   44.24    2.83   0
  -7  -3  -1    1.26    1.28   0
  -7   4   5    2.94    1.66   0
  -7  15   8    6.32    2.18   0
  -6   1   4  440.52    4.77   0
  -6   5   6  453.98    5.14   0
  -6  12   8   89.85    2.85   0
  -5   7   7    1.57    1.27   0
  -5  11   8   13.61    1.54   0
 -10   7   0    6.40    2.42   0
 -10  10   2   13.23    2.66   0
 -10  12   3   13.06    2.79   0
  -9   2  -1  273.15    4.90   0
  -9   5   2    2.48    2.24   0
  -9  16   6   11.92    2.62   0
  -9  17   6   42.49    3.25   0
  -9  18   6   -1.66    2.72   0
  -8   0   0  138.55    3.42   0
  -8   2   2   23.90    2.28   0
  -8   5   4  289.20    5.02   0
  -8   7   5    2.04    2.01   0
  -8  10   6    0.44    2.04   0
  -8  14   7   -1.12    2.07   0
  -7  -2   0   21.40    1.74   0
  -7   7   6   13.25    2.00   0
  -7  10   7   12.10    2.05   0
  -7  16   8   49.64    2.74   0
  -6  -4  -1   28.18    1.52   0
  -6   3   5  383.85    4.61   0
  -6   8   7  121.07    3.03   0
 -10   9   1    0.12    2.50   0
 -10  13   3   19.84    2.96   0
  -9   3   0   24.26    2.39   0
  -9   4   1    4.62    2.13   0
  -9   9   4  277.02    5.46   0
  -8  23   7   24.96    2.83   0
  -8  24   7   -0.65    2.41   0
  -7   0   2    2.06    1.46   0
  -7   3   4  136.26    3.23   0
  -7   5   5  102.01    3.10   0
  -7  17   8    1.01    1.92   0
  -7  18   8   14.48    2.26   0
  -7  19   8   -0.73    2.05   0
  -7  20   8   52.20    2.87   0
  -7  21   8   74.27    3.14   0
  -5  -3   1   83.45    1.91   0
  -5  -2   2    4.08    1.05   0
  -5   5   6  230.29    3.37   0
  -4   5   6  603.04    4.63   0
  -4   8   7  543.58    4.59   0
  -4  13   8   68.74    2.06   0
 -10   7  -1   12.18    2.48   0
 -10   8   0    6.54    2.43   0
 -10  14   3    1.49    2.67   0
  -9  13   5   54.63    3.25   0
  -8   8   5    5.81    2.10   0
  -8  11   6    7.06    2.18   0
  -8  18   7   31.16    2.76   0
  -8  19   7    8.49    2.49   0
  -8  21   7   -0.58    2.34   0
  -8  22   7    0.46    2.30   0
  -7  11   7    7.02    1.97   0
  -6   6   6  205.73    3.66   0
  -6   9   7   22.85    1.94   0
  -6  14   8    3.50    1.74   0
  -5   1   4    0.36    1.10   0
 -10   7  -2    5.28    2.63   0
  -9   3  -1  113.94    3.54   0
  -9   6   2  287.05    5.30   0
  -9  10   4    3.43    2.33   0
  -9  14   5   42.93    3.08   0
  -8   6   4    7.11    2.04   0
  -8  12   6    7.98    2.24   0
  -7   8   6  460.01    5.81   0
  -6   2   4   43.30    2.00   0
  -6   4   5   33.93    1.91   0
  -6  15   8  139.98    3.40   0
  -5   3   5   14.54    1.28   0
 -10   8  -1    2.92    2.47   0
 -10  11   1    3.58    2.65   0
  -9   4   0   95.35    3.39   0
  -9   5   1   96.05    3.38   0
  -9  11   4   12.49    2.53   0
  -9  15   5   17.42    2.78   0
  -8   1   0   71.56    2.78   0
  -8   2   1    8.08    2.00   0
  -8   3   2  133.28    3.47   0
  -8   9   5  115.21    3.63   0
  -7  -2  -1   -0.59    1.39   0
  -7   6   5    6.37    1.77   0
  -6  16   8    7.55    1.81   0
  -6  17   8   -1.07    1.78   0
  -5  14   8    1.87    1.40   0
  -4   9   7  166.48    2.71   0
  -4  15   8  461.55    4.53   0
 -10  10   0   11.37    2.80   0
  -9   3  -2   -2.36    1.99   0
  -9  12   4  166.52    4.66   0
  -9  16   5    1.68    2.38   0
  -8   7   4   51.83    2.76   0
  -8  13   6   52.89    2.95   0
  -7   0   1  301.05    4.28   0
  -7   1   2   14.40    1.70   0
  -7   4   4   18.43    1.88   0
  -7   9   6  282.67    4.72   0
  -6   7   6   23.94    1.90   0
  -6  18   8   36.76    2.28   0
  -6  19   8    9.04    1.92   0
  -6  20   8    1.44    1.77   0
  -6  21   8   44.08    2.46   0
  -5   0   3    3.06    1.12   0
  -5   6   6  235.16    3.43   0
  -4  16   8    8.25    1.34   0
 -10   8  -2    8.74    2.56   0
 -10   9  -1   -2.93    2.42   0
 -10  12   1   -0.13    2.48   0
  -9   4  -1   79.57    3.22   0
  -9  19   5   16.15    2.88   0
  -8  10   5    3.81    2.17   0
  -8  14   6    1.91    2.13   0
  -7  15   7   -0.13    2.14   0
  -7  25   7    2.59    2.11   0
  -5  16   8   92.95    2.60   0
  -5  17   8   68.81    2.43   0
  -4  10   7  714.94    5.33   0
 -10  11   0    4.39    2.66   0
  -9   5   0   66.18    3.09   0
  -9  10   3  145.66    4.27   0
  -8   4   2  101.31    3.19   0
  -8   8   4   74.67    3.18   0
  -8  15   6    5.01    2.19   0
  -8  16   6   21.55    2.54   0
  -8  24   6    6.39    2.61   0
  -7   7   5   27.49    2.18   0
  -7  10   6  311.24    4.96   0
  -7  24   7   15.84    2.46   0
  -6  -3  -1    6.13    1.27   0
  -6   0   2 1506.59    8.25   0
  -6   3   4    9.42    1.54   0
  -6   5   5  378.24    4.64   0
  -6   8   6  639.93    6.18   0
  -5   2   4   21.15    1.41   0
  -5   4   5    2.35    1.19   0
  -5  18   8    9.57    1.66   0
  -4   4   5    3.13    1.02   0
 -10   9  -2    9.85    2.65   0
 -10  10  -1    9.22    2.72   0
 -10  12   0    0.62    2.70   0
  -9   7   1   83.37    3.45   0
  -9  11   3    9.87    2.61   0
  -9  15   4    7.32    2.74   0
  -8   1  -1    0.38    1.59   0
  -8   2   0  100.28    3.12   0
  -8   3   1   48.32    2.52   0
  -8  11   5    8.98    2.24   0
  -8  19   6    7.64    2.54   0
  -8  20   6   23.40    2.84   0
  -8  22   6   31.36    2.98   0
  -8  23   6   12.62    2.60   0
  -7   5   4  182.66    3.69   0
  -7  11   6    1.64    1.83   0
  -7  17   7   42.80    2.70   0
  -7  18   7  350.38    5.62   0
  -7  19   7    4.73    2.23   0
  -7  20   7   -1.46    2.08   0
  -7  21   7    9.38    2.27   0
  -7  22   7    5.78    2.17   0
  -7  23   7   14.98    2.29   0
  -5  -2   1  827.60    5.24   0
  -5   7   6   47.37    1.91   0
  -5  11   7    3.35    1.45   0
  -3  12   7  183.55    2.50   0
 -10  11  -1   19.92    2.98   0
  -9   4  -2    3.47    2.02   0
  -9   5  -1    1.39    2.12   0
  -9   6   0   95.79    3.55   0
  -9  16   4   35.78    3.24   0
  -8   9   4    0.43    2.17   0
  -8  12   5  302.12    5.41   0
  -7  -1  -1   37.15    1.97   0
  -7   2   2    1.84    1.51   0
  -7   8   5   23.58    2.15   0
  -6  13   7   67.82    2.61   0
  -4  11   7  106.89    2.30   0
  -9  12   3    0.25    2.30   0
  -9  17   4   85.63    3.80   0
  -9  18   4   -0.85    2.49   0
  -9  19   4    9.05    2.88   0
  -9  20   4   19.93    3.09   0
  -8   1  -2    2.38    1.79   0
  -8   7   3    9.85    2.09   0
  -8  13   5   27.06    2.61   0
  -7   0   0   -0.55    1.48   0
  -7   1   1   52.30    2.18   0
  -7   6   4  105.93    3.12   0
  -7  12   6   13.74    2.10   0
  -6   6   5   13.44    1.64   0
  -6   9   6    2.04    1.57   0
  -5   1   3    1.14    1.10   0
  -5   5   5   70.89    2.07   0
  -9   8   1   33.59    2.75   0
  -9  13   3    8.23    2.48   0
  -8   2  -1   25.47    2.20   0
  -8   4   1   96.94    3.11   0
  -8  10   4    0.96    2.03   0
  -8  14   5   48.62    3.06   0
  -7   9   5    2.72    1.83   0
  -7  13   6    9.78    2.04   0
  -6  -3  -2  435.08    4.25   0
  -6  15   7    2.07    1.83   0
  -5   3   4  265.44    3.42   0
  -5   8   6   34.84    1.78   0
  -4  12   7   25.39    1.57   0
  -3  13   7  916.90    5.32   0
  -9   5  -2   19.46    2.35   0
  -9   6  -1    4.63    2.19   0
  -9   7   0  124.91    3.84   0
  -9  11   2   56.11    3.29   0
  -8   3   0   36.09    2.30   0
  -8  15   5   -0.46    2.12   0
  -7   3   2    1.60    1.68   0
  -7  26   6   16.86    2.48   0
  -6  16   7   92.54    2.99   0
  -6  23   7   36.90    2.44   0
  -5  13   7    0.29    1.33   0
  -4   5   5  749.54    5.01   0
  -9   5  -3    3.41    2.19   0
  -9   9   1    4.34    2.22   0
  -9  15   3    2.65    2.53   0
  -8   8   3   97.62    3.32   0
  -8  11   4   -1.30    2.07   0
  -8  16   5    5.07    2.31   0
  -8  17   5    2.93    2.40   0
  -8  23   5   21.62    2.87   0
  -8  24   5   37.77    3.09   0
  -7  -1  -2   -0.52    1.36   0
  -7   7   4   56.44    2.53   0
  -7  10   5    2.19    1.83   0
  -7  25   6   -0.62    2.14   0
  -6   0   1    0.69    1.31   0
  -6   7   5   39.03    2.03   0
  -6  17   7   13.92    1.96   0
  -6  20   7   19.87    2.20   0
  -6  21   7   42.24    2.49   0
  -6  22   7  238.66    4.41   0
  -5  14   7    1.67    1.47   0
  -4  13   7   10.79    1.38   0
  -3  14   7  244.45    2.89   0
  -9   6  -2  132.85    3.86   0
  -9   7  -1   30.41    2.68   0
  -9   8   0   16.95    2.48   0
  -9  12   2   41.08    2.95   0
  -9  16   3  156.93    4.59   0
  -9  17   3   49.13    3.37   0
  -9  18   3   17.66    3.02   0
  -8   2  -2  366.90    5.16   0
  -8   5   1  118.68    3.41   0
  -8  12   4   26.00    2.70   0
  -8  20   5   -2.80    2.45   0
  -8  21   5   52.60    3.18   0
  -7   0  -1   50.13    2.14   0
  -7   1   0    6.80    1.62   0
  -7   2   1    2.41    1.48   0
  -7  23   6   20.98    2.62   0
  -7  24   6   31.35    2.61   0
  -6  -1   0  107.33    2.44   0
  -6   3   3   67.88    2.24   0
  -6   5   4  914.37    6.95   0
  -6  11   6    4.21    1.64   0
  -5   6   5    0.44    1.20   0
  -3  15   7    0.12    0.93   0
  -9  13   2   16.14    2.62   0
  -9  19   3   43.83    3.31   0
  -9  20   3   33.11    3.21   0
  -8   3  -1    8.26    1.94   0
  -8   4   0    5.69    1.90   0
  -8   9   3   73.07    3.07   0
  -7   8   4   27.06    2.13   0
  -7  11   5    1.09    1.82   0
  -7  17   6  207.71    4.47   0
  -7  18   6    7.58    2.12   0
  -7  19   6    0.98    2.16   0
  -7  20   6   12.08    2.35   0
  -7  21   6    9.41    2.32   0
  -7  22   6   93.76    3.52   0
  -6   8   5   34.10    2.04   0
  -5  -1   1  133.81    2.30   0
  -5   2   3   13.91    1.30   0
  -5   4   4  482.98    4.51   0
  -5  15   7   92.87    2.59   0
  -4  14   7   72.31    2.03   0
  -9   6  -3    0.78    2.08   0
  -9   9   0   23.55    2.62   0
  -9  14   2    5.59    2.40   0
  -8  10   3    7.50    2.32   0
  -8  13   4   24.93    2.52   0
  -7   6   3  129.13    3.23   0
  -7  12   5   58.80    2.86   0
  -5  17   7   28.76    1.94   0
  -4   6   5   31.67    1.43   0
  -4  15   7    3.79    1.30   0
  -9   7  -2   12.71    2.32   0
  -9   8  -1   17.02    2.46   0
  -9  15   2   28.92    2.97   0
  -8   6   1    2.98    1.89   0
  -8   8   2    1.60    1.97   0
  -8  14   4    8.78    2.27   0
  -7  27   5   35.98    2.90   0
  -5   7   5   -0.48    1.21   0
  -5  18   7    0.78    1.41   0
  -5  19   7    4.50    1.63   0
  -5  20   7    5.98    1.63   0
  -4  16   7  174.86    3.00   0
  -9  10   0    4.54    2.22   0
  -9  16   2    2.83    2.40   0
  -9  17   2   88.42    3.90   0
  -9  18   2    8.46    2.86   0
  -8   3  -2   15.65    2.09   0
  -8   4  -1   40.74    2.50   0
  -8   5   0   97.89    3.18   0
  -8  11   3   19.94    2.44   0
  -8  15   4   51.25    2.98   0
  -8  16   4   36.37    2.95   0
  -8  24   4   21.25    2.91   0
  -7   0  -2    0.47    1.44   0
  -7   3   1   25.64    1.90   0
  -7   9   4   48.22    2.49   0
  -7  13   5   86.11    3.10   0
  -7  26   5   54.84    3.19   0
  -6  -2  -2  169.69    2.83   0
  -6   1   1   86.01    2.33   0
  -6   4   3  529.77    5.24   0
  -6   9   5  703.89    6.42   0
  -4  18   7   13.88    1.55   0
  -9   7  -3   31.66    2.61   0
  -9   8  -2   12.42    2.41   0
  -9   9  -1    2.83    2.21   0
  -9  13   1    9.96    2.46   0
  -9  19   2  174.17    4.98   0
  -9  20   2   48.40    3.46   0
  -8   9   2    9.68    2.12   0
  -8  12   3   39.34    2.86   0
  -8  17   4   -1.26    2.27   0
  -8  18   4    4.24    2.45   0
  -8  19   4    1.22    2.52   0
  -8  22   4   67.83    3.60   0
  -8  23   4    1.14    2.42   0
  -7   1  -1   37.86    1.97   0
  -7   2   0   24.66    1.82   0
  -7  10   4   41.25    2.56   0
  -7  14   5    1.28    1.92   0
  -6   0   0   15.44    1.49   0
  -5   5   4   40.36    1.75   0
  -9   7  -4    1.05    2.15   0
  -9  10  -1   59.10    3.23   0
  -9  14   1   55.72    3.25   0
  -9  15   1  198.32    5.09   0
  -8   3  -3    3.23    1.87   0
  -7  15   5   63.84    2.93   0
  -7  24   5    4.62    2.31   0
  -6   7   4   30.34    1.94   0
  -6  10   5   34.51    2.06   0
  -6  16   6  114.83    3.21   0
  -6  24   6   10.34    2.16   0
  -5   3   3    0.57    1.11   0
  -5   8   5  129.38    2.69   0
  -9   8  -3   85.72    3.48   0
  -9   9  -2   14.92    2.54   0
  -8   4  -2  105.57    3.23   0
  -8   5  -1    7.91    2.07   0
  -8   6   0   35.29    2.44   0
  -8  10   2    0.49    2.09   0
  -8  13   3   -0.18    2.10   0
  -7   4   1    9.19    1.69   0
  -7   8   3   29.15    2.13   0
  -7  11   4   65.98    2.79   0
  -7  22   5  165.63    4.28   0
  -7  23   5    3.29    2.32   0
  -6  17   6   55.03    2.55   0
  -6  18   6  361.52    5.25   0
  -6  19   6   13.73    2.15   0
  -6  20   6   10.23    2.11   0
  -6  21   6   -0.58    1.87   0
  -6  22   6   16.99    2.22   0
  -5   0   1  283.71    3.22   0
  -9   8  -4   10.85    2.43   0
  -9  11  -1    1.40    2.17   0
  -9  17   1   26.03    2.96   0
  -9  19   1    3.26    2.75   0
  -8  14   3   51.86    2.97   0
  -7   1  -2    0.36    1.47   0
  -7   3   0    7.54    1.65   0
  -7  19   5   56.86    2.94   0
  -7  20   5    1.58    2.07   0
  -7  21   5    0.05    2.12   0
  -7  28   4   10.04    2.60   0
  -6  11   5    2.03    1.56   0
  -5  -1   0    6.69    1.11   0
  -5  13   6   17.05    1.59   0
  -9   9  -3    3.62    2.32   0
  -9  10  -2   29.46    2.71   0
  -9  12  -1    0.19    2.44   0
  -8   7   0    6.02    1.97   0
  -8  11   2   54.22    2.90   0
  -8  15   3    0.38    2.16   0
  -8  16   3    3.09    2.42   0
  -8  24   3    3.59    2.51   0
  -7   2  -1   -0.39    1.41   0
  -7   9   3   16.09    2.16   0
  -7  12   4    6.83    1.95   0
  -7  27   4   25.53    2.83   0
  -6   2   1  111.63    2.55   0
  -6   8   4    8.84    1.60   0
  -6  12   5    9.74    1.71   0
  -5   2   2    3.51    1.10   0
  -5   6   4   19.24    1.47   0
  -5   9   5   74.60    2.22   0
  -5  14   6    8.40    1.49   0
  -4  12   6    1.70    1.13   0
  -9   9  -4    7.38    2.49   0
  -9  11  -2    8.77    2.52   0
  -9  15   0   10.76    2.63   0
  -9  16   0    8.95    2.80   0
  -8   4  -3  119.32    3.37   0
  -8   5  -2    3.73    1.97   0
  -8   6  -1  551.33    6.54   0
  -8  12   2  119.30    3.71   0
  -8  17   3  140.95    4.24   0
  -8  18   3   -0.82    2.21   0
  -8  19   3    9.92    2.65   0
  -8  20   3   14.77    2.79   0
  -8  23   3    1.87    2.53   0
  -7  13   4   40.24    2.52   0
  -6  -1  -2    7.55    1.33   0
  -6   6   3   90.31    2.57   0
  -5   4   3    8.56    1.25   0
  -5  15   6    0.43    1.37   0
  -4  13   6  809.56    5.79   0
  -9  10  -3   13.65    2.47   0
  -9  13  -1   -0.62    2.24   0
  -9  17   0    0.42    2.55   0
  -9  18   0   13.73    2.92   0
  -8   8   0  103.69    3.45   0
  -8  10   1   14.79    2.42   0
  -8  13   2   44.41    2.97   0
  -7   7   2   80.10    2.71   0
  -7  10   3  188.00    4.03   0
  -7  14   4   24.32    2.31   0
  -7  26   4   19.79    2.59   0
  -6   0  -1    0.22    1.12   0
  -6   9   4   13.67    1.73   0
  -6  26   5   13.84    2.21   0
  -5  10   5  140.74    2.85   0
  -5  16   6    6.73    1.52   0
  -5  23   6    0.82    1.62   0
  -3  13   6   83.05    1.84   0
  -9  10  -4   24.70    2.73   0
  -9  11  -3  183.95    4.71   0
  -9  12  -2   63.03    3.30   0
  -8  14   2   33.45    2.86   0
  -7   1  -3   10.08    1.63   0
  -7   4   0   54.74    2.31   0
  -7  15   4  109.73    3.44   0
  -7  24   4    5.81    2.39   0
  -7  25   4   28.64    2.71   0
  -6  25   5    9.37    2.09   0
  -5   7   4    1.32    1.22   0
  -5  17   6   17.97    1.72   0
  -5  18   6  338.87    4.59   0
  -5  19   6   11.77    1.82   0
  -5  20   6   20.76    1.94   0
  -5  21   6   25.70    2.02   0
  -5  22   6   38.74    2.21   0
  -4  14   6   45.74    1.84   0
  -9  10  -5    4.21    2.46   0
  -9  13  -2    1.92    2.24   0
  -8   5  -3   67.95    2.88   0
  -8   7  -1   53.17    2.73   0
  -8  11   1  105.69    3.55   0
  -8  15   2  105.95    3.70   0
  -7   2  -2    0.54    1.39   0
  -7   3  -1    2.06    1.46   0
  -7   8   2    7.63    1.80   0
  -7  11   3   26.38    2.20   0
  -7  16   4    0.69    2.05   0
  -7  17   4    1.19    2.14   0
  -7  23   4   36.45    2.89   0
  -6   7   3  124.86    2.92   0
  -4   6   4    5.81    1.07   0
  -3  14   6  893.23    5.32   0
  -9  11  -4    8.68    2.53   0
  -9  12  -3   -0.00    2.28   0
  -9  14  -2    3.25    2.57   0
  -9  17  -1   18.30    2.86   0
  -8  12   1   52.10    3.02   0
  -8  16   2   27.72    2.78   0
  -8  17   2   -0.47    2.39   0
  -7  20   4    0.41    2.04   0
  -7  21   4   53.56    2.98   0
  -7  22   4   13.37    2.31   0
  -7  28   3    7.21    2.59   0
  -6  -1  -3   83.98    2.18   0
  -6   5   2   16.79    1.63   0
  -6  22   5   -0.02    2.02   0
  -6  23   5   79.48    3.12   0
  -5   0   0    1.08    1.03   0
  -5   3   2  133.91    2.46   0
  -5   5   3  325.32    3.75   0
  -9  11  -5    8.29    2.49   0
  -9  12  -4   12.35    2.65   0
  -9  13  -3   20.94    2.80   0
  -9  15  -2   10.87    2.70   0
  -8   8  -1   34.53    2.50   0
  -8  18   2    2.45    2.38   0
  -8  19   2    0.91    2.25   0
  -8  20   2   15.37    2.55   0
  -8  21   2   70.15    3.60   0
  -8  22   2    3.21    2.52   0
  -7   5   0    1.88    1.54   0
  -7   9   2   12.64    1.94   0
  -7  12   3   12.60    2.06   0
  -7  27   3   16.94    2.70   0
  -6   2   0  141.58    2.76   0
  -6  18   5    4.86    1.82   0
  -6  19   5    4.14    1.87   0
  -6  20   5   18.05    2.17   0
  -6  21   5  165.67    3.87   0
  -6  28   4    0.83    2.12   0
  -5  -1  -1  102.16    2.03   0
  -5   8   4    7.55    1.35   0
  -9  14  -3   17.94    2.83   0
  -8   6  -3  185.99    4.06   0
  -8   7  -2   -0.56    1.86   0
  -8  13   1    1.45    2.07   0
  -7   2  -3   41.14    2.13   0
  -7   3  -2    0.84    1.55   0
  -7   4  -1   24.05    1.97   0
  -7  13   3  275.55    4.81   0
  -7  26   3    1.20    2.42   0
  -6   1  -1  113.41    2.50   0
  -6   8   3  851.51    6.86   0
  -4  18   6   -0.43    1.29   0
  -4  19   6    5.39    1.36   0
  -4  20   6   73.62    2.27   0
  -3  16   6   68.16    1.78   0
  -9  13  -4    2.42    2.43   0
  -9  15  -3   45.43    3.20   0
  -8   9  -1   19.99    2.31   0
  -8  14   1    0.57    2.11   0
  -8  15   1    6.82    2.43   0
  -7  10   2   84.02    2.94   0
  -7  14   3   90.57    3.20   0
  -6   6   2  154.66    3.11   0
  -6  12   4  144.16    3.30   0
  -6  27   4    2.18    2.12   0
  -4   7   4  361.96    3.57   0
  -3  17   6   97.99    2.06   0
  -9  13  -5    6.84    2.56   0
  -9  14  -4    8.39    2.60   0
  -9  16  -3    7.06    2.59   0
  -8   6  -4   34.05    2.49   0
  -8   7  -3  388.38    5.67   0
  -8   8  -2    3.05    1.94   0
  -8  12   0   -0.08    2.04   0
  -8  16   1   21.44    2.58   0
  -8  23   1   20.25    3.00   0
  -8  24   1    2.38    2.67   0
  -7   8   1    1.77    1.68   0
  -7  15   3   -1.85    1.90   0
  -7  24   3    0.54    2.17   0
  -6  13   4  385.67    5.08   0
  -6  26   4    0.60    2.06   0
  -5   4   2  751.47    5.41   0
  -5   6   3   22.18    1.37   0
  -5   9   4   18.48    1.50   0
  -5  14   5    7.66    1.49   0
  -5  25   5    1.88    1.66   0
  -9  15  -4    0.60    2.44   0
  -8   6  -5  281.66    4.88   0
  -8  13   0    8.63    2.39   0
  -8  17   1   87.20    3.56   0
  -8  18   1    1.19    2.24   0
  -8  19   1   48.59    3.12   0
  -8  20   1   27.45    2.82   0
  -8  21   1   67.87    3.51   0
  -8  22   1   23.79    2.92   0
  -7  11   2    1.92    1.81   0
  -7  16   3   33.29    2.53   0
  -7  17   3   18.77    2.31   0
  -7  22   3   90.14    3.63   0
  -7  23   3  142.27    4.15   0
  -6   3   0  162.81    2.99   0
  -6  14   4  231.80    4.10   0
  -5  24   5   27.10    2.09   0
  -8   7  -4   85.95    3.17   0
  -8   9  -2   40.05    2.62   0
  -8  14   0   51.39    3.09   0
  -7   3  -3  136.94    3.10   0
  -7   9   1  200.57    3.99   0
  -7  12   2   -1.88    1.79   0
  -7  27   2   -0.92    2.46   0
  -6   0  -3    0.30    1.21   0
  -6   2  -1  120.46    2.65   0
  -6   7   2    0.58    1.46   0
  -6  24   4    4.91    2.10   0
  -6  29   3   15.42    2.42   0
  -5   1   0    7.02    1.07   0
  -5  10   4    6.28    1.37   0
  -5  16   5  118.67    2.88   0
  -4  12   5    1.41    1.10   0
  -8   8  -3    4.75    2.01   0
  -7  13   2   10.93    2.20   0
  -7  26   2   14.17    2.68   0
  -6   1  -2    7.37    1.27   0
  -6  22   4   -0.63    2.01   0
  -6  23   4    6.46    2.06   0
  -5  -1  -2  870.06    5.26   0
  -5   0  -1   40.67    1.52   0
  -5   7   3   -0.69    1.13   0
  -5  17   5    8.73    1.61   0
  -5  18   5  173.13    3.51   0
  -5  19   5    6.47    1.74   0
  -5  20   5    8.53    1.78   0
  -5  21   5    2.83    1.74   0
  -8   7  -5  109.98    3.44   0
  -8  10  -2  101.43    3.45   0
  -8  16   0  126.07    4.04   0
  -8  17   0   95.83    3.84   0
  -8  22   0    1.37    2.65   0
  -8  23   0   33.48    3.11   0
  -7   6  -1   81.09    2.68   0
  -7  10   1   79.49    2.89   0
  -7  25   2   63.12    3.41   0
  -6   8   2  506.45    5.34   0
  -6  11   3  169.64    3.48   0
  -6  19   4    3.34    1.93   0
  -6  20   4   19.03    2.20   0
  -6  21   4  135.11    3.60   0
  -6  28   3   16.01    2.30   0
  -5  11   4    3.75    1.35   0
  -8   8  -4    6.74    2.07   0
  -8   9  -3    8.71    2.13   0
  -8  11  -2   15.40    2.46   0
  -8  13  -1   -0.44    2.22   0
  -8  19   0   23.08    2.84   0
  -8  20   0  172.32    4.78   0
  -8  21   0    5.83    2.53   0
  -7   3  -4   39.44    2.07   0
  -7   4  -3   11.29    1.79   0
  -7   5  -2    0.94    1.67   0
  -7  15   2    5.12    2.20   0
  -7  24   2    4.13    2.51   0
  -4   9   4   13.66    1.31   0
  -4  14   5   62.52    2.02   0
  -8   8  -5   99.42    3.38   0
  -7  11   1   36.55    2.39   0
  -7  16   2   28.53    2.50   0
  -6   0  -4    3.95    1.30   0
  -6   3  -1    5.14    1.37   0
  -6  12   3   15.75    1.81   0
  -6  26   3   40.51    2.74   0
  -6  30   2   44.54    2.99   0
  -5   8   3  178.48    3.00   0
  -5  12   4    2.19    1.36   0
  -4  15   5   12.05    1.42   0
  -8   8  -6   13.02    2.27   0
  -8   9  -4   11.01    2.19   0
  -8  12  -2    1.61    2.15   0
  -8  16  -1    8.97    2.56   0
  -8  23  -1    8.91    2.86   0
  -7   7  -1    4.80    1.68   0
  -7  12   1    9.61    1.99   0
  -7  17   2    6.77    2.12   0
  -7  18   2   35.70    2.70   0
  -7  19   2  144.10    4.05   0
  -7  20   2    4.30    2.23   0
  -7  27   1  111.51    4.07   0
  -6   2  -2  167.89    3.02   0
  -6   9   2   40.85    2.07   0
  -6  13   3    5.79    1.70   0
  -5  26   4  211.73    4.12   0
  -3  13   5 1069.70    5.71   0
  -8   9  -5   43.46    2.74   0
  -8  11  -3  240.70    4.84   0
  -8  17  -1    0.21    2.40   0
  -8  19  -1    9.94    2.75   0
  -8  20  -1  106.13    4.03   0
  -8  21  -1    9.14    2.64   0
  -8  22  -1    1.20    2.51   0
  -7   4  -4   10.47    1.76   0
  -7   6  -2   10.29    1.79   0
  -7  13   1   32.37    2.52   0
  -7  26   1   -0.05    2.34   0
  -6   7   1  216.16    3.61   0
  -6  25   3   11.13    2.23   0
  -6  29   2   15.63    2.53   0
  -5   6   2    0.98    1.15   0
  -5   9   3  116.14    2.55   0
  -5  25   4   25.00    2.15   0
  -4  17   5  140.84    2.83   0
  -4  18   5  106.94    2.58   0
  -4  20   5    0.60    1.37   0
  -4  21   5  268.81    3.87   0
  -4  22   5   21.22    1.75   0
  -8   9  -6   18.24    2.43   0
  -8  10  -4    4.16    2.03   0
  -8  12  -3   68.78    3.26   0
  -7  10   0   20.59    2.10   0
  -7  14   1    4.36    2.14   0
  -7  25   1   -0.28    2.37   0
  -6  10   2  234.36    3.90   0
  -6  15   3    0.86    1.68   0
  -6  23   3    7.51    2.17   0
  -6  24   3   43.14    2.68   0
  -6  28   2   -1.53    2.31   0
  -5  -1  -3  428.80    3.76   0
  -5   1  -1  101.24    2.05   0
  -4  19   5   22.63    1.59   0
  -3  14   5   -0.24    0.89   0
  -8  10  -5   45.29    2.83   0
  -8  11  -4  143.03    4.02   0
  -8  13  -3    5.37    2.37   0
  -7   4  -5  154.78    3.42   0
  -7  11   0  105.55    3.32   0
  -7  15   1    1.81    1.96   0
  -6   4  -1   26.72    1.67   0
  -6  16   3   -1.53    1.68   0
  -6  21   3    5.80    2.14   0
  -6  22   3   72.02    3.00   0
  -5   0  -2    0.85    0.92   0
  -4   7   3   17.11    1.23   0
  -3  15   5  251.30    3.02   0
  -8  10  -6  151.97    4.07   0
  -8  12  -4   18.83    2.51   0
  -8  17  -2   -0.19    2.28   0
  -8  18  -2    2.94    2.34   0
  -8  19  -2  119.91    4.11   0
  -8  21  -2    3.89    2.57   0
  -8  22  -2   11.69    2.67   0
  -7   5  -4   18.06    1.97   0
  -7   6  -3   15.24    1.97   0
  -7   7  -2   21.39    2.03   0
  -7  16   1   58.53    2.95   0
  -7  17   1   36.52    2.79   0
  -7  27   0    2.23    2.48   0
  -6   1  -4   36.53    1.78   0
  -6   2  -3   17.78    1.57   0
  -6   3  -2  454.82    4.74   0
  -6   8   1  174.25    3.34   0
  -6  11   2   33.32    2.05   0
  -6  20   3   16.93    2.15   0
  -6  27   2   65.86    3.20   0
  -6  30   1    4.93    2.51   0
  -5   7   2   10.50    1.33   0
  -5  17   4   34.51    2.00   0
  -5  18   4  196.83    3.70   0
  -5  20   4   44.30    2.37   0
  -5  21   4    3.03    1.75   0
  -5  22   4   18.84    1.93   0
  -5  28   3   -2.29    1.78   0
  -3  16   5   45.04    1.61   0
  -8  10  -7    9.03    2.30   0
  -8  11  -5   37.77    2.73   0
  -7  18   1   59.66    3.00   0
  -7  19   1   21.05    2.49   0
  -7  20   1   13.31    2.40   0
  -7  21   1    4.64    2.21   0
  -7  26   0    9.26    2.71   0
  -6  12   2  201.86    3.80   0
  -6  26   2   69.79    3.25   0
  -5   5   1  199.43    2.97   0
  -5  19   4    4.00    1.66   0
  -3  17   5  116.33    2.25   0
  -3  18   5  110.85    2.24   0
  -8  11  -6   13.37    2.47   0
  -8  12  -5   55.24    3.07   0
  -8  13  -4    3.96    2.20   0
  -8  17  -3   33.16    3.07   0
  -8  21  -3    2.61    2.70   0
  -7   8  -2    1.99    1.68   0
  -7  13   0    2.91    1.93   0
  -6   5  -1   52.38    2.11   0
  -6   9   1  760.07    6.57   0
  -6  13   2   13.37    1.83   0
  -6  25   2    2.34    2.15   0
  -6  29   1   32.16    2.87   0
  -5  27   3  142.08    3.58   0
  -4   8   3  485.71    4.12   0
  -8  11  -7    1.36    2.13   0
  -8  12  -6   10.02    2.41   0
  -8  13  -5    7.01    2.40   0
  -8  14  -4   29.42    2.68   0
  -8  15  -4  270.39    5.48   0
  -8  18  -3    4.28    2.39   0
  -8  19  -3  117.26    4.20   0
  -8  20  -3   35.77    3.11   0
  -7   5  -5   41.60    2.20   0
  -7   6  -4   65.26    2.63   0
  -7  14   0   -0.22    1.90   0
  -6  14   2  127.42    3.35   0
  -6  24   2   10.94    2.32   0
  -5  -1  -4   94.90    2.00   0
  -5   2  -1  406.67    3.86   0
  -5   8   2   36.96    1.73   0
  -5  26   3    2.23    1.86   0
  -4  13   4   95.35    2.28   0
  -8  13  -6   57.18    3.18   0
  -8  14  -5    6.62    2.45   0
  -7   5  -6   73.29    2.72   0
  -7  11  -1  263.06    4.61   0
  -7  15   0   32.10    2.55   0
  -7  16   0    8.71    2.33   0
  -7  23   0   62.69    3.39   0
  -6   4  -2   57.21    2.06   0
  -6  10   1   -0.09    1.53   0
  -6  15   2   60.46    2.57   0
  -6  23   2    3.45    2.15   0
  -6  28   1   15.45    2.50   0
  -5   0  -3  157.74    2.46   0
  -5   1  -2  913.96    5.60   0
  -5  25   3   37.44    2.43   0
  -4  24   4    4.05    1.55   0
  -8  13  -8   26.99    2.85   0
  -8  13  -7    2.92    2.41   0
  -8  15  -5   -0.00    2.22   0
  -8  20  -4    4.70    2.63   0
  -7   6  -5   10.97    1.91   0
  -7   8  -3    2.83    1.89   0
  -7  17   0    6.80    2.21   0
  -7  18   0   36.83    2.69   0
  -7  19   0    5.27    2.21   0
  -7  20   0   15.51    2.44   0
  -7  21   0  109.13    3.86   0
  -6   3  -3   51.19    1.98   0
  -6  16   2   34.33    2.28   0
  -6  17   2   11.38    2.17   0
  -6  22   2   -0.76    1.95   0
  -6  27   1   21.88    2.65   0
  -6  30   0   30.67    3.03   0
  -5   6   1   33.19    1.58   0
  -5   9   2  346.10    4.06   0
  -5  13   3   20.16    1.68   0
  -5  29   2    5.56    2.09   0
  -4   9   3  397.23    3.82   0
  -8  14  -7   32.55    2.95   0
  -8  15  -6   54.65    3.29   0
  -8  16  -5    0.29    2.33   0
  -8  17  -5   56.01    3.33   0
  -7   7  -4  222.15    4.09   0
  -7  13  -1    7.31    2.00   0
  -6  11   1  304.56    4.44   0
  -5  23   3   13.20    2.09   0
  -5  24   3   24.91    2.14   0
  -4  15   4   13.60    1.38   0
  -4  22   4   33.41    1.94   0
  -8  15  -8   30.49    3.08   0
  -8  15  -7    6.08    2.42   0
  -8  16  -7   29.48    3.03   0
  -8  17  -6   48.87    3.35   0
  -8  18  -6   32.21    3.14   0
  -7   6  -6  187.65    3.86   0
  -7   9  -3    3.00    1.91   0
  -7  24  -1    4.18    2.50   0
  -6   2  -5    9.82    1.44   0
  -6   5  -2  260.29    3.82   0
  -6  12   1  397.01    5.10   0
  -6  26   1   27.96    2.57   0
  -6  29   0    0.70    2.31   0
  -5  22   3   75.39    2.88   0
  -5  28   2   17.53    2.16   0
  -4  16   4    4.51    1.26   0
  -4  18   4  301.40    3.99   0
  -4  19   4   29.40    1.84   0
  -4  20   4   18.20    1.68   0
  -4  21   4    1.53    1.43   0
  -7   7  -5   -0.98    1.76   0
  -7   8  -4    8.05    2.04   0
  -7  15  -1    6.11    2.11   0
  -7  16  -1   21.78    2.55   0
  -7  22  -1   96.71    3.72   0
  -7  23  -1   39.87    2.96   0
  -7  26  -2    1.37    2.52   0
  -6   3  -4  361.77    4.33   0
  -6   4  -3  112.43    2.70   0
  -6   9   0   78.42    2.51   0
  -6  13   1    6.33    1.74   0
  -6  25   1   -1.46    2.10   0
  -6  28   0   15.52    2.61   0
  -5   3  -1  243.56    3.11   0
  -5   7   1   88.80    2.23   0
  -5  10   2    8.39    1.37   0
  -5  18   3    7.35    1.74   0
  -5  19   3   11.34    1.88   0
  -5  20   3   43.98    2.42   0
  -5  21   3  274.86    4.46   0
  -5  27   2   -0.19    1.89   0
  -4  10   3  730.06    5.19   0
  -7  10  -3  158.35    3.76   0
  -7  17  -1    2.56    2.15   0
  -7  18  -1    0.42    2.08   0
  -7  19  -1   97.29    3.58   0
  -7  20  -1   18.23    2.59   0
  -7  21  -1    1.34    2.23   0
  -7  25  -2    3.16    2.68   0
  -6  14   1  323.54    4.86   0
  -6  24   1   75.88    3.28   0
  -5   2  -2    9.64    1.21   0
  -5   5   0    7.58    1.21   0
  -5  30   1    4.40    2.19   0
  -4   7   2    4.25    1.04   0
  -3  13   4   19.16    1.23   0
  -7   8  -5   68.53    2.81   0
  -7   9  -4    4.23    1.94   0
  -7  13  -2    0.04    1.93   0
  -7  24  -2    2.61    2.48   0
  -6   6  -2   68.01    2.35   0
  -6  10   0  281.27    4.23   0
  -6  15   1    0.41    1.73   0
  -6  23   1  131.17    3.82   0
  -6  27   0    8.39    2.31   0
  -5   0  -4    0.82    0.99   0
  -5   1  -3  441.52    4.00   0
  -5  26   2    0.02    1.80   0
  -4  11   3    0.74    1.08   0
  -7   7  -7   25.16    2.20   0
  -7  14  -2    2.12    2.00   0
  -7  15  -2   27.38    2.58   0
  -6  16   1    3.51    1.82   0
  -6  17   1  217.65    4.26   0
  -6  18   1    2.90    2.09   0
  -6  20   1    2.24    2.00   0
  -6  26   0   15.29    2.54   0
  -6  29  -1    8.58    2.43   0
  -5   8   1  262.57    3.52   0
  -5  12   2  217.78    3.51   0
  -5  25   2   45.59    2.62   0
  -5  29   1  123.29    3.64   0
  -3  14   4  440.73    3.83   0
  -7   8  -6   19.92    2.15   0
  -7   9  -5   16.54    2.17   0
  -7  10  -4   31.17    2.28   0
  -7  16  -2   69.13    3.13   0
  -7  17  -2   13.62    2.47   0
  -7  20  -2   92.35    3.74   0
  -7  21  -2   49.61    3.08   0
  -7  22  -2   13.84    2.53   0
  -7  25  -3   19.78    2.87   0
  -6   3  -5  162.94    3.05   0
  -6   4  -4   21.07    1.75   0
  -6   5  -3   32.68    1.81   0
  -5   6   0  136.99    2.58   0
  -5  13   2  270.47    3.97   0
  -5  24   2   71.28    2.92   0
  -5  31   0   18.96    2.51   0
  -4   8   2    1.26    0.98   0
  -4  25   3   35.31    2.05   0
  -3  15   4   10.72    1.20   0
  -7   8  -7   -0.90    1.81   0
  -7  11  -4   -0.57    1.97   0
  -7  18  -2    0.58    2.10   0
  -7  24  -3  162.15    4.73   0
  -6   9  -1   86.44    2.63   0
  -6  12   0   -1.11    1.52   0
  -6  25   0    0.18    2.05   0
  -6  28  -1   56.22    3.23   0
  -5   9   1   33.42    1.72   0
  -5  23   2   23.38    2.29   0
  -4  24   3   29.48    2.02   0
  -3  16   4  491.22    4.20   0
  -3  17   4   17.75    1.35   0
  -3  18   4    6.78    1.22   0
  -3  19   4    3.71    1.19   0
  -3  20   4  123.60    2.49   0
  -3  21   4   43.40    1.81   0
  -7   9  -6  129.11    3.55   0
  -7  10  -5   77.44    3.04   0
  -7  23  -3   17.04    2.79   0
  -7  25  -4   -2.33    2.63   0
  -6   3  -6    6.80    1.48   0
  -6  13   0    8.67    1.81   0
  -6  24   0   -1.88    2.08   0
  -6  27  -1    3.68    2.48   0
  -5   0  -5  160.53    2.54   0
  -5   3  -2   79.39    1.97   0
  -5  14   2  153.02    3.12   0
  -5  15   2    6.48    1.52   0
  -5  22   2  185.46    3.91   0
  -5  27   1    9.77    2.17   0
  -5  30   0    2.60    2.18   0
  -5  32  -1   19.07    2.71   0
  -7   9  -7   24.13    2.28   0
  -7  12  -4    6.59    1.98   0
  -7  17  -3   -0.27    2.27   0
  -7  18  -3   12.80    2.53   0
  -7  19  -3    1.35    2.40   0
  -7  20  -3   71.59    3.37   0
  -7  21  -3   23.06    2.80   0
  -7  24  -4   41.29    3.35   0
  -6   4  -5    7.56    1.49   0
  -6   5  -4   16.93    1.71   0
  -6   6  -3    2.15    1.37   0
  -6  10  -1   16.67    1.79   0
  -6  14   0  253.16    4.35   0
  -6  15   0   66.31    2.84   0
  -6  29  -2   48.51    3.23   0
  -5   1  -4   94.65    2.08   0
  -5   2  -3  568.84    4.59   0
  -5   7   0   95.63    2.29   0
  -5  19   2   -1.69    1.71   0
  -5  20   2   47.22    2.36   0
  -5  21   2   54.03    2.54   0
  -4   9   2    7.00    1.13   0
  -4  22   3  453.06    5.17   0
  -7   9  -8   10.55    2.12   0
  -7  10  -6   40.74    2.52   0
  -7  11  -5   21.54    2.21   0
  -7  13  -4    0.02    1.96   0
  -7  23  -4   -2.09    2.41   0
  -6  11  -1    5.38    1.61   0
  -6  16   0  212.63    4.20   0
  -6  17   0  107.55    3.29   0
  -6  18   0   45.56    2.73   0
  -6  19   0   65.03    3.02   0
  -6  20   0   84.63    3.20   0
  -6  21   0   -0.84    2.03   0
  -6  26  -1    0.67    2.16   0
  -6  28  -2   16.13    2.79   0
  -5  26   1   83.36    3.15   0
  -5  29   0   39.33    2.80   0
  -4  20   3    1.37    1.43   0
  -4  21   3   22.04    1.79   0
  -4  27   2  195.46    3.85   0
  -7  10  -8   26.69    2.45   0
  -7  11  -6   47.66    2.75   0
  -7  12  -5    0.16    1.93   0
  -7  21  -4   30.77    3.05   0
  -7  22  -4   16.20    2.68   0
  -7  24  -5   -0.47    2.45   0
  -6   7  -3  237.10    3.83   0
  -5  11   1  190.43    3.27   0
  -5  25   1   18.16    2.30   0
  -5  31  -1   14.06    2.48   0
  -4  18   3   43.23    1.92   0
  -4  19   3    2.91    1.33   0
  -7  10  -9    1.95    1.98   0
  -7  11  -7   23.88    2.40   0
  -7  12  -6   29.95    2.52   0
  -7  13  -5   26.38    2.43   0
  -7  16  -4   86.54    3.37   0
  -7  18  -4   -0.55    2.19   0
  -7  19  -4   98.74    3.75   0
  -7  20  -4   18.24    2.56   0
  -6   4  -6   18.93    1.61   0
  -6   5  -5   38.60    2.01   0
  -6   6  -4    3.38    1.50   0
  -6  12  -1   50.09    2.34   0
  -6  27  -2    2.50    2.47   0
  -5   4  -2    5.94    1.15   0
  -5   8   0  110.96    2.46   0
  -5  24   1    0.20    1.96   0
  -5  28   0    0.40    2.09   0
  -4  10   2    2.84    1.06   0
  -7  11  -9    0.75    2.10   0
  -7  11  -8  121.94    3.67   0
  -7  13  -6   38.15    2.72   0
  -7  14  -5   26.07    2.45   0
  -7  21  -5    1.29    2.55   0
  -6  13  -1  130.26    3.27   0
  -6  23  -1    3.51    2.23   0
  -5  23   1   22.58    2.33   0
  -4   7   1   52.59    1.60   0
  -4  25   2    4.00    1.73   0
  -7  12 -10    2.89    2.26   0
  -7  12  -9   45.71    2.86   0
  -7  12  -8   18.70    2.38   0
  -7  12  -7   12.77    2.19   0
  -7  14  -6   10.99    2.34   0
  -7  18  -5   16.57    2.54   0
  -7  19  -5    0.74    2.33   0
  -7  22  -6    4.62    2.73   0
  -6   8  -3   30.70    1.91   0
  -6  15  -1   97.86    3.12   0
  -6  21  -1   39.70    2.67   0
  -6  22  -1   29.91    2.53   0
  -5   1  -5   10.67    1.25   0
  -5   2  -4   97.40    2.17   0
  -5   3  -3  496.34    4.38   0
  -5   9   0  206.10    3.26   0
  -5  13   1  281.28    4.00   0
  -5  22   1  180.76    4.00   0
  -5  27   0    2.97    2.07   0
  -7  13 -10   27.20    2.73   0
  -7  13  -9   26.49    2.64   0
  -7  13  -8    5.13    2.22   0
  -7  14  -7    6.55    2.27   0
  -7  15  -6   76.99    3.31   0
  -7  16  -6   -0.83    2.27   0
  -7  20  -6   16.30    2.83   0
  -7  21  -6   17.34    2.79   0
  -6   5  -6   40.18    2.05   0
  -6   6  -5  167.42    3.33   0
  -6   7  -4   69.49    2.39   0
  -6  16  -1   86.07    3.04   0
  -6  17  -1   74.38    2.95   0
  -6  20  -1  104.90    3.48   0
  -5  14   1    3.85    1.44   0
  -5  15   1    0.66    1.41   0
  -5  21   1   27.25    2.20   0
  -5  26   0   13.89    2.29   0
  -5  29  -1    4.67    2.20   0
  -5  31  -2   -0.15    2.34   0
  -4  12   2   73.88    2.00   0
  -4  24   2    1.20    1.52   0
  -4  28   1    1.06    1.76   0
  -3  23   3  252.60    3.62   0
  -7  14 -10    5.54    2.27   0
  -7  14  -9   67.08    3.30   0
  -7  15 -10   -1.60    2.35   0
  -7  15  -7   69.87    3.19   0
  -7  16  -7   67.05    3.32   0
  -7  21  -7   -0.30    2.55   0
  -6  24  -2   23.98    2.60   0
  -6  26  -3    3.62    2.61   0
  -5   7  -1 1678.19    8.41   0
  -5  10   0   30.75    1.75   0
  -5  16   1   18.99    1.77   0
  -5  17   1   92.59    2.78   0
  -4   8   1  234.86    2.94   0
  -3  22   3   12.63    1.46   0
  -7  15  -9    1.57    2.25   0
  -7  16 -10   -0.34    2.36   0
  -7  16  -9   40.39    3.07   0
  -7  17  -8    0.01    2.38   0
  -7  17  -7    4.73    2.24   0
  -7  18  -9  185.85    4.91   0
  -7  18  -8    2.09    2.47   0
  -7  18  -7    4.26    2.36   0
  -7  20  -8    6.21    2.59   0
  -6   5  -7    4.22    1.55   0
  -6   8  -4   10.20    1.65   0
  -6  13  -2    2.99    1.74   0
  -6  22  -2    8.64    2.47   0
  -6  23  -2  172.81    4.40   0
  -5  25   0   46.58    2.69   0
  -5  28  -1   22.46    2.51   0
  -5  30  -2    5.69    2.48   0
  -4  22   2  270.18    4.22   0
  -4  27   1   10.11    1.95   0
  -4  30   0    2.74    2.01   0
  -3  14   3  157.76    2.43   0
  -3  21   3   15.21    1.45   0
  -6   6  -6  106.21    2.79   0
  -6   7  -5   66.21    2.38   0
  -6  14  -2   72.15    2.78   0
  -6  15  -2  241.25    4.50   0
  -6  21  -2   16.14    2.41   0
  -6  25  -3   -0.11    2.21   0
  -6  27  -4    1.68    2.44   0
  -5   2  -5 1117.32    6.54   0
  -5   4  -3   14.94    1.31   0
  -5   8  -1   52.75    1.96   0
  -5  11   0    7.06    1.41   0
  -5  24   0  102.02    3.34   0
  -5  27  -1    0.06    2.15   0
  -5  31  -3    1.88    2.58   0
  -4  20   2    4.52    1.55   0
  -4  21   2  106.29    2.80   0
  -3  16   3    1.19    1.09   0
  -3  19   3    6.76    1.37   0
  -3  20   3   18.98    1.50   0
  -6   6  -7    5.44    1.64   0
  -6   9  -4   33.69    2.05   0
  -6  16  -2   97.17    3.20   0
  -6  17  -2   45.72    2.63   0
  -6  18  -2   -0.40    1.99   0
  -6  19  -2   11.00    2.22   0
  -6  20  -2   78.16    3.20   0
  -6  24  -3    1.03    2.30   0
  -6  26  -4    1.91    2.43   0
  -5  23   0    9.97    2.07   0
  -5  29  -2   29.96    2.79   0
  -4   9   1    5.83    1.10   0
  -4  16   2    2.78    1.32   0
  -4  17   2   76.47    2.28   0
  -4  18   2   51.21    2.06   0
  -3  17   3   22.65    1.38   0
  -3  18   3 1032.58    6.37   0
  -6   6  -8   84.97    2.71   0
  -6   7  -6   48.40    2.27   0
  -6   8  -5   13.94    1.76   0
  -6  12  -3   89.14    2.87   0
  -6  23  -3   60.53    3.25   0
  -6  25  -4   94.47    3.91   0
  -6  27  -5    9.29    2.67   0
  -5   9  -1   15.44    1.52   0
  -5  13   0   53.39    2.17   0
  -5  26  -1    3.23    2.03   0
  -4  25   1    6.03    1.85   0
  -4  31  -1   14.00    2.17   0
  -6  21  -3   -0.30    2.28   0
  -6  22  -3   36.89    2.78   0
  -6  26  -5   -2.50    2.54   0
  -5  14   0   34.01    1.98   0
  -5  15   0   53.39    2.26   0
  -5  28  -2    4.67    2.24   0
  -5  30  -3    2.61    2.28   0
  -4  10   1   92.84    2.10   0
  -4  28   0   30.32    2.35   0
  -6   7  -7   15.24    1.86   0
  -6   8  -6   72.17    2.64   0
  -6   9  -5   30.75    2.05   0
  -6  14  -3  120.78    3.33   0
  -6  15  -3    8.78    1.97   0
  -6  18  -3   28.52    2.61   0
  -6  20  -3   45.86    2.87   0
  -6  24  -4   51.01    3.11   0
  -5   2  -6  361.49    3.91   0
  -5   4  -4  247.21    3.33   0
  -5  10  -1  295.25    3.94   0
  -5  16   0   58.32    2.41   0
  -5  17   0  158.11    3.46   0
  -5  18   0   -0.41    1.63   0
  -4   7   0    0.57    0.97   0
  -4  30  -1   17.00    2.31   0
  -6   7  -8   -0.47    1.63   0
  -6  10  -5    7.62    1.88   0
  -6  17  -3    0.09    1.90   0
  -6  22  -4    5.15    2.46   0
  -6  23  -4    1.15    2.21   0
  -6  26  -6   57.90    3.43   0
  -5   3  -5   -0.50    1.09   0
  -5  27  -2   -1.38    2.01   0
  -5  29  -3   39.02    2.94   0
  -4  11   1   78.81    2.01   0
  -4  23   1   72.27    2.72   0
  -4  27   0   39.97    2.49   0
  -4  33  -3   24.13    2.78   0
  -3  24   2  122.97    2.84   0
  -6   8  -7   15.69    1.95   0
  -6   9  -6   -1.69    1.74   0
  -6  13  -4    1.81    1.79   0
  -6  21  -4   73.91    3.27   0
  -6  24  -5    1.68    2.43   0
  -6  25  -6   16.55    2.90   0
  -5   6  -3  306.30    3.75   0
  -5  11  -1   69.25    2.25   0
  -5  26  -2   55.40    3.10   0
  -5  28  -3   95.65    3.78   0
  -5  30  -4   22.68    2.77   0
  -4  12   1  296.17    3.58   0
  -4  22   1   75.36    2.68   0
  -4  29  -1   18.00    2.32   0
  -4  31  -2    2.94    2.18   0
  -6   8  -9   13.66    1.96   0
  -6   8  -8   22.84    2.08   0
  -6  11  -5  122.59    3.24   0
  -6  14  -4    4.77    1.86   0
  -6  15  -4  198.93    4.18   0
  -6  16  -4    6.17    2.17   0
  -6  18  -4   18.89    2.48   0
  -6  19  -4   52.51    2.90   0
  -6  20  -4    1.34    2.13   0
  -6  23  -5    5.42    2.45   0
  -5  12  -1  331.25    4.32   0
  -4   8   0    5.87    1.08   0
  -4  13   1   10.41    1.32   0
  -4  26   0    1.75    1.77   0
  -3  27   1   -0.23    1.55   0
  -6   9  -7    3.93    1.69   0
  -6  10  -6  204.60    3.96   0
  -6  17  -4    3.05    1.98   0
  -6  22  -5   13.68    2.46   0
  -6  24  -6    4.17    2.50   0
  -6  25  -7   44.49    3.28   0
  -5   3  -6    4.93    1.30   0
  -5   4  -5  481.38    4.59   0
  -5   5  -4  185.04    2.99   0
  -5   9  -2  158.46    2.98   0
  -5  13  -1   32.74    1.92   0
  -5  14  -1  258.80    4.08   0
  -5  20  -1    5.48    2.01   0
  -5  27  -3   22.21    2.76   0
  -4  14   1   16.91    1.46   0
  -4  19   1    4.68    1.56   0
  -4  20   1   46.95    2.14   0
  -4  28  -1  229.14    4.58   0
  -3  22   2   26.04    1.65   0
  -2  17   3   25.05    1.21   0
  -2  18   3  596.08    4.29   0
  -2  19   3  116.11    2.13   0
  -6   9 -10   -1.97    1.75   0
  -6   9  -9   35.49    2.33   0
  -6   9  -8  104.23    3.06   0
  -6  10  -7   73.05    2.82   0
  -6  11  -6  272.40    4.54   0
  -6  23  -6   98.13    3.79   0
  -6  24  -7   11.39    2.63   0
  -5  15  -1  217.98    3.86   0
  -5  16  -1  627.21    6.26   0
  -5  17  -1   35.44    2.20   0
  -5  18  -1   14.79    1.90   0
  -5  19  -1   25.37    2.12   0
  -4   6  -1    5.91    1.00   0
  -4   9   0   12.57    1.24   0
  -4  25   0   20.29    2.08   0
  -4  30  -2   25.56    2.49   0
  -3  21   2  143.81    2.83   0
  -6  10  -8    1.64    1.83   0
  -6  11  -7    4.29    1.93   0
  -6  16  -5   23.13    2.37   0
  -6  18  -5    2.18    2.12   0
  -6  19  -5   19.68    2.43   0
  -6  21  -6   18.43    2.73   0
  -6  22  -6   45.05    3.03   0
  -6  23  -7   52.93    3.25   0
  -6  24  -8   69.09    3.67   0
  -5  28  -4    0.11    2.28   0
  -4  24   0   36.08    2.27   0
  -4  31  -3    1.27    2.26   0
  -3  14   2    0.20    0.95   0
  -3  19   2   41.68    1.83   0
  -6  10 -10   47.43    2.53   0
  -6  10  -9    3.81    1.83   0
  -6  11 -11    0.76    1.97   0
  -6  11  -8   -0.02    1.90   0
  -6  12  -7   70.63    2.92   0
  -6  13  -6    3.37    1.89   0
  -6  19  -6   78.94    3.46   0
  -6  20  -6  154.99    4.30   0
  -6  23  -8    5.31    2.59   0
  -5   3  -7  455.60    4.55   0
  -5   6  -4  912.42    6.37   0
  -5  11  -2  743.32    6.24   0
  -5  22  -2    5.49    1.99   0
  -4  23   0   35.94    2.33   0
  -4  29  -2   21.86    2.45   0
  -4  32  -4   20.40    2.77   0
  -3  15   2   -0.28    0.98   0
  -3  16   2  181.91    2.77   0
  -3  17   2  218.97    3.08   0
  -3  18   2   16.16    1.36   0
  -3  25   1  313.58    4.38   0
  -6  11 -10    4.14    2.03   0
  -6  11  -9   13.19    2.14   0
  -6  12  -8    6.97    2.06   0
  -6  13 -12    0.09    2.16   0
  -6  13  -7    6.04    2.08   0
  -6  14 -12   40.66    2.87   0
  -6  17  -6   40.75    2.73   0
  -6  18  -6    1.99    2.14   0
  -6  20  -7   44.39    3.09   0
  -6  21  -7   82.80    3.54   0
  -6  22  -9   22.48    3.09   0
  -5   4  -6  446.07    4.50   0
  -5   5  -5   33.24    1.67   0
  -5  12  -2   68.35    2.36   0
  -5  21  -2   13.38    2.13   0
  -4   7  -1   11.39    1.15   0
  -4  26  -1   57.88    2.82   0
  -3  28   0    1.87    1.71   0
  -6  12 -10   14.71    2.17   0
  -6  12  -9    2.42    1.87   0
  -6  13 -11    1.04    2.19   0
  -6  13 -10   27.45    2.53   0
  -6  13  -8   24.67    2.40   0
  -6  14 -11    5.06    2.38   0
  -6  14  -7   18.38    2.23   0
  -6  15 -12   21.25    2.58   0
  -6  15  -7   40.50    2.73   0
  -6  16 -12    1.69    2.51   0
  -6  17 -12   -0.49    2.57   0
  -6  19 -11    1.89    2.52   0
  -6  19  -7    3.56    2.30   0
  -6  20 -10    2.13    2.59   0
  -6  21  -8   15.85    2.61   0
  -5  13  -2    9.37    1.63   0
  -5  14  -2   52.97    2.37   0
  -5  19  -2  248.97    4.53   0
  -5  20  -2  134.66    3.57   0
  -4  11   0   71.40    1.97   0
  -4  22   0  131.22    3.25   0
  -4  28  -2   13.56    2.31   0
  -3  24   1   21.18    1.82   0
  -6  13  -9   19.27    2.29   0
  -6  14  -9    8.51    2.23   0
  -6  14  -8   19.71    2.27   0
  -6  15 -10   33.53    2.77   0
  -6  15  -8   11.53    2.28   0
  -6  16 -11    0.51    2.35   0
  -6  17  -8   15.90    2.51   0
  -6  18 -11   18.39    2.67   0
  -6  18 -10    2.96    2.41   0
  -6  18  -9   23.29    2.71   0
  -6  19 -10   16.02    2.58   0
  -6  19  -9   33.08    2.98   0
  -5   4  -7    6.34    1.35   0
  -5   6  -5   37.52    1.84   0
  -5  10  -3  178.61    3.24   0
  -5  15  -2  191.31    3.68   0
  -5  16  -2   59.68    2.53   0
  -5  17  -2  230.71    4.16   0
  -5  18  -2   -1.70    1.74   0
  -5  25  -4   31.01    2.81   0
  -5  27  -5   -2.67    2.36   0
  -5  28  -6    7.75    2.61   0
  -4  12   0   38.52    1.68   0
  -4  20   0   86.48    2.72   0
  -4  21   0    5.47    1.63   0
  -4  25  -1  133.03    3.51   0
  -4  31  -4    0.94    2.26   0
  -6  15  -9    4.17    2.01   0
  -6  16 -10   -0.74    2.15   0
  -6  16  -9   32.99    2.66   0
  -6  17 -10    0.98    2.15   0
  -6  17  -9   73.32    3.29   0
  -5   5  -6   64.78    2.07   0
  -5   8  -4  126.45    2.76   0
  -5  22  -3   44.64    2.75   0
  -5  26  -5   19.76    2.78   0
  -4   8  -1    1.54    1.03   0
  -4  14   0   77.33    2.26   0
  -4  27  -2   49.33    2.80   0
  -4  29  -3   12.06    2.44   0
  -3  23   1   65.73    2.25   0
  -3  31  -2   34.32    2.51   0
  -5   4  -8   35.85    1.83   0
  -5  11  -3  322.56    4.28   0
  -5  24  -4  143.76    4.10   0
  -5  27  -6   -0.79    2.42   0
  -5  28  -7   -1.08    2.49   0
  -4  15   0    0.28    1.27   0
  -4  24  -1    2.23    1.78   0
  -4  30  -4   -0.94    2.27   0
  -3  22   1   25.02    1.77   0
  -3  26   0   83.47    2.74   0
  -2  22   2   53.04    1.82   0
  -5   5  -7    3.63    1.39   0
  -5   6  -6  839.00    6.37   0
  -5   7  -5   32.51    1.74   0
  -5  12  -3   58.45    2.25   0
  -5  13  -3    0.28    1.46   0
  -5  19  -3   59.73    2.78   0
  -5  20  -3  196.21    4.21   0
  -5  23  -4    0.09    2.05   0
  -5  25  -5    9.50    2.32   0
  -5  27  -7   15.39    2.87   0
  -4  23  -1    8.87    1.89   0
  -4  26  -2    2.78    2.03   0
  -4  31  -5   -0.47    2.34   0
  -3  21   1    1.74    1.35   0
  -3  32  -3    1.07    2.05   0
  -2  21   2    0.84    1.17   0
  -5  14  -3    1.83    1.58   0
  -5  15  -3  339.47    4.79   0
  -5  16  -3   10.31    1.83   0
  -5  17  -3  199.10    4.00   0
  -5  18  -3  266.78    4.60   0
  -5  22  -4   14.06    2.25   0
  -5  24  -5   33.45    2.85   0
  -5  26  -6   -0.29    2.22   0
  -4  29  -4   64.97    3.27   0
  -3  20   1   -0.06    1.32   0
  -3  28  -1    1.26    1.79   0
  -3  33  -4   53.97    3.06   0
  -5   5  -8  230.14    3.55   0
  -5   8  -5   56.44    2.10   0
  -5  21  -4   23.08    2.39   0
  -5  25  -6   90.09    3.63   0
  -5  26  -7   66.82    3.50   0
  -4   7  -2   32.79    1.49   0
  -4  10  -1   38.44    1.60   0
  -4  25  -2    4.47    1.92   0
  -4  27  -3   -0.73    2.11   0
  -4  30  -5    3.43    2.44   0
  -4  31  -6    0.24    2.39   0
  -3  19   1  147.11    2.84   0
  -2  20   2    3.40    1.08   0
  -5   6  -7    3.04    1.34   0
  -5   7  -6  640.72    5.70   0
  -5   9  -5    2.61    1.47   0
  -5  12  -4  373.05    4.79   0
  -5  20  -4  100.00    3.39   0
  -5  23  -5    8.94    2.26   0
  -4   2  -5    0.54    0.92   0
  -4  11  -1    5.34    1.22   0
  -4  24  -2  131.51    3.59   0
  -3  18   1   -1.73    1.17   0
  -3  24   0  114.87    2.98   0
  -3  27  -1  139.20    3.43   0
  -3  31  -3   57.15    2.90   0
  -2  19   2    1.43    1.03   0
  -5   8  -6    3.20    1.51   0
  -5  13  -4   -0.10    1.54   0
  -5  14  -4   38.03    2.26   0
  -5  19  -4   73.04    2.97   0
  -5  22  -5   62.42    3.09   0
  -5  24  -6  116.77    3.91   0
  -5  25  -7    1.55    2.30   0
  -4  12  -1   50.38    1.85   0
  -4  26  -3   -1.33    2.05   0
  -4  28  -4    7.72    2.31   0
  -4  29  -5   56.21    3.27   0
  -3  29  -2    9.31    1.91   0
  -3  32  -4   60.21    3.12   0
  -3  33  -5   -1.08    2.38   0
  -2  17   2   88.61    1.89   0
  -2  18   2   18.25    1.23   0
  -5   6  -9   87.91    2.60   0
  -5   7  -7  194.60    3.40   0
  -5  15  -4    2.63    1.68   0
  -5  16  -4    5.19    1.77   0
  -5  17  -4   22.01    2.15   0
  -5  21  -5   40.35    2.76   0
  -5  23  -6    2.19    2.34   0
  -5  25  -8   27.32    2.87   0
  -4   8  -2    6.50    1.12   0
  -4  13  -1   11.22    1.36   0
  -4  14  -1    6.54    1.36   0
  -4  15  -1    6.26    1.39   0
  -4  16  -1  151.05    3.05   0
  -4  23  -2   -0.92    1.75   0
  -2  24   1    1.42    1.28   0
  -5   7  -8  198.24    3.54   0
  -5   9  -6   11.10    1.57   0
  -5  19  -5    5.29    2.16   0
  -5  20  -5  226.74    4.60   0
  -5  22  -6   23.95    2.58   0
  -5  23  -7   81.99    3.62   0
  -5  24  -8   13.24    2.52   0
  -4   1  -7  208.52    2.71   0
  -4   4  -4    2.90    0.93   0
  -4  25  -3   52.51    2.77   0
  -4  27  -4   12.65    2.33   0
  -3  22   0    0.58    1.48   0
  -3  26  -1   19.11    1.93   0
  -3  28  -2  113.97    3.34   0
  -5   7 -10    0.99    1.59   0
  -5   7  -9  393.46    4.89   0
  -5   8  -7   60.84    2.25   0
  -5  10  -6   77.48    2.57   0
  -5  13  -5   29.87    2.06   0
  -5  14  -5   37.68    2.33   0
  -5  17  -5    2.54    2.02   0
  -5  18  -5    6.55    1.96   0
  -5  21  -6    3.62    2.16   0
  -5  23  -8   68.32    3.53   0
  -5  24 -10    3.69    2.54   0
  -5  24  -9    1.86    2.45   0
  -4   3  -5  129.29    2.21   0
  -4   9  -2  450.52    4.21   0
  -4  28  -5   33.39    2.74   0
  -4  29  -6   -0.55    2.38   0
  -3  31  -4    2.37    2.09   0
  -3  32  -5   66.83    3.31   0
  -2  23   1  149.68    2.79   0
  -5   8  -8   97.83    2.77   0
  -5   9  -7    1.82    1.58   0
  -5  11  -6  273.52    4.27   0
  -5  15  -5    0.29    1.68   0
  -5  16  -5  320.72    4.95   0
  -5  20  -6  185.46    4.38   0
  -5  22  -7   24.99    2.61   0
  -5  23 -11   -0.65    2.59   0
  -5  23 -10    2.30    2.59   0
  -5  23  -9   19.43    2.67   0
  -4  10  -2   73.43    2.02   0
  -4  26  -4    2.56    2.11   0
  -3  25  -1    8.56    1.70   0
  -3  29  -3   23.89    2.37   0
  -5   8 -10   15.85    1.91   0
  -5   8  -9   36.22    2.15   0
  -5   9  -8   66.61    2.54   0
  -5  10  -7  102.41    2.89   0
  -5  15 -14   16.05    2.69   0
  -5  16 -14   21.06    2.81   0
  -5  18  -6   59.83    2.84   0
  -5  19 -13    9.23    2.77   0
  -5  19  -6   88.41    3.28   0
  -5  21 -12    7.68    2.68   0
  -5  21  -7   24.07    2.52   0
  -5  22 -10    0.35    2.54   0
  -5  22  -9    0.15    2.46   0
  -5  22  -8   32.76    2.78   0
  -4   5  -4  120.99    2.19   0
  -4  11  -2   16.93    1.42   0
  -4  19  -2   14.26    1.76   0
  -3  27  -2   -0.67    1.74   0
  -2  22   1   24.42    1.55   0
  -2  26   0    2.37    1.45   0
  -5   9 -11   20.08    2.08   0
  -5   9 -10  220.15    4.06   0
  -5   9  -9    8.38    1.78   0
  -5  11  -7  317.39    4.65   0
  -5  12 -13   17.53    2.31   0
  -5  13 -13   10.60    2.30   0
  -5  15  -6   62.80    2.67   0
  -5  16  -6   28.21    2.25   0
  -5  17 -13   11.85    2.62   0
  -5  17  -6   62.82    2.80   0
  -5  18 -13   32.73    2.99   0
  -5  20 -12    2.43    2.52   0
  -5  20  -7  113.84    3.68   0
  -5  21  -9   44.31    3.07   0
  -5  21  -8   14.97    2.44   0
  -4  12  -2  201.53    3.18   0
  -4  29  -8    4.49    2.55   0
  -3  19   0  158.60    2.97   0
  -3  24  -1   -2.60    1.53   0
  -3  30  -4   -1.25    2.00   0
  -3  31  -5    9.01    2.41   0
  -3  32  -6    7.57    2.47   0
  -2  28  -1    0.99    1.54   0
  -5  10 -11   14.94    2.02   0
  -5  10 -10   22.65    2.15   0
  -5  10  -8   16.88    1.84   0
  -5  11 -12    8.78    2.05   0
  -5  12 -12   34.03    2.57   0
  -5  12  -7    3.05    1.69   0
  -5  13  -7    0.54    1.85   0
  -5  14 -13   12.45    2.40   0
  -5  15 -13    1.79    2.36   0
  -5  16 -13   12.10    2.40   0
  -5  17  -7   46.23    2.78   0
  -5  18 -12    0.21    2.32   0
  -5  18  -7   38.15    2.66   0
  -5  19  -8   82.24    3.42   0
  -5  20 -11   49.95    3.15   0
  -5  20  -8   72.93    3.24   0
  -4   3  -6  214.52    2.82   0
  -4   4  -5  224.03    2.85   0
  -4   8  -3    5.56    1.13   0
  -4  13  -2   64.86    2.10   0
  -4  14  -2    3.37    1.36   0
  -4  15  -2    0.82    1.35   0
  -4  17  -2   32.27    1.93   0
  -3  12   0  478.48    4.01   0
  -3  18   0   58.90    2.00   0
  -3  23  -1  122.19    3.06   0
  -3  26  -2   -0.02    1.71   0
  -3  28  -3   39.25    2.49   0
  -2  21   1   46.01    1.70   0
  -2  25   0  137.92    2.93   0
  -5  11 -11   50.75    2.66   0
  -5  11 -10   82.38    2.98   0
  -5  11  -9    4.00    1.86   0
  -5  11  -8   28.82    2.10   0
  -5  12  -8  103.68    3.13   0
  -5  13 -12   11.75    2.19   0
  -5  14 -12   63.51    3.03   0
  -5  15 -12   38.05    2.77   0
  -5  16 -12   48.74    2.99   0
  -5  16  -7    3.98    1.94   0
  -5  17 -12    2.62    2.15   0
  -5  18 -11   34.99    2.88   0
  -5  18  -8   13.22    2.25   0
  -5  19 -11    1.30    2.29   0
  -4   6  -4   24.19    1.33   0
  -4   9  -3   33.37    1.55   0
  -4  21  -3  290.18    4.69   0
  -4  25  -5   -0.13    2.21   0
  -4  28  -8   14.02    2.70   0
  -3  13   0   78.97    1.92   0
  -3  29  -4   20.59    2.41   0
  -2  20   1    2.58    1.15   0
  -5  12 -11  151.74    3.74   0
  -5  12 -10  218.02    4.31   0
  -5  13 -11   21.62    2.34   0
  -5  13 -10    1.44    1.99   0
  -5  13  -9  224.44    4.37   0
  -5  13  -8   10.57    1.93   0
  -5  14  -8    4.91    1.86   0
  -5  15 -11    3.21    2.16   0
  -5  16 -11    4.08    2.19   0
  -5  16  -9   78.55    3.25   0
  -5  17 -11   15.97    2.41   0
  -5  17 -10   94.34    3.53   0
  -5  18 -10    2.81    2.23   0
  -4  20  -3   -1.05    1.66   0
  -4  23  -4   76.69    3.06   0
  -4  26  -6   14.06    2.49   0
  -4  27  -7    1.55    2.37   0
  -4  28  -9   38.24    3.21   0
  -3  22  -1   17.67    1.74   0
  -3  25  -2   51.40    2.57   0
  -3  27  -3   82.21    3.10   0
  -3  30  -5   -0.79    2.16   0
  -3  31  -6    9.97    2.41   0
  -2  19   1    1.56    1.10   0
  -2  24   0   57.58    2.11   0
  -2  27  -1   15.07    1.78   0
  -2  32  -4   -0.59    2.03   0
  -5  14 -10    1.50    1.90   0
  -5  14  -9   46.07    2.55   0
  -5  15 -10   31.62    2.48   0
  -5  15  -9   97.53    3.27   0
  -5  16 -10   13.35    2.19   0
  -4   5  -5   14.87    1.18   0
  -4  10  -3   52.87    1.82   0
  -4  19  -3   13.42    1.84   0
  -4  22  -4   68.12    2.86   0
  -4  24  -5    9.16    2.18   0
  -4  27  -8    2.32    2.42   0
  -2  33  -5   -1.49    1.97   0
  -4   3  -7  103.22    2.12   0
  -4   4  -6   90.72    2.01   0
  -4  11  -3  140.77    2.71   0
  -4  12  -3  720.15    5.79   0
  -4  17  -3    3.29    1.51   0
  -4  18  -3    2.96    1.54   0
  -4  25  -6   72.35    3.28   0
  -4  26  -7   -0.37    2.14   0
  -4  27 -10  130.65    4.41   0
  -4  27  -9   21.46    2.85   0
  -3  24  -2   66.77    2.63   0
  -3  28  -4   -2.49    1.91   0
  -3  29  -5  237.76    4.92   0
  -3  30  -6   -1.19    2.29   0
  -3  31  -7   -1.24    2.29   0
  -2  18   1  338.00    3.50   0
  -2  30  -3    4.49    1.90   0
  -4   6  -5   14.23    1.29   0
  -4  13  -3   -0.01    1.32   0
  -4  14  -3   70.98    2.29   0
  -4  15  -3    4.07    1.46   0
  -4  16  -3   43.82    2.08   0
  -4  23  -5  274.01    4.97   0
  -4  26  -8   14.66    2.50   0
  -3  20  -1   -0.46    1.32   0
  -3  26  -3   75.48    2.86   0
  -2  16   1   14.92    1.15   0
  -2  17   1  134.49    2.26   0
  -2  23   0    6.44    1.32   0
  -2  26  -1   70.12    2.39   0
  -4   3  -8  103.46    2.23   0
  -4   5  -6   25.95    1.46   0
  -4  20  -4   26.05    2.18   0
  -4  25  -7   11.27    2.34   0
  -4  26 -10    8.35    2.61   0
  -4  26  -9    2.96    2.39   0
  -3  23  -2  203.42    3.83   0
  -3  27  -4   35.78    2.58   0
  -3  30  -7   28.50    2.90   0
  -2  31  -4   19.84    2.19   0
  -2  32  -5   72.66    3.17   0
  -2  33  -6   47.80    2.96   0
  -4   4  -7   61.53    1.81   0
  -4  10  -4   46.82    1.83   0
  -4  19  -4  177.52    3.75   0
  -4  21  -5   98.81    3.34   0
  -4  23  -6   -2.50    1.99   0
  -4  24  -7   12.56    2.36   0
  -4  25  -8    2.86    2.37   0
  -3  25  -3    2.92    1.82   0
  -3  28  -5   41.29    2.74   0
  -3  29  -6   21.06    2.54   0
  -2  22   0  121.73    2.61   0
  -2  25  -1  127.15    2.96   0
  -2  29  -3    2.68    1.84   0
  -4  11  -4  307.40    3.90   0
  -4  17  -4    9.04    1.72   0
  -4  25 -11    9.30    2.64   0
  -4  25 -10    0.97    2.43   0
  -4  25  -9   33.22    2.84   0
  -3  22  -2  353.51    4.75   0
  -3  26  -4   17.36    2.28   0
  -3  30  -8   -2.73    2.35   0
  -2  21   0  465.65    4.60   0
  -2  27  -2   16.11    1.90   0
  -2  33  -7   10.33    2.65   0
  -4   4  -8  136.36    2.57   0
  -4   5  -7  132.73    2.53   0
  -4   6  -6   70.15    1.95   0
  -4   8  -5    0.88    1.15   0
  -4  12  -4    2.68    1.34   0
  -4  13  -4   14.61    1.57   0
  -4  14  -4   57.02    2.20   0
  -4  15  -4   14.93    1.70   0
  -4  16  -4   21.41    1.81   0
  -4  20  -5   20.75    2.15   0
  -4  22  -6   -1.72    1.92   0
  -4  23  -7   55.86    3.01   0
  -4  24 -12    7.52    2.62   0
  -4  24 -11    5.61    2.64   0
  -4  24  -9   97.76    3.88   0
  -4  24  -8   42.28    2.93   0
  -3  12  -1 1090.77    6.09   0
  -3  13  -1  645.91    4.89   0
  -3  14  -1 1088.05    6.45   0
  -3  15  -1  116.31    2.43   0
  -3  21  -2   14.17    1.69   0
  -3  27  -5    0.68    2.13   0
  -3  28  -6  323.09    5.69   0
  -2  30  -4    2.66    1.87   0
  -2  31  -5   17.87    2.38   0
  -4   4  -9   50.06    1.90   0
  -4  19  -5    1.83    1.76   0
  -4  21  -6   55.81    2.82   0
  -4  22  -7   17.96    2.50   0
  -4  23 -12    8.40    2.73   0
  -4  24 -10    0.61    2.25   0
  -2  20   0   60.86    1.97   0
  -2  24  -1    0.90    1.32   0
  -2  28  -3   29.42    2.24   0
  -1  21   1   19.98    1.29   0
  -4   7  -6  334.77    3.84   0
  -4  17 -15   36.42    3.01   0
  -4  17  -5   12.86    1.82   0
  -4  18 -15    1.58    2.52   0
  -4  18  -5   43.40    2.35   0
  -4  20 -14    0.60    2.51   0
  -4  20  -6   -0.04    1.86   0
  -4  23 -11   43.62    3.13   0
  -4  23  -9   10.92    2.54   0
  -3  23  -3   16.15    1.97   0
  -3  25  -4   56.17    2.69   0
  -2  26  -2  221.88    3.86   0
  -2  32  -7    7.55    2.49   0
  -4  11  -5    5.11    1.37   0
  -4  12  -5  134.30    2.88   0
  -4  14 -15    7.69    2.32   0
  -4  15 -15    3.76    2.28   0
  -4  15  -5  207.89    3.72   0
  -4  16 -15   25.10    2.61   0
  -4  16  -5  106.91    2.95   0
  -4  19 -14   19.25    2.76   0
  -4  19  -6   49.62    2.58   0
  -4  21  -7    4.54    2.07   0
  -4  22 -11   76.57    3.64   0
  -4  22  -9   62.73    3.28   0
  -4  22  -8   31.48    2.64   0
  -3  26  -5   28.07    2.40   0
  -3  29 -10    4.34    2.63   0
  -2  19   0   14.92    1.28   0
  -2  23  -1   28.55    1.77   0
  -2  29  -4    7.72    1.99   0
  -2  30  -5   10.82    2.20   0
  -2  31  -6   18.14    2.50   0
  -1  20   1   11.86    1.13   0
  -4   5 -10   26.72    1.71   0
  -4   6  -8   13.62    1.47   0
  -4   7  -7  356.89    4.11   0
  -4   9  -6    7.14    1.39   0
  -4  13  -5    4.24    1.42   0
  -4  14  -5   42.57    2.06   0
  -4  18 -14   53.62    3.10   0
  -4  18  -6   81.84    2.91   0
  -4  20 -13    1.25    2.31   0
  -4  21  -8   12.18    2.31   0
  -4  22 -10    1.00    2.19   0
  -2  18   0  150.54    2.57   0
  -2  25  -2   24.23    1.96   0
  -2  27  -3    7.92    1.86   0
  -4   6  -9  357.14    4.26   0
  -4  16 -14    1.80    2.29   0
  -4  17  -6   30.60    2.20   0
  -4  19 -13   25.91    2.70   0
  -4  19  -7  101.54    3.29   0
  -4  21 -11   50.53    3.07   0
  -4  21 -10    1.56    2.26   0
  -4  21  -9   31.10    2.62   0
  -3  28 -10   47.35    3.40   0
  -3  28  -9   -1.71    2.38   0
  -2  17   0    7.62    1.15   0
  -2  31  -7    7.91    2.43   0
  -1  19   1   12.46    1.10   0
  -4   6 -10  125.93    2.77   0
  -4   7  -8   29.75    1.76   0
  -4   8  -7   30.38    1.66   0
  -4  12 -14   42.72    2.59   0
  -4  13 -14  221.23    4.62   0
  -4  13  -6  130.23    2.99   0
  -4  14 -14  101.18    3.46   0
  -4  14  -6  126.46    3.04   0
  -4  15 -14   21.79    2.47   0
  -4  15  -6  278.70    4.34   0
  -4  16  -6   88.04    2.84   0
  -4  17 -13   86.61    3.49   0
  -4  18 -13   12.56    2.42   0
  -4  18  -7    1.61    1.82   0
  -4  19 -12   42.98    2.87   0
  -4  19  -8   22.02    2.32   0
  -4  20 -10  136.16    3.96   0
  -4  20  -9    0.48    2.09   0
  -3  10  -2   84.77    1.86   0
  -3  11  -2  991.29    5.79   0
  -3  15  -2  106.69    2.41   0
  -3  16  -2   10.07    1.38   0
  -3  27  -8   16.46    2.69   0
  -2  16   0  221.53    2.83   0
  -2  28  -4  121.51    3.39   0
  -2  29  -5   50.00    2.77   0
  -2  30  -6   27.62    2.63   0
  -1  23   0   45.45    1.76   0
  -1  33  -6    7.88    2.12   0
  -4   8 -12   93.60    2.86   0
  -4   9  -7   66.26    2.17   0
  -4  10 -13   20.15    2.10   0
  -4  11 -13   23.49    2.27   0
  -4  15 -13   -0.24    2.08   0
  -4  16 -13    3.37    2.03   0
  -4  16  -7   42.80    2.46   0
  -4  17  -7    4.00    1.80   0
  -4  18  -8    1.44    1.88   0
  -4  19 -10  244.22    4.89   0
  -4  19  -9   97.08    3.41   0
  -3  12  -2  246.93    3.12   0
  -3  13  -2   -0.13    1.11   0
  -3  14  -2  789.70    5.68   0
  -3  27 -11   29.22    3.12   0
  -3  27  -9   28.93    2.76   0
  -2  24  -2    9.08    1.54   0
  -2  26  -3    1.50    1.60   0
  -1  18   1    1.46    0.87   0
  -4   8 -11   87.83    2.71   0
  -4   8 -10    3.48    1.57   0
  -4   8  -9   53.65    2.17   0
  -4   9 -12   32.40    2.19   0
  -4   9  -8    9.38    1.56   0
  -4  12 -13    4.36    1.90   0
  -4  13 -13    3.53    1.91   0
  -4  14 -13   85.15    3.21   0
  -4  14  -7   83.76    2.68   0
  -4  15  -7   16.65    1.91   0
  -4  16 -12   32.77    2.64   0
  -4  17 -12   20.12    2.46   0
  -4  17  -8   28.62    2.30   0
  -3  19  -3   74.76    2.46   0
  -3  26  -8    1.75    2.33   0
  -3  27 -10    0.66    2.34   0
  -2  27  -4   -0.30    1.86   0
  -2  30  -7   -2.77    2.17   0
  -2  31  -9   66.55    3.49   0
  -1  33  -7   18.29    2.58   0
  -4   9 -11  203.48    3.82   0
  -4   9  -9  244.36    3.88   0
  -4  10 -12   21.92    2.00   0
  -4  10  -8  110.63    2.77   0
  -4  11 -12   56.11    2.63   0
  -4  11  -8   44.37    2.19   0
  -4  12 -12  175.63    3.94   0
  -4  13 -12    8.49    2.08   0
  -4  15 -12   39.91    2.64   0
  -4  16 -11  130.57    3.78   0
  -4  16  -8  127.08    3.37   0
  -4  17 -11   32.47    2.54   0
  -3  18  -3  115.21    2.78   0
  -3  24  -6   33.04    2.59   0
  -3  25  -7   15.02    2.30   0
  -3  26 -12    5.23    2.56   0
  -2  20  -1    0.66    1.17   0
  -2  23  -2    4.35    1.55   0
  -2  25  -3   58.25    2.53   0
  -2  28  -5    4.00    1.88   0
  -2  29  -6   30.19    2.50   0
  -1  25  -1    0.17    1.26   0
  -1  30  -4   30.86    2.27   0
  -4  10 -10  254.82    4.19   0
  -4  10  -9  440.17    5.12   0
  -4  11 -11  253.05    4.39   0
  -4  11 -10   18.15    2.05   0
  -4  11  -9    4.44    1.70   0
  -4  12 -11  140.51    3.55   0
  -4  12  -8    4.57    1.59   0
  -4  13 -11   -2.54    1.88   0
  -4  14 -10   21.17    2.25   0
  -4  14  -9   -2.24    1.85   0
  -4  15 -11    5.40    2.03   0
  -4  15 -10   96.57    3.18   0
  -3  17  -3   30.50    1.79   0
  -3  26 -11    0.91    2.37   0
  -3  26 -10    6.93    2.38   0
  -2  30  -8    4.86    2.35   0
  -1  31  -5    0.80    1.82   0
  -1  33  -8  162.75    4.53   0
  -4  12 -10   12.79    1.91   0
  -4  13 -10  161.02    3.67   0
  -4  13  -9   35.45    2.20   0
  -3   9  -3  492.32    4.00   0
  -3  16  -3  230.20    3.50   0
  -3  20  -4  289.30    4.37   0
  -3  22  -5  140.54    3.52   0
  -3  23  -6   36.86    2.48   0
  -3  24  -7  148.72    3.94   0
  -3  25 -12   40.91    3.14   0
  -3  25  -9   44.84    3.08   0
  -3  25  -8    2.64    2.10   0
  -2  19  -1    1.69    1.15   0
  -2  22  -2   62.61    2.25   0
  -2  26  -4   -2.02    1.71   0
  -2  29  -7   66.02    3.09   0
  -2  30  -9   75.64    3.58   0
  -1  28  -3   62.12    2.51   0
  -3  10  -3   80.45    1.90   0
  -3  14  -3  175.29    2.93   0
  -3  15  -3  138.94    2.77   0
  -3  21  -5   16.60    1.98   0
  -3  24 -13   -1.04    2.44   0
  -3  25 -11    3.91    2.33   0
  -3  25 -10   25.34    2.66   0
  -2  18  -1    2.01    1.22   0
  -2  27  -5    1.21    1.78   0
  -2  28  -6    0.42    2.02   0
  -1  21   0   88.13    2.02   0
  -1  24  -1   80.41    2.24   0
  -1  32  -7   65.03    3.11   0
  -3  11  -3  118.29    2.27   0
  -3  12  -3    0.08    1.10   0
  -3  13  -3    1.71    1.16   0
  -3  18  -4   35.61    1.96   0
  -3  21 -15    0.83    2.59   0
  -3  22  -6   46.16    2.56   0
  -3  23  -7    7.23    2.09   0
  -3  24 -12   48.68    3.19   0
  -3  24  -9   27.92    2.79   0
  -3  24  -8   15.17    2.31   0
  -2  21  -2   71.62    2.29   0
  -2  29  -8   22.68    2.56   0
  -1  29  -4  182.59    3.80   0
  -1  30  -5   46.08    2.57   0
  -1  31  -6   13.01    2.18   0
  -3  18 -16   -0.05    2.48   0
  -3  20  -5   40.39    2.27   0
  -3  23 -13   27.81    2.93   0
  -3  24 -11   86.30    3.59   0
  -3  24 -10   -0.34    2.15   0
  -2  17  -1   74.39    1.96   0
  -2  23  -3    4.72    1.64   0
  -2  25  -4  301.64    4.70   0
  -2  26  -5   80.75    3.05   0
  -2  27  -6   77.81    3.19   0
  -2  28  -7    0.45    2.12   0
  -1  20   0    6.46    1.11   0
  -1  32  -8    3.74    2.30   0
  -3  17 -16   28.99    2.84   0
  -3  17  -4    9.90    1.53   0
  -3  19  -5  148.55    3.40   0
  -3  20 -15    4.67    2.42   0
  -3  21  -6    1.70    1.82   0
  -3  22 -13   38.65    3.16   0
  -3  22  -7   41.40    2.63   0
  -3  23 -12   46.18    3.14   0
  -3  23 -11   -0.43    2.43   0
  -3  23  -9   46.62    2.99   0
  -3  23  -8    7.17    2.14   0
  -2  20  -2   74.06    2.26   0
  -1  23  -1   65.00    2.01   0
  -1  25  -2   25.57    1.76   0
  -1  27  -3   -0.22    1.44   0
  -1  31  -7    4.46    2.26   0
  -1  32  -9   21.40    2.79   0
  -3   8  -4   13.70    1.14   0
  -3  15  -4  378.64    4.38   0
  -3  16 -16   16.35    2.57   0
  -3  16  -4  147.85    3.00   0
  -3  19 -15   36.87    2.91   0
  -3  22  -8    7.35    2.26   0
  -3  23 -10   65.80    3.19   0
  -2  22  -3   15.73    1.76   0
  -2  24  -4  120.15    3.19   0
  -1  19   0   21.76    1.28   0
  -1  29  -5   -1.84    1.85   0
  -1  30  -6   29.80    2.47   0
  -3  14 -16   15.13    2.42   0
  -3  15 -16   12.06    2.32   0
  -3  18 -15   13.90    2.61   0
  -3  18  -5   37.72    2.12   0
  -3  20 -14   45.98    3.08   0
  -3  20  -6  155.19    3.62   0
  -3  21  -7   68.84    2.90   0
  -3  22 -12   42.65    2.93   0
  -3  22 -11    0.97    2.33   0
  -3  22 -10   13.06    2.51   0
  -3  22  -9    2.99    2.09   0
  -2  19  -2   44.77    1.94   0
  -2  26  -6   12.06    2.24   0
  -2  27  -7   17.52    2.30   0
  -2  28 -11   36.15    3.12   0
  -2  28 -10    4.66    2.48   0
  -1  31  -8   -0.52    2.16   0
  -3  10  -4   10.25    1.16   0
  -3  11  -4   -0.25    1.06   0
  -3  13 -16    7.28    2.10   0
  -3  13  -4  162.97    2.84   0
  -3  17 -15    2.32    2.33   0
  -3  17  -5   -0.20    1.48   0
  -3  19 -14   -0.59    2.35   0
  -3  19  -6  220.89    4.07   0
  -3  20  -7  186.18    4.07   0
  -3  21 -12    1.29    2.15   0
  -2  23  -4   16.99    1.96   0
  -1  18   0  346.34    3.33   0
  -1  24  -2   -0.41    1.32   0
  -1  26  -3   21.96    1.90   0
  -1  30  -7    0.87    2.12   0
  -1  31  -9    0.32    2.41   0
  -3  16 -15   -0.22    2.24   0
  -3  16  -5  124.25    2.90   0
  -3  21 -11    1.13    2.18   0
  -3  21 -10   45.02    2.79   0
  -3  21  -9    3.02    2.09   0
  -2  21  -3  134.52    2.95   0
  -2  27 -12   23.30    2.88   0
  -2  27 -11    1.58    2.54   0
  -2  27  -9   -0.60    2.20   0
  -1  27  -4   68.28    2.67   0
  -1  31 -10   38.64    3.12   0
   0  33  -8   19.73    2.68   0
  -3   2  -9   64.69    1.71   0
  -3   5  -6   11.69    1.12   0
  -3  14 -15    1.36    2.07   0
  -3  15 -15    7.46    2.18   0
  -3  15  -5   20.59    1.68   0
  -3  17 -14   98.98    3.62   0
  -3  19  -7   56.44    2.61   0
  -3  20 -12   11.47    2.34   0
  -3  20 -11   12.39    2.41   0
  -3  20  -8   86.90    3.15   0
  -2  24  -5  300.12    4.75   0
  -2  25  -6    0.89    1.90   0
  -2  26 -13   14.46    2.88   0
  -2  27 -10   -0.16    2.22   0
  -1  21  -1  118.23    2.43   0
  -1  28  -5    3.45    1.81   0
  -1  30  -8    6.41    2.35   0
   0  33  -9   31.27    2.97   0
  -3   4  -7    3.21    0.99   0
  -3   9  -5   -0.48    1.01   0
  -3  11 -15    1.97    1.87   0
  -3  12 -15   46.97    2.65   0
  -3  13 -15    5.37    2.01   0
  -3  13  -5   53.58    1.95   0
  -3  14  -5  155.79    3.00   0
  -3  16 -14    4.64    2.19   0
  -3  18 -13    2.88    2.07   0
  -3  19  -8   61.86    2.76   0
  -3  20 -10   50.23    2.85   0
  -3  20  -9    9.77    2.10   0
  -2  20  -3    2.51    1.39   0
  -1  23  -2  134.71    2.83   0
  -1  25  -3   66.36    2.40   0
  -1  30  -9    0.21    2.34   0
   0  32  -7  168.95    4.08   0
  -3   3  -9   25.28    1.42   0
  -3  10  -5  310.26    3.58   0
  -3  11  -5  323.22    3.75   0
  -3  12  -5    1.08    1.19   0
  -3  15 -14    3.73    2.14   0
  -3  16  -6  155.75    3.26   0
  -3  17 -13    6.20    2.26   0
  -3  19 -11    5.60    2.13   0
  -3  19 -10   16.56    2.23   0
  -3  19  -9   74.05    2.97   0
  -2  26 -11   -0.77    2.23   0
  -2  26 -10   95.15    3.62   0
  -2  26  -9    9.44    2.25   0
  -1  26  -4  148.15    3.43   0
  -1  29  -7  102.00    3.50   0
  -1  30 -11   -0.34    2.61   0
  -1  30 -10   22.92    2.74   0
   0  31  -6   10.87    2.08   0
  -3   3 -10    0.51    1.07   0
  -3   7  -6  226.03    2.95   0
  -3   9 -14  191.37    3.89   0
  -3  13 -14   41.36    2.60   0
  -3  14 -14    1.35    1.98   0
  -3  15  -6   -0.68    1.39   0
  -3  16 -13   20.88    2.44   0
  -3  17  -7   20.92    1.93   0
  -3  18  -9    5.74    2.04   0
  -3  18  -8   14.74    2.01   0
  -2  24 -14    3.16    2.67   0
  -2  25 -13   39.20    3.11   0
  -2  25  -8   54.80    2.86   0
  -1  20  -1  194.13    2.84   0
  -1  27  -5   92.69    3.08   0
  -1  28  -6  164.52    3.90   0
  -1  29  -8   75.78    3.34   0
   0  32  -8    0.88    2.09   0
  -3   4  -8   22.13    1.26   0
  -3  10 -14   42.02    2.46   0
  -3  11 -14   47.10    2.47   0
  -3  12 -14    5.27    1.91   0
  -3  15 -13   29.21    2.52   0
  -3  16  -7    4.91    1.63   0
  -3  17  -8   17.24    1.98   0
  -3  18 -10   90.53    3.18   0
  -2  14  -2    0.49    0.97   0
  -2  25 -12   76.44    3.52   0
  -2  25 -11   41.86    3.09   0
  -2  25 -10    0.94    2.36   0
  -2  25  -9    0.08    2.10   0
  -1  24  -3    4.98    1.54   0
   0  31  -7    0.46    2.11   0
   0  32  -9   12.84    2.57   0
  -3   4 -10    8.21    1.25   0
  -3   4  -9    9.37    1.20   0
  -3   5  -8   56.70    1.76   0
  -3   6  -7    3.60    1.01   0
  -3   7 -13    0.91    1.56   0
  -3   8 -13   17.19    1.87   0
  -3  11  -6   17.66    1.46   0
  -3  12  -6  201.12    3.24   0
  -3  13 -13    6.94    2.04   0
  -3  14 -13  173.49    3.98   0
  -3  16 -12   66.40    2.92   0
  -3  16  -8   41.47    2.26   0
  -3  17 -10   13.86    2.06   0
  -2  13  -2  384.93    3.54   0
  -2  15 -18   22.82    2.81   0
  -2  21 -16   43.05    3.18   0
  -2  23 -14   19.97    2.92   0
  -2  24 -13    0.05    2.39   0
  -1  19  -1   12.99    1.27   0
  -1  28  -7   45.17    2.65   0
  -1  29 -12    0.81    2.55   0
  -1  29 -10    1.46    2.48   0
  -1  29  -9    6.64    2.25   0
   0  32 -10   29.09    2.98   0
  -3   5 -11   31.49    1.70   0
  -3   5 -10    0.92    1.21   0
  -3   6 -12  211.12    3.53   0
  -3   7  -7   26.51    1.41   0
  -3   9 -13   54.98    2.46   0
  -3  10 -13   17.79    2.01   0
  -3  11 -13   30.63    2.28   0
  -3  12 -13    9.50    1.91   0
  -3  13  -7   31.87    1.92   0
  -3  14 -12    5.25    2.00   0
  -3  14  -7   -0.80    1.39   0
  -3  15 -12   19.81    2.16   0
  -3  15  -8   25.40    1.93   0
  -3  16  -9  103.90    3.09   0
  -2  18 -17   32.52    3.02   0
  -2  20 -16   10.41    2.66   0
  -2  24 -12   -1.32    2.21   0
  -2  24  -8    1.44    1.96   0
  -1  25  -4   -0.29    1.52   0
  -1  26  -5   58.72    2.64   0
  -1  27  -6    0.35    1.83   0
   0  29  -5    7.78    1.87   0
   0  30  -6   35.09    2.46   0
   0  31  -8    5.65    2.35   0
  -3   6  -8   14.93    1.25   0
  -3   7 -12    0.49    1.34   0
  -3   8 -12   11.71    1.69   0
  -3   8  -7    4.41    1.15   0
  -3  12 -12   17.41    2.07   0
  -3  12  -7  101.42    2.56   0
  -3  13 -12   40.15    2.41   0
  -3  14 -11   -0.55    1.84   0
  -3  14  -8   10.13    1.67   0
  -3  15  -9    1.88    1.65   0
  -2  22 -14   89.73    3.85   0
  -2  23 -13   -0.86    2.22   0
  -2  23  -7   51.45    2.64   0
  -2  24 -11   13.39    2.42   0
  -2  24 -10   23.66    2.63   0
  -2  24  -9  373.97    5.86   0
  -1  18  -1   86.89    1.97   0
  -1  21  -2    4.85    1.32   0
  -1  23  -3    5.85    1.55   0
  -3   6 -10    1.27    1.20   0
  -3   6  -9    8.93    1.24   0
  -3   7 -11   24.12    1.75   0
  -3   7  -9    4.25    1.33   0
  -3   7  -8  188.29    2.93   0
  -3   8 -11   63.73    2.30   0
  -3   8  -8   56.31    1.95   0
  -3   9 -12   34.06    2.00   0
  -3  10 -12    0.14    1.53   0
  -3  11 -12    1.91    1.62   0
  -3  12 -11    2.39    1.77   0
  -3  13 -11   24.88    2.08   0
  -3  13  -8    2.31    1.48   0
  -2  16 -17   16.32    2.60   0
  -2  16  -3   88.48    2.21   0
  -2  19 -16    7.83    2.43   0
  -2  23 -12   25.03    2.63   0
  -2  23  -8   -0.18    1.94   0
  -1  27  -7    5.58    2.13   0
  -1  28 -12   41.18    3.18   0
   0  30  -7   11.11    2.19   0
   0  31 -10   52.62    3.38   0
   0  31  -9   -0.35    2.23   0
  -3   7 -10    5.16    1.31   0
  -3   8 -10   14.64    1.60   0
  -3   9 -11  128.62    2.97   0
  -3   9 -10    9.73    1.59   0
  -3   9  -9    8.98    1.46   0
  -3   9  -8    0.85    1.18   0
  -3  10 -11   27.63    1.92   0
  -3  10  -9   95.76    2.58   0
  -3  10  -8    8.85    1.38   0
  -3  11 -11   48.70    2.27   0
  -3  11 -10  221.16    3.82   0
  -3  12 -10   15.63    1.79   0
  -3  13 -10    1.73    1.61   0
  -2  15 -17    3.62    2.35   0
  -2  15  -3  139.62    2.51   0
  -2  18 -16    0.35    2.32   0
  -2  18  -4   63.42    2.16   0
  -2  20 -15    1.08    2.38   0
  -2  21  -6   66.26    2.60   0
  -2  22 -13    1.22    2.21   0
  -2  22  -7   26.59    2.20   0
  -2  23 -11   17.87    2.56   0
  -2  23 -10    4.47    2.14   0
  -2  23  -9   11.93    2.31   0
  -1  24  -4   85.20    2.61   0
  -1  25  -5   45.82    2.45   0
  -1  26  -6   34.98    2.35   0
   0  26  -3   11.58    1.58   0
   0  31 -11   41.66    3.24   0
  -2  17 -16   52.56    3.12   0
  -2  22 -12   52.24    3.02   0
  -2  22  -8    6.11    1.98   0
  -1  20  -2    6.04    1.18   0
  -1  27 -13   34.19    3.11   0
  -1  27  -8   35.58    2.62   0
   0  22  -1  338.02    3.58   0
   0  24  -2   30.41    1.66   0
   0  27  -4   67.93    2.50   0
   0  29  -6   -0.17    1.77   0
   0  30  -8    3.10    2.22   0
  -2  13 -17   27.00    2.62   0
  -2  14  -3    7.49    1.14   0
  -2  17  -4   50.07    1.99   0
  -2  19  -5  263.22    3.99   0
  -2  20  -6  145.01    3.30   0
  -2  21 -13   91.24    3.58   0
  -2  21  -7    1.35    1.72   0
  -2  22 -11   54.42    3.02   0
  -2  22 -10    3.35    2.07   0
  -2  22  -9   12.05    2.20   0
  -1  26 -14   51.64    3.40   0
  -1  26  -7    2.87    2.05   0
  -1  27 -12   16.99    2.71   0
  -1  27 -11   33.52    2.88   0
   0  30  -9    1.75    2.32   0
  -2  13  -3  162.34    2.51   0
  -2  16 -16    0.42    2.14   0
  -2  18 -15    1.03    2.11   0
  -2  21  -8  141.41    3.72   0
  -1  19  -2   44.27    1.72   0
  -1  23  -4   -1.35    1.38   0
  -1  24  -5  277.80    4.43   0
  -1  25  -6   78.29    2.85   0
  -1  26 -13   67.73    3.66   0
   0  29  -7   56.49    2.85   0
   0  30 -12    2.19    2.62   0
   0  30 -11   12.60    2.77   0
   0  30 -10   23.17    2.79   0
  -2  15 -16   -0.67    2.05   0
  -2  16  -4  761.48    5.82   0
  -2  17 -15    2.70    2.25   0
  -2  18  -5    8.23    1.52   0
  -2  19  -6  105.89    2.87   0
  -2  20 -13   25.59    2.65   0
  -2  20  -7   -2.07    1.69   0
  -2  21 -11   42.88    2.81   0
  -2  21 -10    4.90    2.26   0
  -2  21  -9    2.08    2.00   0
  -1  25 -14   39.22    3.27   0
  -1  26 -12   12.53    2.68   0
  -1  26  -8   -0.27    2.02   0
   0  25  -3   30.35    1.74   0
   0  28  -6   19.83    2.16   0
   1  32 -10    8.90    2.67   0
   1  32  -9   18.75    2.46   0
  -2  14 -16   12.02    2.23   0
  -2  17  -5  166.84    3.17   0
  -2  18 -14    0.07    2.28   0
  -2  20 -12    8.37    2.20   0
  -1  24 -15   30.31    3.04   0
  -1  25  -7   65.63    2.92   0
  -1  26 -11   41.08    3.00   0
  -1  26 -10    1.56    2.16   0
   0  21  -1    2.39    1.04   0
   0  27  -5   87.19    2.88   0
  -2  12 -16    2.33    1.98   0
  -2  13 -16    6.86    2.06   0
  -2  16 -15   30.91    2.60   0
  -2  18  -6  213.88    3.69   0
  -2  19 -13    2.95    2.09   0
  -2  19  -7  530.78    5.86   0
  -2  20 -11   13.41    2.30   0
  -2  20 -10  388.77    5.77   0
  -2  20  -9  366.15    5.40   0
  -2  20  -8  294.39    4.76   0
  -1  18  -2   71.54    1.88   0
  -1  22  -4   11.23    1.56   0
  -1  23  -5   34.36    2.16   0
  -1  24  -6   65.48    2.67   0
  -1  25 -13   24.73    2.88   0
   0  29  -9   53.98    2.94   0
   1  31  -8   15.36    2.38   0
  -2  10 -16   24.54    2.24   0
  -2  11 -16   -0.67    1.94   0
  -2  14  -4  524.61    4.59   0
  -2  15 -15   -0.99    2.03   0
  -2  16  -5    2.00    1.36   0
  -2  17 -14   16.43    2.39   0
  -2  19 -12    1.34    2.06   0
  -1  20  -3   -0.81    1.18   0
  -1  23 -15   -0.88    2.57   0
  -1  25 -12   52.83    3.13   0
   0  24  -3  273.12    3.82   0
   0  28  -7   91.16    3.19   0
   0  29 -11   45.54    3.14   0
   0  29 -10    7.30    2.28   0
  -2  13  -4  174.59    2.72   0
  -2  14 -15    3.94    2.05   0
  -2  16 -14  100.80    3.52   0
  -2  17  -6  108.76    2.75   0
  -2  18  -7  222.21    3.90   0
  -2  19 -11   78.13    3.14   0
  -2  19 -10   -1.32    1.88   0
  -2  19  -9   30.87    2.33   0
  -1  17  -2   95.29    2.06   0
  -1  18 -18   -0.43    2.53   0
  -1  20 -17   17.12    2.75   0
  -1  21  -4  128.47    2.88   0
  -1  24 -13    9.70    2.67   0
  -1  25 -11    0.61    2.14   0
  -1  25 -10  102.65    3.64   0
   0  20  -1   81.93    1.87   0
   0  25  -4   14.69    1.73   0
   0  27  -6  199.63    4.08   0
   0  28 -13    1.61    2.69   0
   0  28  -8   26.90    2.57   0
   1  30  -7    6.69    2.07   0
   1  31 -10   10.13    2.61   0
   1  31  -9    7.01    2.23   0
  -2  12  -4   41.19    1.55   0
  -2  13 -15    9.25    2.07   0
  -2  15 -14   10.57    2.24   0
  -2  15  -5  236.80    3.44   0
  -2  18 -12   79.90    3.14   0
  -1  17 -18   61.79    3.47   0
  -1  22 -15   10.20    2.73   0
  -1  23  -6   -1.08    1.59   0
   0  26  -5    0.36    1.53   0
   0  28  -9  250.74    5.08   0
   1  31 -11    4.12    2.62   0
  -2  11 -15   18.31    2.14   0
  -2  11  -4  272.95    3.07   0
  -2  12 -15   42.87    2.50   0
  -2  14  -5  424.04    4.33   0
  -2  16 -13   -0.88    2.08   0
  -2  17  -7   22.10    1.85   0
  -2  18 -11   25.08    2.31   0
  -2  18 -10   74.58    2.89   0
  -2  18  -9   29.71    2.21   0
  -2  18  -8   18.32    1.91   0
  -1  16 -18    0.59    2.45   0
  -1  19 -17   -1.30    2.33   0
  -1  24 -12   46.38    2.99   0
  -1  24 -11    1.27    2.34   0
  -1  24  -9  167.28    4.17   0
   0  27 -14   71.45    3.75   0
   0  27  -7   33.18    2.49   0
   0  28 -10   59.50    3.15   0
   1  29  -6    0.99    1.73   0
   1  30  -8    1.76    2.12   0
  -2   9 -15  103.24    3.11   0
  -2  10 -15    3.62    1.76   0
  -2  14 -14   70.06    2.89   0
  -2  17 -11   88.56    3.18   0
  -2  17  -8   -0.64    1.51   0
  -1  18 -17  105.55    3.94   0
  -1  23 -13   21.95    2.71   0
  -1  24 -10   -1.37    2.04   0
  -2  12 -14   32.17    2.37   0
  -2  13 -14   20.27    2.16   0
  -2  13  -5   30.95    1.58   0
  -2  15 -13   22.87    2.22   0
  -2  15  -6  671.46    5.73   0
  -2  16  -7   25.23    1.82   0
  -2  17 -10  106.61    3.18   0
  -2  17  -9    5.92    1.76   0
  -1  15 -18    2.96    2.25   0
  -1  18  -3  495.30    4.53   0
  -1  21 -15   17.68    2.59   0
  -1  22 -14   26.12    2.70   0
  -1  23 -12   12.56    2.38   0
   0  19  -1   64.26    1.65   0
   0  21  -2  132.37    2.49   0
   0  24  -4   54.88    2.19   0
   0  25  -5    3.58    1.66   0
   0  26  -6   82.81    2.86   0
   0  27 -13    9.19    2.60   0
   0  27  -8   -0.56    1.91   0
   1  30 -12   44.79    3.37   0
   1  30 -11   28.56    2.97   0
   1  30 -10    1.35    2.39   0
   1  30  -9   -1.29    2.09   0
  -2  11 -14   11.22    1.98   0
  -2  12  -5  634.46    4.93   0
  -2  14 -13   19.64    2.14   0
  -2  14  -6   -0.11    1.26   0
  -2  16 -11  150.22    3.63   0
  -2  16  -8  152.78    3.30   0
  -1  14 -18    1.28    2.34   0
  -1  17 -17   21.91    2.63   0
  -1  19 -16    0.20    2.33   0
  -1  22 -13    5.70    2.44   0
  -1  23 -11  153.98    4.15   0
  -1  23  -9   19.40    2.31   0
   0  26 -14   18.64    2.85   0
   0  27 -12   -0.68    2.33   0
   0  27 -10    5.21    2.41   0
   0  27  -9   77.81    3.29   0
   1  29  -7   46.23    2.54   0
  -2   7 -14    2.09    1.56   0
  -2  10 -14   37.60    2.24   0
  -2  13 -13    1.22    1.72   0
  -2  14 -12   21.71    2.26   0
  -2  15  -7    2.30    1.37   0
  -2  16 -10  203.26    3.98   0
  -2  16  -9  160.33    3.46   0
  -1  13 -18    9.14    2.35   0
  -1  16 -17    2.84    2.37   0
  -1  21 -14  104.00    3.78   0
   0  26  -7    8.91    1.93   0
   1  29  -8   29.62    2.54   0
  -2  10  -5   14.49    1.18   0
  -2  12 -13   98.18    3.02   0
  -2  15 -10  467.45    5.58   0
  -2  15  -9   35.99    2.08   0
  -1  12 -18    5.97    2.27   0
  -1  18 -16   16.65    2.46   0
  -1  22 -12   98.10    3.57   0
  -1  22 -11    0.49    2.25   0
  -1  22  -8   18.67    2.13   0
   0  18  -1   -0.36    0.92   0
   0  22  -3   -0.34    1.17   0
   0  25  -6   49.14    2.49   0
   0  26 -13   -1.09    2.28   0
   0  26  -8   69.16    3.03   0
   1  27  -5   20.95    1.91   0
  -2  10 -13    4.09    1.76   0
  -2  12  -6   41.93    1.71   0
  -2  13 -12  434.41    5.53   0
  -2  13  -7   17.10    1.61   0
  -2  14 -10   -0.05    1.68   0
  -2  14  -8  227.34    3.67   0
  -1  11 -18   -0.82    1.91   0
  -1  15 -17   22.54    2.54   0
  -1  17 -16   19.86    2.61   0
  -1  20 -14   51.92    3.09   0
  -1  21 -13    7.84    2.25   0
  -1  22 -10   14.32    2.24   0
  -1  22  -9    8.33    2.01   0
   0  20  -2   19.53    1.36   0
   0  23  -4  143.28    2.97   0
   0  24  -5    3.97    1.53   0
   0  25 -14   15.09    2.74   0
   0  26 -12  109.75    3.91   0
   0  26  -9    5.36    2.25   0
   1  29 -12   40.80    3.16   0
   1  29 -11   46.93    3.21   0
   1  29 -10   15.87    2.58   0
   2  31 -10   -0.50    2.39   0
   2  31  -9    0.75    2.19   0
  -2   7 -13   46.22    2.15   0
  -2   8 -13   90.52    2.73   0
  -2   9 -13  254.91    4.10   0
  -2  11  -6  133.79    2.48   0
  -2  12 -12  108.51    3.05   0
  -1  14 -17  138.67    4.01   0
  -1  21 -12   17.81    2.45   0
   0  24 -15   23.21    2.85   0
   0  25 -13    9.35    2.70   0
   0  25  -7    4.54    1.97   0
   1  28  -7   67.89    2.80   0
   2  31 -11    1.28    2.46   0
  -2  10  -6   96.98    2.11   0
  -2  11 -12   91.51    2.80   0
  -2  12 -11   31.27    2.03   0
  -2  12  -7  237.44    3.42   0
  -2  13  -9   13.06    1.66   0
  -2  13  -8   57.70    2.12   0
  -1  16 -16   20.20    2.51   0
  -1  19 -14   -0.91    2.10   0
  -1  20 -13   63.81    3.13   0
  -1  21 -11   10.69    2.24   0
  -1  21  -8  119.25    3.28   0
  -8  18  -6   30.03    2.88   0
  -8  18  -5   23.61    2.90   0
  -8  18  -2   -1.44    2.07   0
  -8  19  -1    7.48    2.12   0
  -8  20  -1  103.76    3.57   0
  -8  22   0    4.08    1.97   0
  -8  23   0   34.96    2.62   0
  -7  11  -8  122.60    3.74   0
  -6   7  -9   27.17    2.34   0
  -6   8   1  172.96    3.04   0
  -6   9 -11   53.02    2.83   0
  -6   9   2   37.31    1.70   0
  -6  12 -13    1.88    2.13   0
  -5   3  -8   19.01    1.67   0
  -5   3  -2   79.74    2.08   0
  -5   4 -10    9.18    1.69   0
  -5   5 -11   83.68    2.84   0
  -5   6 -12    4.00    1.79   0
  -5   9   4   19.35    1.16   0
  -4   1  -9  194.22    3.13   0
  -3  -1  -8    9.75    1.08   0
  -8  19  -5   87.16    3.66   0
  -8  19  -2  116.83    3.76   0
  -8  20  -2  128.44    3.97   0
  -8  21  -1    7.05    2.29   0
  -8  22  -1    1.88    2.17   0
  -7  10  -5   80.83    3.10   0
  -7  10  -4   30.68    2.37   0
  -7  10  -3  163.67    3.75   0
  -7  11  -7   24.02    2.40   0
  -7  12   0   53.79    2.39   0
  -7  13   1   32.33    2.05   0
  -7  15   2    8.33    1.68   0
  -6   6  -2   67.91    2.29   0
  -6   8 -10    4.42    1.86   0
  -6  11   3  167.87    2.90   0
  -8  20  -3   34.01    2.88   0
  -8  21  -2    2.48    2.28   0
  -8  23  -1    7.30    2.26   0
  -7  11  -2   93.23    3.00   0
  -7  12  -8   16.54    2.35   0
  -7  13  -9   24.42    2.62   0
  -6   6  -6  106.88    3.00   0
  -6   6  -5  168.18    3.47   0
  -6   6  -4    3.10    1.51   0
  -6   6  -3    3.74    1.46   0
  -6  11 -12    7.31    2.21   0
  -5   3  -3  505.99    4.68   0
  -5   4  -9  190.11    3.63   0
  -5   8 -13   42.79    2.50   0
  -4   1  -8    2.84    1.15   0
  -4   2 -10  260.84    3.72   0
  -3   0 -10   -0.21    1.05   0
  -8  21  -4   11.35    2.54   0
  -8  21  -3    1.17    2.26   0
  -8  22  -2   11.35    2.35   0
  -7  11  -5   20.37    2.24   0
  -7  12  -7   14.91    2.41   0
  -7  13   0    2.97    1.78   0
  -7  14  -9   66.21    3.24   0
  -7  14   1    2.78    1.58   0
  -7  16   2   27.20    2.01   0
  -6   8  -9   13.15    2.03   0
  -6   9 -10   -0.08    2.00   0
  -6   9   1  755.12    6.00   0
  -6  10 -11    0.47    1.99   0
  -6  10   2  232.08    3.38   0
  -5   3  -5   -0.64    1.27   0
  -5   5 -10   59.69    2.52   0
  -5   7 -12   -0.97    1.73   0
  -5   8   3  179.40    2.53   0
  -5  10 -14    5.50    2.07   0
  -4   1  -3   44.29    1.41   0
  -7  13  -8    5.45    2.16   0
  -6   7  -7   15.30    1.93   0
  -6  12 -12   80.36    3.30   0
  -6  12   3   14.63    1.46   0
  -5   4  -8   33.52    2.01   0
  -5   5   0    7.46    1.14   0
  -5   6 -11   14.01    1.88   0
  -5   7   2   10.69    1.16   0
  -5  10   4    4.92    0.96   0
  -4   1  -7  214.46    3.08   0
  -4   3 -11    0.82    1.30   0
  -4   4 -12   71.43    2.45   0
  -3   1 -11    0.36    1.17   0
  -7  12  -5    0.81    1.92   0
  -7  12  -3    6.28    1.89   0
  -7  14  -8   53.86    3.18   0
  -7  14   0   -1.22    1.71   0
  -7  15  -9   -1.45    2.25   0
  -7  15   1    0.27    1.56   0
  -6   7  -3  236.98    3.84   0
  -6  11 -11   -1.12    2.07   0
  -5   4  -2    4.98    1.21   0
  -5   9 -13   22.54    2.26   0
  -4   2  -9    0.56    1.30   0
  -7  12  -4    4.60    1.93   0
  -7  13  -6   40.90    2.79   0
  -7  16  -9   41.58    3.03   0
  -7  16   1   61.48    2.55   0
  -6   7  -5   66.95    2.50   0
  -6   7  -4   69.96    2.47   0
  -6  10 -10   48.45    2.74   0
  -6  11   2   31.44    1.68   0
  -6  13 -12    0.72    2.11   0
  -5   5  -9  110.61    2.93   0
  -7  13  -3    6.71    2.08   0
  -7  14  -7    5.01    2.21   0
  -7  14  -1    5.09    1.91   0
  -7  15  -8   20.79    2.60   0
  -7  15   0   33.58    2.27   0
  -7  17  -9    1.20    2.56   0
  -7  19   2  144.19    3.29   0
  -6   8  -7   14.86    1.97   0
  -6  10   1    0.75    1.28   0
  -6  12 -11   51.16    2.97   0
  -6  13   3    5.35    1.32   0
  -5   4  -4  250.36    3.52   0
  -5   4  -3   16.21    1.41   0
  -5   5  -1   61.82    1.85   0
  -5   6 -10   76.74    2.69   0
  -5   7 -11    4.30    1.86   0
  -5   8 -12    5.73    1.82   0
  -4   2  -8  156.14    2.84   0
  -4   2  -2   71.13    1.66   0
  -4   3 -10   21.38    1.66   0
  -3   0  -8    0.03    0.94   0
  -7  13  -4   -0.56    1.85   0
  -7  14  -6    9.86    2.19   0
  -7  16  -8    4.70    2.45   0
  -7  17   1   39.23    2.21   0
  -7  20   2    6.71    1.67   0
  -6   8  -6   70.10    2.66   0
  -6   8  -2  249.44    3.86   0
  -6  11 -10    3.64    2.15   0
  -6  14 -12   39.51    2.76   0
  -5   4  -5  473.71    4.83   0
  -5   5  -8  230.36    3.86   0
  -5   9   3  111.95    2.07   0
  -5  10 -13   27.86    2.38   0
  -5  12 -14   11.80    2.27   0
  -4   4 -11  397.54    4.74   0
  -4   5 -12   29.51    1.99   0
  -3   1 -10    8.80    1.22   0
  -7  14  -5   26.03    2.41   0
  -7  14  -4   27.55    2.51   0
  -7  14  -3   58.94    2.76   0
  -7  15  -7   66.18    3.16   0
  -7  15  -1    4.42    1.76   0
  -7  16   0    4.44    1.72   0
  -7  17  -8    2.56    2.45   0
  -7  18   1   57.59    2.54   0
  -6   8  -5   13.84    1.82   0
  -6   8  -4   10.10    1.70   0
  -6   8  -3   30.90    1.94   0
  -6  13 -11   -2.61    2.11   0
  -6  14   3   14.97    1.48   0
  -6  15 -12   24.68    2.72   0
  -5   8   2   35.73    1.48   0
  -5  11   4    3.53    0.95   0
  -4   2  -7   91.82    2.19   0
  -4   2  -3   45.60    1.51   0
  -3   0  -7   15.18    1.06   0
  -7  15  -6   77.57    3.31   0
  -7  16  -7   65.07    3.22   0
  -7  17   0    7.09    1.93   0
  -7  19   1   19.87    2.02   0
  -6   9  -7    5.21    1.83   0
  -6  11   1  316.79    4.07   0
  -5   5  -2   29.84    1.55   0
  -5   6  -9   84.90    2.70   0
  -5   7 -10    0.44    1.75   0
  -5   8 -11  161.57    3.73   0
  -5  11 -13    7.62    2.16   0
  -5  13 -14   12.06    2.33   0
  -4   2  -4   20.72    1.28   0
  -4   3  -9   24.41    1.69   0
  -3   2 -11    1.94    1.19   0
  -7  15  -5    1.58    2.01   0
  -7  15  -4    0.37    1.91   0
  -7  16  -6   -1.02    2.23   0
  -7  16  -1   21.36    2.14   0
  -7  17  -7    4.15    2.44   0
  -7  18  -8    0.39    2.28   0
  -7  19  -8  127.88    4.27   0
  -7  20   1   15.36    1.95   0
  -6   9  -6   -0.51    1.68   0
  -6   9  -2  105.57    2.75   0
  -6  10  -8    2.16    1.89   0
  -6  14 -11    5.00    2.16   0
  -6  16 -12    0.01    2.21   0
  -5   5  -3   20.19    1.50   0
  -4   2  -5    0.39    0.99   0
  -4   7 -13    5.67    1.77   0
  -3   1  -9   89.17    2.04   0
  -7  16  -5   37.99    2.66   0
  -7  17  -1    2.01    1.79   0
  -7  18  -7    4.42    2.44   0
  -7  18   0   36.61    2.31   0
  -7  20  -8    4.26    2.61   0
  -7  21   1    7.01    1.81   0
  -6   9  -5   31.35    2.14   0
  -6   9  -4   33.47    2.09   0
  -6  13   2   12.94    1.45   0
  -6  15   3    1.38    1.25   0
  -6  17 -12    0.65    2.27   0
  -5   5  -5   33.45    1.83   0
  -5   5  -4  179.93    3.11   0
  -5   6  -1   13.06    1.32   0
  -5  10 -12    7.22    2.03   0
  -5  10   3    7.59    1.01   0
  -4   4 -10    1.48    1.30   0
  -4   6 -12   24.88    1.98   0
  -7  16  -4   90.15    3.27   0
  -7  17  -6   49.20    2.94   0
  -7  17  -2   15.21    2.26   0
  -7  18  -1    2.01    1.95   0
  -7  19  -7   40.72    3.09   0
  -7  19   0    8.52    1.92   0
  -7  22   1   20.01    1.99   0
  -6  10  -7   77.56    2.89   0
  -6  11  -8    2.56    1.87   0
  -6  11   0   28.33    1.80   0
  -6  12   1  399.10    4.57   0
  -6  15 -11   35.75    2.80   0
  -5   7  -9  399.24    5.15   0
  -5   9 -11   19.77    2.20   0
  -5   9   2  341.88    3.55   0
  -5  12 -13   21.38    2.31   0
  -5  12   4    2.60    0.95   0
  -4   3  -8  103.24    2.40   0
  -4   3  -2   21.07    1.19   0
  -4   5 -11  107.27    2.74   0
  -7  17  -4   36.83    2.68   0
  -7  18  -6   84.36    3.43   0
  -7  18  -2   -0.90    2.00   0
  -7  19  -1   97.12    3.26   0
  -7  20  -7   15.25    2.60   0
  -7  20   0   13.70    2.01   0
  -7  21   0  105.16    3.26   0
  -6  10  -6  204.40    4.04   0
  -6  10  -2  149.48    3.18   0
  -6  14   2  129.70    2.81   0
  -6  16 -11   -1.43    2.33   0
  -6  16   3    0.84    1.30   0
  -5   6  -2  267.60    3.50   0
  -5   8 -10   15.61    1.94   0
  -5   8   1  259.92    3.20   0
  -5  15 -14   16.76    2.54   0
  -4   3  -7  102.48    2.35   0
  -3   1  -8    8.64    1.11   0
  -3   2 -10    2.26    1.16   0
  -7  18  -4   -1.14    1.99   0
  -7  19  -2    5.34    2.13   0
  -7  20  -1   13.43    2.20   0
  -7  21  -7   -2.03    2.30   0
  -7  22   0   17.72    2.21   0
  -7  23   0   60.26    2.80   0
  -7  25   0   20.21    2.31   0
  -6  10  -5    9.68    1.82   0
  -6  10  -4   75.93    2.66   0
  -6  10  -3   30.78    1.99   0
  -6  11  -7    2.55    1.91   0
  -6  12  -8    5.77    2.13   0
  -6  13   1    6.54    1.51   0
  -5   6  -6  825.43    6.59   0
  -5   6  -3  299.39    3.78   0
  -5  11 -12   10.56    2.07   0
  -5  13 -13   11.14    2.27   0
  -4   3  -3  250.83    2.96   0
  -4   4  -9   51.33    1.95   0
  -4   8 -13  226.55    4.09   0
  -7  19  -5    1.14    2.10   0
  -7  19  -3    2.18    2.04   0
  -7  20  -5   65.48    3.37   0
  -7  20  -2   96.09    3.39   0
  -7  21  -6   15.78    2.59   0
  -7  21  -1    0.32    1.99   0
  -7  27  -1   16.17    2.48   0
  -6  11  -6  272.41    4.62   0
  -6  11  -2  205.11    3.73   0
  -6  12   0    0.95    1.33   0
  -6  15   2   59.11    2.14   0
  -6  17   3  213.58    3.39   0
  -5   6  -5   38.46    1.90   0
  -5   6  -4  930.23    6.64   0
  -5   7  -1 1704.44    8.24   0
  -5  10 -11   14.19    2.13   0
  -5  11   3   39.96    1.47   0
  -5  13   4    3.93    1.00   0
  -4   3  -5  134.09    2.42   0
  -4   5 -10   27.20    1.82   0
  -4   7 -12   68.20    2.55   0
  -4  10 -14   11.08    2.00   0
  -3   1  -7   24.43    1.26   0
  -3   3 -11   62.08    2.00   0
  -7  20  -3   69.21    3.14   0
  -7  21  -5   -0.06    2.24   0
  -7  21  -2   52.06    2.89   0
  -7  22  -6    6.12    2.45   0
  -7  22  -1  103.89    3.35   0
  -7  23  -1   40.77    2.58   0
  -7  24  -1    5.39    2.13   0
  -7  25  -1   32.57    2.58   0
  -7  26  -1    0.92    2.12   0
  -6  11  -3  161.89    3.45   0
  -6  12  -7   75.07    2.94   0
  -6  14  -9    9.56    2.15   0
  -5   8  -9   35.38    2.18   0
  -5   9 -10  221.26    4.15   0
  -5  10   2    6.39    1.16   0
  -5  12 -12   36.09    2.59   0
  -5  14 -13   11.84    2.26   0
  -4   6 -11  279.20    4.14   0
  -7  21  -3   22.21    2.41   0
  -7  23  -4   -1.68    2.31   0
  -7  23  -3   20.47    2.60   0
  -7  23  -2   66.86    3.08   0
  -7  24  -4   44.96    3.13   0
  -7  24  -2    1.62    2.20   0
  -7  25  -4    1.23    2.48   0
  -7  25  -2    1.54    2.22   0
  -7  26  -2   -0.66    2.26   0
  -6  11  -4   51.22    2.39   0
  -6  13   0   11.10    1.58   0
  -6  14   1  335.95    4.32   0
  -6  16   2   35.14    1.88   0
  -5   7  -2  648.71    5.32   0
  -7  24  -3  156.24    4.23   0
  -7  25  -3   18.59    2.52   0
  -6  12  -6    6.04    1.91   0
  -6  12  -2    8.83    1.68   0
  -6  13  -7    5.44    2.13   0
  -6  14  -8   22.09    2.47   0
  -6  15  -9    7.22    2.11   0
  -6  17 -10    2.36    2.21   0
  -5   7  -6  641.53    5.93   0
  -5   7  -3   59.05    2.03   0
  -5  11 -11   51.85    2.64   0
  -5  12   3  234.85    2.99   0
  -5  13 -12   12.64    2.25   0
  -5  15 -13    5.00    2.18   0
  -4   5  -9  119.48    2.74   0
  -4  11 -14   19.09    2.18   0
  -6  12  -5   26.70    2.16   0
  -6  12  -4    7.84    1.79   0
  -6  12  -3   87.36    2.78   0
  -6  14   0  246.05    3.93   0
  -6  15   1    0.39    1.36   0
  -6  17   2   10.18    1.60   0
  -6  18 -10    0.85    2.28   0
  -5   7  -5   33.47    1.83   0
  -5   7  -4  599.22    5.44   0
  -5   8  -1   50.12    1.82   0
  -5   9  -9    4.28    1.75   0
  -5  10 -10   22.58    2.11   0
  -5  16 -13    9.95    2.41   0
  -4   6 -10  127.86    2.97   0
  -4   7 -11  184.73    3.59   0
  -4   8 -12   89.85    2.78   0
  -3   3 -10    0.62    1.16   0
  -6  13  -6   -0.15    1.83   0
  -6  14  -7   15.01    2.17   0
  -6  17  -9   70.95    3.36   0
  -6  19 -10   17.12    2.63   0
  -5   8  -7   62.70    2.39   0
  -5  11   2   97.83    2.15   0
  -5  12 -11  149.27    3.78   0
  -5  14 -12   63.33    3.04   0
  -4  10 -13   18.26    2.05   0
  -4  12 -14   45.16    2.63   0
  -3   4 -11    7.89    1.33   0
  -3   5 -12    1.88    1.34   0
  -2   1 -10   -0.26    0.85   0
  -6  13  -5    5.07    1.84   0
  -6  13  -4    0.34    1.70   0
  -6  13  -3    9.51    1.79   0
  -6  15   0   65.69    2.50   0
  -6  16   1    5.52    1.49   0
  -6  18   2  684.50    6.05   0
  -6  20 -10   -1.24    2.33   0
  -6  21 -10   36.85    3.14   0
  -5   8  -6    4.51    1.61   0
  -5   8  -2  309.00    3.83   0
  -5  10   1   21.85    1.39   0
  -5  11 -10   75.53    2.89   0
  -5  17 -13   12.77    2.32   0
  -4   4  -5  224.26    3.04   0
  -4   4  -4    2.52    1.02   0
  -4   5  -8   10.04    1.38   0
  -4  15 -15    3.07    2.14   0
  -6  15  -7   40.99    2.66   0
  -6  16  -8   -0.42    1.97   0
  -6  17   1  222.35    3.80   0
  -6  18  -9   22.33    2.53   0
  -6  19   2   75.30    2.48   0
  -5   8  -5   56.83    2.16   0
  -5  13 -11   21.25    2.39   0
  -5  13   3   19.93    1.34   0
  -5  15 -12   39.40    2.64   0
  -5  18 -13   31.92    2.76   0
  -4   9 -12   30.58    2.20   0
  -3   2  -7   59.71    1.61   0
  -6  14  -5    2.12    1.82   0
  -6  14  -4    4.52    1.80   0
  -6  14  -3  116.18    3.17   0
  -6  15  -6   16.68    2.36   0
  -6  15  -1  107.19    3.00   0
  -6  16  -7   40.99    2.79   0
  -6  16   0  220.18    3.88   0
  -6  17  -8   18.02    2.46   0
  -6  19  -9   38.56    2.82   0
  -6  20  -9   -0.41    2.40   0
  -6  20   2   13.23    1.70   0
  -5   8  -4  130.09    2.81   0
  -5   9  -7    1.49    1.55   0
  -5   9  -1   17.42    1.45   0
  -5  12 -10  213.23    4.35   0
  -5  16 -12   51.56    3.01   0
  -5  19 -13    7.99    2.42   0
  -4   6  -9  353.27    4.37   0
  -4   7 -10   87.64    2.63   0
  -4  11 -13   19.94    2.12   0
  -4  16 -15   30.05    2.56   0
  -3   2  -6   -0.77    0.90   0
  -3   3  -9   25.92    1.39   0
  -6  15  -5    6.87    2.11   0
  -6  18   1    2.52    1.50   0
  -6  21  -9   11.04    2.53   0
  -6  21   2   26.04    1.89   0
  -6  22  -9   27.05    2.95   0
  -5  12   2  212.79    2.97   0
  -5  14 -11   52.30    2.75   0
  -4   5  -2    5.32    0.99   0
  -4  17 -15   36.55    2.85   0
  -3   7 -13    2.94    1.53   0
  -6  15  -4  198.38    4.06   0
  -6  15  -3    8.55    1.85   0
  -6  16  -6  188.89    4.26   0
  -6  16  -1   89.66    2.83   0
  -6  17  -7    4.16    2.12   0
  -6  17   0  104.86    2.88   0
  -6  19  -8   -2.56    2.18   0
  -6  19   1  128.81    3.12   0
  -5   9  -6    8.81    1.58   0
  -5  14   3   61.42    1.82   0
  -5  17 -12    1.49    2.15   0
  -4   5  -3  155.55    2.48   0
  -4   6  -8   13.00    1.53   0
  -4  10 -12   22.17    2.12   0
  -4  12 -13    4.17    1.95   0
  -4  14 -14  100.15    3.35   0
  -4  18 -15    0.47    2.37   0
  -3   4 -10    9.30    1.24   0
  -3   5 -11   29.20    1.71   0
  -3   6 -12  211.88    3.48   0
  -6  16  -5   21.38    2.30   0
  -6  17  -6   43.97    2.69   0
  -6  18  -7   23.78    2.56   0
  -6  18   0   46.16    2.36   0
  -6  20  -8    8.56    2.31   0
  -6  20   1    4.23    1.67   0
  -6  21  -8   18.26    2.66   0
  -5   9  -5    1.28    1.39   0
  -5   9  -4    6.68    1.48   0
  -5   9  -3   46.86    1.97   0
  -5  10  -7  100.26    2.89   0
  -5  13 -10   -0.34    1.87   0
  -5  15 -11    0.30    2.04   0
  -5  18 -12    1.10    2.18   0
  -4   5  -5   12.09    1.23   0
  -4   5  -4  121.48    2.31   0
  -4   9 -11  203.36    3.85   0
  -3   3  -8  475.60    4.15   0
  -6  16  -4    8.94    1.96   0
  -6  17  -5    8.93    2.23   0
  -6  18  -6    3.21    2.22   0
  -6  19  -7    0.67    2.22   0
  -6  22  -8    4.98    2.42   0
  -6  23  -8    3.33    2.37   0
  -6  24  -8   69.47    3.64   0
  -5  11  -8   28.80    2.12   0
  -5  13   2  275.84    3.40   0
  -5  15   3   27.22    1.49   0
  -5  16 -11    4.14    2.22   0
  -5  19 -12   33.17    2.80   0
  -4   6  -1    5.71    0.98   0
  -4   7  -9  136.81    2.96   0
  -4   8 -10    2.06    1.47   0
  -6  17  -4    4.59    1.94   0
  -6  18  -1   26.35    2.07   0
  -6  19  -6   83.89    3.43   0
  -6  20  -7   41.60    2.82   0
  -6  20   0   89.99    2.91   0
  -6  21  -7   89.10    3.65   0
  -5  10  -6   78.87    2.56   0
  -5  10  -2   15.42    1.49   0
  -5  12   1  176.35    2.86   0
  -5  20 -12    2.71    2.30   0
  -5  21 -12    8.61    2.62   0
  -4  11 -12   55.55    2.56   0
  -4  16 -14    2.55    2.16   0
  -3   3  -7  526.36    4.21   0
  -3   4  -9    7.55    1.23   0
  -3   8 -13   16.23    1.78   0
  -6  18  -5    2.98    1.97   0
  -6  18  -4   16.33    2.13   0
  -6  18  -2    1.94    1.81   0
  -6  19  -1  142.93    3.47   0
  -6  20  -6  159.16    4.18   0
  -6  21   0   -0.33    1.72   0
  -6  22  -7   15.54    2.58   0
  -6  23  -7   52.81    3.17   0
  -6  24  -7   12.12    2.70   0
  -6  25  -7   45.10    3.27   0
  -5  10  -5  195.08    3.51   0
  -5  10  -3  176.71    3.20   0
  -5  11  -7  315.72    4.63   0
  -5  12  -8  102.42    3.09   0
  -4   6  -2   44.39    1.53   0
  -4   7   0   -0.26    0.89   0
  -4  10 -11  116.48    3.19   0
  -4  17 -14   55.22    3.11   0
  -3   7 -12    3.07    1.43   0
  -2   3 -11   10.29    1.17   0
  -6  19  -5   16.91    2.28   0
  -6  19  -4   48.34    2.67   0
  -6  19  -2   13.82    2.03   0
  -6  20  -5  115.22    3.73   0
  -6  20  -1  103.44    3.14   0
  -6  21  -6   17.65    2.53   0
  -6  22   0   34.00    2.21   0
  -6  23   0    2.77    1.80   0
  -6  24   0   -0.38    1.74   0
  -6  25   0    0.24    1.78   0
  -6  26   0   17.54    2.12   0
  -6  28  -1   53.32    2.87   0
  -6  29  -1    5.55    2.12   0
  -5  11  -6  283.30    4.32   0
  -5  14   2  158.97    2.71   0
  -5  16   3  159.13    2.70   0
  -4   6  -3   71.97    1.87   0
  -4   8  -9   53.92    2.16   0
  -4   9 -10   61.56    2.43   0
  -4  12 -12  177.81    3.91   0
  -4  14 -13   84.39    3.13   0
  -3   5 -10    1.32    1.15   0
  -3   6 -11  186.07    3.21   0
  -6  20  -2   81.96    2.96   0
  -6  21  -5   73.25    3.17   0
  -6  21  -1   41.87    2.43   0
  -6  22  -1   29.53    2.34   0
  -6  23  -6   90.41    3.56   0
  -6  24  -6    6.49    2.44   0
  -6  25  -6   14.83    2.61   0
  -6  26  -1    3.25    2.03   0
  -6  27  -5    8.13    2.58   0
  -6  27  -1    5.23    2.07   0
  -6  28  -4   63.42    3.36   0
  -6  28  -2   13.12    2.37   0
  -6  29  -2   47.69    2.93   0
  -5  11  -5   26.83    2.01   0
  -5  12  -7    4.74    1.70   0
  -5  13  -8    7.00    1.88   0
  -5  13   1  287.65    3.61   0
  -4   6  -4   23.42    1.38   0
  -3   4  -8   21.60    1.38   0
  -3   9 -13   53.24    2.34   0
  -6  21  -3   -0.47    1.92   0
  -6  21  -2   18.45    2.13   0
  -6  22  -3   34.09    2.65   0
  -6  22  -2   11.67    2.04   0
  -6  23  -2  173.55    4.10   0
  -6  23  -1    2.38    1.83   0
  -6  24  -2   21.59    2.43   0
  -6  25  -2   -0.57    2.06   0
  -6  25  -1   14.73    2.11   0
  -6  26  -5   -0.46    2.29   0
  -6  26  -4    3.68    2.37   0
  -6  26  -2   -1.80    2.04   0
  -6  27  -4   -0.76    2.34   0
  -6  27  -3    7.15    2.36   0
  -6  27  -2    3.31    2.26   0
  -5  11  -4  174.90    3.34   0
  -5  11  -3  326.55    4.24   0
  -5  15  -9  100.69    3.31   0
  -5  15   2    7.98    1.32   0
  -5  17   3   69.45    1.99   0
  -4   7  -1   11.37    1.09   0
  -4  11 -11  247.33    4.29   0
  -4  13 -12    7.34    2.05   0
  -4  15 -13    2.85    2.02   0
  -4  19 -14   20.06    2.55   0
  -6  23  -3   63.67    2.98   0
  -6  24  -4   56.59    2.98   0
  -6  24  -3   -0.02    2.04   0
  -6  25  -4  101.44    3.62   0
  -6  25  -3   -0.12    2.04   0
  -6  26  -3    3.02    2.06   0
  -5  12  -6  326.87    4.69   0
  -5  13  -7    0.76    1.64   0
  -5  14  -8    5.29    1.89   0
  -5  14   1    4.04    1.31   0
  -5  18 -10    3.65    2.28   0
  -5  18   3    8.35    1.29   0
  -5  23 -11    1.25    2.40   0
  -4   7  -6  332.30    3.98   0
  -4  16 -13    1.30    2.10   0
  -4  20 -14   -0.93    2.31   0
  -3   5  -9   24.41    1.54   0
  -3   8 -12   12.05    1.66   0
  -5  12  -5    9.67    1.71   0
  -5  12  -2   66.63    2.24   0
  -5  16  -9   82.77    3.19   0
  -5  16   2   68.55    2.09   0
  -5  19 -10    3.11    2.31   0
  -4  12 -11  135.19    3.48   0
  -3   4  -7    2.49    0.99   0
  -3   6 -10    1.52    1.27   0
  -3   7 -11   25.57    1.76   0
  -3  10 -13   19.29    1.91   0
  -3  12 -14    4.94    1.84   0
  -2   3 -10   29.32    1.36   0
  -5  13  -6    4.06    1.72   0
  -5  14  -7    1.77    1.78   0
  -5  17  -9   38.29    2.61   0
  -5  20 -10   14.81    2.46   0
  -4   7  -5   13.30    1.31   0
  -4   7  -3   63.18    1.81   0
  -4  17 -13   94.54    3.38   0
  -2   4 -11  280.50    3.34   0
  -5  14   0   33.54    1.74   0
  -5  15   1    0.88    1.19   0
  -5  16  -8   68.63    3.02   0
  -5  17   2    2.95    1.28   0
  -5  18  -9   38.15    2.79   0
  -5  21 -10  200.44    4.74   0
  -5  22 -10   -1.51    2.31   0
  -5  23 -10    2.41    2.53   0
  -5  24 -10    2.26    2.55   0
  -4  10  -9  433.92    5.18   0
  -4  11 -10   20.49    1.94   0
  -4  15 -12   41.42    2.63   0
  -4  18 -13   12.94    2.31   0
  -3   9 -12   32.78    2.03   0
  -3  16 -15    0.14    2.01   0
  -5  13  -4    1.60    1.53   0
  -5  13  -3    2.32    1.46   0
  -5  13  -2   10.39    1.54   0
  -5  14  -6   63.15    2.61   0
  -5  15  -7  353.61    5.22   0
  -5  19  -9    8.85    2.20   0
  -4   8  -6   14.31    1.44   0
  -4   8  -1    1.30    0.95   0
  -4  13 -11    0.08    1.77   0
  -4  19 -13   26.20    2.57   0
  -4  20 -13    2.15    2.30   0
  -3  11 -13   27.02    2.07   0
  -3  13 -14   37.16    2.33   0
  -5  14  -5   41.03    2.21   0
  -5  16   1   19.75    1.54   0
  -5  17  -8  129.68    3.65   0
  -5  18   2    1.99    1.19   0
  -5  20  -9    1.01    2.08   0
  -4   8  -2    7.23    1.09   0
  -4  12 -10   10.59    1.97   0
  -4  16 -12   33.90    2.54   0
  -3   6  -9   10.90    1.38   0
  -3   7 -10    6.27    1.41   0
  -3   8 -11   63.40    2.19   0
  -3  17 -15    1.18    2.15   0
  -5  14  -4   43.82    2.21   0
  -5  14  -3    0.35    1.42   0
  -5  15  -6   62.74    2.66   0
  -5  16  -7    5.92    1.96   0
  -5  17   1   89.81    2.46   0
  -5  18  -8   13.40    2.27   0
  -5  19   2    0.43    1.30   0
  -5  21  -9   51.02    2.96   0
  -5  22  -9    0.91    2.18   0
  -5  23  -9   20.53    2.78   0
  -5  24  -9    2.10    2.50   0
  -4   8  -5    0.82    1.15   0
  -4   8  -4    4.57    1.18   0
  -4   8  -3    5.73    1.16   0
  -4   9  -7   66.24    2.23   0
  -4  10   1   94.04    1.87   0
  -4  11   2   26.03    1.18   0
  -4  17 -12   21.45    2.47   0
  -4  22 -13   77.56    3.48   0
  -3  14 -14    4.00    1.85   0
  -3  18 -15   13.44    2.35   0
  -5  15  -5   -0.45    1.60   0
  -5  15  -1  224.65    3.64   0
  -5  16  -6   28.48    2.37   0
  -5  19  -8   82.74    3.29   0
  -4  15 -11    4.25    2.07   0
  -4  18 -12  208.87    4.62   0
  -3  10 -12    0.66    1.45   0
  -3  12 -13   11.26    1.92   0
  -3  19 -15   39.13    2.81   0
  -2   4 -10   15.96    1.24   0
  -2   6 -12   23.31    1.59   0
  -5  15  -4    4.46    1.67   0
  -5  15  -3  342.45    4.62   0
  -5  18   1   80.82    2.41   0
  -5  20  -8   78.96    3.23   0
  -5  21  -8   15.12    2.37   0
  -5  27  -8    1.84    2.56   0
  -4   9  -6    6.90    1.39   0
  -4   9  -1    2.01    1.03   0
  -4  13 -10  159.32    3.62   0
  -4  13   3  180.63    2.39   0
  -4  19 -12   41.43    2.92   0
  -3  15 -14    5.14    1.88   0
  -3  20 -15    3.03    2.44   0
  -3  21 -15   -0.87    2.51   0
  -2   5 -11  173.85    2.79   0
  -5  16  -5  327.43    4.89   0
  -5  16  -1  626.74    5.87   0
  -5  17  -6   64.80    2.79   0
  -5  17   0  157.46    3.11   0
  -5  19   1    9.75    1.56   0
  -5  22  -8   33.10    2.72   0
  -5  23  -8   71.59    3.40   0
  -5  24  -8    9.88    2.49   0
  -5  25  -8   27.75    2.80   0
  -5  26  -8   10.89    2.53   0
  -4   9  -5    2.71    1.28   0
  -4   9  -2  452.39    4.12   0
  -4  10  -7  117.10    2.79   0
  -4  12   2   70.05    1.71   0
  -4  16 -11  127.35    3.60   0
  -4  20 -12    0.65    2.07   0
  -3   6  -8   13.27    1.28   0
  -3   7  -9    7.25    1.32   0
  -3   8 -10   15.41    1.56   0
  -3  11 -12    0.69    1.66   0
  -3  16 -14    6.83    2.04   0
  -5  16  -4    4.25    1.70   0
  -5  16  -3   13.98    1.79   0
  -5  17  -5   -1.18    1.70   0
  -5  17  -1   34.10    2.05   0
  -5  18  -6   55.99    2.78   0
  -5  18   0   -0.19    1.46   0
  -5  20  -7  113.42    3.64   0
  -5  21  -7   24.59    2.65   0
  -5  27  -7   14.82    2.74   0
  -5  28  -7   -0.22    2.38   0
  -4   9  -4  126.27    2.54   0
  -4   9  -3   31.41    1.54   0
  -4  11   1   78.71    1.78   0
  -4  17 -11   37.62    2.69   0
  -4  21 -12   13.57    2.40   0
  -4  22 -12   -0.74    2.28   0
  -3   5  -5  307.62    3.13   0
  -3  17 -14  103.72    3.46   0
  -5  17  -4   24.82    2.09   0
  -5  18  -5    5.89    1.90   0
  -5  19  -6   92.60    3.28   0
  -5  19   0   38.40    2.10   0
  -5  21   1   28.58    1.95   0
  -5  22  -7   22.22    2.58   0
  -5  23  -7   78.49    3.34   0
  -5  24  -7   38.46    2.82   0
  -5  25  -7    1.55    2.20   0
  -5  26  -7   69.60    3.42   0
  -5  30  -1   16.07    2.28   0
  -5  31  -3    5.85    2.43   0
  -5  31  -2    1.68    2.21   0
  -4  10  -6  165.69    3.10   0
  -4  14   3  752.99    4.76   0
  -4  18 -11    0.54    2.22   0
  -3  10 -11   27.50    1.96   0
  -3  14 -13  172.72    3.86   0
  -2   7 -12  212.61    3.30   0
  -5  18  -4  134.57    3.43   0
  -5  18  -2   -2.12    1.75   0
  -5  19  -5    7.14    1.98   0
  -5  20  -6  187.37    4.25   0
  -5  20   0   34.87    2.10   0
  -5  24   1    0.61    1.61   0
  -5  25   1   21.39    1.86   0
  -5  28   0    0.71    1.78   0
  -5  29  -5   -0.37    2.37   0
  -5  30  -4   22.31    2.62   0
  -5  30  -3    1.70    2.28   0
  -5  30  -2    1.99    2.15   0
  -4  10  -5  152.57    2.89   0
  -4  10  -1   39.91    1.55   0
  -4  12  -8    4.30    1.59   0
  -3  12 -12   18.25    2.01   0
  -2   4  -9  279.29    3.08   0
  -5  19  -4   70.63    2.81   0
  -5  19  -1   24.42    1.91   0
  -5  21   0  247.43    4.06   0
  -5  22  -6   24.97    2.45   0
  -5  22   0   18.68    2.00   0
  -5  23  -6    3.74    2.25   0
  -5  24  -6  119.72    3.87   0
  -5  25  -6   85.23    3.51   0
  -5  26  -6    1.15    2.19   0
  -5  26   0   10.15    1.89   0
  -5  27   0    2.94    1.83   0
  -5  29  -3   38.78    2.85   0
  -5  29  -1    3.70    1.91   0
  -4  10  -2   73.11    1.96   0
  -4  13   2  480.86    3.96   0
  -3   7  -8  196.65    3.02   0
  -3   8  -9   47.55    1.92   0
  -3   9 -10    8.93    1.44   0
  -3  15 -13   28.95    2.38   0
  -3  19 -14    2.57    2.12   0
  -3  20 -14   43.92    2.94   0
  -2   5 -10    0.66    1.07   0
  -2   6 -11   13.04    1.37   0
  -2   9 -13  249.12    3.82   0
  -5  19  -2  251.37    4.22   0
  -5  20  -4  103.49    3.26   0
  -5  20  -2  132.80    3.42   0
  -5  20  -1    7.54    1.73   0
  -5  21  -5   45.92    2.67   0
  -5  21  -1   16.80    2.02   0
  -5  22  -5   61.98    2.95   0
  -5  23  -5    9.61    2.17   0
  -5  23   0    8.92    1.75   0
  -5  25   0   43.59    2.32   0
  -5  27  -4    1.02    2.27   0
  -5  27  -1   -0.93    1.84   0
  -5  28  -4   -1.01    2.12   0
  -5  28  -3   95.40    3.51   0
  -5  28  -2    2.98    2.09   0
  -4  10  -3   55.26    1.84   0
  -4  11  -6   94.02    2.54   0
  -4  12   1  285.51    3.15   0
  -4  13  -8   37.90    2.17   0
  -4  15   3   67.56    1.72   0
  -4  24 -11    2.67    2.49   0
  -4  25 -11    6.44    2.44   0
  -3  11 -11   49.92    2.31   0
  -3  13 -12   38.28    2.34   0
  -3  21 -14    9.27    2.45   0
  -3  22 -14   16.37    2.66   0
  -5  21  -2   11.35    1.90   0
  -5  22  -3   43.37    2.65   0
  -5  22  -2    4.33    1.94   0
  -5  22  -1  132.41    3.33   0
  -5  23  -1   24.83    2.13   0
  -5  24  -1   92.96    3.12   0
  -5  25  -2  176.05    4.06   0
  -5  26  -4   -0.41    2.11   0
  -5  26  -3    1.27    2.09   0
  -5  26  -2   60.48    2.92   0
  -5  26  -1    3.76    1.83   0
  -5  27  -3   21.71    2.41   0
  -5  27  -2    0.54    1.97   0
  -4  11  -5    4.18    1.34   0
  -3   6  -5  527.29    4.13   0
  -3  16 -13   23.56    2.23   0
  -3  23 -14   20.18    2.68   0
  -5  23  -3   75.47    2.96   0
  -5  24  -3    6.79    2.02   0
  -5  24  -2    3.14    1.89   0
  -4  11  -4  311.75    3.89   0
  -4  11  -2   17.66    1.43   0
  -4  12  -6   21.03    1.82   0
  -4  14  -8  213.56    3.96   0
  -4  16  -9   20.34    2.14   0
  -4  16   3   30.03    1.38   0
  -3  10 -10   22.61    1.73   0
  -3  14 -12    2.84    1.86   0
  -3  17 -13    7.00    2.06   0
  -2  10 -13    2.30    1.54   0
  -2  12 -14   26.99    2.06   0
  -2  15 -15   -0.21    1.74   0
  -2  21 -16   40.31    2.92   0
  -4  13  -7   15.74    1.73   0
  -4  13   1   10.38    1.11   0
  -4  17  -9  104.52    3.39   0
  -4  20 -10  127.08    3.79   0
  -4  21 -10    1.36    2.09   0
  -4  26 -10   13.64    2.77   0
  -3   8  -8   55.87    1.91   0
  -3   9  -9    8.31    1.38   0
  -3  12 -11    2.70    1.56   0
  -3  18 -13    2.07    1.92   0
  -2   7 -11  240.28    3.38   0
  -2  16 -15   28.84    2.34   0
  -4  12  -5  135.57    2.90   0
  -4  15  -8  151.29    3.52   0
  -4  15   2  482.36    4.17   0
  -4  17   3  496.88    4.21   0
  -4  18  -9  201.40    4.36   0
  -4  22 -10    0.36    2.10   0
  -4  24 -10    1.94    2.26   0
  -4  25 -10    0.10    2.30   0
  -3   7  -6  231.42    3.00   0
  -3  15 -12   20.27    2.10   0
  -3  19 -13   -0.55    2.01   0
  -2   5  -9   63.18    1.71   0
  -2   6 -10   79.63    2.04   0
  -2  13 -14   18.30    1.97   0
  -4  12  -4    3.99    1.35   0
  -4  12  -2  204.83    3.12   0
  -4  13  -6  123.90    2.93   0
  -4  14  -7   79.77    2.63   0
  -4  16  -8  126.13    3.36   0
  -4  19  -9   97.87    3.46   0
  -4  28  -9   41.22    3.26   0
  -3  11 -10  226.71    3.75   0
  -3  13 -11   23.63    2.02   0
  -3  20 -13    0.40    1.98   0
  -3  21 -13   31.56    2.76   0
  -3  22 -13   36.92    2.90   0
  -2   9 -12    0.49    1.35   0
  -2  17 -15    2.47    1.89   0
  -4  12  -3  719.00    5.68   0
  -4  13  -5    4.96    1.45   0
  -4  13   0   53.59    1.74   0
  -4  14   1   20.30    1.29   0
  -4  15  -7   15.59    1.89   0
  -4  17  -8   26.70    2.36   0
  -4  18   3   41.54    1.62   0
  -4  20  -9    1.86    2.08   0
  -4  26  -9    2.49    2.50   0
  -4  27  -9   25.39    2.82   0
  -3   7  -5  165.21    2.52   0
  -3  16 -12   67.55    2.78   0
  -3  23 -13   28.58    2.74   0
  -3  24 -13    0.73    2.30   0
  -2  14 -14   69.17    2.70   0
  -2  18 -15    0.80    1.93   0
  -4  14  -6  126.36    3.05   0
  -4  16   2    2.56    1.03   0
  -4  21  -9   30.43    2.53   0
  -4  22  -9   66.59    3.20   0
  -4  23  -9   13.61    2.38   0
  -4  24  -9   97.45    3.62   0
  -4  25  -9   33.23    2.88   0
  -4  29  -8    3.01    2.63   0
  -3   7  -4    3.14    0.97   0
  -3  12 -10   15.99    1.83   0
  -3  14 -11   -0.46    1.65   0
  -3  17 -12   30.14    2.32   0
  -2   8 -11   34.17    1.74   0
  -2  20 -15    1.61    2.18   0
  -4  13  -4   14.30    1.51   0
  -4  13  -3    0.20    1.27   0
  -4  14  -5   42.68    2.14   0
  -4  14   0   78.80    2.04   0
  -4  15   1  255.57    3.24   0
  -4  16  -7   40.87    2.32   0
  -4  19  -8   21.92    2.42   0
  -4  28  -8   15.55    2.65   0
  -3  18 -12    0.59    1.96   0
  -2   5  -8   39.33    1.45   0
  -2  10 -12    1.96    1.44   0
  -2  21 -15   26.11    2.70   0
  -2  22 -15    9.73    2.45   0
  -2  23 -15   48.73    3.17   0
  -4  15  -6  277.05    4.27   0
  -4  17  -7    3.44    1.80   0
  -4  17   2   74.98    1.97   0
  -4  20  -8  171.09    4.11   0
  -4  21  -8   12.58    2.40   0
  -4  26  -8   11.92    2.64   0
  -4  27  -8    2.04    2.30   0
  -4  30  -7   -1.18    2.34   0
  -4  33  -2    1.47    2.21   0
  -3   8  -6    2.21    1.06   0
  -3  11  -9  329.01    4.30   0
  -3  13 -10    3.76    1.72   0
  -3  15 -11   35.96    2.31   0
  -3  19 -12   40.06    2.67   0
  -3  20 -12   11.91    2.35   0
  -2   6  -9 1572.26    7.38   0
  -2   7 -10  241.48    3.24   0
  -2  16 -14  101.11    3.23   0
  -4  14  -4   58.76    2.16   0
  -4  14  -3   67.16    2.18   0
  -4  14  -2    2.75    1.24   0
  -4  16   1    5.14    1.26   0
  -4  18  -7    2.46    1.83   0
  -4  18   2   47.09    1.79   0
  -4  22  -8   27.96    2.55   0
  -4  23  -8  240.16    4.97   0
  -4  24  -8   44.48    2.99   0
  -4  25  -8    1.71    2.19   0
  -4  28  -7   27.40    2.92   0
  -4  29  -7    0.57    2.36   0
  -4  32  -4   24.17    2.75   0
  -4  32  -1    1.27    2.02   0
  -3  16 -11   11.35    2.08   0
  -2  13 -13   -0.85    1.63   0
  -4  17  -6   30.04    2.16   0
  -4  19  -7  104.73    3.26   0
  -4  19   2   55.59    1.92   0
  -4  27  -7    1.17    2.18   0
  -4  31  -5    1.66    2.31   0
  -4  32  -3   40.65    2.77   0
  -4  32  -2   35.74    2.72   0
  -3   8  -5 1248.50    6.57   0
  -3  14 -10    1.68    1.74   0
  -3  17 -11    0.52    1.96   0
  -2   9 -11   22.03    1.67   0
  -2  11 -12   91.98    2.64   0
  -2  17 -14   16.50    2.08   0
  -4  15  -4   14.32    1.61   0
  -4  15  -3    2.78    1.36   0
  -4  16  -5  105.94    2.90   0
  -4  16   0   59.33    2.01   0
  -4  17   1   44.03    1.74   0
  -4  18  -6   83.89    2.86   0
  -4  20   2    4.46    1.28   0
  -4  21  -7    6.80    2.12   0
  -4  22  -7   18.99    2.33   0
  -4  23  -7   56.67    3.06   0
  -4  24  -7   11.33    2.44   0
  -4  25  -7   15.73    2.37   0
  -4  26  -7   -0.49    2.09   0
  -4  30  -5    2.96    2.29   0
  -4  31  -3    0.47    2.24   0
  -4  31  -2    0.48    2.11   0
  -4  31  -1   13.21    2.17   0
  -3   8  -4   14.90    1.18   0
  -3   9  -6   25.58    1.47   0
  -3  18 -11    1.95    2.06   0
  -2  14 -13   18.51    2.01   0
  -2  18 -14    1.85    1.87   0
  -1   5 -11   51.40    1.58   0
  -4  16  -4   20.96    1.80   0
  -4  16  -1  152.62    2.93   0
  -4  17  -5   14.58    1.85   0
  -4  18   1   81.46    2.25   0
  -4  19  -6   50.44    2.56   0
  -4  21   2  106.60    2.52   0
  -4  22   2  257.82    3.68   0
  -4  27  -6   50.32    3.00   0
  -4  29  -5   55.16    3.10   0
  -4  29   0   27.44    2.23   0
  -4  30  -4   -1.58    2.07   0
  -4  30  -1   15.59    2.20   0
  -3  10  -7   34.61    1.71   0
  -3  27 -11   26.18    2.82   0
  -2  19 -14    9.32    2.15   0
  -2  20 -14  116.15    3.69   0
  -4  16  -3   47.44    2.08   0
  -4  17  -4    6.87    1.59   0
  -4  17   0   74.74    2.15   0
  -4  18  -5   45.20    2.35   0
  -4  19   1    2.62    1.36   0
  -4  20  -6    0.97    1.86   0
  -4  21  -6   57.79    2.76   0
  -4  22  -6   -0.30    2.09   0
  -4  23  -6   -0.16    2.16   0
  -4  24  -6  201.69    4.57   0
  -4  25  -6   75.04    3.22   0
  -4  26  -6   12.68    2.31   0
  -4  29  -4   64.34    3.07   0
  -4  29  -1   17.80    2.26   0
  -4  30  -3   55.43    2.88   0
  -4  30  -2   24.89    2.39   0
  -3   9  -5   -0.41    1.03   0
  -3  24 -11   92.09    3.71   0
  -3  25 -11    0.64    2.21   0
  -3  26 -11    1.73    2.36   0
  -2   7  -9   95.06    2.12   0
  -2  10 -11    8.31    1.52   0
  -2  12 -12  105.19    2.79   0
  -2  15 -13   20.75    2.15   0
  -2  21 -14   14.81    2.36   0
  -2  22 -14   91.81    3.57   0
  -2  23 -14   17.55    2.65   0
  -2  24 -14    2.75    2.41   0
  -2  25 -14   35.09    3.00   0
  -4  17  -3    3.28    1.46   0
  -4  18  -4   -0.26    1.66   0
  -4  18   0    1.45    1.26   0
  -4  19  -5   -0.22    1.70   0
  -4  20   1   47.72    1.94   0
  -4  21   1   72.65    2.32   0
  -4  25   1    5.56    1.60   0
  -4  27   0   38.75    2.32   0
  -4  28  -4    8.87    2.18   0
  -4  28   0   29.74    2.15   0
  -4  29  -3   11.17    2.26   0
  -4  29  -2   21.23    2.32   0
  -3  23 -11   -0.86    2.21   0
  -3  29 -10    2.18    2.65   0
  -2  16 -13   -1.28    1.82   0
  -1  21 -16    3.23    2.35   0
  -1  23 -16   15.65    2.69   0
  -4  19  -4  184.72    3.72   0
  -4  20  -5   19.08    2.09   0
  -4  21  -5  105.23    3.24   0
  -4  22  -5   48.33    2.64   0
  -4  22   1   76.17    2.35   0
  -4  23  -5  259.05    4.77   0
  -4  23   1   71.30    2.34   0
  -4  24  -5    9.65    2.15   0
  -4  24   1   20.96    1.71   0
  -4  25  -5    1.45    2.08   0
  -4  26  -4   -0.47    2.14   0
  -4  26   0    0.82    1.68   0
  -4  27  -4   13.40    2.32   0
  -4  27  -1   51.15    2.64   0
  -4  28  -3   93.72    3.35   0
  -4  28  -2   14.34    2.18   0
  -3   9  -4   90.27    2.00   0
  -3  10  -6  220.20    3.17   0
  -3  11  -7   29.01    1.66   0
  -3  28 -10   49.57    3.23   0
  -2   9 -10    5.48    1.36   0
  -2  13 -12  443.39    5.28   0
  -4  19  -1  238.34    3.75   0
  -4  20  -4   26.23    2.11   0
  -4  20   0   81.90    2.41   0
  -4  21  -4   15.17    1.98   0
  -4  21   0    4.85    1.55   0
  -4  22   0  129.97    3.06   0
  -4  24   0   35.85    2.15   0
  -4  25   0   20.45    1.89   0
  -4  26  -3    1.17    2.04   0
  -4  26  -2    0.86    1.95   0
  -4  26  -1   55.95    2.65   0
  -4  27  -3   -0.06    1.87   0
  -4  27  -2   51.48    2.68   0
  -3   9  -3  496.55    3.99   0
  -3  13  -8    2.10    1.46   0
  -3  26 -10    9.81    2.60   0
  -3  27 -10    0.23    2.36   0
  -3  30  -9    0.74    2.61   0
  -2  11 -11  123.14    2.81   0
  -2  17 -13  154.72    3.74   0
  -1   6 -11   -1.03    1.00   0
  -4  20  -2   31.72    2.02   0
  -4  20  -1    3.43    1.48   0
  -4  21  -2   51.68    2.44   0
  -4  21  -1   83.46    2.64   0
  -4  22  -1   76.62    2.69   0
  -4  23  -3    9.69    2.09   0
  -4  24  -3   10.64    2.01   0
  -4  24  -2  135.02    3.48   0
  -4  24  -1    0.93    1.76   0
  -4  25  -3   53.98    2.71   0
  -4  25  -2    8.31    1.93   0
  -4  25  -1  136.94    3.39   0
  -3  10  -5  320.66    3.64   0
  -3  11  -6   18.64    1.55   0
  -3  12  -7   97.95    2.51   0
  -3  20 -10   49.51    2.79   0
  -3  22 -10   12.15    2.39   0
  -3  23 -10   63.37    3.20   0
  -3  24 -10    2.82    2.33   0
  -3  25 -10   25.11    2.69   0
  -3  29  -9   45.80    3.28   0
  -2   7  -8   41.50    1.52   0
  -2   8  -9    3.39    1.12   0
  -2  18 -13    7.24    1.99   0
  -2  19 -13    2.85    2.06   0
  -2  26 -13   17.32    2.76   0
  -4  22  -2   17.49    1.90   0
  -4  23  -2   -1.10    1.69   0
  -3  10  -4   10.52    1.19   0
  -3  14  -8    9.03    1.62   0
  -3  28  -9   -1.53    2.48   0
  -2  10 -10  389.87    4.40   0
  -2  12 -11   34.18    2.02   0
  -2  20 -13   26.45    2.45   0
  -2  21 -13   93.01    3.44   0
  -2  22 -13    0.31    2.22   0
  -2  23 -13   -0.39    2.28   0
  -2  24 -13    1.70    2.36   0
  -2  25 -13   41.23    2.98   0
  -1   8 -12  148.04    2.73   0
  -1  10 -13  100.10    2.55   0
  -1  13 -14   12.84    1.82   0
  -1  17 -15    1.17    1.92   0
  -3  17  -9   68.05    2.67   0
  -3  18  -9    3.96    2.00   0
  -3  27  -9   29.81    2.77   0
  -3  30  -8   -0.72    2.51   0
  -2  15 -12  249.12    4.27   0
  -1  18 -15   47.72    2.59   0
  -1  19 -15   45.18    2.75   0
  -3  10  -2   86.41    1.84   0
  -3  11  -5  324.40    3.75   0
  -3  15  -8   26.34    1.92   0
  -3  19  -9   71.58    2.89   0
  -3  25  -9   49.80    3.11   0
  -3  26  -9   82.86    3.56   0
  -3  29  -8  157.68    4.56   0
  -3  31  -7    0.55    2.53   0
  -2   9  -9   50.92    1.85   0
  -2  16 -12    2.85    1.77   0
  -1  14 -14   27.78    2.10   0
  -1  20 -15   39.79    2.74   0
  -1  21 -15   15.11    2.40   0
  -1  22 -15    7.77    2.40   0
  -1  23 -15    1.38    2.29   0
  -1  24 -15   29.09    2.86   0
  -3  11  -4    0.94    1.08   0
  -3  14  -7    0.48    1.37   0
  -3  20  -9   10.07    2.05   0
  -3  21  -9    3.55    2.03   0
  -3  22  -9    0.25    2.04   0
  -3  24  -9   30.16    2.66   0
  -3  28  -8    4.97    2.51   0
  -3  33  -5    2.85    2.38   0
  -3  34  -3    3.52    2.46   0
  -3  34  -2    6.72    2.32   0
  -2   8  -8   77.48    2.00   0
  -2  13 -11    3.08    1.51   0
  -2  17 -12   16.29    2.14   0
  -1   7 -11   22.01    1.38   0
  -1  11 -13    2.34    1.43   0
  -3  12  -5   -0.65    1.14   0
  -3  13  -6   21.15    1.63   0
  -3  17  -8   17.53    1.96   0
  -3  27  -8   14.48    2.65   0
  -3  30  -7   26.65    2.85   0
  -3  33  -4   52.00    3.19   0
  -2  14 -11    0.69    1.65   0
  -1   9 -12  230.56    3.38   0
  -1  15 -14    1.25    1.73   0
  -3  11  -3  119.77    2.26   0
  -3  11  -2 1011.39    5.73   0
  -3  15  -7   30.35    1.94   0
  -3  26  -8    0.33    2.20   0
  -3  29  -7   18.19    2.58   0
  -3  32  -5   66.14    3.31   0
  -3  33  -3   44.33    2.86   0
  -3  33  -2    4.06    2.18   0
  -3  33  -1    0.23    2.03   0
  -2  10  -9    1.39    1.24   0
  -2  19 -12    0.08    1.87   0
  -2  20 -12    7.11    2.03   0
  -2  22 -12   50.36    2.99   0
  -2  24 -12    0.96    2.20   0
  -1  12 -13    7.16    1.58   0
  -1  16 -14   94.23    3.02   0
  -3  12  -4  252.78    3.33   0
  -3  14  -6   95.41    2.54   0
  -3  16  -7    4.07    1.60   0
  -3  16   3    1.49    0.92   0
  -3  19  -8   62.20    2.71   0
  -3  20  -8   89.76    3.12   0
  -3  21  -8  125.10    3.56   0
  -3  22  -8    5.59    2.23   0
  -3  23  -8    8.70    2.15   0
  -3  25  -8   -2.30    2.03   0
  -3  28  -7   42.34    2.90   0
  -3  31  -5    8.50    2.50   0
  -3  32  -4   62.22    3.19   0
  -2  12 -10    4.46    1.40   0
  -2  15 -11    1.93    1.61   0
  -2  29 -11   45.07    3.24   0
  -1  17 -14   51.65    2.63   0
  -3  12  -3    2.50    1.07   0
  -3  13  -5   55.90    1.98   0
  -3  17  -7   20.60    1.90   0
  -3  27  -7   12.08    2.47   0
  -3  31  -4    1.45    2.31   0
  -3  32  -3   -0.63    2.11   0
  -3  32  -2  114.04    3.63   0
  -3  32  -1   10.93    2.03   0
  -2   9  -8    1.38    1.11   0
  -2  28 -11   33.18    3.01   0
  -1   8 -11   43.58    1.72   0
  -1  10 -12  607.84    5.40   0
  -1  13 -13  103.28    2.85   0
  -1  18 -14    7.32    2.00   0
  -3  12  -2  246.94    3.05   0
  -3  13  -4  164.02    2.83   0
  -3  15  -6   -0.07    1.35   0
  -3  17   3   21.73    1.19   0
  -3  25  -7   13.96    2.48   0
  -3  26  -7    9.56    2.25   0
  -3  28  -6  336.36    5.81   0
  -3  30  -5   -2.40    2.13   0
  -3  31  -3   55.69    3.01   0
  -2  11  -9   18.96    1.52   0
  -2  13 -10  365.07    4.57   0
  -2  17 -11   88.29    3.04   0
  -2  27 -11    2.23    2.39   0
  -2  30 -10   -0.30    2.57   0
  -1  19 -14    0.45    1.83   0
  -1  20 -14   52.41    2.83   0
  -1  21 -14  101.31    3.54   0
  -1  23 -14   44.89    2.95   0
  -1  24 -14    6.84    2.44   0
  -1  25 -14   34.13    2.86   0
   0  23 -16   31.31    2.93   0
   0  24 -16   11.94    2.60   0
  -3  15   2   -0.09    0.90   0
  -3  16  -6  154.19    3.23   0
  -3  19  -7   58.18    2.60   0
  -3  20  -7  190.68    4.00   0
  -3  21  -7   70.54    2.91   0
  -3  22  -7   44.89    2.62   0
  -3  23  -7    6.26    2.06   0
  -3  24  -7  148.30    3.97   0
  -3  27  -6   33.77    2.69   0
  -3  30  -4   -0.13    2.03   0
  -3  30   0    0.18    1.79   0
  -3  31  -1    1.08    1.85   0
  -2  14 -10    2.89    1.61   0
  -2  18 -11   26.32    2.27   0
  -2  25 -11   36.54    2.79   0
  -2  26 -11   -1.04    2.21   0
  -1   7 -10  686.78    4.88   0
  -1  11 -12   39.80    1.93   0
  -1  14 -13  107.84    2.95   0
  -1  22 -14   27.08    2.55   0
  -3  13  -3    3.26    1.16   0
  -3  13  -2    0.97    1.04   0
  -3  14  -4  158.43    2.88   0
  -3  14   1  195.00    2.54   0
  -3  15  -5   21.29    1.68   0
  -3  17  -6   43.58    2.19   0
  -3  18   3  996.97    5.62   0
  -3  19   3    5.34    1.16   0
  -3  26  -6    1.29    2.03   0
  -3  29  -4   19.05    2.50   0
  -3  30  -2   13.35    2.21   0
  -3  30  -1   26.85    2.30   0
  -2  12  -9  546.47    5.24   0
  -2  29 -10   17.09    2.72   0
  -2  31  -9   66.16    3.65   0
  -3  16  -5  124.30    2.85   0
  -3  16   2  177.97    2.48   0
  -3  18  -6    1.66    1.63   0
  -3  19  -6  230.54    4.09   0
  -3  24  -6   34.50    2.51   0
  -3  25  -6   -0.08    1.96   0
  -3  29  -3   25.79    2.49   0
  -3  29   0   27.22    2.14   0
  -2  15 -10  482.50    5.47   0
  -2  28 -10    2.17    2.41   0
  -1  15 -13    3.30    1.57   0
  -3  14  -3  185.21    2.97   0
  -3  14  -2  804.45    5.63   0
  -3  15  -4  373.12    4.32   0
  -3  15   1   17.42    1.16   0
  -3  17   2  210.81    2.81   0
  -3  20  -6  164.08    3.65   0
  -3  21  -6    1.12    1.81   0
  -3  22  -6   43.16    2.52   0
  -3  23  -6   39.12    2.52   0
  -3  28  -4    1.86    2.01   0
  -3  29  -2    6.36    2.06   0
  -3  29  -1   23.70    2.19   0
  -2  27 -10   -1.29    2.23   0
  -2  32  -8   21.51    2.84   0
  -1  12 -12   44.30    2.06   0
  -1  26 -13   67.42    3.44   0
  -3  15  -3  142.25    2.73   0
  -3  15   0   81.74    1.98   0
  -3  18  -5   38.34    2.10   0
  -3  18   2   16.68    1.31   0
  -3  24  -5    0.51    2.06   0
  -3  25  -5   45.29    2.68   0
  -3  27   1    0.08    1.40   0
  -3  28  -2  115.47    3.46   0
  -3  28  -1    1.42    1.84   0
  -3  28   0    2.83    1.66   0
  -2  25 -10   -0.12    2.30   0
  -2  26 -10   91.31    3.55   0
  -2  29  -9    1.78    2.29   0
  -1   8 -10   33.32    1.54   0
  -1  17 -13   77.90    2.85   0
  -1  18 -13   25.33    2.34   0
  -1  25 -13   24.90    2.78   0
  -3  19   2   44.49    1.69   0
  -3  20   2  135.49    2.56   0
  -3  21  -5   19.50    2.03   0
  -3  21   2  140.72    2.67   0
  -3  22   2   27.38    1.63   0
  -3  23  -5  258.63    4.60   0
  -3  23   2   75.01    2.22   0
  -3  26   1   15.49    1.81   0
  -3  27  -3   86.81    3.14   0
  -3  27  -2   -1.00    1.91   0
  -3  27  -1  137.05    3.47   0
  -3  27   0  214.25    3.91   0
  -2  23 -10    4.71    2.26   0
  -2  24 -10   27.31    2.62   0
  -2  28  -9    7.42    2.55   0
  -2  31  -8    3.61    2.38   0
  -1  13 -12   40.55    2.10   0
  -1  19 -13   82.57    3.13   0
  -1  20 -13   61.36    2.93   0
  -1  21 -13    6.98    2.17   0
  -1  22 -13    6.94    2.24   0
  -1  23 -13   22.11    2.56   0
  -1  24 -13    7.41    2.30   0
  -3  16  -3  224.01    3.41   0
  -3  16   0    3.63    1.10   0
  -3  17   1 1230.54    6.69   0
  -3  18  -4   36.50    1.99   0
  -3  24   1   18.90    1.75   0
  -3  25   1  319.02    4.30   0
  -3  26  -2   -1.12    1.84   0
  -3  26  -1   17.40    2.05   0
  -3  26   0   80.01    2.74   0
  -2   9  -6   54.11    1.64   0
  -2  21 -10    6.33    2.02   0
  -2  22 -10    3.81    1.99   0
  -2  27  -9    3.43    2.42   0
  -2  30  -8    4.87    2.40   0
  -2  34  -5   37.59    3.00   0
  -2  35  -3    7.61    2.40   0
  -2  35  -2   16.35    2.50   0
   0  18 -15   -1.25    1.87   0
   0  19 -15   44.43    2.60   0
   0  20 -15    3.96    2.09   0
   0  22 -15   40.89    2.84   0
   0  23 -15   52.05    3.04   0
   0  24 -15   21.55    2.56   0
  -3  17  -3   28.01    1.72   0
  -3  17   0  175.17    2.82   0
  -3  18   1   -0.41    1.07   0
  -3  19  -4   29.76    1.96   0
  -3  19   1  149.17    2.71   0
  -3  20  -4  292.32    4.40   0
  -3  22  -4   -0.88    1.67   0
  -3  22   1   23.00    1.69   0
  -3  23   1   61.90    2.20   0
  -3  25  -3    5.42    1.85   0
  -3  25  -2   53.75    2.59   0
  -3  25  -1    8.99    1.87   0
  -3  25   0    4.99    1.57   0
  -2  26  -9    9.40    2.47   0
  -2  31  -7    6.83    2.61   0
  -1   7  -9  969.91    5.52   0
  -1  11 -11  148.44    2.92   0
  -1  14 -12    6.71    1.58   0
   0  21 -15   -0.57    1.95   0
  -3  17  -1    3.76    1.27   0
  -3  18  -1 1015.43    6.80   0
  -3  18   0   57.20    1.92   0
  -3  19   0  159.72    2.93   0
  -3  20   1    1.05    1.16   0
  -3  21   1    1.20    1.22   0
  -3  23  -2  208.30    3.93   0
  -3  23   0  163.88    3.27   0
  -3  24  -2   64.30    2.57   0
  -3  24  -1    0.29    1.73   0
  -3  24   0  118.71    2.91   0
  -2  25  -9    0.45    2.12   0
  -2  33  -5    1.44    2.33   0
  -2  34  -3    4.31    2.40   0
  -2  34  -2   44.27    2.82   0
  -2  34  -1   37.09    2.63   0
  -1   9 -10   79.00    2.08   0
  -1  15 -12    1.85    1.59   0
  -1  30 -11   -1.25    2.58   0
  -3  19  -1   -0.02    1.30   0
  -3  20  -2    0.10    1.46   0
  -3  20  -1    1.63    1.41   0
  -3  20   0  153.00    2.91   0
  -3  21  -2   16.12    1.76   0
  -3  21   0   88.34    2.41   0
  -3  22  -2  362.28    4.79   0
  -3  22  -1   16.45    1.72   0
  -3  22   0   -0.40    1.34   0
  -3  23  -1  127.54    3.07   0
  -2  18  -9   27.27    2.11   0
  -2  23  -9   10.21    2.27   0
  -2  24  -9  370.13    5.81   0
  -2  28  -8  107.26    3.76   0
  -2  33  -4   14.77    2.57   0
  -1  12 -11   22.42    1.71   0
  -1  16 -12   86.85    2.81   0
   0  14 -14   36.35    2.11   0
   0  27 -14   73.27    3.63   0
  -2  19  -9   31.13    2.23   0
  -2  20  -9  383.79    5.40   0
  -2  21  -9    4.53    1.91   0
  -2  22  -9   11.27    2.12   0
  -2  27  -8   -1.11    2.14   0
  -2  29  -7   67.64    3.37   0
  -2  32  -5   70.97    3.38   0
  -2  33  -3   16.27    2.51   0
  -1  17 -12  123.63    3.25   0
  -1  18 -12  204.19    4.14   0
  -1  23 -12   10.82    2.40   0
  -1  29 -11   10.12    2.54   0
   0   6 -11  136.74    2.21   0
   0  26 -14   21.18    2.77   0
  -2  15  -8  172.07    3.30   0
  -2  32  -4    2.44    2.33   0
  -2  33  -2    5.80    2.13   0
  -2  33  -1   -0.81    2.01   0
  -1   8  -9  279.50    3.17   0
  -1  10 -10    2.22    1.13   0
  -1  13 -11   23.04    1.77   0
  -1  19 -12   80.87    2.94   0
  -1  20 -12    8.71    2.04   0
  -1  21 -12   16.45    2.24   0
  -1  22 -12   98.98    3.44   0
  -1  28 -11   21.19    2.71   0
  -1  31 -10   39.56    3.16   0
   0  11 -13  122.17    2.74   0
   0  16 -14    0.20    1.75   0
   0  25 -14   15.52    2.62   0
   1  24 -16   14.71    2.65   0
  -2  10  -5   14.96    1.18   0
  -2  11  -6  129.93    2.41   0
  -2  13  -7   18.98    1.53   0
  -2  16  -8  151.10    3.22   0
  -2  24  -8    0.06    1.99   0
  -2  25  -8   52.16    2.88   0
  -2  28  -7    0.93    2.13   0
  -2  32  -3   13.33    2.42   0
  -1  27 -11   35.55    2.88   0
  -1  30 -10   22.15    2.95   0
   0  17 -14    2.88    1.80   0
   0  24 -14   80.27    3.44   0
  -2  17  -8    1.52    1.52   0
  -2  18  -8   17.13    1.87   0
  -2  19  -8    5.38    1.94   0
  -2  22  -8    5.94    2.01   0
  -2  23  -8   -2.26    1.97   0
  -2  27  -7   15.87    2.35   0
  -2  29  -6   29.85    2.66   0
  -2  31  -4   20.40    2.56   0
  -2  32  -2   -0.63    2.13   0
  -2  32  -1    5.16    2.01   0
  -1  11 -10  299.33    3.79   0
  -1  14 -11   21.60    1.75   0
  -1  26 -11   40.33    3.03   0
  -1  32  -9   22.36    2.86   0
   0  12 -13   33.56    1.88   0
   0  18 -14   42.93    2.53   0
   0  19 -14  135.54    3.62   0
   0  20 -14    4.45    2.04   0
   0  21 -14    1.31    2.05   0
   0  22 -14    8.76    2.26   0
   0  23 -14    1.83    2.12   0
  -2  12  -6   45.94    1.74   0
  -2  14  -7   51.99    2.00   0
  -2  20  -8  300.04    4.77   0
  -2  21  -8  139.77    3.59   0
  -2  26  -7    6.27    2.21   0
  -2  28  -6    2.56    2.11   0
  -2  31  -3   20.42    2.44   0
  -1   9  -9   48.35    1.71   0
  -1  25 -11   -1.10    2.11   0
  -1  29 -10    0.96    2.41   0
  -1  31  -9   -0.52    2.55   0
  -1  33  -8  160.97    4.74   0
   0   9 -12   75.21    2.06   0
   0  28 -13    3.85    2.43   0
  -2  11  -5  793.26    5.28   0
  -2  15  -7    4.72    1.44   0
  -2  25  -7   23.62    2.46   0
  -2  27  -6   77.92    3.32   0
  -2  30  -4    0.38    2.08   0
  -2  31  -2   21.96    2.39   0
  -2  31   0    2.08    1.83   0
  -1  12 -10   18.58    1.57   0
  -1  16 -11   75.06    2.61   0
  -1  28 -10   12.40    2.68   0
   0   7 -11  201.60    2.70   0
   0  13 -13    2.65    1.51   0
   0  27 -13    8.49    2.56   0
  -2  13  -6  102.15    2.36   0
  -2  16  -7   23.36    1.78   0
  -2  17  -7   20.53    1.90   0
  -2  23  -7   46.34    2.64   0
  -2  24  -7  143.17    3.79   0
  -2  30  -3    4.78    2.15   0
  -1  17 -11   47.99    2.35   0
  -1  18 -11   -0.99    1.74   0
  -1  19 -11  121.63    3.44   0
  -1  27 -10   22.17    2.73   0
  -1  30  -9    1.43    2.29   0
  -1  32  -8    3.03    2.51   0
   0  26 -13    2.74    2.40   0
   1  26 -15   40.04    3.13   0
  -2  12  -5  656.12    4.98   0
  -2  14  -6   -0.96    1.20   0
  -2  18  -7  224.66    3.92   0
  -2  19  -7  545.85    5.94   0
  -2  20  -7   -1.69    1.67   0
  -2  21  -7    3.57    1.81   0
  -2  22  -7   25.57    2.24   0
  -2  26  -6   12.02    2.20   0
  -2  29  -4    9.84    2.15   0
  -2  30  -2   44.98    2.74   0
  -1  10  -9  395.56    4.00   0
  -1  13 -10    9.65    1.44   0
  -1  36  -2   35.85    2.87   0
   0  10 -12   58.11    2.00   0
   0  14 -13    2.60    1.42   0
   0  25 -13   10.32    2.49   0
   1  25 -15   10.16    2.51   0
  -2  11  -4  272.90    3.07   0
  -2  15  -6  702.91    5.84   0
  -2  24  -6    8.30    2.21   0
  -2  25  -6   -0.92    1.90   0
  -2  27  -5    1.25    2.07   0
  -2  29  -3    2.48    1.97   0
  -1  14 -10   73.09    2.40   0
  -1  26 -10    2.12    2.16   0
  -1  29  -9    5.43    2.35   0
  -1  31  -8    0.20    2.31   0
  -1  35  -4    1.56    2.49   0
   0  15 -13  110.40    2.91   0
   0  24 -13   30.80    2.59   0
   1  24 -15   11.96    2.45   0
  -2  13  -5   31.76    1.58   0
  -2  16  -6   15.61    1.60   0
  -2  23  -6   95.61    3.13   0
  -2  26  -5   81.85    3.15   0
  -2  29  -2  200.78    4.21   0
  -2  29  -1    2.70    1.88   0
  -1  11  -9    0.30    1.20   0
  -1  24 -10   -2.45    2.17   0
  -1  25 -10   99.71    3.53   0
  -1  28  -9   91.81    3.60   0
  -1  32  -7   65.84    3.46   0
  -1  34  -5   32.76    2.89   0
  -1  35  -3    4.51    2.42   0
   0   8 -11    2.85    1.08   0
   0  11 -12   99.83    2.46   0
   0  16 -13   80.99    2.69   0
   0  17 -13   -0.36    1.73   0
   0  22 -13   32.30    2.63   0
   0  23 -13  154.02    4.06   0
   1  23 -15   21.36    2.46   0
  -2  12  -4   40.98    1.56   0
  -2  17  -6  105.11    2.72   0
  -2  21  -6   67.26    2.66   0
  -2  22  -6   16.66    2.04   0
  -2  25  -5  112.82    3.42   0
  -2  28  -3   27.62    2.32   0
  -2  28  -2   17.94    2.25   0
  -2  28   1    1.36    1.61   0
  -1   9  -8    5.36    1.03   0
  -1  15 -10   14.88    1.67   0
  -1  16 -10   39.47    2.18   0
  -1  23 -10  118.34    3.59   0
  -1  27  -9   24.74    2.75   0
   0  18 -13  147.96    3.56   0
   0  19 -13   11.83    1.99   0
   0  20 -13    1.14    1.88   0
   0  21 -13   13.37    2.11   0
   1  19 -15    1.35    1.94   0
   1  20 -15  123.08    3.61   0
   1  21 -15   14.07    2.19   0
  -2  14  -5  408.49    4.25   0
  -2  24  -5  303.10    4.91   0
  -2  27  -3    6.12    1.95   0
  -2  28  -1    1.35    1.72   0
  -2  28   0   36.89    2.18   0
  -1  12  -9    4.92    1.31   0
  -1  21 -10    1.62    1.91   0
  -1  22 -10   11.66    2.16   0
  -1  29  -8   77.92    3.41   0
  -1  31  -7    4.18    2.30   0
  -1  33  -5    7.96    2.60   0
   0  30 -11   13.08    2.71   0
   0  32 -10   26.35    3.01   0
   1  27 -14    3.79    2.53   0
  -2  13  -4  178.93    2.76   0
  -2  15  -5  242.57    3.46   0
  -2  22  -5    0.51    1.85   0
  -2  23  -5  104.16    3.17   0
  -2  26  -3    1.95    1.96   0
  -2  27  -2   15.92    2.05   0
  -2  27   0  102.94    2.98   0
  -2  27   1    2.58    1.63   0
  -1  26  -9    1.09    2.09   0
  -1  34  -3   25.91    2.64   0
  -1  34  -2    2.14    2.25   0
   0   9 -11   71.11    1.95   0
   0  13 -12   42.39    2.03   0
   0  29 -11   46.36    3.29   0
   1  26 -14    0.32    2.43   0
  -2  12  -3  214.29    2.73   0
  -2  14  -4  528.85    4.63   0
  -2  16  -5    4.93    1.36   0
  -2  17  -5  168.76    3.16   0
  -2  18  -5    9.30    1.57   0
  -2  19  -5  260.38    4.07   0
  -2  20  -5   69.16    2.51   0
  -2  21  -5   23.52    2.01   0
  -2  25   2    6.64    1.52   0
  -2  26   1  276.61    4.10   0
  -2  27  -1   14.34    1.91   0
  -1  10  -8  296.91    3.38   0
  -1  25  -9   24.90    2.54   0
  -1  28  -8    2.20    2.19   0
  -1  30  -7   -0.57    2.17   0
  -1  33  -4   26.52    2.69   0
  -1  34  -1    0.47    1.92   0
   0   7 -10   32.43    1.32   0
   0  31 -10   49.67    3.30   0
  -2  13  -3  159.47    2.50   0
  -2  23  -4   15.82    1.95   0
  -2  26  -2  225.62    4.16   0
  -2  26   0    3.47    1.68   0
  -1  24  -9  171.59    4.14   0
  -1  27  -8   39.00    2.75   0
  -1  29  -7  101.49    3.79   0
  -1  33  -3   11.57    2.44   0
   0  23 -12  122.91    3.81   0
   0  28 -11   51.68    3.17   0
   1  24 -14    1.95    2.25   0
  -2  15  -4  138.26    2.65   0
  -2  16  -4  782.54    5.94   0
  -2  21  -4   36.84    2.19   0
  -2  22  -4   61.43    2.49   0
  -2  24   2    2.46    1.29   0
  -2  25  -2   24.44    2.05   0
  -2  25   1   42.26    2.07   0
  -1  22  -9    7.58    2.02   0
  -1  23  -9   17.71    2.26   0
  -1  26  -8    2.40    2.30   0
  -1  30  -6   30.01    2.80   0
  -1  32  -4   17.66    2.57   0
  -1  33  -2   23.36    2.51   0
  -1  33  -1    1.55    2.05   0
   0  15 -12   14.75    1.72   0
   0  16 -12   88.74    2.83   0
   0  21 -12   65.58    2.98   0
   0  22 -12   30.83    2.51   0
   0  27 -11    9.10    2.43   0
   0  30 -10   27.25    2.92   0
   0  32  -9   11.55    2.72   0
   1  23 -14   24.94    2.59   0
   1  28 -13   23.75    2.90   0
  -2  13  -2  375.78    3.52   0
  -2  14  -3    6.71    1.16   0
  -2  17  -4   52.07    2.04   0
  -2  18  -4   65.61    2.25   0
  -2  19  -4    4.99    1.50   0
  -2  20   3   40.04    1.56   0
  -2  23   2   59.98    2.01   0
  -2  24  -2    7.73    1.74   0
  -2  24   1    2.14    1.44   0
  -2  25   0  144.01    3.14   0
  -1  19  -9   14.09    2.05   0
  -1  21  -9   -0.93    1.79   0
   0  17 -12    0.33    1.60   0
   0  18 -12    2.25    1.89   0
   0  19 -12   72.72    2.84   0
   0  20 -12   16.38    2.12   0
   1  15 -14   14.61    1.85   0
   1  22 -14   24.11    2.46   0
  -2  15  -3  142.94    2.58   0
  -2  19   3  110.74    2.06   0
  -2  23  -2    6.57    1.61   0
  -2  23   1  151.92    2.97   0
  -2  24  -1    1.26    1.51   0
  -2  24   0   61.22    2.27   0
  -1  25  -8   93.90    3.36   0
  -1  27  -7    9.20    2.41   0
  -1  29  -6    2.87    2.13   0
  -1  31  -4    1.17    2.23   0
  -1  32  -3    8.06    2.18   0
   0   8 -10   58.34    1.68   0
   0  29 -10    6.14    2.38   0
   0  31  -9   -0.06    2.44   0
   1  16 -14  217.71    3.94   0
   1  17 -14   30.39    2.21   0
   1  18 -14   37.20    2.37   0
   1  19 -14    2.44    1.89   0
   1  20 -14   36.85    2.55   0
   1  21 -14    0.95    1.89   0
   1  27 -13    0.49    2.23   0
   2  26 -15    0.77    2.49   0
  -2  14  -2    1.13    0.99   0
  -2  16  -3   88.91    2.23   0
  -2  17  -3  505.37    4.83   0
  -2  18  -3   29.41    1.78   0
  -2  19  -3  180.43    3.25   0
  -2  21   2    1.07    1.18   0
  -2  23  -1   28.49    1.91   0
  -1  24  -8   77.39    3.10   0
  -1  32  -2   23.93    2.36   0
  -1  32  -1    0.32    1.95   0
  -1  32   0   36.34    2.40   0
   0  12 -11    5.66    1.41   0
   0  32  -8    0.37    2.58   0
   1  26 -13   18.00    2.66   0
   2  25 -15   31.66    2.85   0
  -2  15  -2    4.97    1.11   0
  -2  18   2   17.54    1.22   0
  -2  19   2    1.15    1.07   0
  -2  20   2    4.14    1.14   0
  -2  21   1   43.83    1.84   0
  -2  22   0  119.83    2.78   0
  -2  22   1   24.02    1.59   0
  -1  22  -8   17.07    2.30   0
  -1  23  -8  169.80    3.98   0
  -1  26  -7    3.84    2.14   0
  -1  28  -6  170.60    4.27   0
  -1  31  -3   44.29    2.75   0
   0  30  -9    0.77    2.41   0
   0  33  -7   27.67    2.98   0
   0  35  -5    0.59    2.42   0
   0  36  -3   18.24    2.74   0
   0  36  -2    3.00    2.50   0
   2  24 -15   21.73    2.67   0
  -2  15   0    4.69    0.98   0
  -2  16   1   15.64    1.19   0
  -2  19   1    1.08    1.15   0
  -2  20  -1    0.73    1.31   0
  -2  20   1    5.01    1.26   0
  -2  21  -1   85.95    2.43   0
  -2  21   0  475.33    4.78   0
  -1  21  -8  118.76    3.26   0
  -1  25  -7   65.85    2.96   0
  -1  27  -6    0.80    2.22   0
  -1  30  -4   33.65    2.61   0
  -1  31  -2   36.25    2.66   0
  -1  31  -1   26.72    2.39   0
  -1  31   0  226.90    4.32   0
   0   9 -10   96.78    2.10   0
   0  13 -11   28.61    1.70   0
   0  27 -10    2.70    2.30   0
   0  31  -8    2.21    2.52   0
   0  35  -4   40.44    3.13   0
   1  25 -13   56.44    3.03   0
   1  31 -11    0.51    2.52   0
   2  23 -15   24.77    2.69   0
  -2  16   0  225.42    2.86   0
  -2  17   0    7.58    1.14   0
  -2  17   1  136.42    2.29   0
  -2  18  -1    3.12    1.18   0
  -2  18   0  150.77    2.64   0
  -2  18   1  322.95    3.47   0
  -2  19  -1    2.86    1.21   0
  -2  19   0   14.05    1.36   0
  -2  20   0   61.50    2.02   0
  -1  16  -8   38.71    1.99   0
  -1  17  -8   29.37    1.92   0
  -1  18  -8   93.76    2.76   0
  -1  19  -8   22.46    1.98   0
  -1  20  -8   13.67    1.93   0
  -1  24  -7  128.75    3.68   0
  -1  28  -5    2.96    2.23   0
  -1  30  -3   11.37    2.31   0
   0  14 -11   40.82    1.94   0
   0  15 -11    7.25    1.66   0
   0  26 -10   78.18    3.32   0
   0  29  -9   54.20    3.18   0
   0  32  -7  164.68    4.70   0
   0  34  -5   -0.84    2.47   0
   1  12 -13   54.83    2.12   0
   1  24 -13    0.47    2.12   0
   2  22 -15  160.30    4.13   0
  -1  23  -7   19.10    2.32   0
  -1  26  -6   38.12    2.63   0
  -1  30  -2  181.86    4.18   0
   0  10 -10    1.93    1.14   0
   0  17 -11  128.59    3.23   0
   0  18 -11    9.50    1.91   0
   0  19 -11   44.33    2.43   0
   0  20 -11    2.82    1.83   0
   0  28  -9  247.58    5.26   0
   0  30  -8    4.49    2.60   0
   0  35  -3   22.60    2.69   0
   1  13 -13  180.42    3.35   0
   1  23 -13    2.42    2.10   0
   1  27 -12    2.87    2.55   0
   1  30 -11   28.50    2.96   0
   1  32 -10    7.15    2.80   0
   2  20 -15   -1.59    1.99   0
   2  21 -15    3.59    2.06   0
   2  27 -14    9.89    2.65   0
  -1  22  -7   90.08    2.99   0
  -1  29  -3  247.60    4.78   0
  -1  30  -1   17.56    2.22   0
  -1  30   0   42.74    2.42   0
   0  25 -10    0.80    2.07   0
   0  34  -4   28.76    2.89   0
   0  35  -2   58.58    3.08   0
   0  35  -1   44.20    2.79   0
   1  14 -13   12.14    1.72   0
   1  21 -13   -2.66    1.99   0
   1  22 -13    8.37    2.12   0
  -1  13  -7    4.44    1.18   0
  -1  14  -7   41.62    1.85   0
  -1  21  -7   68.04    2.65   0
   0  11 -10   -0.62    1.17   0
   0  24 -10  104.15    3.49   0
   0  29  -8  101.84    3.86   0
   0  31  -7    0.42    2.27   0
   1   9 -12    1.83    1.22   0
   1  15 -13   24.43    1.96   0
   1  16 -13   78.65    2.71   0
   1  18 -13   48.81    2.56   0
   1  19 -13   32.56    2.40   0
   1  26 -12    1.40    2.21   0
   1  29 -11   41.09    3.09   0
   1  31 -10   12.34    2.81   0
   2  29 -13    8.46    2.77   0
  -1  15  -7  141.11    2.83   0
  -1  16  -7   -1.00    1.43   0
  -1  20  -7  115.81    3.09   0
  -1  24  -6   66.32    2.83   0
  -1  26  -5   59.83    2.82   0
  -1  28  -3   61.49    2.94   0
  -1  29  -2   -0.66    1.89   0
  -1  29  -1   11.65    2.06   0
  -1  29   1   18.39    1.92   0
   0  23 -10   -1.11    1.99   0
   0  34  -3    2.92    2.26   0
   1  17 -13   60.46    2.50   0
   1  25 -12    1.56    2.31   0
   2  25 -14   10.25    2.51   0
  -1  11  -6    0.46    1.00   0
  -1  17  -7   68.99    2.31   0
  -1  18  -7   13.43    1.66   0
  -1  23  -6    0.53    1.79   0
  -1  25  -5   44.98    2.69   0
  -1  29   0   52.39    2.43   0
   0  12 -10   45.16    1.80   0
   0  26  -9    3.36    2.17   0
   0  28  -8   29.10    2.84   0
   0  30  -7   11.45    2.48   0
   0  31  -6   11.18    2.58   0
   0  33  -4    2.84    2.25   0
   0  34  -2    5.87    2.22   0
   0  34  -1    3.54    2.13   0
   1  28 -11   45.06    3.15   0
   1  32  -9   19.62    2.99   0
   2  24 -14    1.29    2.25   0
   2  28 -13    5.17    2.56   0
  -1  12  -6  407.84    3.91   0
  -1  22  -6   12.59    1.98   0
  -1  27  -3    1.11    2.01   0
  -1  28  -2   32.96    2.32   0
   0  13 -10   18.49    1.50   0
   0  14 -10   36.19    1.91   0
   0  25  -9   -0.14    2.03   0
   1  10 -12    0.48    1.19   0
   1  24 -12  186.55    4.43   0
   1  30 -10    2.15    2.38   0
   1  33  -8   28.85    3.15   0
   2  23 -14   41.66    2.80   0
   3  26 -15   30.46    3.02   0
  -1  13  -6   47.32    1.71   0
  -1  21  -6  349.43    4.87   0
  -1  24  -5  266.35    4.57   0
  -1  28  -1    4.16    1.82   0
  -1  28   0   13.24    1.95   0
  -1  28   1   75.71    2.56   0
   0   9  -9    0.47    0.94   0
   0  16 -10    6.22    1.62   0
   0  17 -10    2.48    1.66   0
   0  24  -9   53.52    2.93   0
   0  27  -8    0.04    2.10   0
   0  29  -7   53.38    3.15   0
   0  33  -3    9.11    2.22   0
   1  11 -12  131.27    2.69   0
   1  23 -12   -0.34    2.02   0
   1  34  -7   73.59    3.71   0
   2  22 -14    7.47    2.23   0
   2  27 -13   56.39    3.31   0
  -1  14  -6   37.23    1.68   0
  -1  19  -6   32.11    1.95   0
  -1  23  -5   33.18    2.27   0
  -1  25  -4   -0.90    1.82   0
  -1  27  -2    1.63    1.74   0
   0  30  -6   36.61    2.83   0
   0  33  -2    0.56    2.08   0
   0  33  -1    3.77    2.11   0
   0  33   0    0.50    1.97   0
   1  22 -12    9.81    2.13   0
   1  29 -10   12.88    2.53   0
   1  31  -9    7.42    2.53   0
   2  21 -14    6.61    2.09   0
   3  25 -15   12.77    2.53   0
  -1  15  -6    1.62    1.23   0
  -1  16  -6  335.33    4.12   0
  -1  17  -6   63.93    2.24   0
  -1  18  -6    1.20    1.39   0
  -1  22  -5   73.80    2.64   0
  -1  24  -4   81.56    2.94   0
  -1  27  -1  440.62    5.49   0
  -1  27   0   85.78    2.79   0
  -1  27   1   37.67    2.12   0
   0  10  -9  116.67    2.23   0
   0  23  -9   22.87    2.29   0
   0  26  -8   66.55    3.13   0
   0  32  -3   99.45    3.61   0
   1  12 -12  550.66    5.18   0
   1  20 -12  312.07    5.04   0
   1  21 -12  108.33    3.39   0
   1  32  -8   43.21    3.23   0
   1  35  -5   13.98    2.85   0
   1  36  -3   -2.51    2.57   0
   2  20 -14    5.61    2.00   0
   2  26 -13    3.10    2.30   0
   3  24 -15   45.87    3.00   0
  -1  21  -5   64.78    2.45   0
  -1  26  -2  104.51    3.05   0
  -1  26   2   97.57    2.57   0
   0  11  -9   25.40    1.48   0
   0  22  -9    0.47    1.83   0
   0  25  -8   41.96    2.84   0
   0  29  -6   -1.28    2.14   0
   0  31  -4   16.93    2.56   0
   1   8 -11   13.80    1.24   0
   1  13 -12   13.22    1.51   0
   1  14 -12  138.89    3.05   0
   1  19 -12    2.52    1.93   0
   1  28 -10   94.28    3.66   0
   1  30  -9    1.74    2.44   0
   1  33  -7    5.81    2.61   0
   1  36  -2   19.71    2.78   0
   2  16 -14    7.37    1.84   0
   2  17 -14   59.45    2.63   0
   2  18 -14   55.68    2.64   0
   2  19 -14   96.28    3.20   0
   2  25 -13   18.02    2.59   0
   2  31 -11    0.12    2.52   0
   3  23 -15   23.39    2.59   0
  -1  12  -5  940.36    5.59   0
  -1  20  -5   41.13    2.11   0
  -1  23  -4    1.36    1.65   0
  -1  26   0   17.24    1.93   0
  -1  26   1   75.17    2.50   0
   0  21  -9   11.25    1.98   0
   0  27  -7   35.75    2.72   0
   0  32  -2   -0.44    1.99   0
   0  32  -1    1.62    1.99   0
   1  15 -12   17.02    1.72   0
   1  16 -12   57.83    2.34   0
   1  17 -12    0.19    1.57   0
   1  18 -12   41.25    2.32   0
   1  27 -10   34.68    2.90   0
   1  31  -8   15.63    2.80   0
   1  35  -4   37.09    3.04   0
   1  36  -1    2.22    2.48   0
   3  22 -15   12.77    2.40   0
   3  27 -14    4.65    2.58   0
  -1  18  -5  138.61    2.97   0
  -1  19  -5    0.35    1.44   0
  -1  22  -4    8.69    1.73   0
  -1  25  -2   27.05    2.08   0
   0  12  -9   38.52    1.67   0
   0  13  -9    9.28    1.38   0
   0  20  -9   92.76    2.96   0
   0  24  -8    6.36    2.07   0
   0  31  -3   37.60    2.64   0
   0  32   0   32.47    2.32   0
   1  29  -9  143.78    4.30   0
   1  32  -7    0.72    2.58   0
   1  34  -5    3.71    2.49   0
   2  24 -13  139.01    3.99   0
   2  30 -11   11.37    2.71   0
   3  21 -15   -0.50    2.12   0
  -1  14  -5  149.67    2.61   0
  -1  15  -5  154.79    2.77   0
  -1  17  -5   85.23    2.40   0
  -1  21  -4  127.42    3.01   0
  -1  25  -1    1.12    1.54   0
   0  14  -9    2.03    1.27   0
   0  23  -8  129.91    3.55   0
   0  26  -7    6.61    2.12   0
   1  35  -3    5.19    2.43   0
   2  27 -12   -2.95    2.29   0
   3  26 -14   20.17    2.68   0
  -3   2  -9   66.57    2.20   0
  -3   4  -6  242.42    3.18   0
  -2   2  -8  801.56    5.62   0
   0  -6 -12   69.79    2.01   0
   0  -2  -9    4.51    1.04   0
   1  -6 -10   45.85    1.40   0
   1  -4  -8    1.26    0.66   0
  -5   5  -5   34.83    1.78   0
  -5   6  -1   12.85    1.13   0
  -3   3  -8  466.05    4.71   0
  -2   4  -4   50.94    1.33   0
  -1  -2 -11  457.27    4.58   0
  -1   2  -6   -0.66    0.81   0
   0  -3 -10   75.23    1.81   0
  -5   6  -2  261.89    3.08   0
  -2   3  -7   57.00    1.80   0
   0  -4 -11   80.98    2.04   0
   0  -1  -8   35.48    1.25   0
  -5   6  -3  305.01    3.52   0
  -4   5   3  143.15    1.20   0
  -4   6  -2   43.45    1.39   0
  -2   4  -5  345.47    3.21   0
  -1  -3 -12    7.99    1.43   0
  -4   6  -3   75.33    1.82   0
  -3   5  -5  312.83    3.41   0
   0  -5 -12   -0.24    1.19   0
   1  -3  -7  112.19    1.42   0
  -6   6  -3    4.32    1.27   0
  -5   6  -4  933.88    6.32   0
  -4   6  -4   25.04    1.49   0
  -1   2  -7  384.17    3.45   0
  -1   3  -3   30.89    0.88   0
  -3   3  -9   26.37    1.79   0
  -3   5  -6   11.82    1.31   0
  -2   3  -8  463.08    4.42   0
  -2   4  -6  197.47    2.72   0
  -1   3  -4  286.52    2.37   0
  -1   3  -2   61.80    0.98   0
   0  -2 -10    1.60    1.10   0
   2  -7  -7    2.57    0.47   0
  -5   6  -5   39.42    1.84   0
  -4   6  -5   14.53    1.45   0
  -3   4  -8   22.15    1.65   0
  -1  -2 -12   20.75    1.72   0
  -1   3  -5   65.21    1.41   0
   0  -6 -13   15.87    1.53   0
   0  -3 -11  273.43    3.35   0
   1  -4  -9    0.34    0.80   0
   2  -7  -3    3.12    0.26   0
   0  -4 -12   65.20    2.03   0
   0   1  -3  722.86    2.71   0
   1  -6 -11   23.65    1.29   0
   1  -2  -5  513.28    2.31   0
  -3   5  -7   95.10    2.35   0
  -3   6  -2 1009.36    4.87   0
  -2   2 -10   92.93    2.47   0
  -2   4  -7  132.75    2.47   0
  -1   2  -8    8.01    1.20   0
   0   1  -5  504.75    2.92   0
   1  -3  -8  249.24    2.29   0
  -5   7  -3   61.33    1.93   0
  -5   7  -2  622.69    4.68   0
  -5   7  -1 1689.38    7.08   0
  -3   6  -1  223.88    2.18   0
  -2   3  -9  141.96    2.80   0
  -2   5  -4  563.77    3.83   0
  -2   5  -3   31.16    1.08   0
  -1   3  -6  369.15    3.18   0
  -3   4  -9    7.62    1.51   0
  -2   5  -2  363.18    2.61   0
  -1   0 -11  160.34    2.95   0
  -1   3  -1  614.66    2.40   0
   0   1  -6  102.60    1.57   0
   1  -2  -6   25.96    0.78   0
  -5   7  -4  616.70    5.25   0
  -4   7  -3   62.63    1.80   0
  -4   7  -2   32.99    1.38   0
  -2   4  -8  219.78    3.22   0
  -2   5  -5    0.09    0.86   0
  -1  -1 -12  435.67    4.73   0
  -1   3  -7   37.63    1.45   0
   0  -2 -11   53.23    1.84   0
   0  -1 -10    5.37    1.18   0
  -5   7  -5   35.31    1.89   0
  -4   7  -1   11.34    1.04   0
  -3   5   2  868.71    2.73   0
  -3   6  -6   20.79    1.49   0
  -2   5  -6  325.88    3.45   0
  -1   2  -9 1280.67    7.01   0
   0  -3 -12   67.01    2.08   0
   1  -5 -11  112.11    2.10   0
   1  -4 -10  261.41    2.77   0
   2  -7  -8  224.02    1.71   0
  -4   7  -5   12.37    1.40   0
   0   0  -9    1.98    1.00   0
   0   1  -2 1325.42    3.08   0
   1  -3  -9 1627.89    6.18   0
   1  -2  -7 1814.89    5.51   0
  -1   3  -8   69.99    1.89   0
   0  -4 -13   30.34    1.75   0
  -3   6  -7    2.37    1.27   0
  -2   4  -9  287.86    3.82   0
  -2   5  -7  115.51    2.38   0
  -1   0 -12    0.24    1.49   0
   1  -4   0 1098.84    2.72   0
  -1   4  -5   38.60    1.23   0
  -1   4  -4  132.08    1.78   0
   0  -1 -11   14.66    1.40   0
  -5   8  -4  125.79    2.69   0
  -5   8  -3  242.87    3.29   0
  -5   8  -2  309.28    3.44   0
  -3   6  -8   15.24    1.57   0
  -2   5  -8   39.54    1.80   0
  -1   4  -3  341.87    2.46   0
   0  -2 -12   35.52    1.71   0
   0   0 -10  312.63    3.47   0
   1  -2  -8 1324.67    5.21   0
  -5   8  -1   49.55    1.61   0
  -3   7  -2  339.80    2.99   0
  -2   4 -10   15.38    1.61   0
  -1   3  -9  628.06    5.07   0
   0  -3 -13   31.72    1.80   0
   1  -4 -11  276.45    3.08   0
   1  -3 -10   73.98    1.76   0
  -5   8  -5   51.50    2.06   0
  -4   8  -4    4.54    1.30   0
  -4   8  -3    6.00    1.19   0
  -3   7  -6  229.31    3.29   0
  -2   6  -5  903.45    5.33   0
  -2   6  -3  158.39    2.07   0
  -1   4  -7   12.08    1.20   0
   0   1  -9   19.02    1.27   0
   0   2  -6  837.56    4.28   0
   0   2  -5    8.45    0.73   0
  -4   8  -5   -0.48    1.23   0
  -4   8  -2    5.86    1.09   0
  -2   6  -6 1200.63    6.54   0
   1  -2  -9    9.06    1.00   0
  -4   8  -6   15.96    1.65   0
  -3   7  -7   28.45    1.72   0
  -2   6  -7  171.11    2.85   0
  -1   4  -8   86.15    2.10   0
  -1   4  -2  313.11    2.12   0
   0  -1 -12    0.84    1.32   0
   0   2  -4   92.36    1.27   0
  -3   7  -1    0.10    0.70   0
   0  -2 -13    0.26    1.39   0
   1  -1  -6  103.85    1.32   0
  -4   8  -1    1.45    0.95   0
  -3   7  -8  187.22    3.34   0
   0   1 -10    6.48    1.18   0
   1  -4 -12  149.72    2.56   0
   1  -3 -11  731.04    4.89   0
   1  -1  -7  718.74    3.61   0
   2  -6  -8    0.11    0.57   0
  -2   5 -10    0.33    1.38   0
  -2   6  -8   65.03    2.02   0
  -1   4  -9    6.58    1.32   0
   1  -2 -10    7.55    1.15   0
  -5   9  -5    0.57    1.47   0
  -5   9  -3   45.32    1.75   0
  -3   2   5  544.57    1.64   0
  -1   5  -6  178.37    2.48   0
  -1   5  -5    2.77    0.84   0
   0   2  -3 1840.32    4.59   0
   1  -1  -8  573.42    3.57   0
  -3   8  -6   -0.73    1.26   0
  -3   8  -3  199.55    2.65   0
  -2   6  -9 1564.41    8.73   0
  -1   5  -7   87.45    2.02   0
   0  -1 -13    1.30    1.43   0
   0   0 -12  385.09    4.30   0
   2  -8  -3  170.54    1.08   0
  -4   9  -5    2.64    1.32   0
  -4   9  -4  127.30    2.52   0
  -3   8  -7    3.27    1.38   0
  -2   7  -6  312.16    3.56   0
  -2   7  -5  488.14    4.09   0
   0   1 -11   12.49    1.36   0
   1  -1  -9 1036.26    5.17   0
  -5   9  -1   16.03    1.21   0
  -4   6   3  217.18    1.43   0
  -4   9  -6    6.62    1.46   0
  -4   9  -3   34.52    1.52   0
  -2   7  -7 1262.02    7.25   0
  -2   7  -4  717.37    4.58   0
  -1   5  -8    5.24    1.24   0
   0   2 -10   -0.44    1.23   0
   1  -3 -12  223.98    3.05   0
   1  -2 -11  276.16    3.20   0
  -4   9  -2  455.17    3.90   0
  -3   8  -2  871.21    4.78   0
  -2   6 -10   77.16    2.48   0
  -1   5  -3 2280.78    6.46   0
   0   3  -7  123.59    1.99   0
   0   3  -6  313.52    2.76   0
  -2   7  -8   41.93    1.89   0
  -1   4  -1    0.74    0.42   0
  -1   5  -9    4.59    1.27   0
   0   3  -5  175.57    1.96   0
   1  -1 -10  643.54    4.45   0
  -5  10  -4  172.03    3.09   0
   0   0 -13   -0.76    1.32   0
   0   1 -12    0.06    1.32   0
  -2   7  -9   97.15    2.58   0
  -1   5 -10   91.47    2.44   0
   0   2 -11   50.54    1.88   0
   1   0  -8    0.20    0.78   0
   1   0  -7  373.82    2.73   0
  -4   9  -1    3.05    0.99   0
  -3   8  -1  372.48    2.94   0
  -3   9  -4   91.58    2.16   0
  -1   6  -7   45.13    1.69   0
  -1   6  -6  107.45    2.09   0
   0   3  -4   72.66    1.22   0
   1  -2 -12  603.84    4.86   0
   1   0  -6   -0.25    0.56   0
   2  -5  -8    8.54    0.66   0
   2  -5  -7  244.43    1.59   0
  -5  10  -2   14.48    1.33   0
  -4  10  -6  166.26    3.19   0
  -4  10  -5  152.90    2.93   0
  -4  10  -4   47.64    1.87   0
  -2   8  -6   29.97    1.61   0
  -1   6  -8  140.86    2.64   0
  -1   6  -5  254.34    2.74   0
   1  -1 -11    0.20    1.14   0
   1   0  -9   63.96    1.62   0
  -4   8   1  238.85    2.15   0
  -3   9  -8   -0.52    1.41   0
  -2   8  -7  133.65    2.67   0
  -2   8  -5  387.62    3.77   0
   0   1 -13    1.87    1.40   0
   2  -5  -9  158.72    1.75   0
  -4  10  -3   52.71    1.76   0
  -2   8  -8   75.47    2.29   0
  -2   8  -4   47.24    1.54   0
  -1   5  -2 1576.43    4.89   0
  -1   6  -9  433.53    4.49   0
  -1   6  -4    0.37    0.82   0
   0   2  -2  465.48    2.02   0
   0   4  -7   78.45    1.71   0
   1   0 -10    1.12    1.06   0
  -3   6   2   41.45    0.75   0
  -2   8  -9    3.38    1.49   0
   0   3 -11  268.37    3.61   0
   0   4  -6   94.75    1.70   0
  -4  10  -2   76.97    1.90   0
  -1   6 -10  105.71    2.60   0
   1  -1 -12    1.41    1.21   0
   2  -5  -6   38.59    0.61   0
  -5  11  -3  327.28    3.85   0
   0   2 -13    1.02    1.54   0
   0   4  -5 2320.79    6.95   0
   1   0 -11   36.45    1.63   0
  -4  11  -6   90.57    2.60   0
  -1   6 -11   -1.06    1.42   0
  -1   7  -8   24.08    1.60   0
  -1   7  -7    9.91    1.31   0
  -1   7  -6   52.81    1.67   0
   0   3 -12   66.53    2.22   0
   0   3  -3 2448.55    5.62   0
   1   1  -9 1045.82    5.46   0
   1   1  -8  575.00    3.79   0
   1   1  -7  715.72    3.86   0
  -4  11  -5    4.64    1.40   0
  -3  10  -4   12.17    1.31   0
  -2   9  -7   23.79    1.65   0
  -1   6  -3    8.13    0.72   0
  -1   7  -9  970.79    6.70   0
  -3   5   3  261.56    1.10   0
  -2   9  -8    1.99    1.38   0
  -2   9  -5   91.15    2.12   0
  -1   7  -5  553.04    4.06   0
   1  -1 -13   18.49    1.52   0
   1   0 -12    0.72    1.22   0
   1   1 -10  648.00    4.65   0
   2  -4  -9  992.08    4.19   0
   2  -4  -8  125.06    1.43   0
  -4  10  -1   40.63    1.43   0
  -4  11  -3  143.05    2.61   0
  -2   9  -9   49.98    2.15   0
  -1   7 -10  681.74    5.92   0
  -3   9  -1    3.76    0.82   0
  -3  10  -3   81.98    1.92   0
   0   4  -4   17.88    0.84   0
   0   5  -7  306.32    3.16   0
   1   1 -11   -0.44    1.23   0
  -5  12  -4  362.68    4.31   0
  -1   7  -4    2.52    0.85   0
   0   4 -12   64.39    2.23   0
   2  -4  -7  238.64    1.65   0
  -1   8  -8  141.63    2.75   0
  -1   8  -7   40.74    1.72   0
   1   0 -13    2.45    1.33   0
  -5  12  -3   56.73    1.99   0
  -4  11  -2   16.79    1.34   0
  -4  12  -5  136.49    2.94   0
  -2  10  -8  260.42    3.82   0
  -2  10  -7  401.48    4.44   0
  -1   5  -1  190.69    1.58   0
  -1   8  -9  286.76    3.88   0
   0   5 -11  128.62    2.76   0
   1   2  -9    7.82    1.06   0
   1   2  -8 1309.44    5.79   0
   2  -8  -4    0.64    0.28   0
  -4   8   2    1.66    0.59   0
  -4   9   1    6.42    0.80   0
  -3  11  -4    0.93    1.26   0
  -2  10  -9    0.70    1.51   0
  -2  10  -6   98.49    2.37   0
  -1   6  -2  134.57    1.60   0
  -1   8 -10   34.78    1.93   0
  -1   8  -6  133.02    2.34   0
   0   5  -5  255.82    2.50   0
   1   2 -10    6.36    1.13   0
  -4  12  -4    3.67    1.32   0
   0   5 -12   -0.46    1.51   0
   1   2 -11  273.97    3.43   0
   2  -3 -10  339.20    2.86   0
   2  -3  -9   35.42    1.09   0
  -2  10  -5   15.50    1.38   0
  -1   8  -5  300.43    3.17   0
   0   6  -8   45.79    1.68   0
   1   1 -13   19.19    1.61   0
   2  -3  -8   28.23    0.91   0
  -4  12  -3  713.01    5.38   0
  -1   7  -3   42.71    1.20   0
   0   6  -7 1148.79    6.04   0
  -5  13  -4    0.35    1.42   0
  -4   7   3   17.80    0.62   0
  -4  11  -1    5.64    1.08   0
  -3  12  -6  193.82    3.32   0
  -1   9  -9   49.03    2.03   0
  -1   9  -8    7.19    1.45   0
  -2  11  -8  293.57    4.10   0
  -2  11  -7  845.70    6.41   0
  -1   9 -10   77.91    2.47   0
  -1   9  -7    6.35    1.36   0
   0   3  -2   59.56    0.87   0
   0   4  -3   53.83    1.01   0
   0   6  -6  189.97    2.44   0
   1   1 -14   10.14    1.60   0
   1   3  -9 1622.80    7.09   0
   1   3  -8  250.20    2.74   0
  -5  13  -3    1.60    1.29   0
  -4  13  -5    4.57    1.45   0
  -2  11  -6  136.26    2.76   0
  -1   9  -6    0.98    1.15   0
   0   5  -4 1642.95    5.62   0
   0   6 -12   67.69    2.33   0
   1   2 -13  331.90    4.13   0
   1   3 -11  722.94    5.41   0
  -4  12  -2  201.76    2.84   0
  -3  10  -1   48.50    1.34   0
   0   7  -9   52.55    1.91   0
   2  -3  -7  203.30    1.61   0
   2  -2 -10   61.38    1.50   0
   2  -2  -9    8.36    0.88   0
  -4  13  -4   14.30    1.47   0
  -3  12  -4  256.32    3.38   0
   0   7  -8   38.63    1.65   0
   1   3 -12  228.26    3.40   0
  -3  11  -2 1025.47    5.60   0
  -1   9  -5  144.80    2.39   0
   0   6  -5  787.27    4.40   0
   0   7  -7  235.16    2.98   0
   1   2 -14    0.61    1.53   0
  -3  13  -6   19.87    1.69   0
  -1  10 -10    0.54    1.49   0
  -1  10  -9  383.80    4.56   0
  -1  10  -8  287.31    3.85   0
   1   3 -13    0.68    1.41   0
   1   4 -10  258.48    3.28   0
   2  -2  -8  596.56    3.15   0
  -4  13  -3    0.31    1.23   0
  -3   7   2  186.78    1.42   0
  -2  12  -8    3.84    1.52   0
  -2  12  -7  236.98    3.62   0
  -1   7  -2   97.17    1.47   0
  -1  10  -7  279.10    3.62   0
   1   4 -11  273.72    3.51   0
  -4  14  -5   40.69    2.06   0
  -3  12  -3    1.62    1.10   0
  -1   8  -3 1705.03    6.29   0
   0   7  -6  246.71    2.86   0
   1   4 -12  149.32    2.92   0
   1   4  -8    1.63    0.98   0
   2  -1 -10  741.82    4.35   0
  -4  12  -1   47.20    1.57   0
  -2  12  -6   43.08    1.88   0
  -1   6  -1  494.44    2.63   0
   0   8  -9   33.10    1.72   0
   0   8  -8  795.94    5.66   0
   2  -1 -11   25.94    1.31   0
   2  -1  -9   77.76    1.52   0
  -4  14  -4   60.13    2.13   0
  -1   9  -4  239.83    2.74   0
   1   4 -13    6.79    1.55   0
  -4  13  -2   68.61    1.94   0
  -3  13  -4  162.21    2.83   0
  -1  11  -9    0.57    1.44   0
   0   5  -3 1148.77    4.32   0
   0   6  -4  154.46    1.93   0
   0   8  -7  295.12    3.37   0
   1   5 -10  108.42    2.36   0
  -4   9   2    8.24    0.70   0
  -3  11  -1  173.33    2.29   0
  -3  14  -6   96.86    2.67   0
  -2   9  -1  125.35    1.73   0
  -1  10  -5  371.54    3.69   0
  -1  11  -8   44.99    1.99   0
   0  -3   1  365.55    1.60   0
   0   7  -5   11.17    0.99   0
   1   5 -11  108.62    2.44   0
   1   5  -9  533.59    4.36   0
   2  -2  -7  365.66    2.21   0
  -3  12  -2  250.86    2.98   0
  -2  13  -7   17.60    1.68   0
  -1  11  -7  682.82    5.56   0
   1   5 -12   69.26    2.22   0
   2   0 -11   -0.60    1.04   0
   2   0 -10  120.13    2.01   0
  -4  14  -3   69.82    2.11   0
   0   8  -6   23.19    1.32   0
   0   9 -10   95.61    2.53   0
   1   0  -3   83.73    0.81   0
   1   5 -13    2.22    1.51   0
  -3  13  -3    3.11    1.23   0
  -1  11  -6    2.09    1.24   0
   0   4  -2  190.34    1.56   0
   0   9  -8   41.91    1.81   0
   2   0  -9    0.75    0.85   0
  -1   9  -3   55.00    1.41   0
  -1  12  -9    5.37    1.52   0
   1   6 -11   23.53    1.68   0
   1   6 -10   42.04    1.83   0
  -4  15  -4   13.50    1.61   0
  -1   8  -2  642.21    3.62   0
  -1  10  -4  558.72    4.20   0
  -1  12  -8  563.95    5.40   0
   0   9  -7    2.02    1.22   0
   1   6 -12  749.35    6.07   0
   2   1 -11   27.83    1.44   0
  -4  13  -1   10.83    1.19   0
  -3  14  -4  156.73    2.84   0
  -3  15  -6   -0.46    1.41   0
   1   2  -4  335.24    2.10   0
   1   6 -13   -0.03    1.52   0
   2   1 -12    4.06    1.18   0
   2   1 -10  738.93    4.60   0
  -4  14  -2    1.41    1.15   0
  -2   2   3  105.34    0.53   0
  -1  11  -5  255.86    3.22   0
   0   7  -4  248.54    2.47   0
   0   8  -5  521.76    3.87   0
   0  10 -10    2.40    1.41   0
   0  10  -9  115.19    2.65   0
   2  -1  -7  254.72    1.97   0
   2   0  -8   27.59    1.02   0
  -2  11  -2   35.30    1.31   0
   2   1  -9   74.94    1.61   0
  -3  12  -1 1109.29    5.54   0
  -3  13  -2    0.79    1.15   0
  -3  15  -5   19.81    1.66   0
  -2  10  -1  279.25    2.56   0
  -1   7  -1    2.33    0.56   0
  -1  12  -6  413.02    4.28   0
   0   6  -3 1690.65    5.50   0
   0   9  -6   88.09    2.02   0
   0  10  -8  723.08    5.62   0
   1   7 -12    0.18    1.49   0
   1   7 -11   70.00    2.19   0
   1   7 -10  924.33    6.26   0
  -3  14  -3  188.63    2.95   0
  -1  13  -8    5.80    1.48   0
   2   2 -12 1534.66    7.59   0
   2   2 -11   41.03    1.56   0
   0  10  -7   70.31    2.04   0
   0  11 -10    1.65    1.41   0
   1   4  -5    1.81    0.66   0
   2   2 -10   59.79    1.65   0
  -4  16  -4   20.95    1.59   0
  -3  15  -4  372.76    4.25   0
  -1  10  -3 1180.96    5.64   0
  -1  11  -4   31.78    1.45   0
   0  11  -9   26.28    1.75   0
   2   1  -8   48.36    1.22   0
  -3   8   2  880.88    3.05   0
  -1  12  -5  929.02    5.99   0
   1   8 -11   13.63    1.53   0
   2   0  -7    0.24    0.58   0
   2   2  -9    8.89    1.04   0
   2   3 -12   11.66    1.44   0
  -4  14  -1    5.73    1.04   0
  -4  15  -2    1.12    1.19   0
  -1   9  -2  164.41    2.00   0
   0   5  -2 5548.43    8.60   0
   0   8  -4  330.05    2.93   0
   0   9  -5    1.89    1.04   0
   0  11  -8  246.36    3.52   0
   1   8 -10    4.80    1.33   0
   2   3 -11   21.72    1.40   0
  -3  16  -5  119.94    2.78   0
  -2  13  -3  166.11    2.64   0
  -1  13  -6   50.70    1.94   0
   0  10  -6    7.20    1.23   0
   1   3  -4  363.45    2.31   0
   2   3 -10  341.12    3.40   0
  -4  16  -3   45.78    1.86   0
  -3  14  -2  809.88    5.34   0
  -2  12  -2  198.55    2.54   0
  -2  14  -4  532.63    4.75   0
  -1  14  -8    6.53    1.52   0
   0   3  -1  387.07    1.74   0
   0  11  -7   92.33    2.27   0
   1   1  -3 1418.96    3.43   0
   1   6  -6  523.73    3.70   0
  -3   6   3  245.43    1.03   0
  -3  13  -1  656.98    4.42   0
  -3  15  -3  134.90    2.62   0
   0  12  -9   36.50    1.93   0
   1   9 -11   92.49    2.54   0
  -3  16  -4  150.68    2.95   0
  -2  11  -1  244.99    2.51   0
  -1  14  -7   39.59    1.91   0
   1   5  -5  597.96    3.53   0
   2  -1  -6   42.11    0.82   0
   2   4 -13   18.45    1.57   0
  -1  11  -3  276.88    2.94   0
  -1  13  -5   97.45    2.30   0
   0  12  -8    0.37    1.32   0
   2   1  -7  247.25    2.13   0
   2   4 -10   14.73    1.32   0
  -3  17  -5    2.27    1.58   0
   0  10  -5  395.83    3.66   0
   0  11  -6  324.08    3.62   0
  -1  14  -6   40.63    1.87   0
   0   9  -4  379.94    3.25   0
   1  10 -11   52.14    2.17   0
   2   5 -13   32.82    1.80   0
   2   5 -12    2.93    1.30   0
   2   5 -11   -0.48    1.20   0
  -2  14  -3    6.90    1.28   0
   0  12  -7    0.30    1.26   0
   0  13  -9    6.57    1.49   0
   1   4  -4  433.03    2.66   0
   1   7  -6 1283.37    5.92   0
   2   3  -8   25.72    1.10   0
   2   4  -9  973.66    5.37   0
  -2  13  -2  386.52    3.57   0
  -2  15  -4  141.14    2.70   0
  -1  15  -7  139.23    2.97   0
   0   6  -2  115.35    1.44   0
   2   5 -10   28.71    1.52   0
  -3  16  -3  225.02    3.24   0
  -3  17  -4   10.68    1.58   0
  -2  16  -5    3.23    1.37   0
   0   8  -3  261.46    2.46   0
   0  13  -8   25.26    1.72   0
   1   6  -5    7.64    0.82   0
   2   0  -6   27.65    0.77   0
   2   2  -7  362.91    2.69   0
   2   6 -13  274.61    3.83   0
   2   6 -12  218.93    3.34   0
  -3   2   4   96.94    0.78   0
  -3  14  -1 1066.58    5.70   0
  -1  13  -4   30.96    1.53   0
  -1  14  -5  152.57    2.78   0
   1   2  -3  196.09    1.45   0
   2   6 -11  183.59    2.99   0
  -2  12  -1  311.97    2.90   0
   0  11  -5 1683.25    7.52   0
   0  12  -6  234.03    3.22   0
   1   9  -7    1.70    1.10   0
   2   4  -8  120.19    1.95   0
   2   5  -9  152.10    2.40   0
  -3   9   2 1021.53    3.42   0
   0  10  -4   13.34    1.10   0
   1   8  -6  113.28    2.06   0
   1  10  -8   33.26    1.66   0
   2   6 -10    7.62    1.27   0
  -2  16  -4  780.51    5.92   0
  -1  16  -7   -1.63    1.40   0
   0   4  -1 1458.98    3.69   0
   0  14  -8   45.78    2.01   0
   2   3  -7  191.85    2.12   0
  -2  15  -3  140.86    2.55   0
  -2  17  -5  164.89    3.16   0
   1   5  -4  168.98    1.82   0
   2   1  -6   40.20    0.92   0
   2   7 -11   74.15    2.12   0
  -3  16  -2   10.93    1.30   0
  -3  17  -3   29.96    1.70   0
  -3  18  -4   33.74    1.90   0
  -2  14  -2    0.64    1.09   0
   2   5  -8    7.01    1.05   0
   2   6  -9   23.42    1.41   0
  -2   1   3   46.18    0.52   0
  -1  14  -4   -0.84    1.15   0
   0   7  -2  318.84    2.39   0
   0   9  -3  762.33    4.24   0
   0  12  -5    7.79    1.27   0
   0  13  -6   29.53    1.64   0
   0  14  -7   67.18    2.18   0
   1  10  -7  803.78    5.49   0
   1  11  -8  228.80    3.29   0
   2   8 -12   69.44    2.28   0
  -3  15  -1  116.75    2.16   0
  -2  11   0  401.60    2.90   0
   1   9  -6  654.00    4.59   0
   2   8 -11  302.68    3.86   0
  -2  13  -1  396.84    3.38   0
   0  11  -4  529.51    4.10   0
   0  15  -8   -0.07    1.46   0
   1   3  -3  244.45    1.74   0
   1  12  -9  279.99    3.84   0
   2   4  -7  226.78    2.38   0
  -2   6   2   18.91    0.45   0
  -2  17  -4   53.44    2.00   0
   1   8  -5 1437.53    6.14   0
   2   2  -6   65.03    1.15   0
   2   6  -8   -0.78    1.01   0
   2   7  -9  179.17    2.69   0
   2   8 -10   55.93    1.93   0
  -2  16  -3   88.00    2.17   0
  -2  18  -5    9.23    1.55   0
   1  11  -7    1.71    1.31   0
   2   9 -12   26.72    1.76   0
  -3  18  -3  114.40    2.57   0
  -2  15  -2    6.23    1.19   0
   0  10  -3   49.73    1.37   0
   0  14  -6  352.83    4.06   0
   0  15  -7   79.47    2.37   0
   1  12  -8 1867.26    9.05   0
   2   9 -11   91.33    2.39   0
  -3  17  -2   96.10    2.23   0
   0   5  -1  776.64    2.95   0
   0   8  -2    0.15    0.64   0
   1  13  -9   55.12    2.13   0
   2   5  -7  236.54    2.50   0
   2   8  -9  385.96    3.93   0
   0  12  -4  862.59    5.35   0
   2   3  -6   59.33    1.19   0
   2   7  -8  219.15    2.82   0
   2   9 -10    9.01    1.34   0
  -3  10   2  568.02    2.70   0
  -3  16  -1   16.57    1.27   0
  -2   0   3   -0.09    0.30   0
   1   4  -3 1577.12    4.61   0
   1   7  -4   95.81    1.60   0
   2  10 -11  268.41    3.80   0
  -2  12   0  427.44    3.11   0
  -2  14  -1  330.31    3.21   0
  -2  17  -3  503.42    4.69   0
  -2  18  -4   63.11    2.13   0
   0  15  -6  653.36    5.53   0
   1  12  -7    1.56    1.25   0
   1  13  -8  117.06    2.65   0
   2  -1  -5   69.06    0.83   0
   2   6  -7  140.54    2.13   0
   0  14  -5  597.31    4.99   0
   0  16  -7  100.34    2.59   0
   1  11  -6  374.26    3.78   0
   1  14  -9  441.28    4.90   0
   2  10 -10  139.39    2.80   0
  -3  19  -3   72.86    2.21   0
  -2  16  -2  190.31    2.83   0
   0  11  -3  533.80    3.89   0
   2   4  -6 1604.23    5.66   0
   2   8  -8  162.71    2.54   0
  -3   7   3   61.90    0.61   0
  -3  18  -2   41.21    1.72   0
   0   9  -2  168.85    1.99   0
   0  13  -4  634.03    4.78   0
   2   0  -5    1.62    0.43   0
   0   6  -1   57.09    0.99   0
   1   5  -3  211.43    1.87   0
   1   8  -4 1189.79    5.31   0
   1  10  -5  188.07    2.52   0
   1  13  -7  359.20    4.08   0
   1  14  -8  662.13    5.74   0
   2  10  -9    4.33    1.35   0
   3   1 -10    0.17    0.85   0
   3   3 -11   15.87    1.18   0
  -3  17  -1    7.07    1.20   0
  -2  19  -4    5.70    1.43   0
   0  16  -6   24.14    1.68   0
   2  11 -10   68.14    2.19   0
  -2  13   0 1503.60    5.97   0
   0  15  -5   82.08    2.19   0
   2   1  -5   69.76    1.01   0
   3   2 -10  689.09    4.25   0
   3   4 -11    6.22    1.11   0
   0  12  -3   82.96    1.84   0
  -2   7   2   71.58    0.80   0
  -2  17  -2   24.90    1.53   0
   0  10  -2  193.42    2.21   0
   0  14  -4  857.90    5.68   0
   1   9  -4    7.15    0.91   0
   1  11  -5  651.09    4.68   0
   1  15  -8  128.38    2.86   0
   2  11  -9  160.69    2.88   0
   2  12 -10   35.44    1.84   0
   3   3 -10  199.78    2.50   0
   3   5 -11   20.44    1.35   0
   3   6 -12   28.00    1.59   0
  -3  19  -2  234.76    3.29   0
   0  17  -6   37.71    1.90   0
   1   6  -3    9.22    0.71   0
   1  13  -6  130.02    2.56   0
   2   2  -5    1.42    0.50   0
   3   0  -9  311.07    2.47   0
  -3  16   0    2.73    1.01   0
  -1  19  -5    1.40    1.48   0
   0  -3   0    0.09    0.21   0
   0   7  -1   10.65    0.66   0
   0  16  -5   17.91    1.54   0
   3   1  -9  295.43    2.55   0
   3   4 -10   46.39    1.51   0
   3   6 -11   91.61    2.18   0
   3   7 -12   28.12    1.64   0
  -3  18  -1  979.85    5.96   0
  -2  19  -3  189.54    3.19   0
  -2  16  -1  193.84    2.71   0
  -1  15  -2  159.68    2.50   0
   0  13  -3  238.94    2.91   0
   0  15  -4  265.25    3.40   0
   1   0  -2    0.39    0.22   0
   1  10  -4 1414.05    6.27   0
   1  12  -5 1051.11    6.09   0
   1  15  -7    0.60    1.35   0
   3   2  -9  187.25    2.19   0
   3   5 -10   61.32    1.72   0
  -2  14   0   84.14    1.69   0
  -2  18  -2  866.83    5.93   0
  -1  17  -3    9.61    1.39   0
   0  11  -2   55.17    1.39   0
   0  18  -6  150.39    3.13   0
   1   7  -3  232.77    2.20   0
   1  14  -6   66.50    2.06   0
   3   3  -9  269.30    2.71   0
   3   7 -11   26.28    1.54   0
   3   8 -12   19.71    1.56   0
  -3  20  -2    1.30    1.24   0
   0  17  -5  312.10    4.01   0
   3   6 -10  193.51    2.77   0
   0   8  -1  359.95    2.50   0
   1   1  -2  288.08    1.35   0
   3   4  -9   39.33    1.41   0
   3   8 -11  462.32    4.50   0
   3   9 -12    7.48    1.43   0
  -2  20  -3    6.60    1.47   0
  -1  19  -4  124.23    2.74   0
   0  14  -3  470.11    4.10   0
   1  11  -4  370.57    3.44   0
   1  13  -5   15.34    1.35   0
   1  16  -7 1387.69    8.27   0
   3   7 -10   21.49    1.42   0
  -3  19  -1    1.97    1.19   0
  -2   8   2  136.87    1.18   0
  -2  17  -1   75.61    1.93   0
  -1  16  -2   76.51    1.93   0
   1   8  -3 1536.91    5.71   0
   1  15  -6  145.03    2.82   0
   3   5  -9   11.45    1.12   0
  -2  15   0    3.84    1.03   0
  -1  14  -1   13.36    1.15   0
  -1  18  -3  496.86    4.72   0
   0  12  -2   63.33    1.54   0
   1   2  -2   84.85    0.88   0
   3   9 -11    1.01    1.20   0
  -3   8   3  971.39    2.32   0
   0   9  -1 2637.05    7.00   0
   0  18  -5   40.60    1.90   0
   1  14  -5  278.33    3.48   0
   1  17  -7  136.08    2.96   0
   3  -1  -8  614.73    2.89   0
   3   0  -8   -0.00    0.63   0
   3   1  -8  620.07    3.35   0
   3   6  -9   13.93    1.23   0
  -1  20  -4   71.87    2.35   0
   0  15  -3  327.57    3.58   0
   1   3  -2 2231.14    4.67   0
   1   9  -3   61.67    1.41   0
   1  12  -4   12.42    1.22   0
   3   2  -8    0.25    0.73   0
   3  10 -11   99.76    2.50   0
   0  17  -4    3.40    1.28   0
   1  16  -6   43.86    1.90   0
   3  -2  -8    0.83    0.53   0
   3   3  -8   25.73    1.11   0
   3   7  -9  100.74    2.12   0
   3   9 -10    3.29    1.28   0
  -1  17  -2   97.22    2.18   0
   0  13  -2 1988.26    7.63   0
   1   4  -2 1056.90    3.52   0
   3   4  -8  489.47    3.51   0
   3  11 -11  135.87    2.89   0
  -2  18  -1    4.66    1.18   0
  -1  12   0  260.24    2.45   0
  -1  15  -1  405.34    3.61   0
  -1  19  -3  296.35    3.81   0
   0  10  -1 2022.73    6.47   0
   0  19  -5  362.10    4.43   0
   1  10  -3  367.04    3.14   0
   1  15  -5  380.53    4.13   0
   2  13  -7  107.13    2.46   0
   3   8  -9   62.75    1.86   0
   3  10 -10   21.18    1.58   0
  -2  16   0  228.98    2.73   0
  -2  20  -2   77.54    2.14   0
   0  16  -3   53.00    1.88   0
   1  13  -4   83.63    1.98   0
   1  17  -6   93.04    2.49   0
   2  11  -6   44.09    1.64   0
   3   5  -8  115.11    1.95   0
  -2   9   2   96.99    1.10   0
   0   3   0    0.00    0.21   0
   1   5  -2 2513.67    5.83   0
   2  15  -8  101.73    2.58   0
   3   6  -8  160.70    2.32   0
   3   9  -9   21.66    1.49   0
   0  14  -2  219.74    2.80   0
   2  14  -7   47.36    1.97   0
   3  11 -10  152.98    2.89   0
  -1  13   0  176.60    2.18   0
  -1  20  -3    0.70    1.28   0
   0   4   0  751.57    2.39   0
   0  11  -1  541.28    3.56   0
   1   6  -2  955.36    3.87   0
   1  11  -3   49.40    1.48   0
   1  14  -4   83.68    2.08   0
   1  16  -5    2.61    1.26   0
   2   9  -5   49.83    1.50   0
   2  12  -6    2.69    1.19   0
   3   7  -8  137.69    2.28   0
   3  10  -9    1.53    1.25   0
  -2  19  -1    2.24    1.08   0
   1  18  -6    4.18    1.43   0
  -2  17   0    8.58    1.12   0
   1   7  -2  236.97    2.12   0
   2  10  -5   40.54    1.45   0
   2  15  -7  403.92    4.51   0
   3   8  -8   48.99    1.65   0
  -3   9   3   26.39    0.56   0
   0   5   0    0.75    0.38   0
   1  12  -3  647.78    4.49   0
   1  17  -5   80.97    2.33   0
   2   1  -4 1593.50    3.97   0
   2  13  -6  328.89    3.76   0
   3  11  -9   33.51    1.67   0
   0  12  -1    6.82    0.85   0
   3   2  -7  176.82    1.87   0
   3   3  -7  307.35    2.54   0
   3   9  -8  646.69    4.85   0
  -2  20  -1   -0.22    1.16   0
  -1  14   0 1053.21    5.25   0
  -1  17  -1  672.03    4.90   0
   0   6   0  746.38    2.91   0
   1   8  -2   91.08    1.49   0
   2   0  -4    4.12    0.41   0
   2  14  -6    5.05    1.27   0
   2  16  -7   17.72    1.61   0
   3   4  -7   18.75    0.93   0
   3   5  -7  902.79    4.69   0
   3  12  -9  186.48    3.12   0
   1  13  -3 1126.73    6.09   0
   1  18  -5 1188.25    7.61   0
   3   6  -7  177.71    2.32   0
   3  10  -8  819.32    5.61   0
  -2  15   1    4.33    0.89   0
  -2  18   0  147.06    2.41   0
  -1  10   1  102.16    1.37   0
   0   7   0   -0.05    0.55   0
   1   9  -2  104.55    1.66   0
   1  16  -4  796.93    5.82   0
   2   7  -4   14.16    0.88   0
   2  12  -5  286.62    3.34   0
   3   0  -7   38.19    0.89   0
   3  13  -9   56.03    2.05   0
  -1  20  -2    5.67    1.31   0
   3   7  -7    4.85    0.94   0
   3  11  -8  235.85    3.25   0
  -1  15   0   10.24    1.01   0
  -1  18  -1   87.23    2.07   0
   1  14  -3   28.85    1.49   0
   2   8  -4    1.52    0.76   0
   3   8  -7   37.56    1.48   0
  -3  10   3  231.14    1.43   0
  -2  21  -1   85.18    2.22   0
   0   8   0 2101.51    5.62   0
   1  10  -2  290.55    2.72   0
   2   9  -4  308.62    2.94   0
   2  13  -5  243.20    3.22   0
   3  -1  -7   22.25    0.68   0
   3   9  -7  232.03    2.95   0
   3  12  -8   -0.44    1.19   0
  -2  16   1   16.72    1.12   0
  -2  19   0   13.99    1.23   0
  -1  11   1  279.74    2.29   0
   1  -6  -3    8.64    0.38   0
   2  16  -6    0.66    1.32   0
  -1  21  -2    4.21    1.33   0
   0   9   0    1.39    0.64   0
   1  15  -3   57.38    1.86   0
   2  14  -5    2.04    1.20   0
   3  10  -7  232.45    3.03   0
   3  13  -8   14.26    1.47   0
  -1  16   0   83.67    1.83   0
   1  18  -4    9.57    1.43   0
  -2  22  -1  412.91    4.32   0
  -1  12   1   49.96    1.17   0
   1  12  -2  459.53    3.70   0
   2  11  -4   21.58    1.27   0
   2  17  -6   22.37    1.66   0
   3  11  -7  228.91    3.12   0
   3  14  -8  133.98    2.77   0
   0  10   0 2395.40    6.76   0
   1  16  -3 1214.60    6.99   0
   2  -7  -6   17.52    0.42   0
   2  15  -5   13.25    1.41   0
   3  -2  -7  181.71    1.30   0
   3  12  -7  188.95    3.03   0
   4   9 -11    1.62    1.24   0
  -3  11   3  109.80    1.14   0
  -2  17   1  137.07    2.15   0
   1  19  -4   75.60    2.31   0
   3   4  -6  892.62    4.25   0
   3   5  -6  803.83    4.25   0
   3   6  -6  821.68    4.51   0
   4  10 -11    0.82    1.29   0
  -1  13   1  362.95    2.88   0
   0  19  -2   96.97    2.35   0
   1  13  -2  408.68    3.66   0
   3   3  -6  894.18    4.01   0
   3   7  -6    7.38    0.93   0
   4   7 -10   16.03    1.33   0
   1  17  -3  400.07    4.25   0
   2  13  -4  922.11    5.81   0
   3   8  -6    9.54    1.04   0
   3   9  -6  146.61    2.37   0
   4   8 -10   45.22    1.72   0
   1  14  -2  964.03    5.71   0
   3   2  -6  782.65    3.52   0
   4   9 -10    7.37    1.33   0
  -2  18   1  337.10    3.28   0
  -2  21   0  470.20    4.34   0
   0  20  -2   21.76    1.65   0
   2  17  -5  178.36    3.16   0
   4  10 -10  582.29    5.09   0
  -1  14   1    1.90    0.73   0
  -1  21  -1  117.04    2.53   0
   1  18  -3   47.44    1.87   0
   2   6  -3 1466.78    5.24   0
   2   7  -3    3.59    0.70   0
   4  11 -10   70.73    2.21   0
   1   7  -1    2.97    0.60   0
   1  15  -2   -0.86    1.08   0
   2   5  -3  161.45    1.72   0
   2   8  -3  176.85    2.12   0
   2  15  -4  623.38    5.14   0
   2  18  -5   43.82    1.99   0
   3   1  -6   15.27    0.71   0
   1   5  -1 2029.38    5.05   0
   1   6  -1  127.99    1.43   0
   1   8  -1  257.63    2.26   0
   1  19  -3    2.44    1.41   0
   2   9  -3  239.81    2.56   0
  -2  19   1    0.25    0.98   0
  -1  15   1   10.13    1.01   0
  -1  19   0   21.58    1.38   0
   0  21  -2  132.18    2.79   0
   1   9  -1  219.04    2.22   0
   2  10  -3  246.49    2.73   0
  -1  -1   1   12.83    0.31   0
   1   4  -1   59.21    0.89   0
   1  10  -1  106.77    1.71   0
   2  16  -4   -2.44    1.22   0
   4   4  -9   23.45    1.16   0
   4  10  -9   33.96    1.69   0
   0  19  -1   67.17    2.06   0
   1  11  -1  286.02    2.77   0
   1  20  -3   38.32    1.89   0
   2  12  -3  614.06    4.53   0
   4  11  -9  482.04    4.66   0
   0  15   0   -0.04    0.97   0
   4  12  -9    0.56    1.25   0
   0  -4  -1 1415.20    3.02   0
   1  12  -1   50.17    1.40   0
   2  13  -3   80.48    1.99   0
   3   6  -5    7.19    0.84   0
   4  13  -9   16.07    1.66   0
   1   3  -1  142.09    1.17   0
   1  13  -1  369.26    3.42   0
   1  18  -2  311.62    3.82   0
   2  14  -3  220.84    3.06   0
   2  18  -4    5.98    1.43   0
   3   5  -5  262.59    2.43   0
   3  16  -6   66.81    2.22   0
  -5  -9   7   80.81    2.29   0
  -5  -8   7   31.41    1.69   0
  -5  -7   7    1.31    1.22   0
  -5  -6   7   65.09    2.07   0
  -5  -5   7    2.49    1.20   0
  -4  -2   5   23.89    1.28   0
  -3  -3   3  680.12    3.97   0
  -2   0   2  115.75    1.32   0
  -5  -4   7  146.51    2.77   0
  -5   4   9  106.02    2.34   0
  -5   6  10  296.39    3.59   0
  -4 -13   5  165.14    2.79   0
  -4  -1   5  752.87    4.90   0
  -4   3   6   18.67    1.12   0
  -3 -17   4   15.58    1.29   0
  -3 -12   3  935.69    5.28   0
  -5  -3   7    3.28    1.16   0
  -4 -14   5   60.75    1.99   0
  -4   6   7   87.42    1.83   0
  -4   8   8  351.42    3.24   0
  -3  -2   3   67.76    1.39   0
  -3   6   5    6.08    0.67   0
  -2 -15   2   24.05    1.07   0
  -1   1   1   14.39    0.37   0
  -5  -2   7   69.26    2.03   0
  -5   2   8   29.57    1.55   0
  -3 -13   3  683.67    4.62   0
  -5  -1   7   53.01    1.84   0
  -5   5   9    2.30    1.18   0
  -4 -15   5   13.42    1.43   0
  -4   0   5    0.37    0.89   0
  -3 -18   4    5.00    1.14   0
  -1 -16   1   39.68    0.98   0
   0 -15   0    0.93    0.38   0
  -5   3   8    1.64    1.10   0
  -5   7  10  233.97    3.18   0
  -3 -14   3  154.51    2.42   0
  -3  -1   3  194.52    2.13   0
  -2 -16   2  558.04    3.73   0
  -2   1   2  274.98    1.94   0
  -4 -16   5  154.26    2.87   0
  -2  10   5   41.96    0.76   0
  -5  -9   6  352.36    4.21   0
  -5  -8   6   31.87    1.71   0
  -5  -7   6   44.43    1.84   0
  -5  -6   6  237.61    3.43   0
  -4  -8   4  476.05    4.20   0
  -4  -7   4  359.31    3.61   0
  -4  -6   4    7.11    1.11   0
  -4  -5   4  978.16    5.75   0
  -4   7   7  173.74    2.37   0
  -3 -15   3   14.46    1.19   0
  -3   0   3 9928.42   14.51   0
  -5  -5   6  233.28    3.37   0
  -5  -4   6   16.70    1.40   0
  -5   4   8   48.19    1.73   0
  -4 -11   4    0.77    1.04   0
  -4  -4   4  148.56    2.39   0
  -4   5   6  620.75    4.28   0
  -2   8   4    0.74    0.38   0
  -5  -3   6   17.68    1.40   0
  -4 -17   5  136.24    2.71   0
  -4 -12   4   18.68    1.41   0
  -4  -3   4   80.60    1.84   0
  -2 -17   2   91.29    1.73   0
   1  -7  -1    3.19    0.21   0
  -5   2   7   67.85    1.96   0
  -4 -13   4   95.83    2.25   0
  -3 -16   3    0.50    1.01   0
  -2 -10   1    2.81    0.62   0
  -2  -6   1  264.04    2.13   0
  -2   2   2  964.97    3.53   0
  -5   5   8    9.89    1.27   0
  -5   7   9  172.93    2.76   0
  -4 -18   5  105.54    2.52   0
  -4  -2   4  262.61    3.00   0
  -3   1   3  198.49    2.13   0
  -2 -11   1   14.32    0.80   0
  -2  -5   1  347.11    2.39   0
  -1  -9   0  239.51    1.65   0
  -4 -14   4    2.87    1.12   0
  -4   8   7  564.32    4.00   0
  -3  -7   2  182.71    2.27   0
  -3   5   4  136.89    1.72   0
  -5   3   7    2.75    1.08   0
  -4  -1   4  115.38    2.10   0
  -4   6   6   25.11    1.21   0
  -3 -17   3   21.23    1.31   0
  -3 -10   2  574.30    4.05   0
  -2 -12   1   13.29    0.81   0
  -2  -4   1  387.20    2.49   0
  -1 -10   0 1376.13    3.93   0
  -5   0   6   -0.19    1.11   0
  -4 -15   4   13.88    1.34   0
  -3 -11   2   84.36    1.79   0
  -3  -5   2  883.01    4.62   0
  -5  -9   5   75.62    2.18   0
  -5  -8   5  132.84    2.70   0
  -5  -7   5   -0.11    1.12   0
  -4   0   4 3223.59    9.87   0
  -3 -12   2   58.54    1.56   0
  -3  -4   2  143.08    1.93   0
  -2 -13   1  259.08    2.41   0
  -2  -3   1 2980.54    6.68   0
  -1 -11   0   48.26    0.89   0
  -1  -5   0  211.46    1.40   0
  -5  -6   5    0.38    1.12   0
  -5  -5   5   69.33    2.07   0
  -5   4   7  147.26    2.58   0
  -4 -16   4    4.20    1.20   0
  -3  10   6   82.51    1.33   0
  -5 -12   5   -0.89    1.20   0
  -5  -4   5    2.31    1.19   0
  -3 -13   2  184.58    2.49   0
  -3  -3   2  642.43    3.87   0
  -2   3   2    1.68    0.45   0
  -1 -12   0  266.50    1.86   0
  -5  -3   5   15.05    1.37   0
  -4 -17   4  138.98    2.74   0
  -4  -8   3  488.63    4.23   0
  -4  -6   3  219.00    2.86   0
  -4   1   4  115.85    2.05   0
  -4   7   6   57.36    1.51   0
  -2 -14   1  479.66    3.28   0
  -2  -2   1  198.59    1.76   0
  -1  -4   0 1174.07    3.16   0
  -5  -2   5  289.37    3.60   0
  -5   5   7    1.14    1.12   0
  -5   7   8   72.03    1.92   0
  -4 -11   3   -0.02    1.02   0
  -4  -5   3  143.85    2.38   0
  -3 -14   2    0.13    0.95   0
  -3  -2   2  875.22    4.45   0
  -3   6   4    2.64    0.59   0
  -4 -18   4  296.41    3.82   0
  -4 -12   3  144.81    2.55   0
  -4  -4   3 1796.34    7.65   0
  -4   5   5  786.89    4.74   0
  -5  -1   5   10.48    1.26   0
  -5   3   6   19.87    1.40   0
  -4 -13   3  185.60    2.91   0
  -3 -15   2    0.79    0.97   0
  -2 -15   1    1.32    0.78   0
  -1 -13   0  181.44    1.58   0
  -4  -3   3  108.63    2.06   0
  -3  -1   2   41.28    1.15   0
  -2  -1   1 1024.21    3.83   0
   0   7   2  300.72    0.92   0
  -5   0   5   98.02    2.24   0
  -5   6   7   66.49    1.89   0
  -5   8   8   84.86    1.99   0
  -4  -2   3   91.31    1.89   0
  -3 -16   2  184.35    2.62   0
  -2  11   5    0.37    0.41   0
  -1  -3   0    0.20    0.31   0
  -5  -9   4   21.10    1.48   0
  -5  -8   4    8.64    1.30   0
  -5  -7   4    1.28    1.12   0
  -4   8   6  239.30    2.63   0
  -2 -16   1   15.34    0.95   0
  -1 -14   0 1058.87    3.73   0
   0  11   4  529.79    1.72   0
  -5  -6   4   18.67    1.44   0
  -5  -5   4   40.87    1.72   0
  -3   0   2    0.55    0.62   0
  -6   1   7    4.50    1.34   0
  -5 -12   4    1.74    1.23   0
  -5  -4   4  506.32    4.72   0
  -4 -16   3   30.96    1.65   0
  -3 -17   2  217.89    2.86   0
  -5 -13   4    2.92    1.29   0
  -5   7   7    1.09    1.07   0
  -2   0   1    0.34    0.45   0
  -6   2   7    3.71    1.30   0
  -4 -17   3  503.67    4.75   0
  -4   0   3    0.85    0.87   0
  -6  -1   6  433.92    4.86   0
  -6   5   8   79.21    2.30   0
  -5  -2   4   23.45    1.45   0
  -4   4   4  150.31    2.19   0
  -3 -10   1  143.79    2.14   0
  -3   1   2   42.19    1.11   0
  -1 -15   0    9.38    0.69   0
  -6   3   7    3.36    1.39   0
  -4  -8   2    0.97    0.96   0
  -3 -11   1    6.47    0.96   0
  -3  -6   1   63.41    1.42   0
  -1  -2   0   29.21    0.54   0
   0   9   3  756.08    1.82   0
  -5  -1   4   -0.41    1.05   0
  -5   3   5   12.95    1.21   0
  -4 -11   2   26.52    1.45   0
  -4  -7   2    4.53    1.00   0
  -4  -6   2   27.34    1.34   0
  -4   1   3    1.46    0.88   0
  -3 -12   1   31.78    1.29   0
  -3  -5   1  569.05    3.74   0
  -3   5   3  248.28    2.24   0
  -5   6   6  241.66    3.12   0
  -5   8   7   27.82    1.41   0
  -4 -12   2   71.09    1.90   0
  -4  -5   2  545.58    4.31   0
  -6   4   7  603.94    5.44   0
  -6   6   8   60.59    2.02   0
  -5   0   4   -0.72    1.02   0
  -4 -13   2  476.10    4.39   0
  -4  -4   2  147.52    2.35   0
  -4   5   4 1008.75    5.30   0
  -3 -13   1  742.67    4.69   0
  -3  -4   1  304.06    2.74   0
  -3   2   2  874.28    4.27   0
  -2 -10   0   33.81    0.97   0
  -2   1   1 1039.09    3.76   0
   1   0   0    0.87    0.23   0
  -5  -8   3  184.98    3.06   0
  -5  -7   3    0.01    1.09   0
  -5   4   5    1.70    1.11   0
  -4 -14   2   45.99    1.81   0
  -3 -14   1  198.95    2.61   0
  -3  10   5    9.68    0.69   0
  -2 -11   0  403.40    2.82   0
  -6   2   6    3.66    1.41   0
  -5 -12   3  246.53    3.61   0
  -5 -11   3   38.53    1.77   0
  -5  -6   3   22.28    1.48   0
  -5   1   4   -0.25    1.11   0
  -4  -3   2   12.80    1.11   0
  -3  -3   1  187.73    2.17   0
  -6  -2   5   73.53    2.31   0
  -6   5   7   13.60    1.52   0
  -6   7   8    2.34    1.24   0
  -5 -13   3   18.49    1.61   0
  -5   7   6   44.53    1.61   0
  -4   8   5   40.56    1.32   0
  -3 -15   1   15.82    1.19   0
  -2 -12   0  427.51    2.94   0
  -6  -1   5  399.34    4.64   0
  -5 -14   3   58.94    2.17   0
  -5  -4   3    8.36    1.25   0
  -5   9   7   84.59    1.92   0
  -4  -2   2  146.45    2.30   0
  -3  -2   1  304.25    2.69   0
  -2  -5   0  671.00    3.32   0
  -5  -3   3    0.59    1.12   0
  -5   5   5   68.90    1.90   0
  -4   6   4    7.49    0.93   0
  -3   6   3  237.84    2.16   0
  -1  -1   0  758.72    2.40   0
  -5 -15   3   25.02    1.67   0
  -4  -1   2   -0.22    0.85   0
  -3 -16   1   10.67    1.11   0
  -2  -4   0  805.89    3.58   0
  -6   6   7   18.01    1.46   0
  -6   8   8    1.48    1.18   0
  -5  -2   3   13.30    1.28   0
  -4 -17   2   75.04    2.08   0
  -3  -1   1  860.96    4.39   0
  -2   2   1  203.06    1.68   0
  -6   4   6   99.62    2.44   0
  -5   8   6   33.43    1.43   0
  -5  -1   3    1.44    1.05   0
  -5   6   5    1.22    1.03   0
  -4   0   2    0.75    0.87   0
  -2 -15   0    4.13    0.78   0
  -2  -3   0  800.20    3.53   0
  -6  -3   4    7.34    1.42   0
   1  -1   0  697.15    2.11   0
  -6  -2   4   46.08    1.94   0
  -6   2   5   71.56    2.19   0
  -6   5   6  456.33    4.68   0
  -6   7   7   36.12    1.65   0
  -5   0   3    2.07    1.07   0
  -4 -11   1   79.24    1.95   0
  -4 -10   1   95.46    2.07   0
  -4  -7   1   55.31    1.66   0
  -4   7   4  367.73    3.17   0
  -3   0   1   54.86    1.24   0
  -5 -11   2  103.37    2.46   0
  -5  -7   2   13.34    1.34   0
  -5   4   4  498.99    4.37   0
  -4 -12   1  288.52    3.39   0
  -4  -6   1    9.38    1.08   0
  -4   1   2    2.71    0.88   0
  -3  11   5  103.06    1.36   0
  -6  -1   4  432.02    4.75   0
  -6   3   5  376.12    4.35   0
  -5 -12   2  213.35    3.35   0
  -5  -6   2    0.29    1.07   0
  -5   1   3    0.89    1.01   0
  -4 -13   1    9.83    1.18   0
  -4  -5   1  450.81    3.94   0
  -3 -10   0  182.07    2.36   0
  -3  -9   0  520.55    3.77   0
  -2 -16   0  224.16    2.28   0
  -2  -2   0  985.59    3.87   0
  -5 -13   2  265.61    3.71   0
  -5  -5   2   83.03    2.09   0
  -5   7   5    0.78    1.02   0
  -5   9   6  359.29    3.54   0
  -4  -4   1  519.72    4.17   0
  -4   5   3  142.58    2.13   0
  -3 -11   0  787.69    4.69   0
  -2   3   1 2993.47    6.21   0
  -6   0   4   53.28    2.03   0
  -6   6   6  201.79    3.18   0
  -6   8   7  122.27    2.52   0
  -5 -14   2  153.31    2.95   0
  -5  -4   2  779.99    5.75   0
  -4   2   2  143.02    2.17   0
  -3 -12   0  475.63    3.74   0
  -3  -6   0  859.80    4.64   0
  -3   1   1  857.50    4.30   0
  -6   4   5   32.04    1.76   0
  -5  -3   2  140.88    2.63   0
  -5   5   4   39.21    1.52   0
  -3  -5   0  432.22    3.29   0
  -4   8   4  490.47    3.58   0
  -2  -1   0    7.43    0.56   0
  -5  -2   2    4.31    1.12   0
  -4  -2   1  126.36    2.17   0
  -3 -14   0  187.86    2.48   0
  -3  -4   0  108.87    1.74   0
  -6  -3   3   66.00    2.21   0
  -6   7   6   21.94    1.47   0
  -5   8   5  129.38    2.28   0
  -4   6   3  225.23    2.56   0
  -1  -9  -1  113.16    1.14   0
  -6  -2   3   50.58    2.02   0
  -6   5   5  376.59    4.24   0
  -5  -1   2   13.12    1.24   0
  -5   6   4   17.68    1.20   0
  -4 -17   1   41.97    1.71   0
  -4  -1   1   31.99    1.31   0
  -3 -15   0   77.49    1.76   0
  -3  -3   0 1808.85    6.51   0
  -3   2   1  298.31    2.55   0
  -1 -11  -1   87.63    1.05   0
  -1  -8  -1  253.87    1.62   0
  -3  10   4 1245.00    4.45   0
  -6  -1   3  611.75    5.56   0
  -6   3   4    7.74    1.33   0
  -5   0   2    0.79    1.05   0
  -3 -16   0    2.31    0.98   0
  -2   0   0  892.59    3.61   0
  -1 -12  -1  184.24    1.48   0
  -6   6   5   11.65    1.41   0
  -6   8   6  612.44    5.13   0
  -5 -11   1  180.57    3.08   0
  -5 -10   1   20.07    1.48   0
  -5  -7   1   85.99    2.21   0
  -5   4   3    8.84    1.10   0
  -4   0   1    3.24    0.90   0
  -3  -2   0  614.88    3.81   0
  -2   9   3  241.26    1.54   0
  -5 -13   1  282.50    3.82   0
  -5 -12   1  167.35    3.00   0
  -5  -6   1   32.13    1.60   0
  -5   1   2   14.30    1.30   0
  -5   7   4    0.60    1.01   0
  -5   9   5   73.23    1.78   0
  -4   9   4   14.00    1.01   0
  -3   6   2   41.35    1.03   0
  -2 -10  -1  274.90    2.31   0
  -2  -9  -1  123.70    1.59   0
  -6   4   4  258.40    3.65   0
  -5 -14   1    5.04    1.41   0
  -5  -5   1  200.16    3.07   0
  -4 -12   0   37.94    1.57   0
  -4  -7   0   -0.93    0.93   0
  -4   7   3   18.99    1.05   0
  -3   3   1  183.56    2.01   0
  -2 -11  -1  250.01    2.23   0
  -2  -8  -1  422.00    2.76   0
  -1 -13  -1   99.85    1.15   0
  -6  -5   2   16.71    1.58   0
  -5  -4   1    4.63    1.18   0
  -4  -6   0    3.52    0.96   0
  -4   1   1   35.16    1.31   0
  -3  -1   0 1485.11    5.81   0
  -2 -12  -1  316.79    2.52   0
  -6  -4   2   77.13    2.35   0
  -6   7   5   38.53    1.71   0
  -5 -15   1    2.03    1.23   0
  -5  -3   1   85.12    2.14   0
  -5   5   3  325.82    3.52   0
  -4  -5   0  645.84    4.68   0
  -1   1   0  738.79    2.29   0
  -6  -3   2  180.75    3.24   0
  -6   5   4  920.34    6.47   0
  -6   9   6   -0.11    1.11   0
  -4  -4   0   50.63    1.57   0
  -4   5   2  541.76    3.93   0
  -2 -13  -1  389.44    2.82   0
  -2   1   0    7.27    0.55   0
   1  -3   0    0.86    0.23   0
  -5  -2   1  837.02    5.88   0
  -5   8   4    8.53    1.10   0
  -4 -15   0   -0.65    1.07   0
  -2  -5  -1   61.53    1.15   0
  -6  -2   2   10.36    1.42   0
  -4  -3   0    2.85    0.94   0
  -3   0   0    0.67    0.63   0
  -2 -14  -1  331.22    2.62   0
   0   8   3  260.33    1.17   0
  -6  -1   2  491.95    5.02   0
  -6   8   5   32.14    1.62   0
  -5  -1   1  135.49    2.55   0
  -5   6   3   21.35    1.27   0
  -4 -16   0   59.77    1.85   0
  -4   8   3  490.07    3.60   0
  -3 -11  -1  173.83    2.31   0
  -3 -10  -1   50.20    1.40   0
  -6   6   4  405.05    4.36   0
  -3 -12  -1 1096.43    5.53   0
  -3   7   2  187.97    1.93   0
  -2 -15  -1   24.27    0.99   0
  -2  -4  -1 5171.80    9.18   0
  -1 -15  -1  398.23    2.14   0
  -6   0   2 1433.39    8.33   0
  -3 -13  -1  637.98    4.33   0
  -6   4   3  544.27    5.07   0
  -5 -11   0    7.20    1.30   0
  -5 -10   0   34.05    1.69   0
  -5  -7   0   93.07    2.32   0
  -4  -1   0   97.80    1.94   0
  -4   6   2   30.33    1.17   0
  -3   1   0 1482.58    5.72   0
  -6   1   2  478.63    4.91   0
  -5 -13   0   53.79    2.04   0
  -5 -12   0  225.50    3.39   0
  -5  -6   0  132.34    2.60   0
  -5   7   3    0.55    0.98   0
  -5   9   4   20.75    1.24   0
  -3  -5  -1  809.39    4.50   0
  -2  -3  -1  655.34    3.28   0
  -2   2   0  965.83    3.69   0
  -6   7   4   29.20    1.65   0
  -5 -14   0   32.52    1.78   0
  -5  -5   0    4.68    1.17   0
  -5  -4   0  384.74    4.11   0
  -4   0   0  389.60    3.56   0
  -6  -3   1   -0.33    1.26   0
  -6   5   3   23.68    1.55   0
  -5   5   2   79.27    1.93   0
  -4 -11  -1    5.04    1.10   0
  -4 -10  -1   41.11    1.53   0
  -4  -9  -1    3.05    0.98   0
  -4   9   3  425.63    3.33   0
  -3   2   0  605.62    3.67   0
  -1  -3  -1  618.37    2.35   0
  -6  -2   1  109.04    2.62   0
  -5  -3   0   13.90    1.30   0
  -5   2   1  837.32    5.71   0
  -4 -12  -1   49.93    1.69   0
  -4   7   2    4.70    0.86   0
  -3 -16  -1   15.22    1.14   0
  -3  -3  -1  713.20    4.16   0
  -2  -2  -1   26.85    0.81   0
  -6   8   4   10.55    1.33   0
  -5  -2   0   76.17    2.03   0
  -4 -13  -1   11.29    1.24   0
  -4  -6  -1    5.06    0.98   0
  -2   8   2  138.34    1.24   0
  -6  -1   1   84.58    2.36   0
  -6   6   3   87.26    2.29   0
  -5   8   3  186.29    2.65   0
  -5  10   4    4.10    1.01   0
  -4  -5  -1    4.25    0.98   0
  -3  -2  -1   31.10    1.08   0
  -1   2   0   28.86    0.50   0
  -5  -1   0    6.80    1.16   0
  -5   6   2    0.31    1.02   0
  -4  -4  -1   93.60    1.98   0
  -4 -15  -1    6.78    1.16   0
  -3   3   0 1791.50    6.21   0
  -2  -1  -1 1981.83    5.58   0
  -2   3   0  787.50    3.31   0
  -2  10   3  252.99    1.46   0
  -4   2   0    1.33    0.86   0
  -3  -1  -1 1275.56    5.50   0
  -3   6   1   63.33    1.22   0
  -6   1   1   82.57    2.31   0
  -6   9   4   13.00    1.34   0
  -5 -10  -1  284.47    3.75   0
  -5  -9  -1   15.60    1.48   0
  -1  -2  -1  100.28    0.97   0
  -5 -12  -1  326.63    4.05   0
  -5 -11  -1   67.08    2.09   0
  -5   9   3  116.81    2.18   0
  -4  -2  -1   66.23    1.72   0
  -4   8   2    1.24    0.80   0
  -6   5   2   17.08    1.44   0
  -5  -6  -1   11.11    1.30   0
  -5   1   0    8.83    1.18   0
  -5   7   2   10.91    1.10   0
  -4   3   0    4.03    0.95   0
  -5  -5  -1   60.81    1.93   0
  -4  -1  -1  109.55    2.07   0
  -4   6   1    7.53    0.90   0
  -3 -10  -2   85.24    1.72   0
  -3  -9  -2   83.88    1.69   0
  -3   0  -1  552.92    3.64   0
  -2 -10  -2  361.34    2.63   0
  -2   0  -1    0.44    0.48   0
   1  -7   0  118.79    0.89   0
  -6   8   3  837.41    5.98   0
  -5  -4  -1   14.18    1.32   0
  -5   5   1  195.22    2.83   0
  -3 -11  -2  979.96    5.21   0
  -3  -8  -2  851.29    4.77   0
  -2 -11  -2   34.06    0.99   0
  -2  -8  -2 2283.19    6.42   0
  -6  -1   0  104.92    2.62   0
  -6   6   2  147.35    2.81   0
  -5  -3  -1  230.90    3.28   0
  -5   2   0   72.72    1.96   0
  -2 -12  -2  198.70    2.02   0
  -4   0  -1    9.16    1.04   0
  -3 -13  -2    0.39    0.89   0
  -3   7   1  765.09    3.85   0
  -2   4   0  773.80    3.25   0
  -5  -2  -1  411.86    4.25   0
  -5   8   2   37.53    1.46   0
  -5  10   3    7.65    1.05   0
  -4 -11  -2   17.33    1.29   0
  -4 -10  -2   72.64    1.86   0
  -4  -9  -2  448.12    4.08   0
  -4   9   2    8.66    0.95   0
  -3 -14  -2  778.29    4.73   0
  -3  -5  -2  251.35    2.62   0
  -3   1  -1 1262.79    5.41   0
  -2 -13  -2  376.72    2.73   0
  -5   6   1   31.25    1.49   0
  -4 -12  -2  199.36    2.86   0
  -4   7   1   54.70    1.48   0
  -1  -1  -1   13.16    0.44   0
  -6   7   2   -0.38    1.25   0
  -6   9   3  334.22    3.83   0
  -5  -1  -1  103.69    2.32   0
  -4  -5  -2    4.03    0.97   0
  -4   1  -1  110.36    2.06   0
  -3  -4  -2 1838.60    6.83   0
  -2 -14  -2   -0.64    0.63   0
  -2   1  -1 1999.89    5.55   0
  -6   1   0  104.66    2.52   0
  -4 -14  -2    2.03    1.07   0
  -6   5   1  135.67    2.76   0
  -5   0  -1   40.77    1.66   0
  -4  -4  -2  173.78    2.59   0
  -3  -3  -2   -0.08    0.67   0
  -3   2  -1   32.08    1.06   0
  -2 -15  -2    5.20    0.74   0
  -2  -4  -2    0.56    0.51   0
  -2   9   2   99.77    1.03   0
   0   7   3   28.41    0.46   0
  -5  -9  -2  156.67    2.87   0
  -5   9   2  347.54    3.55   0
  -4  -3  -2   20.97    1.23   0
  -4   2  -1   65.59    1.67   0
  -2  12   4    0.33    0.29   0
  -6   8   2  507.75    4.77   0
  -5 -13  -2   10.30    1.45   0
  -5   1  -1   98.34    2.23   0
  -5   7   1   88.29    2.01   0
  -5  11   3   38.38    1.44   0
  -3  -2  -2  321.36    2.90   0
  -1 -10  -2   11.97    0.53   0
  -1  -9  -2  159.96    1.34   0
  -5  -5  -2   29.92    1.59   0
  -4  -2  -2   73.55    1.80   0
  -4   8   1  246.88    2.69   0
  -3   8   1   96.84    1.44   0
  -2  -3  -2  670.88    3.43   0
  -1 -11  -2  118.17    1.17   0
  -1  -8  -2  629.57    2.57   0
  -6   6   1  320.96    3.94   0
  -5  -4  -2    4.07    1.17   0
  -4  10   2    3.21    0.81   0
  -3   3  -1  704.28    4.05   0
  -2   2  -1   26.25    0.78   0
  -1  -7  -2  100.62    1.08   0
  -5   2  -1  398.35    4.12   0
  -4   3  -1   33.55    1.33   0
  -4   6   0    4.24    0.86   0
  -3  -1  -2  180.86    2.23   0
  -4  -1  -2   92.28    1.97   0
  -2  -2  -2  568.69    3.16   0
  -1   0  -1  330.59    1.69   0
  -6   7   1  214.12    3.31   0
  -6   9   2   38.66    1.72   0
  -5  -2  -2    9.88    1.29   0
  -5  10   2    7.99    1.07   0
  -5   3  -1  230.02    3.19   0
  -5   6   0  132.22    2.44   0
  -3   0  -2    0.43    0.68   0
  -1 -13  -2   96.56    1.06   0
  -5  -1  -2  883.34    6.18   0
  -4 -10  -3   53.06    1.73   0
  -4  -8  -3    6.93    1.12   0
  -3 -11  -3  118.18    1.99   0
  -3  -9  -3  487.22    3.74   0
  -3  -8  -3  191.92    2.43   0
  -6   5   0  195.10    3.21   0
  -4   7   0    0.84    0.88   0
  -4   9   1    6.48    0.89   0
  -3 -12  -3    0.92    0.86   0
  -3   4  -1   11.31    0.80   0
  -2  -1  -2 1679.00    5.37   0
  -5   0  -2    1.22    1.13   0
  -4 -13  -3    0.21    1.09   0
  -4   1  -2   92.18    1.97   0
  -3 -13  -3    2.82    0.92   0
  -2   3  -1  654.02    3.17   0
  -1 -14  -2  102.76    1.09   0
  -6   8   1  169.05    2.94   0
  -6  10   2  227.40    3.23   0
  -5 -10  -3  168.74    2.99   0
  -5  -9  -3   44.27    1.84   0
  -5   9   1   32.26    1.41   0
  -4  -5  -3  155.79    2.53   0
  -3   1  -2  180.39    2.21   0
  -3   7   0   47.09    1.14   0
  -6   6   0    8.23    1.33   0
  -5 -12  -3   58.22    2.03   0
  -5   1  -2  874.43    6.11   0
  -5  11   2   99.28    2.00   0
  -4  -4  -3  685.36    5.00   0
  -5 -13  -3    2.97    1.23   0
  -5  -5  -3   19.28    1.47   0
  -4 -15  -3    3.22    1.13   0
  -4   2  -2   73.16    1.80   0
  -3  -4  -3    8.60    0.89   0
  -2 -10  -3    0.66    0.67   0
  -2  -9  -3 1885.31    6.00   0
  -2  -8  -3   17.37    0.80   0
  -2   0  -2 4554.60    8.81   0
  -1  -4  -2  315.15    1.83   0
  -5  -4  -3   12.72    1.36   0
  -2 -11  -3  219.55    2.14   0
  -2  -7  -3  419.12    2.87   0
  -1   1  -1   13.18    0.44   0
  -5   2  -2    8.86    1.26   0
  -4  -2  -3   44.46    1.57   0
  -4   8   0    5.36    0.92   0
  -4  10   1   95.18    1.76   0
  -3  -3  -3  936.53    5.04   0
  -3   2  -2  320.48    2.87   0
  -3  11   2   84.68    1.26   0
  -6   7   0    8.99    1.34   0
  -5   8   0  109.32    2.26   0
  -5  10   1   20.55    1.30   0
  -5  -2  -3  551.79    5.03   0
  -4  -1  -3   46.76    1.58   0
  -4   3  -2   21.07    1.21   0
  -3  -2  -3   80.21    1.65   0
  -2  10   2  260.27    1.51   0
  -5   3  -2   78.87    2.10   0
  -5   6  -1   11.14    1.25   0
  -2   1  -2 1662.63    5.34   0
  -1  -3  -2   59.82    0.84   0
  -6   8   0   30.31    1.73   0
  -5  -1  -3  436.07    4.48   0
  -3  -1  -3  289.24    2.87   0
  -3   8   0 1425.79    5.36   0
  -2 -14  -3    5.94    0.74   0
  -2  -4  -3  588.15    3.39   0
  -6  10   1    0.73    1.10   0
  -4   0  -3   -0.08    0.93   0
  -5   0  -3  157.52    2.83   0
  -5   9   0  199.51    2.89   0
  -4 -11  -4  293.63    3.50   0
  -4 -10  -4   45.09    1.68   0
  -4  -8  -4    3.25    1.04   0
  -4  -7  -4   10.41    1.22   0
  -4   9   0   12.96    1.04   0
   0   6   3 1634.34    3.17   0
  -5  -9  -4    7.56    1.34   0
  -5   7  -1 1666.27    8.09   0
  -5  11   1  179.51    2.62   0
  -4   1  -3   45.99    1.57   0
  -4   7  -1   11.37    1.00   0
  -3   0  -3   60.78    1.47   0
  -5   1  -3  434.54    4.48   0
  -4 -13  -4   12.36    1.30   0
  -4  11   1   81.77    1.61   0
  -3 -10  -4   10.12    1.01   0
  -3  -8  -4   15.15    1.09   0
  -1  -2  -2  590.32    2.48   0
  -4  -4  -4    3.16    1.04   0
  -3 -11  -4    0.28    0.89   0
  -3   4  -2 1813.16    6.68   0
  -2   2  -2  568.42    3.15   0
  -5  -4  -4  242.41    3.52   0
  -4   2  -3   46.30    1.59   0
  -3 -12  -4  241.98    2.79   0
  -2  -2  -3   18.69    0.81   0
  -1   2  -1   97.38    0.95   0
  -5   8  -1   50.67    1.73   0
  -5  10   0   32.40    1.49   0
  -4  -3  -4    6.59    1.08   0
  -3   1  -3  293.16    2.89   0
  -3   7  -1    0.19    0.64   0
  -2   9   1  109.67    1.12   0
  -5  -2  -4   94.63    2.35   0
  -4  -2  -4   20.10    1.30   0
  -4   8  -1    0.89    0.83   0
  -4  10   0 1277.74    5.94   0
  -3  -4  -4   26.27    1.18   0
  -3   9   0  516.51    3.23   0
  -5   3  -3  487.68    4.72   0
  -4   3  -3  253.99    3.12   0
  -3 -14  -4  154.41    2.29   0
  -2  -1  -3  273.59    2.35   0
  -3  -3  -4   10.53    0.99   0
  -3   2  -3   77.60    1.64   0
  -1  -1  -2 1122.52    3.43   0
  -5   4  -3   13.15    1.35   0
  -5   9  -1   15.34    1.27   0
  -3  -2  -4  581.35    4.17   0
  -5   7  -2  625.69    5.16   0
  -5  11   0    7.46    1.11   0
  -4   4  -3  695.68    5.01   0
  -4   9  -1    1.71    0.91   0
  -2  -9  -4  103.70    1.58   0
  -2  -8  -4   42.89    1.13   0
  -2   0  -3    0.27    0.56   0
  -1  -8  -3 1675.48    4.43   0
  -6  11   0   28.75    1.55   0
  -5   1  -4   93.18    2.37   0
  -4  -9  -5    2.98    1.08   0
  -4  -8  -5    1.25    1.03   0
  -4  -7  -5   13.39    1.30   0
  -4   7  -2   33.43    1.37   0
  -3  -1  -4  455.18    3.72   0
  -3   3  -3  929.00    5.04   0
  -3   8  -1  355.24    2.86   0
  -2  -7  -4  670.27    3.77   0
  -1 -10  -3 1139.69    3.62   0
  -4 -11  -5    4.16    1.12   0
  -4   1  -4   59.76    1.80   0
  -4  11   0   70.51    1.60   0
  -2  -6  -4   -0.15    0.57   0
  -5  10  -1  288.85    3.47   0
  -4 -13  -5    3.61    1.16   0
  -5  -3  -5   -0.68    1.23   0
  -5   8  -2  300.51    3.66   0
  -4   2  -4   19.09    1.29   0
  -3   0  -4   -0.53    0.84   0
  -2 -13  -4  177.88    2.01   0
  -2   1  -3  275.71    2.38   0
  -1 -12  -3   18.12    0.64   0
  -1   0  -2    0.87    0.35   0
  -5  12   0  221.93    2.93   0
  -3  -9  -5    0.30    0.92   0
  -3   4  -3    7.60    0.90   0
  -6  12   0    0.65    1.16   0
  -5   3  -4   44.31    1.84   0
  -4   8  -2    5.40    0.96   0
  -4  10  -1   39.80    1.40   0
  -3 -11  -5  318.74    3.27   0
  -3  -7  -5  164.26    2.41   0
  -2  11   2    4.60    0.38   0
  -4  -2  -5    0.52    1.01   0
  -4   3  -4    7.42    1.10   0
  -3 -12  -5    0.97    0.93   0
  -3   1  -4  464.57    3.77   0
  -2  -3  -4    3.30    0.65   0
  -2  12   3  605.09    1.67   0
  -1 -13  -3   48.46    0.83   0
  -5   4  -4  245.81    3.54   0
  -5   9  -2  155.13    2.73   0
  -4  -1  -5    3.00    1.06   0
  -2   2  -3   19.46    0.83   0
  -5   7  -3   60.05    1.97   0
  -5  11  -1   67.52    1.86   0
  -4  12   0   37.71    1.29   0
  -3   5  -3   96.49    1.78   0
  -2  -2  -4 1773.28    6.21   0
  -4   0  -5   -0.11    1.02   0
  -4   4  -4    3.82    1.03   0
  -3   2  -4  590.91    4.25   0
  -2   5  -2  353.04    2.52   0
  -4   9  -2  440.02    3.87   0
  -1  -3  -3   32.62    0.77   0
  -5  10  -2   14.57    1.39   0
  -4  -9  -6    8.12    1.34   0
  -4  -8  -6   14.93    1.40   0
  -4   1  -5    3.40    1.09   0
  -4  11  -1    4.34    0.94   0
  -2  -1  -4  855.25    4.35   0
  -1 -14  -3    5.43    0.50   0
  -5   8  -3  239.63    3.41   0
  -4  -7  -6  314.56    3.77   0
  -3   3  -4   10.67    1.02   0
  -3   8  -2  860.67    4.66   0
  -2   3  -3    5.29    0.64   0
  -5  12  -1  327.93    3.62   0
  -4   5  -4  123.16    2.38   0
  -3  -1  -5   16.31    1.14   0
  -4   2  -5    1.07    1.08   0
  -3  10  -1   46.60    1.18   0
  -2   0  -4    1.01    0.67   0
  -1  -2  -3    8.72    0.52   0
  -1   4  -1    0.32    0.32   0
  -4  -3  -6  210.66    3.17   0
  -4   8  -3    6.17    1.04   0
  -5   9  -3   48.82    1.84   0
  -5  11  -2  730.03    5.51   0
  -3   4  -4   26.12    1.23   0
  -2 -10  -5   15.18    0.94   0
  -3  -9  -6   23.61    1.32   0
  -3  -8  -6    1.34    0.93   0
  -3  -6  -6   22.82    1.33   0
  -3   1  -5   16.18    1.14   0
  -2   1  -4  862.62    4.43   0
  -2   4  -3  581.89    3.47   0
  -2   8  -1  424.04    2.57   0
  -1   2  -2  575.44    2.55   0
  -4  -1  -6   31.87    1.58   0
  -3 -11  -6   17.22    1.25   0
  -3   9  -2   83.27    1.62   0
  -1  -1  -3   84.42    1.15   0
  -5  13  -1   30.95    1.47   0
  -4   0  -6   40.21    1.70   0
  -4   4  -5  224.79    3.20   0
  -4   9  -3   33.00    1.48   0
  -5   8  -4  120.49    2.69   0
  -5  10  -3  174.23    2.97   0
  -3  -3  -6  316.56    3.46   0
  -3   5  -4  454.46    3.81   0
  -2  -3  -5   56.45    1.35   0
  -5  12  -2   65.40    1.96   0
  -4   1  -6   30.63    1.60   0
  -4  11  -2   18.88    1.24   0
  -2   2  -4 1780.53    6.39   0
  -4  -8  -7   30.14    1.63   0
  -4  -6  -7    1.74    1.26   0
  -4   5  -5   14.37    1.29   0
  -3  -2  -6   -0.12    0.96   0
  -3  11  -1  168.09    2.05   0
  -2  -2  -5  574.09    3.83   0
  -1  -9  -4  235.42    1.86   0
  -1  -7  -4    3.18    0.51   0
  -3   8  -3  197.82    2.50   0
  -2   5  -3   34.10    1.02   0
  -1 -10  -4  554.10    2.78   0
  -1  -6  -4    0.28    0.45   0
  -1   0  -3  315.88    2.10   0
  -5   9  -4    7.93    1.34   0
  -5  11  -3  311.35    3.85   0
  -4 -12  -7    1.03    1.26   0
  -4   2  -6  603.43    5.24   0
  -4   8  -4    4.18    1.09   0
  -4  10  -3   51.72    1.69   0
  -3  -1  -6  116.74    2.26   0
  -2  -1  -5  676.76    4.18   0
  -2  11   1   13.88    0.53   0
  -4  13  -1    9.04    0.99   0
  -3  10  -2   86.21    1.66   0
  -2   3  -4    3.51    0.71   0
  -1   3  -2   60.14    0.91   0
  -4  -2  -7   89.66    2.35   0
  -4   3  -6  215.18    3.28   0
  -3   0  -6    0.45    1.01   0
  -5  13  -2   11.90    1.28   0
  -4  12  -2  201.28    2.71   0
  -2   0  -5    0.55    0.70   0
  -4   9  -4  124.06    2.45   0
  -3  -8  -7    3.46    1.12   0
  -3  -7  -7   24.93    1.43   0
  -3   1  -6  117.74    2.29   0
  -1   1  -3   84.75    1.17   0
  -5  12  -3   58.98    1.99   0
  -4   0  -7    0.38    1.20   0
  -4   4  -6   93.29    2.32   0
  -3  -9  -7  115.09    2.29   0
  -3  -6  -7    1.73    1.03   0
  -3   9  -3  502.02    3.84   0
  -2  -9  -6   52.12    1.43   0
  -2  -8  -6   30.14    1.20   0
  -2  -6  -6 1178.57    5.71   0
  -2   4  -4   53.23    1.30   0
  -2  12   2   22.30    0.50   0
  -1  -3  -4  284.88    2.16   0
  -1   9   4    7.20    0.32   0
  -4  11  -3  134.77    2.40   0
  -3 -11  -7   26.79    1.46   0
  -3   2  -6    0.57    1.00   0
  -3   5  -5  312.54    3.40   0
  -2 -10  -6   99.99    1.81   0
  -2   1  -5  700.34    4.32   0
  -2   8  -2 2316.73    6.54   0
  -4   1  -7  213.76    3.37   0
  -4   5  -6   26.28    1.57   0
  -3 -12  -7   93.82    2.12   0
  -1 -13  -4   28.51    0.78   0
  -1  -2  -4 1043.43    4.12   0
  -3  11  -2 1039.95    5.17   0
  -4   2  -7   89.95    2.39   0
  -4   8  -5    1.30    1.13   0
  -4  10  -4   48.58    1.72   0
  -4  13  -2   64.85    1.73   0
  -3   3  -6  313.01    3.56   0
  -3   6  -5  538.37    4.41   0
  -2   2  -5  607.20    4.08   0
  -1   4  -2  314.82    1.97   0
  -5  13  -3    0.98    1.17   0
  -4   6  -6   73.13    2.17   0
  -3  10  -3   80.96    1.75   0
  -2  -2  -6   14.61    1.06   0
  -2   5  -4  545.10    3.69   0
  -1  -1  -4   63.07    1.13   0
  -1   2  -3    8.19    0.52   0
  -4   3  -7  101.80    2.51   0
  -4  12  -3  716.43    5.17   0
  -2 -13  -6  102.82    1.81   0
  -3   0  -7   15.62    1.29   0
  -3   4  -6  245.51    3.22   0
  -2  -1  -6 1029.50    5.54   0
  -2   3  -5   60.20    1.51   0
  -4   4  -7   63.63    2.15   0
  -4   9  -5    4.27    1.20   0
  -4  11  -4  302.97    3.65   0
  -3   1  -7   25.16    1.45   0
  -2   9  -2    0.78    0.55   0
  -3   9  -4   91.11    1.92   0
  -2   0  -6  651.50    4.48   0
  -1   0  -4    0.12    0.53   0
  -3  -7  -8  190.04    3.02   0
  -3  -6  -8   15.48    1.35   0
  -3   5  -6   10.81    1.21   0
  -2   6  -4    0.10    0.67   0
  -1   3  -3   31.74    0.83   0
   1  -5   3 2329.75    3.74   0
   2   8   5  385.50    3.53   0
   2  14   3    7.94    1.05   0
   3   1   7   26.19    1.35   0
   3   2   7   61.97    1.77   0
   3  13   5   54.75    1.89   0
   3  19   2  246.24    3.38   0
   1   8   3 1729.56    5.88   0
   2  -6   5  900.00    3.56   0
   2  16   2  195.81    2.66   0
   3  -1   7   25.61    1.28   0
   3   0   7   14.66    1.12   0
   3  10   6  217.70    3.15   0
   1  16  -2  153.28    1.54   0
   2   9   5   92.54    1.95   0
   3  -2   7   61.74    1.64   0
   3   5   7   95.39    2.16   0
   3  16   4  155.22    2.83   0
   3  18   3  118.85    2.56   0
   1   2   4 1075.67    4.17   0
   1  13   1  102.52    1.54   0
   3  -3   7  549.91    4.03   0
   3   6   7    3.28    1.12   0
   3  11   6   16.29    1.40   0
   4  -1   8    3.15    1.19   0
   4   1   8    3.78    1.20   0
   4   2   8  152.05    2.78   0
   4   3   8  104.28    2.43   0
   1   0   4    1.23    0.50   0
   1   1   4   64.73    1.09   0
   1   3   4  295.30    2.31   0
   1   9   3   55.51    1.26   0
   2   3   6  583.99    4.05   0
   2   4   6  191.80    2.49   0
   2  10   5   14.56    1.21   0
   2  15   3  145.00    2.39   0
   2  18   1    3.55    0.99   0
   2  19   0   13.59    1.09   0
   4  -2   8  152.54    2.64   0
   1   4   4  128.25    1.63   0
   2  -1   6 1034.95    4.84   0
   2   5   6  334.45    3.28   0
   3  -4   7    3.52    0.95   0
   3   8   7    4.05    1.15   0
   3  12   6  198.95    3.18   0
   3  17   4   10.14    1.38   0
   3  20   2    0.34    1.10   0
   4  -3   8  101.17    2.23   0
   1   5   4   43.21    1.09   0
   1  12   2    1.81    0.62   0
   2  -2   6   14.12    0.85   0
   2   6   6 1188.35    6.13   0
   2  11   5  830.64    5.44   0
   1  14   1   12.78    0.86   0
   1  16  -1   42.36    1.03   0
   2  -7   5  496.30    2.54   0
   2   7   6  316.96    3.34   0
   2  16   3   86.05    2.02   0
   3  13   6   19.73    1.53   0
   2  -3   6  581.05    3.45   0
   1   7   4    2.71    0.69   0
   2  12   5  642.61    4.91   0
   2  19   1    2.13    0.97   0
   3  10   7   38.42    1.74   0
   1  13   2   91.47    1.59   0
   2   9   6   51.17    1.69   0
   2  15   4  139.18    2.54   0
   3  11   7   28.49    1.66   0
   0   8  -1  387.22    1.44   0
   1   8   4   20.93    0.95   0
   2  -4   6  194.19    1.99   0
   2  17   3  504.21    4.38   0
   3   1   8    8.75    1.13   0
   3   2   8  102.81    2.20   0
   3   3   8  488.12    4.46   0
   1  -6   3    8.33    0.33   0
   1  15   1  408.90    3.07   0
   2  10   6   99.98    2.17   0
   3   0   8    0.38    0.97   0
   1   9   4  240.80    2.51   0
   3   7   8  195.40    3.14   0
   4   0   9    1.17    1.29   0
   1  14   2   99.18    1.72   0
   1  17  -1  362.03    2.55   0
   2  -5   6  344.85    2.53   0
   2   5   7  119.35    2.19   0
   2  11   6  134.39    2.48   0
   2  16   4  784.17    5.54   0
   2  19   2   43.26    1.61   0
   2  20   1   -0.77    0.98   0
   3  -2   8  103.25    2.08   0
   4  -1   9  189.46    3.06   0
   1   3   5   66.41    1.30   0
   1   4   5   36.90    1.09   0
   1  10   4  570.86    3.88   0
   2 -10   4  443.50    1.63   0
   2   0   7    0.43    0.88   0
   2   6   7  174.00    2.65   0
   3   9   8    1.66    1.26   0
   4  -2   9   -0.02    1.15   0
   1   1   5  129.64    1.64   0
   1   2   5    1.00    0.59   0
   2   7   7 1277.03    6.83   0
   2  12   6   44.55    1.71   0
   1  -4   4  131.04    1.18   0
   1   6   5  257.24    2.56   0
   1  13   3   50.14    1.37   0
   1  16   1    9.46    0.92   0
   2  -1   7  211.48    2.44   0
   2   8   7  132.58    2.47   0
   2  17   4   48.43    1.86   0
   0   9  -1 2749.80    4.10   0
   1   7   5  559.00    3.80   0
   1  15   2  155.55    2.13   0
   2   9   7   24.55    1.46   0
   2  13   6  102.74    2.30   0
   3  -4   8   21.53    1.21   0
   1   8   5  295.45    2.90   0
   2  -6   6 1192.65    4.45   0
   2  19   3  183.36    2.85   0
   2  20   2   76.37    1.91   0
   1  14   3    5.70    0.89   0
   2  10   7  408.26    4.17   0
   2  16   5    3.95    1.20   0
   3   2   9   70.23    2.06   0
   3   3   9   27.12    1.56   0
   3   4   9    8.84    1.29   0
   0   3   1  394.67    1.55   0
   0   4   1 1462.26    3.18   0
   1   9   5  139.88    2.13   0
   2  -3   7   59.19    1.38   0
   2  11   7  874.40    6.11   0
   2  18   4   65.51    1.97   0
   3  -5   8   57.25    1.54   0
   1  10   5  384.71    3.44   0
   1  16   2   78.35    1.67   0
   1  17   1  659.59    4.02   0
   3   0   9  125.59    2.43   0
   1  -2   5    0.40    0.50   0
   1  15   3   39.58    1.38   0
   2   6   8   63.82    1.86   0
   2  12   7  236.55    3.38   0
   2  17   5  169.67    2.91   0
   2  20   3    3.45    1.17   0
   1  11   5  255.76    2.93   0
   2  -4   7  130.86    1.85   0
   2   1   8   76.59    1.85   0
   2   7   8   40.81    1.68   0
   0  10  -1 2029.21    3.75   0
   1  -5   4   44.23    0.70   0
   1   3   6  365.36    3.00   0
   1   4   6  284.14    2.74   0
   1   5   6  178.13    2.29   0
   1   6   6  111.31    1.93   0
   2  -9   5   92.06    1.04   0
   2  -7   6  311.22    2.24   0
   2   8   8   78.31    2.11   0
   2  13   7   17.54    1.47   0
   1   2   6   -0.27    0.65   0
   1   7   6   53.61    1.50   0
   1  14   4   -0.49    0.88   0
   1  17   2   98.39    1.86   0
   2   0   8  240.70    2.83   0
   2   9   8    3.59    1.17   0
   2  18   5    8.36    1.33   0
   1  -3   5   65.48    1.05   0
   2  -1   8   81.89    1.79   0
   2  14   7   49.52    1.91   0
   3  -3   9   26.11    1.38   0
   0   6  -4  150.75    0.97   0
   1   9   6    1.39    0.96   0
   1  15   4  253.47    3.01   0
   2  -5   7  118.09    1.72   0
   2  11   8  296.48    3.83   0
   2  20   4   60.73    2.01   0
   2  21   3  134.35    2.49   0
   1  10   6   10.90    1.15   0
   2  -2   8  815.25    4.82   0
   3  -4   9    7.87    1.17   0
   3   2  10    3.85    1.30   0
   3   3  10    1.25    1.19   0
   0   4   2  186.19    1.40   0
   0   5   2 5707.15    7.84   0
   3   1  10    9.02    1.40   0
   0   7   2  332.09    2.10   0
   0  11  -1  557.25    2.10   0
   1  11   6    1.42    1.01   0
   1  18   2   69.42    1.65   0
   2   6   9 1574.45    8.15   0
   3   0  10    1.00    1.20   0
   0   3   2   59.29    0.77   0
   1  12   6  422.81    3.98   0
   1  16   4   15.78    1.19   0
   2   3   9  137.67    2.51   0
   2   7   9   97.94    2.35   0
   2   8   9    4.29    1.27   0
   1  -4   5   38.05    0.81   0
   1   4   7   13.86    1.08   0
   1   5   7   83.51    1.80   0
   1   6   7   41.08    1.44   0
   1   7   7    9.05    1.11   0
   2  -8   6   30.71    0.85   0
   2  -6   7  172.41    1.94   0
   2   2   9 1266.83    6.85   0
   3  -1  10    9.19    1.23   0
   0  11  -2   62.69    0.60   0
   1  -2   6    0.32    0.56   0
   1   3   7   38.46    1.30   0
   1   8   7   39.58    1.50   0
   1   9   7    7.35    1.12   0
   1  15   5  161.16    2.62   0
   1  18   3  490.82    4.06   0
   2   1   9    2.56    1.05   0
   2  10   9    0.64    1.27   0
   3  -2  10    2.34    1.16   0
   0   2   2  469.90    1.94   0
   1  -7   3   44.62    0.44   0
   1  10   7  273.11    3.31   0
   1  17   4   84.69    1.96   0
   1  19   2   42.46    1.42   0
   2  -4   8  228.28    2.54   0
   2   0   9    1.20    1.05   0
   0   5   3 1139.49    4.00   0
   0   6   3 1732.92    5.10   0
   0   7   3   28.37    0.86   0
   1  -6   4    1.20    0.35   0
   1  16   5  636.68    4.97   0
   0   4   3   52.68    0.94   0
   0  12  -1    5.24    0.45   0
   1  11   7  694.07    5.22   0
   2  -1   9    4.21    1.09   0
   3  -3  10   -0.02    1.10   0
   0  11   2   59.20    1.14   0
   1  -3   6  358.00    2.50   0
   1  12   7   37.51    1.63   0
   1  18   4   86.38    2.06   0
   1  19   3  288.81    3.24   0
   0   1   2 1332.01    3.06   0
   0   3   3 2480.26    5.43   0
   1  15   6    3.12    1.14   0
   1  17   5   79.12    2.11   0
   2  -7   7 1265.72    4.79   0
   2  -5   8   40.54    1.29   0
   2  -2   9 1297.87    6.45   0
   1  -5   5    2.18    0.45   0
   1  -1   7  423.77    3.14   0
   1   4   8   86.49    1.91   0
   1   5   8    5.09    1.08   0
   1   6   8  140.91    2.42   0
   1   7   8   22.42    1.39   0
   1  13   7    6.42    1.22   0
   2   3  10   29.97    1.60   0
   0   2   3 1791.48    4.43   0
   0   6   4  155.79    1.78   0
   0   7   4  252.31    2.29   0
   0  12   2   62.73    1.25   0
   0  13   0    1.34    0.52   0
   1   9   8    8.84    1.23   0
   1  16   6  325.97    3.82   0
   1  19   4  125.44    2.39   0
   2   2  10   95.87    2.25   0
   0   5   4 1651.05    5.34   0
   0   8   4  330.15    2.67   0
   1  10   8  293.53    3.57   0
   1  18   5  136.66    2.57   0
   1  20   3   -0.16    1.03   0
   2  -3   9  138.90    2.26   0
   2   1  10    1.75    1.10   0
   3  -1  11    0.15    1.26   0
   0   4   4   16.05    0.74   0
   0   9   4  374.63    2.92   0
   0  13  -1   27.12    0.65   0
   1  17   6   63.68    2.08   0
   0   3   4   72.70    1.16   0
   0  12   3   80.28    1.48   0
   0  13   2 2027.54    6.28   0
   1  -4   6  284.01    2.15   0
   1  -2   7  375.76    2.89   0
   1  12   8  581.34    5.12   0
   2  -6   8   65.77    1.43   0
   2   0  10  371.58    3.88   0
   3  -2  11    3.25    1.28   0
   0   1   3  723.39    2.71   0
   1  13   8    5.37    1.30   0
   1  16   7   -0.15    1.26   0
   1  19   5    0.04    1.22   0
   1  20   4   69.20    1.97   0
   2  -4   9  287.90    3.03   0
   0   6   5  773.05    4.15   0
   0   7   5   11.63    0.87   0
   0   8   5  532.99    3.64   0
   0  13   3  246.55    2.49   0
   0  14   0   21.72    0.75   0
   1   0   8    1.06    0.91   0
   1   6   9  426.18    4.20   0
   1   7   9 1006.90    6.44   0
   1   8   9  281.20    3.59   0
   1  18   6    2.45    1.21   0
   2  -1  10    1.33    1.04   0
   0   0   2   10.19    0.34   0
   0   2   4   87.30    1.21   0
   0   5   5  250.76    2.36   0
   0  14   2  217.40    2.20   0
   1   5   9    3.42    1.13   0
   1   9   9   48.42    1.87   0
   1  10   9  391.98    4.32   0
   1  14   8    6.98    1.33   0
   2   3  11   10.79    1.49   0
   0   4   5 2261.77    6.66   0
   0  10   5  396.34    3.36   0
   0  14   3  474.47    3.47   0
   1  -3   7   38.44    1.07   0
   1  11   9    0.56    1.24   0
   1  17   7   69.67    2.17   0
   1  20   5   42.85    1.79   0
   0  13   4  650.22    4.25   0
   0  14  -1  375.43    1.97   0
   1  -1   8  106.44    1.84   0
   1  12   9    3.80    1.32   0
   1  19   6   33.30    1.69   0
   1  21   4  121.57    2.41   0
   2  -5   9   63.06    1.61   0
   2   2  11    1.66    1.22   0
   0   3   5  174.63    1.90   0
   0  15   0    0.27    0.58   0
   0  15   2  257.64    2.46   0
   1  -6   5  260.57    1.67   0
   1  -5   6  172.10    1.66   0
   2   1  11  158.84    2.86   0
   0   0   3    0.81    0.34   0
   0   1   4    5.23    0.53   0
   0   6   6  190.37    2.32   0
   0   7   6  244.98    2.69   0
   0   8   6   24.13    1.21   0
   0   9   6   89.16    1.84   0
   0  14   4  866.15    5.00   0
   0  15   3  316.28    2.95   0
   1   1   9   52.65    1.65   0
   1  21   5   59.87    2.00   0
   2  -3  10   29.95    1.45   0
   0   2   5    7.71    0.67   0
   0   5   6   31.28    1.16   0
   0  10   6    7.41    1.06   0
   1  -2   8    8.25    0.95   0
   1   7  10  688.90    5.65   0
   1   8  10   33.30    1.72   0
   2   0  11    1.04    1.15   0
   0   4   6   93.47    1.63   0
   0  15   4  265.96    2.95   0
   1  -4   7   12.88    0.76   0
   1   0   9   -0.44    0.99   0
   1   6  10  105.23    2.43   0
   1   9  10   78.29    2.26   0
   1  10  10   -0.56    1.30   0
   0  14   5  599.65    4.45   0
   0  16   3   53.79    1.51   0
   1  -7   4    3.04    0.32   0
   2  -4  10   16.79    1.27   0
   2  -1  11  157.35    2.79   0
   0   0   4 3271.10    6.33   0
   0   1   5  502.59    2.93   0
   0   3   6  313.00    2.70   0
   0   8   7  297.13    3.21   0
   0  15  -1    1.63    0.49   0
   0  16   0  313.84    2.23   0
   0   6   7 1111.03    5.77   0
   0   7   7  238.51    2.85   0
   0   9   7    0.97    1.01   0
   0  10   7   70.81    1.87   0
   0  15   5   84.50    1.95   0
   0  16   4   11.70    1.15   0
   1  -3   8   72.56    1.53   0
   1  -1   9   49.63    1.56   0
   1   2  10    7.22    1.25   0
   2  -2  11    2.11    1.17   0
   0   2   6  806.22    4.15   0
   0   5   7  299.11    3.03   0
   0  17   3  251.53    2.76   0
   0   4   7   78.72    1.69   0
   0  12   7    0.43    1.09   0
   0  16   5   16.57    1.24   0
   0  17   4    2.46    1.04   0
   1  -7   0  115.79    0.89   0
   1   1  10  496.61    4.40   0
   2  -5  10    0.56    1.03   0
   0  -1   2 1352.07    2.69   0
   0  -1   3  729.28    2.48   0
   0   0   5    3.84    0.63   0
   0  15   6  662.64    5.07   0
   1  -6   6  109.55    1.31   0
   1  -5   7   86.40    1.40   0
   1  -2   9 1289.17    6.14   0
   2  -3  11   12.54    1.28   0
   2   0  12  209.38    3.36   0
   0   1   6  102.04    1.55   0
   0   3   7  119.59    1.92   0
   0   7   8   34.97    1.53   0
   0   8   8  785.88    5.41   0
   0   9   8   41.10    1.66   0
   0  10   8  704.43    5.31   0
   0  16   6   21.15    1.52   0
   0  17   5  307.07    3.47   0
   0  18   3  105.59    1.97   0
   1  -4   8   87.04    1.61   0
   1   0  10   -1.38    1.08   0
   1   4  11   58.58    2.06   0
   0   6   8   45.87    1.58   0
   0  11   8  241.90    3.30   0
   0  18   4  307.23    3.30   0
   1   3  11  327.49    3.96   0
   2  -1  12   47.66    1.92   0
   0  -1   4    5.93    0.47   0
   0   2   7 1964.09    6.98   0
   0   5   8   16.54    1.21   0
   0  12   8    1.21    1.14   0
   0  13   8   22.63    1.58   0
   0  15   7   79.45    2.16   0
   0   4   8    5.29    1.03   0
   0  16   7  103.63    2.45   0
   0  17   6   35.44    1.61   0
   0  18   5   39.18    1.67   0
   1  -7   5  563.25    2.26   0
   1  -3   9  643.90    4.31   0
   1  -1  10  493.86    4.22   0
   1   2  11  453.41    4.50   0
   0   3   8   35.49    1.43   0
   0   8   9   34.49    1.62   0
   0   9   9    0.89    1.18   0
   0  10   9  114.04    2.54   0
   0  19   4   10.24    1.17   0
   0   6   9   13.93    1.30   0
   0   7   9   51.41    1.81   0
   0  11   9   23.70    1.59   0
   0  17   7    7.34    1.41   0
   0  18   6  154.30    2.74   0
   0  19   5  366.87    3.86   0
   0   5   9   52.45    1.76   0
   0  12   9   37.94    1.78   0
   0  13   9    7.53    1.37   0
   1  -7   1    3.04    0.21   0
   1  -6   7   40.71    1.03   0
   1  -5   8    4.40    0.82   0
   1  -2  10    5.71    1.17   0
   0   4   9    2.13    1.16   0
   0  14   9    2.34    1.30   0
   0  16   8  315.73    4.00   0
   0  18   7   -0.05    1.30   0
   0  19   6    4.63    1.34   0
   0  20   4   68.77    1.86   0
   1   0  11  166.69    2.84   0
   1  -4   9    4.63    0.96   0
   1   3  12    7.73    1.41   0
   0   3   9   -0.66    1.04   0
   0   7  10   34.25    1.67   0
   0   8  10   60.40    2.04   0
   0   9  10   96.41    2.41   0
   0  10  10    0.59    1.30   0
   0  11  10    0.53    1.31   0
   1   2  12   19.18    1.63   0
   0  -2   3 1795.22    3.68   0
   0   6  10    2.80    1.23   0
   0  19   7   -0.55    1.23   0
   0  20   6    5.91    1.33   0
   1  -7   6   51.07    0.92   0
   1  -3  10  198.58    2.70   0
   1  -1  11   93.71    2.18   0
   0   5  10  744.31    5.59   0
   1   1  12  431.40    4.59   0
   0   8  11    2.73    1.31   0
   0  21   6   24.92    1.61   0
   1  -6   8  139.05    1.83   0
   1  -5   9    4.40    0.95   0
   1   0  12    0.90    1.33   0
   0   7  11  200.08    3.32   0
   1  -4  10  212.33    2.72   0
   0  -1   8   37.61    1.22   0
   0   0   9    1.56    1.05   0
   0   2  10    0.69    1.11   0
   1  -7   7    8.98    0.72   0
   1  -3  11  326.83    3.58   0
   1  -1  12  446.19    4.53   0
   0  -2   7 1952.24    6.35   0
   0  -2   2  485.62    1.51   0
   0   1  10    6.86    1.15   0
   1  -6   9  441.81    3.36   0
   1  -5  10   91.72    1.90   0
   1  -2  12   21.59    1.54   0
  -1   8   5 1469.12    6.01   0
  -1   9   5    3.21    0.82   0
  -1   9   6  655.37    4.47   0
  -1  10   6    5.11    1.01   0
   0  -3   6  311.26    2.31   0
   0  -2   8  402.17    3.21   0
   0   2  11   52.19    1.92   0
   1  -4  11   59.41    1.82   0
  -1   7   5  482.17    3.42   0
  -1   7   6 1334.04    6.05   0
  -1   8   6  114.97    1.97   0
  -1   9   7    0.98    1.07   0
  -1  10   7  814.95    5.39   0
  -1  11   7    1.18    1.08   0
  -1  13   4   83.65    1.72   0
  -1  13   6  124.42    2.30   0
  -1   7   7  322.52    3.30   0
  -1   8   7  671.14    4.71   0
  -1  10   8   35.32    1.61   0
  -1  11   8  235.03    3.26   0
  -1  14   5  270.13    3.04   0
  -1  14   6   66.47    1.85   0
  -1  14   7  171.65    2.88   0
   0   1  11   13.87    1.44   0
   1  -7   8   23.13    0.93   0
   1  -3  12    8.15    1.29   0
  -1   6   5    7.92    0.83   0
  -1   6   6  531.85    3.79   0
  -1   7   4   96.34    1.52   0
  -1   8   8  219.62    3.03   0
  -1   9   8   87.86    2.06   0
  -1  12   3  641.39    3.76   0
  -1  12   8 1864.92    8.81   0
  -1  14   4   88.66    1.75   0
  -1  15   5  396.42    3.70   0
  -1  15   6  146.88    2.54   0
   0  -3   7  119.47    1.66   0
   0   3  12   66.59    2.16   0
   1  -8   5  305.66    1.53   0
  -1   6   4   22.92    0.97   0
  -1   6   7   16.46    1.09   0
  -1   7   8  581.56    4.64   0
  -1  10   9    6.94    1.31   0
  -1  11   9  187.72    3.11   0
  -1  12   9  285.75    3.83   0
  -1  13   3 1120.15    5.02   0
  -1  15   4   51.57    1.54   0
  -1  16   5    1.68    1.16   0
  -1  16   6   47.19    1.78   0
   0  -2   9    4.04    1.00   0
   0  -1  10    5.35    1.15   0
   1  -8   4   22.16    0.41   0
  -1   5   5  602.85    3.65   0
  -1   5   6  129.57    1.95   0
  -1   5   7   29.59    1.32   0
  -1   6   8 1508.31    7.21   0
  -1   9   9    6.71    1.30   0
  -1  15   8  127.42    2.70   0
  -1  16   4  783.83    4.87   0
  -1  16   7 1403.47    7.72   0
   0  -3   8   38.21    1.20   0
   0   0  11    0.05    1.17   0
   0   2  12   37.35    1.82   0
   1  -8   6  136.29    1.28   0
  -1   7   3  232.42    2.03   0
  -1   7   9  366.09    3.96   0
  -1  15   3   56.07    1.50   0
  -1  16   8   32.92    1.79   0
  -1  17   5   74.70    1.98   0
  -1  17   6   97.28    2.23   0
  -1   4   6    6.37    0.88   0
  -1   4   7    8.98    1.03   0
  -1   5   4  168.68    1.84   0
  -1   5   8   43.63    1.57   0
  -1   6   9 1049.69    6.40   0
  -1   9  10   53.12    2.02   0
  -1  10  10  134.37    2.83   0
  -1  11  10  666.59    5.80   0
  -1  12  10   82.65    2.43   0
  -1  17   4   85.85    1.93   0
  -1  18   6    4.14    1.31   0
  -1   4   5    1.94    0.73   0
  -1   8  10    2.49    1.32   0
  -1  10   2  296.66    2.22   0
  -1  16   3 1215.61    5.59   0
  -1  18   5 1185.25    6.53   0
  -1  18   7   -0.14    1.23   0
   0  -2  10    1.05    1.05   0
   0  -1  11   13.33    1.37   0
   1  -8   7   43.37    0.96   0
  -1   4   8    1.81    1.02   0
  -1   5   9  533.88    4.57   0
  -1   7  10  944.34    6.49   0
  -1  18   4    8.03    1.17   0
  -1  19   6  161.63    2.81   0
   0  -4   6   95.23    1.30   0
   0  -3   9    0.97    0.92   0
  -1   3   6    1.18    0.79   0
  -1   3   7  114.92    1.95   0
  -1   6  10   46.08    1.86   0
  -1   9  11   91.09    2.51   0
  -1  19   5  116.82    2.40   0
  -1  19   7    0.13    1.22   0
   0  -4   5 2334.10    5.28   0
   0  -4   7   78.35    1.35   0
   0   0  12  374.93    4.20   0
  -1   3   5  753.71    3.89   0
  -1   3   8  255.89    2.97   0
  -1   4   4  444.90    2.80   0
  -1   4   9    0.75    1.11   0
  -1   7  11   69.74    2.29   0
  -1   8  11   10.97    1.49   0
  -1   5   3  218.82    1.87   0
  -1  19   4   73.50    1.84   0
  -1  20   5   24.44    1.51   0
  -1  20   6    2.54    1.24   0
   0  -4   8    5.07    0.78   0
   0  -3  10   81.80    1.90   0
   0  -2  11   52.41    1.81   0
   0   1  13    1.91    1.35   0
  -1   2   7 1838.83    6.92   0
  -1   3   9 1594.36    7.50   0
  -1   4  10  248.58    3.36   0
  -1   6  11   25.20    1.68   0
   0  -1  12    1.27    1.21   0
  -1   2   6   26.19    1.05   0
  -1   2   8 1299.90    6.27   0
  -1   5  11  114.61    2.60   0
   0  -4   9    2.64    1.00   0
   0   0  13    0.56    1.45   0
  -1   3   4  360.58    2.49   0
  -1   2   5  516.89    3.18   0
  -1   4   3 1614.05    4.78   0
  -1   6   2  972.43    3.52   0
   0  -3  11  283.40    3.36   0
   0  -2  12   34.05    1.70   0
  -1   1   7  704.00    4.25   0
   0  -4  10    2.56    1.10   0
   0  -1  13    2.14    1.39   0
  -1   1   6   99.54    1.61   0
  -1  14   1    2.60    0.67   0
   0  -5   7  306.07    2.40   0
   0  -5   6   31.06    0.84   0
  -1   2   4  332.79    2.35   0
   0  -3  12   63.72    1.98   0
  -1   1   5 1245.98    4.77   0
  -1   5   2 2608.52    5.57   0
   0  -5   9   53.88    1.46   0
   0  -4  11   78.98    1.98   0
   0  -2  13    0.38    1.33   0
  -1   3   3  243.71    1.87   0
   0  -5   5  255.67    1.74   0
  -1   0   6    1.14    0.70   0
  -1   1  11    0.98    1.22   0
  -1   2  12  586.73    5.34   0
   0  -5  10  767.90    4.81   0
   0  -3  13   33.11    1.82   0
   1  -6   1  423.45    1.27   0
  -1   1  12    0.99    1.40   0
  -2  10   8   30.10    1.61   0
  -2  10   9    3.26    1.30   0
  -2  11   9  157.55    2.97   0
  -2  12  10   36.06    1.91   0
  -2  14   8   66.41    2.14   0
  -1  -1   9 1034.48    5.72   0
  -1   0  11   37.01    1.67   0
  -1   1   4 2470.14    6.10   0
   0  -5  11  124.70    2.31   0
   1  -9   6    0.87    0.45   0
  -2   9   8   13.74    1.41   0
  -2   9   9   48.98    1.93   0
  -2  10   7  210.22    2.99   0
  -2  10  10  137.62    2.91   0
  -2  11  10   68.16    2.30   0
  -2  13   7  112.57    2.40   0
  -2  14   7   49.81    1.84   0
  -2  15   7  399.44    4.26   0
  -2  15   8   98.14    2.48   0
  -2  15   9    2.98    1.40   0
  -2  16   8  230.45    3.54   0
  -1  -1  10  644.43    4.85   0
  -1   0   5 2533.53    6.65   0
  -1   4   2 1104.10    3.54   0
   0  -6   8   45.85    1.22   0
  -2   8   8  167.20    2.79   0
  -2   8   9  395.43    4.27   0
  -2   8  10   53.67    2.03   0
  -2   9   7  238.43    3.11   0
  -2   9  10    8.69    1.45   0
  -2  12   6    3.50    1.19   0
  -2  13   6  332.57    3.61   0
  -2  16   7   18.47    1.61   0
  -2  17   8    1.92    1.48   0
  -1   0  12    0.03    1.35   0
  -1   1  13   21.83    1.76   0
   0  -6   7 1121.51    4.35   0
   0  -6   9   15.96    1.08   0
   0  -3   2   63.42    0.55   0
  -2   7   8  222.43    3.09   0
  -2   8   7   28.02    1.48   0
  -2  14   6    4.36    1.18   0
  -2  15   6   74.25    2.03   0
  -2  17   7  226.97    3.40   0
  -1  -1  11   -0.14    1.24   0
  -1   2   3  196.53    1.64   0
  -2   7  10  102.55    2.51   0
  -2   8  11  293.21    4.06   0
  -2   9   6   87.85    1.96   0
  -2  16   6    2.77    1.26   0
   0  -6  10    2.93    1.02   0
   0  -5  12    0.71    1.19   0
  -2   6   9   23.97    1.56   0
  -2   6  10    9.19    1.44   0
  -2   7   7    1.56    1.13   0
  -2   7  11   75.24    2.36   0
  -2  13   5  239.83    2.94   0
  -2  17   6   20.37    1.50   0
  -2  18   7   32.80    1.73   0
  -1  -2   8 1321.79    5.90   0
   0  -6   6  194.78    1.69   0
  -2   6  11  181.03    3.25   0
  -2   8   6   51.47    1.59   0
  -2  11   5   -1.03    0.96   0
  -2  12   5  287.40    3.11   0
  -2  14   5    1.44    1.02   0
  -2  15   5   13.91    1.30   0
  -2  19   7  103.52    2.51   0
  -1  -2  10    6.01    1.14   0
  -1  -1  12    0.03    1.24   0
   0  -6  11  141.91    2.38   0
   0  -5   4 1648.18    3.66   0
  -2   5   8    7.06    1.26   0
  -2   5   9  158.38    2.76   0
  -2   5  10   28.10    1.68   0
  -2   6   7  144.89    2.41   0
  -2   7   6   17.75    1.23   0
  -2  16   5    8.93    1.24   0
  -2  18   6   81.03    2.10   0
  -1  -2  11  277.92    3.46   0
  -1  12   0  265.00    1.72   0
  -1  13   0  174.72    1.48   0
  -1  14   0 1022.06    3.44   0
  -2   5  11   -0.68    1.29   0
  -2  17   5  179.46    2.71   0
  -2  19   6   73.26    2.08   0
  -1  -1   5 1225.63    4.56   0
  -1  -1  13   21.67    1.75   0
  -1   0   4   -0.35    0.55   0
  -1  11   0   51.70    0.83   0
  -2   4   9  967.98    6.19   0
  -2   4  10   16.14    1.50   0
  -2   5   7  248.92    2.99   0
  -2   5  12    3.55    1.46   0
  -2   6   6  542.56    4.05   0
  -2   8   5   80.37    1.69   0
  -1   3   2 2296.17    4.95   0
  -2   4   8  122.83    2.33   0
  -2   4  11  129.70    2.75   0
  -2  12   4   -0.60    0.96   0
  -2  13   4  892.71    5.03   0
  -2  18   5   44.03    1.68   0
  -1  -3   9 1646.20    6.95   0
  -1  -3  10   74.04    1.90   0
  -1  10   0 1373.86    3.55   0
  -2   3   9   33.81    1.70   0
  -2   3  10  345.34    3.95   0
  -2   4  12   -1.22    1.39   0
  -2   7   5  338.16    3.07   0
  -2  15   4  624.88    4.36   0
  -1  -3   8  249.76    2.64   0
  -1   1   3 1397.69    4.15   0
   0  -7   8   37.39    1.14   0
   0  -7   9   53.61    1.37   0
   0  -7  10   34.27    1.37   0
  -2   3  11   23.29    1.67   0
  -2   4   7  238.27    2.88   0
  -2   5   6   35.61    1.36   0
  -2  10   4   19.37    1.11   0
  -2  16   4   -2.07    1.01   0
  -1  -3  11  726.38    5.27   0
  -1  -2  13  326.87    4.12   0
   0  -6   5  787.91    2.86   0
  -2  17   4  219.54    2.78   0
  -1  -3   7  115.22    1.75   0
   0  -7   7  240.62    2.03   0
  -2   2   9    8.19    1.27   0
  -2   2  10   61.39    2.00   0
  -2   6   5  159.07    2.16   0
  -1   9   0  240.40    1.48   0
  -2   3   7  197.06    2.63   0
  -2   4   6 1651.36    6.74   0
  -2  18   4    4.39    1.06   0
  -2   2   8  596.51    4.54   0
  -1  -4   9    1.22    1.02   0
  -1  -4  10  259.00    3.08   0
  -1  -3  13    0.33    1.36   0
  -2   5   5  137.96    2.01   0
  -1  -4  11  285.24    3.40   0
  -1  -1   4 2462.67    5.85   0
  -2   1   9   77.11    2.02   0
  -2   1  12    2.74    1.52   0
  -2   2   7  370.78    3.42   0
  -2   7   4   14.95    0.95   0
  -2  12   3  595.92    3.77   0
  -2  13   3   79.75    1.59   0
  -2  14   3  220.13    2.48   0
  -1  -4   8    0.59    0.85   0
  -1  -4  12  150.60    2.76   0
  -1   2   2   85.82    1.02   0
  -2   3   6   59.59    1.53   0
  -2  11   3   15.34    0.97   0
   0  -7   6  241.16    1.80   0
  -2   1   8   49.70    1.63   0
  -2   4   5 2064.12    7.05   0
  -2  10   3  247.36    2.42   0
  -1  -4  13    6.44    1.41   0
  -1   0   3   82.17    1.09   0
  -1   8   0  462.03    1.95   0
   0  -8   9   34.83    1.21   0
  -3  13   9   57.17    2.19   0
  -2   6   4  652.86    3.86   0
  -1  -4   7    8.41    0.84   0
  -3   9  10    3.70    1.45   0
  -3  10   9    2.12    1.50   0
  -1  -5  10  110.58    2.14   0
  -1  -5  11  110.76    2.27   0
  -3   8  10   63.44    2.23   0
  -3   9   9   21.57    1.65   0
  -3  12   8   -0.72    1.36   0
  -3  13   8   15.47    1.61   0
  -3  14   8  136.92    2.87   0
  -2   0  13   -0.62    1.41   0
  -2   1   7  260.56    2.88   0
  -2   2   6   64.85    1.53   0
  -1  -5   9  555.24    3.99   0
  -1  -5  12   70.77    2.10   0
   0  -8   8  807.96    3.84   0
  -3   7  11   25.99    1.86   0
  -3  16   8    0.60    1.37   0
  -2   0   8   28.47    1.41   0
  -2   5   4   47.59    1.24   0
  -3   8   9   61.76    2.13   0
  -2  -1  10  727.64    5.35   0
  -2  -1  12    4.68    1.45   0
  -2   3   5   17.14    0.92   0
  -1  -5   8   36.99    1.23   0
  -1  -5  13    1.52    1.33   0
  -3   6  10  192.75    3.31   0
  -3   6  11   95.40    2.63   0
  -3   7   9  101.60    2.52   0
  -3  12   7  186.81    3.04   0
  -3  13   7  938.53    6.39   0
  -3  14   7  236.77    3.43   0
  -3  15   7    0.43    1.31   0
  -3  16   7    4.73    1.45   0
  -2  -1  13   29.67    1.87   0
  -3   8   8   50.05    1.94   0
  -3  17   7   15.92    1.60   0
  -2   0   7   -0.11    0.89   0
  -2   1   6   41.05    1.32   0
  -1  -4   6    5.56    0.71   0
  -1  -2   4  332.22    2.16   0
   0  -8   7  297.70    2.15   0
  -3   5  10   58.61    2.13   0
  -3   5  11   20.23    1.74   0
  -3   6   9   16.09    1.59   0
  -3   7   8  139.54    2.69   0
  -3  18   7   -1.17    1.31   0
  -2  -2  10   62.16    1.90   0
  -2  -2  12 1559.91    8.41   0
  -2   2   5    0.34    0.80   0
  -2   4   4  234.54    2.30   0
  -1  -6  10   44.21    1.55   0
  -1  -6  11   22.85    1.42   0
  -1  -5   7   27.85    1.07   0
   0  -6   4  154.67    1.11   0
  -3   4  11    7.00    1.55   0
  -3   5   9   11.69    1.52   0
  -3   6   8  165.40    2.86   0
  -3   8   7   37.11    1.71   0
  -3  12   6  551.58    4.68   0
  -3  13   6   81.50    2.12   0
  -3  14   6  903.15    6.03   0
  -3  15   6  282.42    3.55   0
  -3  16   6   67.76    2.09   0
  -2  -2  13  234.67    3.63   0
  -1  -6   9 1072.42    5.37   0
  -1   1   2  277.56    1.68   0
  -3   4  10   46.25    1.97   0
  -3  11   6  150.93    2.62   0
  -3  17   6   97.74    2.36   0
  -2  -2   9   10.18    1.23   0
  -2   6   3 1483.29    5.36   0
  -3   3  11   15.08    1.65   0
  -3   4   9   42.54    1.86   0
  -3   7   7    4.84    1.30   0
  -2  -1   7  257.00    2.77   0
  -1  -1   3 1404.20    4.01   0
   0  -7   5   11.34    0.54   0
  -3   3  10  200.69    3.30   0
  -3   5   8  112.73    2.39   0
  -2  -3  11   22.54    1.53   0
  -2   0   6   27.97    1.17   0
  -2   3   4  318.90    2.65   0
  -3   6   7  181.90    2.86   0
  -2  -3  13  164.41    3.09   0
  -1  -6   8 1487.78    5.84   0
  -1   3   1  140.91    1.13   0
  -3   2  11   88.37    2.49   0
  -3   3   9  266.81    3.57   0
  -3   4   8  487.51    4.52   0
  -3  13   5 1086.85    6.20   0
  -3  14   5   -2.01    1.24   0
  -3  15   5  259.04    3.24   0
  -2   1   5   69.85    1.40   0
  -2   5   3  158.27    1.84   0
  -2   9   2   96.50    1.45   0
  -1  -7  11   72.79    1.91   0
  -3   2  10  674.00    5.62   0
  -3   5   7  928.79    5.88   0
  -3  12   5  409.11    3.86   0
  -3  16   5   47.37    1.74   0
  -3  17   5  114.75    2.36   0
   0  -9   8   42.14    1.10   0
  -3   7   6    6.68    1.23   0
  -3  11   5  100.88    2.12   0
  -2  -4  12    0.69    1.36   0
  -1  -5   6  127.69    1.60   0
   0  -8   6   22.71    0.73   0
  -3   2   9  193.75    3.09   0
  -3   3   8   25.82    1.62   0
  -3  10   5   10.47    1.22   0
  -2  -4  13   18.53    1.68   0
  -2  -1   6   42.86    1.29   0
  -3   4   7   20.32    1.49   0
  -3   6   6  824.28    5.34   0
  -2  -4  10   16.33    1.41   0
  -2  -3   8   26.04    1.39   0
  -2   2   4   65.22    1.35   0
  -1  -7   9  377.56    3.21   0
  -1  -6   7   15.32    0.91   0
  -1  14  -1   12.79    0.52   0
  -3   0  12   -0.71    1.39   0
  -2   0   5   -0.19    0.79   0
  -2   4   3 1509.48    5.27   0
  -1  13  -1  102.27    0.89   0
  -3   1   9  306.00    3.70   0
  -3   2   8    0.57    1.27   0
  -3   3   7  309.53    3.48   0
  -3   5   6  817.23    5.26   0
  -2  -4   9  985.15    5.67   0
  -3   7   5  136.25    2.30   0
  -3  12   4   25.05    1.38   0
  -3  15   4   10.62    1.25   0
  -3  16   4  487.80    4.06   0
  -2  -5  11   -0.42    1.26   0
  -2  -5  12    3.03    1.36   0
  -2  -5  13   30.30    1.81   0
  -1  -7   8  588.55    3.67   0
  -1   0   2    0.12    0.35   0
  -1  12  -1  189.35    1.13   0
  -3  -1  11    5.23    1.54   0
  -3  11   4   12.79    1.23   0
  -3  17   4   16.95    1.29   0
  -2  14   1  468.50    2.85   0
   0  -9   7    0.35    0.62   0
  -4   7  10   14.39    1.74   0
  -4   9   9  379.94    4.60   0
  -4  13   8   65.64    2.35   0
  -4  14   8   64.75    2.29   0
  -3   0   9  301.42    3.67   0
  -3   1   8  624.56    4.93   0
  -3   4   6  912.91    5.50   0
  -2  -5  10   27.55    1.53   0
  -2  -2   6   65.68    1.47   0
  -2   1   4 1577.50    5.58   0
  -2  13   1  257.80    2.15   0
  -2  15   1    3.22    0.73   0
  -1  -8  10    3.24    1.05   0
  -1  -2   3  191.15    1.52   0
  -4   8   9  107.82    2.73   0
  -4  11   8  286.28    3.94   0
  -4  12   8  420.80    4.73   0
  -3   2   7  179.36    2.74   0
  -3   6   5    6.87    1.16   0
  -3  10   4 1252.75    6.09   0
  -2  -4   8  122.19    2.11   0
  -2   3   3    7.23    0.75   0
  -4   6  10   29.21    1.95   0
  -3  -2  12    3.14    1.54   0
  -3   9   4   21.76    1.35   0
  -1   2   1 1583.32    3.55   0
  -4   7   9  408.02    4.69   0
  -3   3   6  900.54    5.43   0
  -2  -5   9  155.38    2.45   0
  -1  -8   9   28.40    1.26   0
  -1  -6   6  522.09    2.99   0
  -1  -5   5  597.64    2.98   0
  -4  14   7   72.30    2.31   0
  -4  15   7    3.60    1.47   0
  -3   0   8    1.27    1.26   0
  -3   5   5  262.34    2.98   0
  -2  -6  11  189.59    2.92   0
   1  -3   0    0.02    0.26   0
  -4   6   9   43.54    2.02   0
  -4   8   8  363.58    4.30   0
  -4  12   7   23.91    1.72   0
  -4  16   7  173.29    3.11   0
  -3  -2  10  694.19    5.50   0
  -3   1   7   22.25    1.44   0
  -1  -7   7  313.45    2.52   0
  -4   4  10    1.89    1.51   0
  -4   7   8   21.98    1.69   0
  -4  11   7  106.62    2.58   0
  -3  -3  12   15.35    1.69   0
  -2  -6  10    9.41    1.28   0
  -2  -4   7  230.39    2.58   0
  -2   5   2  355.52    2.46   0
  -4   5   9  234.88    3.61   0
  -3   2   6  761.94    4.97   0
  -3   4   5  129.85    2.21   0
  -2  -5   8    7.77    1.13   0
  -2   0   4    5.73    0.70   0
  -2   2   3  121.54    1.60   0
  -4   3  10  330.78    4.28   0
  -4   6   8   77.29    2.32   0
  -3  -3  11   16.01    1.57   0
  -3  -1   8  612.69    4.80   0
  -3  13   3  708.94    4.46   0
  -3  14   3  159.01    2.29   0
  -1  -8   8  221.39    2.31   0
  -4   4   9   24.43    1.81   0
  -3   0   7   38.85    1.63   0
  -3  12   3  942.71    5.08   0
  -2  -7  12   88.75    2.24   0
  -4   5   8  299.48    3.88   0
  -4  12   6    2.77    1.40   0
  -4  15   6  102.61    2.48   0
  -4  16   6  406.01    4.35   0
  -3  -4  13   -1.37    1.55   0
  -3  -3  10  201.97    3.12   0
  -3   6   4    1.87    0.93   0
  -2  -6   9   24.40    1.38   0
  -4   2  10  319.86    4.21   0
  -4   3   9   45.43    2.00   0
  -4   7   7  170.76    2.99   0
  -3  -4  12    0.28    1.37   0
  -3   1   6   14.20    1.30   0
  -3   3   5   98.00    1.95   0
  -5  -9   6  368.62    4.09   0
  -4 -10   4    1.84    1.02   0
  -4  -9   4   13.65    1.11   0
  -4   1   5  759.43    4.89   0
  -3 -15   3   14.72    1.04   0
  -5 -10   6   34.25    1.67   0
  -5  -6   6  230.77    3.25   0
  -5  -5   6  231.00    3.26   0
  -5   1   7   53.21    1.83   0
  -5   6   9  117.53    2.57   0
  -4 -11   4    1.60    1.00   0
  -4  -5   4  971.71    5.49   0
  -4   7   7  175.08    2.55   0
  -3   0   3 9638.04   14.25   0
  -3   9   6  149.82    2.00   0
  -5 -12   6  168.16    2.95   0
  -5 -11   6   13.51    1.36   0
  -5  -4   6   18.21    1.40   0
  -4 -12   4   18.10    1.26   0
  -4  -4   4  147.82    2.29   0
  -4   2   5   25.69    1.26   0
  -4   9   8   24.42    1.28   0
  -3   7   5  134.16    1.85   0
  -2  -8   1    0.29    0.48   0
  -5  -3   6   19.42    1.41   0
  -5   2   7   69.79    2.05   0
  -4  -3   4   79.74    1.80   0
  -2  -9   1  111.04    1.30   0
   1  -7  -1    3.06    0.28   0
  -5 -13   6   16.69    1.41   0
  -5  -2   6   79.74    2.11   0
  -5   5   8    8.90    1.33   0
  -5   7   9  174.99    3.00   0
  -4 -13   4   96.85    2.04   0
  -4  -2   4  259.72    2.92   0
  -4  11   9  465.93    4.07   0
  -3   1   3  194.26    2.12   0
  -2 -10   1    2.75    0.51   0
  -2   2   2  943.97    3.58   0
  -2  12   6    3.67    0.60   0
  -5 -14   6    9.51    1.40   0
  -4   3   5  179.38    2.48   0
  -4   8   7  560.82    4.33   0
  -2 -11   1   14.09    0.66   0
  -1  -8   0  460.03    1.76   0
  -5   3   7    3.26    1.18   0
  -4 -14   4    2.52    1.05   0
  -4  -1   4  114.26    2.06   0
  -3  -8   2  884.26    4.37   0
  -2  -4   1  379.37    2.29   0
  -1  -9   0  239.06    1.29   0
  -5 -15   6    0.01    1.24   0
  -5   0   6    1.35    1.13   0
  -4  10   8  182.66    2.61   0
  -3 -10   2  571.31    3.57   0
  -3  -9   2 1041.37    4.75   0
  -1   2   1 1586.20    3.25   0
  -5   6   8   15.61    1.38   0
  -5   8   9   20.73    1.52   0
  -4 -15   4   13.43    1.18   0
  -4   0   4 3228.47    9.77   0
  -3 -11   2   86.82    1.56   0
  -3  -5   2  856.69    4.26   0
  -3   2   3   69.67    1.37   0
  -3   8   5  180.21    2.09   0
  -3  10   6   78.49    1.53   0
  -2 -12   1    7.64    0.62   0
  -5  -9   5   75.45    2.06   0
  -5  -6   5   -1.09    1.08   0
  -5   1   6  387.04    4.06   0
  -3  -4   2  144.41    1.84   0
  -2  -3   1 2907.11    6.19   0
  -5 -11   5   27.69    1.59   0
  -5 -10   5  139.05    2.61   0
  -5  -4   5    2.94    1.19   0
  -4   7   6   56.84    1.63   0
  -4   9   7  166.03    2.49   0
  -3 -12   2   57.92    1.37   0
  -2   3   2    1.41    0.46   0
  -5 -12   5    0.56    1.22   0
  -5   2   6   83.12    2.15   0
  -5   7   8   74.24    2.06   0
  -4   1   4  116.91    2.07   0
  -3  -3   2  629.91    3.65   0
  -2 -13   1  260.96    1.97   0
  -2  11   5    0.36    0.53   0
   1   8   2  636.85    1.97   0
  -5  -3   5   15.31    1.30   0
  -5   9   9   94.91    2.30   0
  -4  -9   3  413.20    3.63   0
  -4  -8   3  475.17    3.85   0
  -4  11   8  290.76    3.17   0
  -3 -13   2  186.56    2.17   0
  -3   3   3  676.52    3.79   0
  -2  -2   1  195.61    1.66   0
  -5 -13   5   73.44    2.04   0
  -5  -2   5  285.04    3.49   0
  -4 -10   3  723.66    4.75   0
  -4  -5   3  138.80    2.20   0
  -3  -2   2  862.01    4.24   0
  -5 -14   5    8.12    1.34   0
  -5  -1   5   13.07    1.27   0
  -5   3   6   20.20    1.39   0
  -4 -11   3    0.55    0.94   0
  -4  -4   3 1760.22    7.18   0
  -4   2   4  261.21    2.90   0
  -3   9   5    0.33    0.72   0
  -1  -4   0 1164.40    2.75   0
  -5   6   7   66.25    1.96   0
  -5   8   8   83.95    2.15   0
  -4 -12   3  142.55    2.29   0
  -4  -3   3  108.92    1.97   0
  -4   8   6  234.27    2.79   0
  -4  10   7  701.82    4.73   0
  -3 -14   2   -0.06    0.77   0
  -2 -14   1  467.13    2.60   0
  -1  11   4  385.36    1.67   0
  -5 -15   5    5.47    1.25   0
  -5  10   9   67.21    2.00   0
  -2  -1   1 1019.42    3.67   0
  -4 -13   3  183.65    2.55   0
  -4  -2   3   89.93    1.83   0
  -4   3   4   78.54    1.75   0
  -3   4   3   86.56    1.47   0
  -3   7   4  251.25    2.37   0
  -2   4   2  724.15    3.12   0
  -1 -12   0  271.95    1.33   0
  -5   1   5   11.84    1.26   0
  -5   7   7    1.56    1.18   0
  -3 -15   2   -0.10    0.75   0
  -3   0   2    0.76    0.66   0
  -5 -10   4    5.18    1.22   0
  -5  -9   4   18.56    1.35   0
  -5  -8   4    8.92    1.19   0
  -5   9   8   15.59    1.35   0
  -4 -14   3  792.13    5.02   0
  -4  -1   3    1.50    0.91   0
  -2 -15   1    1.82    0.62   0
  -1  -3   0    1.58    0.28   0
  -5 -11   4    3.92    1.23   0
  -5  -5   4   38.51    1.58   0
  -5  -4   4  497.90    4.45   0
  -5   2   5  281.21    3.42   0
  -4   4   4  147.98    2.23   0
  -4   9   6    9.32    1.08   0
  -2   0   1    0.73    0.46   0
  -5 -12   4    1.84    1.19   0
  -5  -3   4  258.11    3.28   0
  -4 -15   3   66.56    1.76   0
  -4   0   3    0.73    0.89   0
  -4   7   5  228.95    2.72   0
  -4  11   7  105.46    2.01   0
  -3  10   5    9.32    0.86   0
  -3   1   2   42.80    1.13   0
  -5 -13   4    3.35    1.11   0
  -5  -2   4   21.52    1.37   0
  -5   3   5   14.65    1.28   0
  -5   6   6  232.02    3.16   0
  -5  10   8    8.50    1.26   0
  -3   8   4  125.60    1.73   0
  -5 -14   4   58.26    1.89   0
  -5  -1   4    1.16    1.08   0
  -4   1   3    1.32    0.88   0
   0 -14   0   17.13    0.26   0
  -4  10   6  148.54    2.28   0
  -3  -8   1   95.92    1.54   0
  -3   2   2  849.29    4.19   0
  -2   1   1 1009.86    3.65   0
  -5   0   4   -0.51    1.05   0
  -5   9   7   85.20    2.12   0
  -4  -9   2    8.80    1.03   0
  -4  -8   2    1.48    0.85   0
  -4   2   3   88.35    1.79   0
  -4   8   5   39.34    1.36   0
  -3  -9   1  181.13    2.02   0
  -1  -2   0   29.44    0.49   0
  -5   7   6   46.59    1.68   0
  -4 -10   2    3.70    0.95   0
  -4  12   7   26.78    1.25   0
  -3 -10   1  140.03    1.80   0
   1   0   0    0.23    0.19   0
  -5  11   8   12.15    1.27   0
  -4 -11   2   27.75    1.30   0
  -4  -4   2  147.25    2.21   0
  -3 -11   1    6.51    0.77   0
  -3  -4   1  300.02    2.53   0
  -6  -2   5   76.13    2.26   0
  -5  -8   3  182.51    2.83   0
  -5  -7   3   -1.49    1.08   0
  -4 -12   2   74.43    1.72   0
  -4  -3   2   12.92    1.05   0
  -3   3   2  621.80    3.59   0
  -3   9   4   21.60    0.92   0
  -6  -1   5  393.87    4.42   0
  -5 -10   3    6.42    1.18   0
  -5  -9   3  119.90    2.34   0
  -5   2   4   22.91    1.39   0
  -5   8   6   34.94    1.60   0
  -4   3   3  106.41    1.89   0
  -3 -12   1   30.79    1.04   0
  -3  -3   1  175.18    1.97   0
  -5 -11   3   39.12    1.65   0
  -5  -4   3    7.35    1.16   0
  -5  10   7   45.85    1.66   0
  -4 -13   2  482.04    3.84   0
  -4  -2   2  143.94    2.14   0
  -4   9   5 1037.99    5.50   0
  -4  11   6    4.84    0.98   0
  -2   2   1  198.62    1.67   0
  -6   0   5   -0.60    1.20   0
  -5 -12   3  245.65    3.24   0
  -5  -3   3    0.72    1.05   0
  -5   6   5    1.51    1.05   0
  -3 -13   1  719.79    3.89   0
  -3  -2   1  300.35    2.53   0
  -2  -8   0 2155.87    5.25   0
  -2  -7   0   82.04    1.11   0
  -6   1   5  408.39    4.50   0
  -5  -2   3   13.43    1.25   0
  -5   3   4  266.91    3.29   0
  -4 -14   2   47.18    1.52   0
  -4   4   3 1759.79    7.08   0
  -4   7   4  370.64    3.35   0
  -3   7   3   59.61    1.24   0
  -2  -9   0  216.09    1.74   0
  -2  11   4   21.75    0.73   0
  -1  -1   0  740.38    2.21   0
  -3  -1   1  852.33    4.18   0
  -3   4   2  146.34    1.81   0
  -2 -10   0   34.23    0.82   0
  -6   2   5   71.70    2.16   0
  -5 -14   3   60.49    1.85   0
  -5  -1   3    0.85    1.03   0
  -5   4   4  507.35    4.45   0
  -5   9   6  361.79    3.80   0
  -5  11   7    3.74    1.12   0
  -4   0   2   -0.06    0.74   0
  -3 -14   1  196.73    2.13   0
  -6  -4   4  265.32    3.68   0
  -6  -3   4    7.37    1.45   0
  -5   0   3    3.08    1.07   0
  -5   7   5    0.94    1.03   0
  -4  10   5  348.13    3.27   0
  -2 -11   0  403.60    2.29   0
  -2  -4   0  786.80    3.21   0
  -2  13   5  239.70    1.81   0
  -4   1   2   -0.05    0.86   0
  -4   8   4  479.90    3.78   0
  -4  12   6    0.98    0.89   0
  -3   0   1   55.72    1.23   0
  -3  10   4 1237.96    5.05   0
  -2   3   1 2928.07    6.22   0
  -6  -2   4   44.32    1.85   0
  -6   3   5  384.05    4.33   0
  -5   1   3    0.65    1.02   0
  -2  -3   0  776.69    3.20   0
  -6  -1   4  434.65    4.59   0
  -5   8   5  123.35    2.38   0
  -5  10   6   36.46    1.59   0
  -3   8   3  987.13    4.52   0
  -1  12   4   11.90    0.41   0
  -6   0   4   54.17    1.98   0
  -5  12   7  200.71    2.87   0
  -4   2   2  142.29    2.17   0
  -3   1   1  855.91    4.20   0
  -5  -9   2  352.29    3.73   0
  -5  -8   2   37.97    1.54   0
  -5  -7   2   12.70    1.21   0
  -5   2   3   14.59    1.23   0
  -4  -9   1    6.92    0.99   0
  -4  -8   1  241.24    2.71   0
  -2  -2   0  966.30    3.57   0
  -6   1   4  428.27    4.55   0
  -5 -10   2    8.57    1.23   0
  -5  -4   2  737.63    5.27   0
  -4 -10   1   93.38    1.84   0
  -4  -4   1  517.26    3.88   0
  -4   9   4   12.84    1.08   0
  -4  11   5    9.53    1.03   0
  -1   0   0    0.31    0.21   0
  -5 -11   2   99.24    2.20   0
  -5  -3   2  136.36    2.45   0
  -5   3   3    1.15    1.05   0
  -4 -11   1   83.27    1.78   0
  -4  -3   1   45.68    1.45   0
  -4   3   2   11.84    1.03   0
  -2   4   1  384.04    2.31   0
  -6  -8   3  808.07    6.13   0
  -6  -7   3  120.82    2.62   0
  -6   2   4   45.76    1.87   0
  -5  -2   2    2.50    1.04   0
  -5   9   5   74.27    1.92   0
  -5  11   6   15.36    1.30   0
  -3   2   1  299.31    2.54   0
  -6  -4   3  536.11    5.04   0
  -5   7   4    0.21    1.07   0
  -4 -12   1  288.15    2.97   0
  -4  -2   1  127.33    2.06   0
  -2  -1   0    6.97    0.54   0
  -1   8   2   98.56    0.85   0
  -6  -3   3   67.11    2.12   0
  -6   3   4    6.34    1.33   0
  -5 -13   2  269.72    3.32   0
  -5  -1   2   12.95    1.24   0
  -5   4   3    8.42    1.15   0
  -4 -13   1   11.14    1.09   0
  -4   4   2  142.23    2.16   0
  -3  -9   0  527.21    3.29   0
  -3  -8   0 1448.96    5.38   0
  -3  -7   0   45.09    1.11   0
  -6  -2   3   48.55    1.89   0
  -5 -14   2  155.23    2.64   0
  -3 -10   0  178.92    1.99   0
  -6  -1   3  614.48    5.36   0
  -6   4   4  265.40    3.63   0
  -5   0   2    0.56    1.02   0
  -5  10   5  142.47    2.50   0
  -4  10   4    0.94    0.90   0
  -4  12   5    0.99    0.87   0
  -3  -4   0  109.52    1.59   0
  -3   3   1  179.37    2.00   0
  -2 -14   0   75.70    1.10   0
  -6   0   3    0.85    1.23   0
  -5   8   4    8.50    1.19   0
  -5  12   6  169.89    2.65   0
  -4 -14   1   19.85    1.17   0
  -4   0   1   -0.18    0.86   0
  -3  -3   0 1798.19    6.04   0
  -2   0   0  890.45    3.46   0
  -5   1   2   12.55    1.21   0
  -4   5   2  525.20    3.92   0
  -4   8   3  481.58    3.76   0
  -2   5   1  345.03    2.20   0
   0 -13   0    1.41    0.22   0
  -6   1   3  614.10    5.36   0
  -4   1   1   31.31    1.27   0
  -3 -12   0  473.32    3.12   0
  -3  -2   0  605.82    3.55   0
  -1   1   0  732.01    2.25   0
  -5   2   2    4.03    1.07   0
  -3   4   1  292.87    2.52   0
  -6   2   3   50.51    1.92   0
  -5  -8   1  262.80    3.25   0
  -5  -7   1   86.07    2.02   0
  -5   9   4   20.44    1.36   0
  -5  11   5   28.69    1.45   0
  -3  -1   0 1473.56    5.50   0
  -3  10   3  234.93    2.26   0
  -2   1   0    6.72    0.55   0
  -6  -8   2  498.94    4.85   0
  -6  -7   2    0.61    1.23   0
  -5 -10   1   19.97    1.39   0
  -5  -9   1   31.34    1.46   0
  -5   3   2  136.14    2.45   0
  -4   2   1  125.22    2.06   0
  -4  11   4    1.25    0.89   0
  -6 -10   2  226.61    3.38   0
  -6  -3   2  186.08    3.09   0
  -5  -3   1   83.28    2.02   0
  -4   9   3  410.26    3.48   0
  -4  13   5  168.11    2.28   0
  -5  -2   1  832.60    5.58   0
  -5   7   3   -0.05    1.00   0
  -4  -8   0    3.80    0.94   0
  -4  -7   0    0.43    0.89   0
  -3   0   0    0.69    0.67   0
  -3   8   2  898.29    4.34   0
  -6   4   3  538.48    5.03   0
  -5 -12   1  168.00    2.67   0
  -5   4   2  762.36    5.35   0
  -4  -9   0   13.24    1.07   0
  -4   3   1   43.93    1.41   0
  -3 -14   0  184.10    1.98   0
  -3   5   1  558.25    3.44   0
  -6  -1   2  492.06    4.82   0
  -5 -13   1  280.48    3.36   0
  -5  -1   1  134.55    2.43   0
  -5  10   4    4.80    1.07   0
  -5  12   5   -0.50    1.00   0
  -4 -10   0 1302.31    6.04   0
  -4  -3   0    3.16    0.95   0
  -2   2   0  954.40    3.63   0
  -6   0   2 1469.63    8.16   0
  -5   0   1  281.42    3.36   0
  -5   8   3  187.65    2.81   0
  -4 -11   0   74.30    1.69   0
  -3   1   0 1477.83    5.55   0
  -6   1   2  488.96    4.80   0
  -6   8   4   10.95    1.35   0
  -5   5   2   80.57    1.99   0
  -4  -2   0    1.53    0.87   0
  -4   4   1  522.17    3.94   0
  -4  10   3  741.50    4.64   0
  -4  12   4   18.92    1.13   0
  -1   2   0   28.95    0.51   0
  -5   1   1  140.44    2.50   0
  -4 -12   0   38.13    1.33   0
  -4  -1   0   99.84    1.87   0
  -6   2   2   10.87    1.38   0
  -5  11   4    5.20    1.13   0
  -3   2   0  606.91    3.61   0
  -3   9   2 1063.84    4.71   0
  -5   2   1  819.99    5.56   0
  -5   9   3  114.75    2.29   0
  -5  13   5   74.64    1.88   0
  -4 -13   0   53.74    1.50   0
  -4   0   0  395.12    3.45   0
  -4   8   2    0.44    0.83   0
  -2  -8  -1  426.81    2.35   0
  -2  -7  -1    1.93    0.48   0
  -6  -8   1  168.74    3.01   0
  -6  -7   1  211.34    3.27   0
  -6  -6   1  313.48    3.90   0
  -6   3   2  185.26    3.09   0
  -4   5   1  438.96    3.63   0
  -2   3   0  790.90    3.33   0
  -6 -10   1    0.71    1.33   0
  -6  -9   1  723.65    5.75   0
  -6  -3   1    0.96    1.19   0
  -5   3   1   88.12    2.06   0
  -2  -9  -1  121.95    1.29   0
  -6  -2   1  113.21    2.54   0
  -6   4   2   74.67    2.24   0
  -5  -9   0  201.98    2.90   0
  -5  -8   0  110.83    2.23   0
  -5  -7   0   96.25    2.12   0
  -5  -6   0  136.27    2.43   0
  -4   1   0  100.37    1.85   0
  -4  11   3    0.37    0.90   0
  -4  13   4   97.35    1.84   0
  -3  -7  -1    0.44    0.63   0
  -3   3   0 1800.24    6.18   0
   0 -12   0  441.58    1.25   0
  -6  -1   1   84.34    2.25   0
  -5 -10   0   34.13    1.54   0
  -5  -3   0   12.80    1.21   0
  -3  -8  -1  358.22    2.73   0
  -2 -10  -1  276.78    1.87   0
  -2  -3  -1  664.96    3.03   0
  -5   4   1    5.22    1.12   0
  -5  10   3    7.75    1.11   0
  -4   2   0    1.47    0.90   0
  -4   9   2    8.11    0.96   0
  -3  -9  -1    2.41    0.64   0
  -6   0   1    0.79    1.17   0
  -6   5   2   16.27    1.45   0
  -5  -1   0    7.75    1.13   0
  -3 -10  -1   47.29    1.18   0
  -3  -3  -1  696.40    3.84   0
  -2  -2  -1   26.17    0.75   0
  -2   4   0  796.45    3.38   0
  -2  12   3  606.90    2.74   0
  -6   1   1   81.93    2.26   0
  -5 -12   0  230.62    3.06   0
  -5   8   2   37.17    1.53   0
  -3  -2  -1   32.14    1.04   0
  -3   4   0  110.54    1.66   0
  -2 -11  -1  249.17    1.77   0
  -1  -8  -1  256.97    1.23   0
  -1   3   0    1.39    0.30   0
  -5   0   0   -0.64    1.04   0
  -5   5   1  197.19    2.88   0
  -3 -11  -1  169.20    1.94   0
  -6   2   1  114.28    2.56   0
  -5 -13   0   53.39    1.73   0
  -5  11   3   37.61    1.58   0
  -4  -8  -1    1.15    0.91   0
  -4  -6  -1    6.91    0.94   0
  -4  12   3  142.90    2.18   0
  -3  -1  -1 1298.96    5.28   0
  -2  -1  -1 2004.68    5.30   0
  -5   1   0    7.70    1.15   0
  -5  13   4    4.34    1.07   0
  -4  -9  -1    1.81    0.91   0
  -4  -3  -1   31.27    1.32   0
  -4  10   2    4.03    0.90   0
  -3 -12  -1 1082.29    4.58   0
  -3   8   1   96.62    1.55   0
  -1  -9  -1  116.07    0.83   0
  -6  -6   0    7.20    1.40   0
  -6   3   1   -0.22    1.19   0
  -5   9   2  349.13    3.71   0
  -4 -10  -1   42.42    1.41   0
  -4   4   0   53.95    1.53   0
  -3   5   0  429.98    3.10   0
  -2 -12  -1  318.11    1.95   0
  -2   8   1    0.93    0.49   0
  -6  -9   0   76.25    2.25   0
  -6  -8   0   29.81    1.65   0
  -6  -7   0    9.15    1.34   0
  -5   2   0   75.28    1.96   0
  -4  -2  -1   68.00    1.64   0
  -3   0  -1  554.95    3.50   0
  -6  -2   0  137.23    2.78   0
  -6   4   1  428.85    4.54   0
  -4 -11  -1    6.64    0.97   0
  -4  -1  -1  106.88    1.97   0
  -3 -13  -1  629.02    3.50   0
  -3  11   2   89.50    1.52   0
  -2   0  -1    0.37    0.42   0
  -2   5   0  672.27    3.12   0
  -1  -3  -1  634.61    2.12   0
  -6  -1   0  107.82    2.48   0
  -5   3   0   12.35    1.25   0
  -4 -12  -1   47.60    1.45   0
  -4   5   0  632.44    4.40   0
  -3   1  -1 1300.22    5.34   0
  -5  -7  -1 1714.80    7.96   0
  -5  10   2    7.63    1.14   0
  -4   0  -1    0.64    0.90   0
  -4  11   2   26.42    1.26   0
  -4  13   3  186.85    2.41   0
  -1 -10  -1   11.09    0.35   0
  -6 -12   0   -0.60    1.28   0
  -6   0   0   16.22    1.43   0
  -5  -9  -1   15.36    1.33   0
  -5   4   0  386.12    3.94   0
  -3   9   1  185.79    2.09   0
  -2 -13  -1  397.45    2.11   0
  -2   1  -1 2009.10    5.41   0
  -6   1   0  103.72    2.47   0
  -5  -2  -1  407.24    4.03   0
  -4 -13  -1   11.50    1.03   0
  -4   1  -1  109.05    2.01   0
  -4   9   1    5.56    1.00   0
  -1  -2  -1  101.44    0.89   0
   0 -11   0    3.20    0.27   0
  -5  -1  -1  103.28    2.21   0
  -4   6   0    3.92    0.95   0
  -6   2   0  141.29    2.80   0
  -5 -11  -1   65.17    1.86   0
  -5   5   0    5.43    1.14   0
  -5  11   2  101.82    2.24   0
  -5 -12  -1  332.12    3.60   0
  -5   0  -1   40.39    1.60   0
  -3   3  -1  707.72    4.02   0
  -2   2  -1   25.90    0.79   0
  -5   9   1   31.79    1.50   0
  -5   6   0  132.66    2.48   0
  -4   3  -1   31.40    1.25   0
  -4  10   1   96.81    1.93   0
  -4  14   3  776.65    4.64   0
  -3  10   1  144.49    1.87   0
  -1  -1  -1   13.49    0.42   0
  -5   2  -1  414.74    4.13   0
  -3  -7  -2  331.64    2.70   0
  -3  -6  -2  973.27    4.57   0
  -5  12   2  215.34    2.99   0
  -5  14   3   58.93    1.75   0
  -4  -6  -2   44.92    1.42   0
  -4   4  -1   96.39    1.94   0
  -3  -8  -2  852.56    4.22   0
  -3  -3  -2    0.58    0.73   0
  -3   4  -1   11.73    0.84   0
  -1 -11  -1   90.40    0.66   0
  -5   3  -1  238.88    3.22   0
  -5  10   1   21.87    1.37   0
  -4  -8  -2    5.67    0.92   0
  -2   3  -1  669.01    3.21   0
  -4  -9  -2  463.93    3.73   0
  -4  -2  -2   76.26    1.76   0
  -3  -2  -2  324.30    2.76   0
  -5   4  -1   12.84    1.27   0
  -4 -10  -2   71.84    1.69   0
  -4  -1  -2   95.21    1.93   0
  -4  11   1   84.19    1.82   0
  -4  13   2  491.46    3.81   0
  -3 -10  -2   86.21    1.47   0
  -3  -1  -2  177.50    2.11   0
  -1   0  -1  334.75    1.64   0
  -5  -8  -2  306.99    3.56   0
  -5  -7  -2  613.90    4.90   0
  -5  -6  -2  267.23    3.33   0
  -5  -5  -2   28.63    1.47   0
  -3   5  -1  837.88    4.42   0
  -2  -6  -2   17.35    0.67   0
  -2  12   2   23.01    0.73   0
  -5  -9  -2  161.22    2.68   0
  -5  -2  -2   10.06    1.24   0
  -5  11   1  187.99    2.89   0
  -5  13   2  269.71    3.29   0
  -4 -11  -2   16.52    1.11   0
  -4   0  -2  483.54    3.95   0
  -3 -11  -2 1001.22    4.48   0
  -3   0  -2   -0.56    0.69   0
  -2  -7  -2   12.46    0.60   0
  -1   8   1  260.15    1.36   0
   0 -10   0 2146.70    2.73   0
  -5 -10  -2   15.35    1.32   0
  -5  -1  -2  898.81    5.99   0
  -5   5  -1   58.89    1.84   0
  -4   1  -2   93.71    1.94   0
  -4   6  -1    6.86    1.03   0
  -2  -8  -2 2331.83    5.55   0
  -2  -3  -2  673.10    3.18   0
  -2   4  -1 5140.04    8.90   0
  -5   0  -2   -0.16    1.11   0
  -5   9   0  204.49    3.04   0
  -4 -12  -2  200.81    2.50   0
  -3   1  -2  181.55    2.15   0
  -2  -2  -2  577.18    3.00   0
  -5 -11  -2  732.88    5.28   0
  -4   2  -2   72.90    1.78   0
  -3 -12  -2  243.35    2.27   0
  -3   6  -1  223.48    2.37   0
  -5 -12  -2   64.96    1.90   0
  -5   1  -2  914.17    6.08   0
  -5  12   1  174.83    2.81   0
  -2  -1  -2 1693.38    5.14   0
  -1   1  -1   12.75    0.44   0
  -4   3  -2   21.62    1.25   0
  -4  10   0 1328.97    6.45   0
  -3   2  -2  327.45    2.86   0
  -5  10   0   32.49    1.56   0
  -3 -13  -2   -0.25    0.68   0
  -2 -10  -2  368.51    2.18   0
  -2   5  -1   65.47    1.13   0
  -5   3  -2   78.91    2.10   0
  -3   3  -2    0.05    0.72   0
  -2   0  -2 4815.86    8.73   0
  -4   4  -2  177.16    2.58   0
  -3  10   0  188.14    2.18   0
  -5   4  -2    4.99    1.20   0
  -4  -6  -3   74.48    1.78   0
  -4  -5  -3  157.33    2.40   0
  -4  13   1   11.33    1.10   0
  -2 -11  -2   35.26    0.81   0
  -5  11   0    6.66    1.21   0
  -4  -7  -3   61.74    1.61   0
  -4  11   0   73.36    1.75   0
  -3   4  -2 1825.24    6.70   0
  -2   1  -2 1730.39    5.31   0
  -1   2  -1  102.11    0.98   0
   0  -9   0    4.58    0.23   0
  -5  -6  -3  290.20    3.53   0
  -5  -5  -3   18.70    1.39   0
  -5   5  -2   32.08    1.57   0
  -4  -8  -3    5.73    0.94   0
  -4  -2  -3   46.22    1.51   0
  -4  -1  -3   46.05    1.58   0
  -4   5  -2    5.24    1.03   0
  -2   6  -1  250.72    2.07   0
  -2   9   0  226.10    1.92   0
   0  10   4   12.35    0.37   0
  -5  -8  -3  246.58    3.26   0
  -5  -1  -3  434.51    4.32   0
  -4  -9  -3   33.60    1.36   0
  -4   9  -1    1.92    1.02   0
  -3  -6  -3   75.81    1.48   0
  -5  -9  -3   47.00    1.70   0
  -5   0  -3  156.46    2.75   0
  -4   0  -3   -1.05    0.92   0
  -4   6  -2   44.81    1.59   0
  -3  -7  -3   37.13    1.10   0
  -3  -2  -3   76.44    1.52   0
  -2   2  -2  581.98    3.15   0
  -5 -10  -3  173.16    2.80   0
  -5   6  -2  268.12    3.51   0
  -5  12   0  241.05    3.30   0
  -5  14   1    5.34    1.17   0
  -3  -1  -3  290.27    2.76   0
  -3   5  -2  273.72    2.72   0
  -3  11   0  803.07    4.34   0
  -2 -12  -2  200.72    1.57   0
  -5   1  -3  448.38    4.42   0
  -4 -11  -3  133.10    2.15   0
  -4  12   0   40.06    1.43   0
  -4  14   1   18.52    1.16   0
  -3  -9  -3  493.76    3.33   0
  -5   2  -3  568.77    4.99   0
  -5   7  -2  615.35    5.18   0
  -4   2  -3   46.25    1.58   0
  -3   0  -3   64.26    1.49   0
  -2   3  -2  681.76    3.45   0
  -1   9   1  222.22    1.26   0
  -4   7  -2   34.42    1.43   0
  -3 -10  -3   78.65    1.49   0
  -3   6  -2  991.46    5.06   0
  -1   3  -1  616.26    2.36   0
  -5   3  -3  506.86    4.74   0
  -5  13   0   56.79    1.90   0
  -4 -12  -3  696.78    4.55   0
  -4   3  -3  257.67    3.12   0
  -3   1  -3  295.70    2.81   0
  -1  11   2   31.29    0.49   0
  -5   4  -3   15.07    1.38   0
  -5  11  -1   66.61    2.06   0
[truncated: 7,332,973 more chars]
