# Supplementary material for: Crystal structure of sodium thio­sulfate dihydrate and comparison to the penta­hydrate
Source: Acta Crystallogr E Crystallogr Commun. 2023 Jan 1;79(Pt 1):44–9. doi: 10.1107/S2056989022011975 (PMC9815136; doi:10.1107/S2056989022011975)
Supplement: Supplementary file 2 [file e-79-00044-Na2S2O3H2O2_100Ksup2.hkl]

data_Na2S2O3H2O2_100K                                                           
_shelx_title ' Na2S2O3*2H2O (100K) in P2(1)/n (Nr.14)'                          
_shelx_refln_list_code          4                                               
_shelx_F_calc_maximum      257.07                                               
_exptl_crystal_F_000       784.00                                               
_reflns_d_resolution_high  0.5284                                               
                                                                                
loop_                                                                           
 _space_group_symop_operation_xyz                                               
 'x, y, z'                                                                      
 '-x+1/2, y+1/2, -z+1/2'                                                        
 '-x, -y, -z'                                                                   
 'x-1/2, -y-1/2, z-1/2'                                                         
                                                                                
_cell_length_a     5.7719                                                       
_cell_length_b    19.3257                                                       
_cell_length_c    11.5162                                                       
_cell_angle_alpha  90.000                                                       
_cell_angle_beta  102.388                                                       
_cell_angle_gamma  90.000                                                       
                                                                                
_shelx_F_squared_multiplier     1.000                                           
                                                                                
loop_                                                                           
 _refln_index_h                                                                 
 _refln_index_k                                                                 
 _refln_index_l                                                                 
 _refln_F_squared_calc                                                          
 _refln_F_squared_meas                                                          
 _refln_F_squared_sigma                                                         
 _refln_observed_status                                                         
   2   0   0       4722.60       5666.35        15.88 o                         
   4   0   0       2394.64       2494.57        17.54 o                         
   6   0   0        102.72        100.33         3.76 o                         
   8   0   0        875.78        861.05        13.12 o                         
  10   0   0         10.19         22.77        10.49 o                         
   1   1   0       4372.39       4655.25        48.52 o                         
   2   1   0         39.63         45.15         1.75 o                         
   3   1   0       9097.05       9404.49        17.93 o                         
   4   1   0        560.81        631.76         6.92 o                         
   5   1   0         51.68         47.51         2.22 o                         
   6   1   0        702.18        671.16         5.01 o                         
   7   1   0         42.92         46.91         4.82 o                         
   8   1   0        485.74        472.00         7.53 o                         
   9   1   0        401.39        392.75         7.44 o                         
  10   1   0          5.06          5.90         6.47 o                         
   1   2   0        169.79        185.08         1.62 o                         
   2   2   0       5664.38       6150.29        31.45 o                         
   3   2   0       3650.60       3865.54        11.79 o                         
   4   2   0          1.64          9.17         3.22 o                         
   5   2   0        424.84        477.46         4.84 o                         
   6   2   0        866.43        888.52         6.36 o                         
   7   2   0        150.12        147.05         4.93 o                         
   8   2   0        635.10        637.34         8.45 o                         
   9   2   0        123.77        121.00         5.27 o                         
  10   2   0         50.65         59.97         6.54 o                         
   1   3   0          1.37          6.04         1.81 o                         
   2   3   0       4463.76       5010.81        24.69 o                         
   3   3   0      11485.65      11437.80        19.79 o                         
   4   3   0         19.57         21.72         3.47 o                         
   5   3   0         71.68         81.22         3.06 o                         
   6   3   0       1007.39       1027.65         8.57 o                         
   7   3   0         41.70         46.38         3.37 o                         
   8   3   0        225.87        220.64         5.52 o                         
   9   3   0        165.55        160.26         5.74 o                         
  10   3   0        137.78        150.69         8.21 o                         
   0   4   0       4574.16       4824.08        47.70 o                         
   1   4   0       6942.28       7270.96       143.38 o                         
   2   4   0       4677.84       5021.75        38.29 o                         
   3   4   0        632.10        697.06         6.09 o                         
   4   4   0        290.48        332.97        10.55 o                         
   5   4   0       2468.56       2430.73         8.98 o                         
   6   4   0         23.71         29.10         2.78 o                         
   7   4   0        373.78        365.81         6.52 o                         
   8   4   0         25.89         26.55         4.34 o                         
   9   4   0        613.52        604.01        11.24 o                         
  10   4   0         46.35         48.20         5.76 o                         
   1   5   0       1402.72       1344.07         8.90 o                         
   2   5   0       4270.88       4269.26        14.45 o                         
   3   5   0       2736.89       2739.73        14.34 o                         
   4   5   0       4036.87       4060.29        42.59 o                         
   5   5   0         35.96         40.58         2.43 o                         
   6   5   0       1346.47       1285.91         7.72 o                         
   7   5   0         12.26          8.92         3.40 o                         
   8   5   0        619.58        618.35         9.22 o                         
   9   5   0        428.91        438.38         9.23 o                         
  10   5   0         45.96         39.12         6.57 o                         
   0   6   0       4355.91       4744.10        18.50 o                         
   2   6   0       4020.74       4468.24        12.59 o                         
   3   6   0       5364.65       5465.01        29.49 o                         
   4   6   0         19.77         24.79         2.97 o                         
   5   6   0        769.36        847.80         5.03 o                         
   6   6   0         47.37         45.57         3.31 o                         
   7   6   0         32.22         33.60         4.18 o                         
   8   6   0        239.08        232.54         6.43 o                         
   9   6   0        598.63        604.85        11.30 o                         
  10   6   0          3.71          7.93         5.64 o                         
   1   7   0        841.75        745.63         9.53 o                         
   2   7   0        469.65        536.52        11.85 o                         
   3   7   0        279.41        292.92         6.36 o                         
   4   7   0          0.09         -0.65         2.12 o                         
   5   7   0        591.99        608.86         4.87 o                         
   6   7   0         60.63         58.70         3.10 o                         
   7   7   0         45.23         42.37         4.37 o                         
   8   7   0         30.93         27.93         4.72 o                         
   9   7   0        813.50        800.62        14.32 o                         
  10   7   0         36.25         35.91         5.57 o                         
   0   8   0      14272.42      12189.94       702.77 o                         
   1   8   0       2680.76       2929.74         8.30 o                         
   2   8   0      13556.50      13878.94       146.54 o                         
   3   8   0       9367.01       9136.48        73.64 o                         
   4   8   0         24.53         31.99         3.13 o                         
   5   8   0        693.33        708.36         4.48 o                         
   6   8   0        199.90        196.10         3.53 o                         
   7   8   0          1.89          0.12         3.80 o                         
   8   8   0        680.79        671.04         7.65 o                         
   9   8   0        117.87        120.13         6.17 o                         
  10   8   0         39.51         43.05         5.85 o                         
   1   9   0       1513.80       1522.98         5.33 o                         
   2   9   0       1355.97       1402.91        31.81 o                         
   3   9   0       3359.37       3314.55        17.41 o                         
   4   9   0         88.57         83.48         3.32 o                         
   5   9   0       1279.53       1284.73         6.26 o                         
   6   9   0        501.79        489.08         5.93 o                         
   7   9   0         49.91         48.99         3.88 o                         
   8   9   0        206.93        214.20         5.95 o                         
   9   9   0        146.06        138.38         6.44 o                         
  10   9   0        104.48        107.22         8.04 o                         
   0  10   0      14962.11      13888.12       790.39 o                         
   1  10   0       8383.42       8738.94        16.74 o                         
   2  10   0        215.18        216.47         3.98 o                         
   3  10   0       1206.01       1162.57        15.06 o                         
   4  10   0       8156.33       8363.74        44.36 o                         
   5  10   0        206.39        206.22         3.23 o                         
   6  10   0       1805.96       1779.88        11.11 o                         
   7  10   0        137.51        137.17         4.51 o                         
   8  10   0       1473.99       1444.82        12.78 o                         
   9  10   0         40.72         34.70         5.84 o                         
  10  10   0         73.46         69.77         7.92 o                         
   1  11   0        377.39        318.82        10.93 o                         
   2  11   0       2547.49       2561.51         9.63 o                         
   3  11   0       4908.25       5086.66        25.11 o                         
   4  11   0        477.21        461.68         4.15 o                         
   5  11   0         44.65         46.60         2.59 o                         
   6  11   0        195.08        185.12         3.96 o                         
   7  11   0        677.21        669.67         8.57 o                         
   8  11   0        672.19        677.04         9.65 o                         
   9  11   0        488.15        466.28         9.08 o                         
  10  11   0         31.40         31.45         6.86 o                         
   0  12   0       3131.26       2806.75         7.95 o                         
   1  12   0       1666.20       1701.46        14.30 o                         
   2  12   0       2809.11       2717.11        13.58 o                         
   3  12   0       3053.13       3042.95        21.65 o                         
   4  12   0        239.79        244.11         3.13 o                         
   5  12   0       1480.38       1470.82         8.67 o                         
   6  12   0          0.12          2.42         2.53 o                         
   7  12   0        340.28        346.78         8.93 o                         
   8  12   0          0.32          0.29         6.28 o                         
   9  12   0        553.17        550.00        21.29 o                         
  10  12   0          1.10          4.69        10.00 o                         
   1  13   0       1259.28       1129.26        11.66 o                         
   2  13   0       9696.50       9822.98       334.81 o                         
   3  13   0        509.40        498.29         5.36 o                         
   4  13   0        348.20        339.71         3.96 o                         
   5  13   0        350.25        348.34         3.89 o                         
   6  13   0         65.79         65.39         3.54 o                         
   7  13   0         29.10         25.19         4.09 o                         
   8  13   0         73.92         63.78         6.79 o                         
   9  13   0          0.01          3.32         7.88 o                         
   0  14   0        121.94        112.74        14.59 o                         
   1  14   0       6485.32       6622.79        72.02 o                         
   2  14   0        533.01        505.78        10.84 o                         
   3  14   0       1209.34       1174.03         6.03 o                         
   4  14   0        498.36        497.14         4.65 o                         
   5  14   0        210.58        205.97         3.46 o                         
   6  14   0       1566.94       1572.82         8.94 o                         
   7  14   0          0.12          1.47         3.86 o                         
   8  14   0        308.80        315.44         8.40 o                         
   9  14   0        471.99        439.41        15.30 o                         
   1  15   0         55.61         58.04         4.90 o                         
   2  15   0         27.54         26.23         2.53 o                         
   3  15   0        497.85        508.45         4.58 o                         
   4  15   0          3.01          1.00         2.44 o                         
   5  15   0        331.22        337.14         4.55 o                         
   6  15   0        440.04        433.42         5.99 o                         
   7  15   0        209.18        209.11         5.63 o                         
   8  15   0        353.51        356.52         9.01 o                         
   9  15   0         70.43         79.91         7.89 o                         
   0  16   0       2046.90       2011.55        31.08 o                         
   1  16   0        533.32        539.52         7.29 o                         
   2  16   0       1453.82       1449.67         8.14 o                         
   3  16   0         23.66         21.48         2.41 o                         
   4  16   0        369.52        373.99         4.33 o                         
   5  16   0        367.51        375.39         5.68 o                         
   6  16   0       1399.05       1387.23         9.35 o                         
   7  16   0         48.12         41.86         4.76 o                         
   8  16   0        792.87        800.19        13.11 o                         
   9  16   0         45.96         49.68         7.63 o                         
   1  17   0        236.98        203.18         6.14 o                         
   2  17   0         53.34         50.73         2.59 o                         
   3  17   0       1064.71       1105.65         8.49 o                         
   4  17   0        459.37        457.43         5.08 o                         
   5  17   0       1017.34        999.31         7.44 o                         
   6  17   0        656.25        669.95         7.22 o                         
   7  17   0         49.49         47.74         5.73 o                         
   8  17   0        592.59        608.66        12.18 o                         
   9  17   0          7.06          6.78         6.43 o                         
   0  18   0       8300.90       8695.16        33.58 o                         
   1  18   0       2275.12       2222.01         9.90 o                         
   2  18   0        972.94        938.94         5.12 o                         
   3  18   0        375.08        358.31         5.32 o                         
   4  18   0          6.99          3.27         3.58 o                         
   5  18   0          0.00          3.35         3.38 o                         
   6  18   0        302.15        302.45         6.33 o                         
   7  18   0        255.54        244.13         6.38 o                         
   8  18   0        335.10        338.44        10.11 o                         
   9  18   0         75.81         83.30         7.33 o                         
   1  19   0        127.94        133.52         3.40 o                         
   2  19   0         99.74         88.68         2.72 o                         
   3  19   0       1032.65       1017.08         7.06 o                         
   4  19   0        703.19        680.56         8.34 o                         
   5  19   0        240.81        246.25         6.07 o                         
   6  19   0        394.65        398.61         6.89 o                         
   7  19   0         42.49         44.43         5.08 o                         
   8  19   0        132.89        145.01         6.76 o                         
   9  19   0        182.91        171.38        11.17 o                         
   0  20   0         17.04         30.48         5.94 o                         
   1  20   0         42.39         46.28         2.63 o                         
   2  20   0        430.22        392.92         5.88 o                         
   3  20   0        959.71        961.07         8.85 o                         
   4  20   0        554.33        526.35         6.93 o                         
   5  20   0        234.71        224.95         5.25 o                         
   6  20   0        545.41        557.55         9.20 o                         
   7  20   0         90.02         92.50         5.79 o                         
   8  20   0       1122.00       1119.20        12.00 o                         
   1  21   0        594.47        571.23         5.57 o                         
   2  21   0       2988.24       2958.80        19.31 o                         
   3  21   0        570.98        561.82         6.46 o                         
   4  21   0         34.41         32.62         4.05 o                         
   5  21   0       1580.23       1571.08        10.91 o                         
   6  21   0          0.68         -1.31         5.24 o                         
   7  21   0        689.25        678.36        10.68 o                         
   8  21   0         27.73         29.83         6.81 o                         
   0  22   0         15.07         19.97         6.73 o                         
   1  22   0       2969.19       2894.02        20.27 o                         
   2  22   0        772.49        769.23         8.19 o                         
   3  22   0          9.42          3.17         3.64 o                         
   4  22   0        831.25        839.52         8.07 o                         
   5  22   0        121.23        109.38         5.47 o                         
   6  22   0        218.90        220.84         6.98 o                         
   7  22   0        109.98        114.77         6.35 o                         
   8  22   0         28.65         24.36         6.41 o                         
   1  23   0        261.30        289.00         6.88 o                         
   2  23   0         44.74         41.68         4.16 o                         
   3  23   0       1048.11       1044.06        11.50 o                         
   4  23   0        250.53        240.26         5.55 o                         
   5  23   0         58.18         59.36         5.13 o                         
   6  23   0         11.15         14.95         5.74 o                         
   7  23   0        408.98        395.64         7.95 o                         
   8  23   0        219.25        209.51         7.29 o                         
   0  24   0        416.94        413.64        10.92 o                         
   1  24   0        459.49        455.24         7.56 o                         
   2  24   0        383.46        372.94         5.71 o                         
   3  24   0        724.35        733.11         7.83 o                         
   4  24   0        226.87        224.70         5.81 o                         
   5  24   0        645.53        646.91        11.03 o                         
   6  24   0          1.55         -2.48         5.99 o                         
   7  24   0          2.61          1.10         8.09 o                         
   1  25   0        128.22        124.67         6.75 o                         
   2  25   0        904.95        907.06         8.20 o                         
   3  25   0         25.19         32.09         5.45 o                         
   4  25   0        126.26        119.08         5.04 o                         
   5  25   0        293.87        278.68         7.63 o                         
   6  25   0          0.17         -0.88         5.73 o                         
   7  25   0        122.16        126.98         7.81 o                         
   0  26   0       7731.78       7781.19        61.59 o                         
   1  26   0        122.23        116.53         5.58 o                         
   2  26   0         21.26         26.89         4.21 o                         
   3  26   0        526.32        522.57        10.68 o                         
   4  26   0          2.67          3.37         4.25 o                         
   5  26   0         68.76         73.60         5.56 o                         
   6  26   0        101.81        108.89         7.31 o                         
   7  26   0         56.09         54.22         7.55 o                         
   1  27   0        557.49        560.13         8.61 o                         
   2  27   0        673.60        676.15         9.76 o                         
   3  27   0       1383.07       1390.49        15.50 o                         
   4  27   0        246.43        250.87         6.50 o                         
   5  27   0         19.30         16.79         5.03 o                         
   6  27   0         44.78         50.34         8.01 o                         
   7  27   0         11.71         11.26         8.19 o                         
   0  28   0         59.00         79.50         7.66 o                         
   1  28   0         64.86         87.15         6.08 o                         
   2  28   0        211.66        216.66         7.32 o                         
   3  28   0         18.58         14.82         4.67 o                         
   4  28   0        194.89        191.57         5.64 o                         
   5  28   0          0.17          1.16         5.77 o                         
   6  28   0        100.68         99.94         7.14 o                         
   1  29   0        341.09        329.72         7.79 o                         
   2  29   0        309.24        322.55         9.76 o                         
   3  29   0        189.90        184.65         8.39 o                         
   4  29   0        178.36        192.18         6.53 o                         
   5  29   0        245.19        263.60         8.76 o                         
   6  29   0          6.64          5.05         7.27 o                         
   0  30   0        896.79        917.48        18.83 o                         
   1  30   0        285.71        279.94         8.62 o                         
   2  30   0        560.20        576.93        10.55 o                         
   3  30   0          0.88          5.11         7.12 o                         
   4  30   0         29.62         25.11         5.83 o                         
   5  30   0          9.75         11.79         7.76 o                         
   6  30   0        186.15        194.94        19.26 o                         
   1  31   0       1513.41       1479.13        14.71 o                         
   2  31   0          0.55         10.07         7.04 o                         
   3  31   0         72.41         90.72        11.75 o                         
   4  31   0        204.94        208.27         9.59 o                         
   5  31   0        111.03        119.05         7.69 o                         
   0  32   0        212.76        208.22        11.71 o                         
   1  32   0        222.77        243.51         8.11 o                         
   2  32   0         70.04         79.05         7.61 o                         
   3  32   0        109.01        108.28        10.10 o                         
   4  32   0        237.17        247.37        14.42 o                         
   5  32   0        100.82         99.86        16.34 o                         
   1  33   0         19.68         29.28         7.75 o                         
   2  33   0         12.22         17.26         7.11 o                         
   3  33   0          4.73          0.37         8.37 o                         
   4  33   0         25.87         12.50         7.59 o                         
   0  34   0         85.30        105.17        12.58 o                         
   1  34   0          3.50         12.19         7.62 o                         
   2  34   0        746.62        756.75        13.33 o                         
   3  34   0        366.77        356.93        12.74 o                         
   1  35   0        516.19        534.24        17.55 o                         
   2  35   0        201.33        213.38        11.30 o                         
   0  36   0        506.75        508.56        17.56 o                         
  -9   0   1        456.38        440.97        11.52 o                         
  -7   0   1       1938.27       1898.27        16.13 o                         
  -5   0   1       1706.82       1816.39         9.63 o                         
  -3   0   1        338.71        351.47         5.55 o                         
  -1   0   1       3674.15       4164.61        11.12 o                         
   1   0   1       2119.78       2114.98        13.22 o                         
   3   0   1       3507.19       3521.16        16.04 o                         
   5   0   1        273.08        258.59         4.58 o                         
   7   0   1        332.94        321.15        10.17 o                         
   9   0   1         27.56         36.29        10.10 o                         
 -10   1   1         47.80         48.60         7.02 o                         
  -9   1   1        212.97        204.18         6.80 o                         
  -8   1   1       1534.86       1552.64        13.16 o                         
  -7   1   1        341.49        331.93         6.51 o                         
  -6   1   1        565.97        537.92         4.65 o                         
  -5   1   1        785.77        870.38         5.42 o                         
  -4   1   1        179.77        208.95         7.09 o                         
  -3   1   1       5319.20       5444.50        13.55 o                         
  -2   1   1       5875.05       6502.34        31.21 o                         
  -1   1   1         78.50         85.43         3.18 o                         
   1   1   1         82.64         83.64         1.38 o                         
   2   1   1      11921.83      12707.44        30.61 o                         
   3   1   1       7933.87       8167.22        55.81 o                         
   4   1   1        623.65        692.36         6.44 o                         
   5   1   1        671.69        643.31         4.48 o                         
   6   1   1        718.21        715.47         6.74 o                         
   7   1   1        270.25        244.18         5.95 o                         
   8   1   1          3.27          4.13         4.34 o                         
   9   1   1         42.37         54.41         6.62 o                         
  10   1   1          0.09         -2.56         6.22 o                         
 -10   2   1        321.51        323.53         8.27 o                         
  -9   2   1          0.14         -2.48         5.28 o                         
  -8   2   1         43.32         47.54         4.69 o                         
  -7   2   1         10.47         14.10         3.28 o                         
  -6   2   1        724.83        713.15         5.42 o                         
  -5   2   1       5034.74       5276.23        11.94 o                         
  -4   2   1        805.57        802.83         7.69 o                         
  -3   2   1       1751.31       1909.84         8.18 o                         
  -2   2   1       1324.24       1264.83         7.55 o                         
  -1   2   1       9705.84      10122.68        49.17 o                         
   1   2   1        621.81        637.82         5.40 o                         
   2   2   1        133.90        167.08         2.48 o                         
   3   2   1        198.95        202.08         3.89 o                         
   4   2   1        406.45        423.62         6.15 o                         
   5   2   1       2482.15       2605.50         8.90 o                         
   6   2   1        740.94        763.07         7.59 o                         
   7   2   1          0.53          0.34         3.38 o                         
   8   2   1        156.51        157.75         4.90 o                         
   9   2   1       1736.55       1760.28        11.97 o                         
  10   2   1          7.97         11.12         6.10 o                         
 -10   3   1          0.24          1.61         6.34 o                         
  -9   3   1       2650.35       2687.46        16.78 o                         
  -8   3   1        317.75        309.86         7.35 o                         
  -7   3   1        155.97        156.34         5.06 o                         
  -6   3   1          2.12          3.71         2.54 o                         
  -5   3   1        516.26        545.23         4.94 o                         
  -4   3   1        337.63        284.74         6.43 o                         
  -3   3   1       1117.46       1152.23        15.36 o                         
  -2   3   1      18571.20      18761.37       127.37 o                         
  -1   3   1        869.55        900.13         4.33 o                         
   0   3   1       2303.49       2427.90        42.89 o                         
   1   3   1       3934.78       3952.92        26.73 o                         
   2   3   1       4084.33       4201.60        22.58 o                         
   3   3   1       4239.33       4481.81        18.57 o                         
   4   3   1        218.07        205.45         3.83 o                         
   5   3   1       1409.95       1504.51         7.13 o                         
   6   3   1         25.06         30.14         2.79 o                         
   7   3   1          7.79         11.14         2.98 o                         
   8   3   1         51.25         59.72         5.43 o                         
   9   3   1        740.50        746.71         9.44 o                         
  10   3   1        218.93        223.81         8.07 o                         
 -10   4   1         20.72         13.38         5.73 o                         
  -9   4   1         39.17         34.47         5.57 o                         
  -8   4   1        643.45        633.45         8.16 o                         
  -7   4   1         61.54         62.71         3.64 o                         
  -6   4   1       2730.71       2716.48        11.21 o                         
  -5   4   1         30.96         31.23         2.84 o                         
  -4   4   1       3186.44       3303.28        14.65 o                         
  -3   4   1       1855.76       1899.06        18.63 o                         
  -2   4   1       2550.35       2436.69        12.75 o                         
  -1   4   1        363.31        372.21         4.48 o                         
   0   4   1       9292.12       9242.68        85.72 o                         
   1   4   1          0.14          2.84         1.32 o                         
   2   4   1      34201.84      32768.96       100.93 o                         
   3   4   1         58.96         73.18         3.68 o                         
   4   4   1        636.79        612.89         6.38 o                         
   5   4   1         72.97         82.90         2.60 o                         
   6   4   1        189.18        182.17         3.43 o                         
   7   4   1        156.23        146.56         4.31 o                         
   8   4   1        267.67        268.43         6.25 o                         
   9   4   1        504.65        525.65         7.71 o                         
  10   4   1         23.92         29.65         6.10 o                         
 -10   5   1          4.14          3.54         5.43 o                         
  -9   5   1        591.88        596.28         9.26 o                         
  -8   5   1        730.72        733.21         8.83 o                         
  -7   5   1          6.72          8.04         3.48 o                         
  -6   5   1        905.33        873.58         7.28 o                         
  -5   5   1       1230.55       1256.62         6.62 o                         
  -4   5   1       2771.07       2825.17        37.66 o                         
  -3   5   1       3532.47       3580.10        34.32 o                         
  -2   5   1       2141.90       2199.14        10.29 o                         
  -1   5   1      13031.00      12942.99        45.92 o                         
   0   5   1       4920.88       4946.49        13.37 o                         
   1   5   1       1102.11       1209.96         6.66 o                         
   2   5   1        354.60        404.22        12.52 o                         
   3   5   1       5165.32       5238.33        90.54 o                         
   4   5   1         26.15         28.40         3.87 o                         
   5   5   1        372.42        386.17         4.56 o                         
   6   5   1        349.68        337.58         4.94 o                         
   7   5   1         83.36         77.07         4.60 o                         
   8   5   1         58.40         50.95         5.31 o                         
   9   5   1         12.02          9.25         5.94 o                         
  10   5   1         17.22         16.62         5.94 o                         
 -10   6   1         18.92         19.80         6.10 o                         
  -9   6   1        301.77        301.47         9.53 o                         
  -8   6   1         15.99         20.30         5.48 o                         
  -7   6   1        490.99        495.72         8.37 o                         
  -6   6   1       2046.06       2040.07        11.69 o                         
  -5   6   1        204.04        206.38         3.69 o                         
  -4   6   1         66.01         53.32         5.88 o                         
  -3   6   1        392.42        402.75         5.88 o                         
  -2   6   1       1418.74       1678.28        13.54 o                         
  -1   6   1        763.40        816.56         6.64 o                         
   0   6   1        337.67        366.55         4.49 o                         
   1   6   1       2976.90       2788.07       225.61 o                         
   2   6   1       1522.43       1623.26        23.64 o                         
   3   6   1       1410.32       1421.85        10.20 o                         
   4   6   1         39.41         38.52         2.62 o                         
   5   6   1         76.10         76.35         2.41 o                         
   6   6   1       6642.62       6590.76        39.08 o                         
   7   6   1        520.40        516.77         6.43 o                         
   8   6   1       3588.09       3540.70        19.05 o                         
   9   6   1         28.15         27.78         6.57 o                         
  10   6   1        118.76        116.48         7.09 o                         
 -10   7   1         37.35         40.99         6.22 o                         
  -9   7   1        537.69        547.73         9.98 o                         
  -8   7   1       1165.56       1167.68        11.59 o                         
  -7   7   1         73.07         82.15         4.68 o                         
  -6   7   1       1354.44       1355.73         8.98 o                         
  -5   7   1        535.00        553.21         4.47 o                         
  -4   7   1        334.86        345.69         4.65 o                         
  -3   7   1       4682.32       4863.02        24.47 o                         
  -2   7   1        800.44        814.29         5.66 o                         
  -1   7   1         15.63         20.01         1.00 o                         
   0   7   1         45.16         66.63         3.01 o                         
   1   7   1         18.67         18.88         2.26 o                         
   2   7   1         16.05         11.17         2.20 o                         
   3   7   1          0.51          0.79         1.92 o                         
   4   7   1         62.34         75.01         2.70 o                         
   5   7   1      10618.06      10752.13        31.84 o                         
   6   7   1        904.36        886.11         6.47 o                         
   7   7   1         23.36         23.28         3.57 o                         
   8   7   1        328.06        331.46         6.68 o                         
   9   7   1        188.60        192.38         7.11 o                         
  10   7   1         78.36         75.62         6.54 o                         
 -10   8   1         67.99         75.38         7.02 o                         
  -9   8   1        227.42        222.26         6.46 o                         
  -8   8   1        400.84        388.67         7.29 o                         
  -7   8   1         11.30         15.26         4.19 o                         
  -6   8   1       1137.65       1094.09         5.98 o                         
  -5   8   1       1621.03       1670.27         7.39 o                         
  -4   8   1       1516.97       1529.54         9.60 o                         
  -3   8   1        578.21        613.23         5.53 o                         
  -2   8   1          4.27          3.62         1.72 o                         
  -1   8   1       1345.39       1640.71        11.82 o                         
   0   8   1       2587.18       2399.02        62.72 o                         
   1   8   1       1360.83       1626.19         9.85 o                         
   2   8   1       2683.58       2706.26         8.69 o                         
   3   8   1       2267.84       2306.98        21.52 o                         
   4   8   1          1.72          8.22         1.95 o                         
   5   8   1        315.09        321.64         3.14 o                         
   6   8   1        474.75        464.17         5.52 o                         
   7   8   1        230.35        221.63         5.21 o                         
   8   8   1        218.31        218.45         6.00 o                         
   9   8   1        109.64        105.00         6.45 o                         
  10   8   1         18.63         16.91         6.05 o                         
 -10   9   1         13.21         10.62         6.06 o                         
  -9   9   1         35.45         32.72         5.20 o                         
  -8   9   1        144.52        141.78         6.77 o                         
  -7   9   1       1259.47       1252.35         9.05 o                         
  -6   9   1       4792.69       4742.70        21.50 o                         
  -5   9   1        207.85        207.01         3.18 o                         
  -4   9   1         42.59         40.18         2.53 o                         
  -3   9   1       1160.13       1165.78        14.81 o                         
  -2   9   1        756.48        700.81         5.39 o                         
  -1   9   1       1164.74       1400.60        12.10 o                         
   0   9   1      16874.24      17248.09       219.21 o                         
   1   9   1        571.45        731.46         9.25 o                         
   2   9   1        775.56        789.51         6.14 o                         
   3   9   1         12.31         17.60         2.63 o                         
   4   9   1         10.13         12.62         2.01 o                         
   5   9   1         98.11         98.06         2.21 o                         
   6   9   1        572.39        547.85         5.54 o                         
   7   9   1          0.91         -4.25         4.25 o                         
   8   9   1        121.38        127.66         5.16 o                         
   9   9   1         24.07         21.90         5.49 o                         
  10   9   1          5.21         -4.11         6.63 o                         
 -10  10   1        139.36        154.54         8.56 o                         
  -9  10   1          0.88          2.32         5.43 o                         
  -8  10   1        100.25        100.50         5.64 o                         
  -7  10   1        520.44        503.13         7.30 o                         
  -6  10   1          6.26          3.61         2.80 o                         
  -5  10   1        130.84        136.45         2.74 o                         
  -4  10   1        594.74        602.01         4.25 o                         
  -3  10   1        855.53        906.63         8.41 o                         
  -2  10   1         17.95         17.64         2.50 o                         
  -1  10   1        705.47        661.11        14.65 o                         
   0  10   1      12625.81      12916.85        46.13 o                         
   1  10   1         70.29         69.91         2.01 o                         
   2  10   1       1708.13       1759.56         8.03 o                         
   3  10   1        295.80        307.33         3.36 o                         
   4  10   1        256.65        256.81         3.21 o                         
   5  10   1       1830.29       1835.23         6.98 o                         
   6  10   1        108.04        107.40         3.86 o                         
   7  10   1         72.45         70.62         5.20 o                         
   8  10   1        700.50        692.91        10.84 o                         
   9  10   1        365.79        371.80         8.63 o                         
  10  10   1         55.93         47.05         7.33 o                         
 -10  11   1         33.44         31.27         7.19 o                         
  -9  11   1        863.41        897.03        13.06 o                         
  -8  11   1        680.14        682.19         9.09 o                         
  -7  11   1        220.64        223.42         6.36 o                         
  -6  11   1       1971.83       1959.45        12.00 o                         
  -5  11   1       1171.24       1166.90         6.39 o                         
  -4  11   1        509.92        519.39         4.23 o                         
  -3  11   1         51.47         41.30         3.43 o                         
  -2  11   1         70.96         89.24         2.33 o                         
  -1  11   1       1778.62       1794.49        19.96 o                         
   0  11   1       3434.22       3516.32        50.75 o                         
   1  11   1        522.79        569.72         8.80 o                         
   2  11   1       1589.53       1579.23         8.59 o                         
   3  11   1       1116.76       1085.20         5.79 o                         
   4  11   1         30.15         36.59         2.12 o                         
   5  11   1        428.37        427.81         3.89 o                         
   6  11   1         23.94         26.91         3.47 o                         
   7  11   1       1700.96       1672.83        14.40 o                         
   8  11   1        219.98        224.24         8.30 o                         
   9  11   1         17.24         13.63         5.96 o                         
  10  11   1        126.96        126.61        18.94 o                         
 -10  12   1          4.09          4.82         6.74 o                         
  -9  12   1        125.34        122.32         9.20 o                         
  -8  12   1        321.81        319.46         7.24 o                         
  -7  12   1         75.27         74.09         5.30 o                         
  -6  12   1       2524.57       2528.20        10.07 o                         
  -5  12   1       1094.40       1089.56         5.70 o                         
  -4  12   1       1798.53       1839.31         7.13 o                         
  -3  12   1        207.43        199.98         4.21 o                         
  -2  12   1         43.96         66.69        17.96 o                         
  -1  12   1        298.89        318.10         5.71 o                         
   0  12   1         34.23         35.99         5.02 o                         
   1  12   1       1062.55       1192.35         8.40 o                         
   2  12   1       2037.14       2011.02         9.80 o                         
   3  12   1       6957.22       6999.54        28.77 o                         
   4  12   1        307.38        309.85         3.13 o                         
   5  12   1       2145.71       2105.15         9.81 o                         
   6  12   1        317.10        314.78         5.75 o                         
   7  12   1          6.83          5.99         5.02 o                         
   8  12   1        570.22        549.45        10.56 o                         
   9  12   1          8.93         10.29         6.47 o                         
 -10  13   1          2.43          4.39        21.93 o                         
  -9  13   1         71.70         62.98         7.20 o                         
  -8  13   1         11.54         11.16         5.36 o                         
  -7  13   1        192.86        196.82         5.46 o                         
  -6  13   1         43.97         39.56         3.13 o                         
  -5  13   1       1780.94       1769.85         6.70 o                         
  -4  13   1         74.08         68.86         2.71 o                         
  -3  13   1       4640.63       4672.85        27.54 o                         
  -2  13   1       1645.42       1654.71         6.35 o                         
  -1  13   1       2194.35       2323.77        20.05 o                         
   0  13   1        144.08        166.57         8.84 o                         
   1  13   1        664.29        648.13         5.28 o                         
   2  13   1       2463.51       2532.67        12.52 o                         
   3  13   1       4144.10       4069.68        22.85 o                         
   4  13   1         64.28         67.25         2.11 o                         
   5  13   1        222.34        213.65         3.55 o                         
   6  13   1        844.82        828.41         6.65 o                         
   7  13   1         54.81         53.72         4.60 o                         
   8  13   1          0.98          4.20         5.55 o                         
   9  13   1          4.23          8.67         6.07 o                         
  -9  14   1        353.00        348.50         9.23 o                         
  -8  14   1          9.92          7.39         4.95 o                         
  -7  14   1         27.19         25.94         4.19 o                         
  -6  14   1       2130.24       2124.55        11.29 o                         
  -5  14   1         29.77         29.06         2.57 o                         
  -4  14   1        123.90        119.01         2.76 o                         
  -3  14   1       1316.63       1256.32         6.59 o                         
  -2  14   1       2988.83       2992.80        22.29 o                         
  -1  14   1         16.99         14.68         3.14 o                         
   0  14   1       2365.81       2373.35        19.10 o                         
   1  14   1         79.17         81.77         2.64 o                         
   2  14   1       2067.56       2107.97        12.75 o                         
   3  14   1       6832.94       6901.08        26.31 o                         
   4  14   1         37.12         38.67         2.53 o                         
   5  14   1       1624.49       1630.33         8.77 o                         
   6  14   1        297.45        303.28         6.25 o                         
   7  14   1         26.07         29.01         4.59 o                         
   8  14   1          0.30         -0.79         6.07 o                         
   9  14   1          5.56          4.95         8.15 o                         
  -9  15   1       1195.97       1245.34        19.39 o                         
  -8  15   1         29.75         26.42         6.56 o                         
  -7  15   1          3.17          6.06         3.88 o                         
  -6  15   1          0.06          1.86         3.36 o                         
  -5  15   1          4.11          4.82         2.61 o                         
  -4  15   1       1620.33       1585.71        11.28 o                         
  -3  15   1        107.28        104.87         3.31 o                         
  -2  15   1         34.20         18.55         2.50 o                         
  -1  15   1         66.43         60.66         4.31 o                         
   0  15   1         10.71          6.45         2.31 o                         
   1  15   1       2424.65       2553.85        15.87 o                         
   2  15   1        163.39        154.25         3.86 o                         
   3  15   1        768.36        741.42         6.77 o                         
   4  15   1         44.01         42.76         2.79 o                         
   5  15   1       1378.83       1397.03         8.52 o                         
   6  15   1        648.49        649.41         6.69 o                         
   7  15   1         24.93         25.19         4.25 o                         
   8  15   1        196.23        206.35         9.28 o                         
   9  15   1        117.69        118.00         9.23 o                         
  -9  16   1        125.26        136.23        12.52 o                         
  -8  16   1        133.62        144.68         7.53 o                         
  -7  16   1        372.07        378.29         6.33 o                         
  -6  16   1         26.72         24.28         3.84 o                         
  -5  16   1        111.88        117.62         4.22 o                         
  -4  16   1         29.16         34.24         3.29 o                         
  -3  16   1         82.23         70.05         4.06 o                         
  -2  16   1         99.29        100.27         2.61 o                         
  -1  16   1        290.88        260.82         4.09 o                         
   0  16   1       2803.23       2807.29        26.27 o                         
   1  16   1         59.59         59.13         4.82 o                         
   2  16   1       1277.63       1225.80         7.58 o                         
   3  16   1        106.11        103.36         3.37 o                         
   4  16   1        976.60        955.29         6.06 o                         
   5  16   1       3855.86       3948.75        16.60 o                         
   6  16   1        555.87        560.15         6.62 o                         
   7  16   1        153.40        151.51         5.43 o                         
   8  16   1         57.55         56.67         7.24 o                         
   9  16   1        391.46        415.38        10.37 o                         
  -9  17   1        148.96        162.32         8.41 o                         
  -8  17   1        521.52        537.70        10.24 o                         
  -7  17   1        244.77        247.54         5.65 o                         
  -6  17   1       1423.99       1394.27         9.48 o                         
  -5  17   1        583.49        574.25         6.31 o                         
  -4  17   1        264.97        266.40         4.19 o                         
  -3  17   1       7794.81       7731.61        34.86 o                         
  -2  17   1        901.54        872.36         5.49 o                         
  -1  17   1       2361.40       2320.60        15.56 o                         
   0  17   1       4353.94       4296.30        17.61 o                         
   1  17   1       4253.86       4217.66        28.05 o                         
   2  17   1        504.06        483.08         5.41 o                         
   3  17   1         53.30         45.14         3.75 o                         
   4  17   1       1343.54       1311.29         7.80 o                         
   5  17   1        223.77        221.94         4.96 o                         
   6  17   1        471.32        479.13         7.15 o                         
   7  17   1         24.44         21.42         4.82 o                         
   8  17   1         15.88         11.58         6.25 o                         
   9  17   1        126.61        124.22         8.03 o                         
  -9  18   1          8.58          4.71         8.35 o                         
  -8  18   1          6.52          9.85         5.53 o                         
  -7  18   1        382.78        378.78         6.56 o                         
  -6  18   1         28.34         18.70         5.17 o                         
  -5  18   1        539.16        523.59         6.43 o                         
  -4  18   1        532.37        508.57         5.44 o                         
  -3  18   1          3.07         -3.65         3.65 o                         
  -2  18   1       2094.76       2090.39         9.06 o                         
  -1  18   1         18.38         11.01         2.68 o                         
   0  18   1          0.72         27.76         7.03 o                         
   1  18   1        546.78        546.56         5.41 o                         
   2  18   1         19.66         23.21         2.46 o                         
   3  18   1       6317.96       6282.19        28.57 o                         
   4  18   1        248.12        245.66         4.71 o                         
   5  18   1         92.22         95.43         4.35 o                         
   6  18   1        172.77        186.23         6.27 o                         
   7  18   1          9.19          5.99         4.50 o                         
   8  18   1        706.44        710.19        12.83 o                         
   9  18   1         74.62         78.72         7.91 o                         
  -9  19   1         24.94         19.05         7.81 o                         
  -8  19   1        312.71        314.39         7.54 o                         
  -7  19   1        128.85        129.67         5.45 o                         
  -6  19   1        829.18        817.90         9.19 o                         
  -5  19   1         68.23         61.63         4.84 o                         
  -4  19   1         21.03         19.46         3.61 o                         
  -3  19   1        905.10        925.73         7.09 o                         
  -2  19   1          5.35          3.66         2.36 o                         
  -1  19   1         77.49         86.37         3.57 o                         
   0  19   1        387.89        410.50         3.84 o                         
   1  19   1         97.46         83.70         3.59 o                         
   2  19   1         18.96         12.06         2.63 o                         
   3  19   1         11.21          9.26         3.31 o                         
   4  19   1       1485.47       1474.42         8.23 o                         
   5  19   1        152.73        152.21         4.35 o                         
   6  19   1        898.39        904.95        10.31 o                         
   7  19   1        605.83        609.23         7.53 o                         
   8  19   1         48.47         48.60         5.73 o                         
  -8  20   1        178.33        178.69         6.97 o                         
  -7  20   1         95.23         93.69         5.02 o                         
  -6  20   1         26.03         24.25         4.85 o                         
  -5  20   1        575.69        556.94         9.69 o                         
  -4  20   1        311.11        302.05         5.33 o                         
  -3  20   1          3.30          2.64         2.74 o                         
  -2  20   1         27.57         24.37         2.63 o                         
  -1  20   1         86.57         75.55         2.55 o                         
   0  20   1        552.11        534.45         5.30 o                         
   1  20   1       1300.84       1230.69         6.99 o                         
   2  20   1          0.34         -0.34         2.42 o                         
   3  20   1          4.06          6.21         3.34 o                         
   4  20   1         29.20         25.97         3.93 o                         
   5  20   1         36.16         36.82         3.88 o                         
   6  20   1        691.37        665.45        10.95 o                         
   7  20   1         97.87         98.95         5.66 o                         
   8  20   1        685.23        673.06        10.09 o                         
  -8  21   1        423.76        420.14        15.48 o                         
  -7  21   1         36.55         34.68         5.05 o                         
  -6  21   1        199.35        193.55        10.07 o                         
  -5  21   1        186.40        179.46         5.85 o                         
  -4  21   1        461.48        460.93         6.99 o                         
  -3  21   1          9.06          9.77         2.79 o                         
  -2  21   1        287.11        283.93         4.44 o                         
  -1  21   1        146.84        134.09         3.30 o                         
   0  21   1          8.70          9.42         2.78 o                         
   1  21   1        788.27        737.28         6.00 o                         
   2  21   1        554.23        535.05         5.78 o                         
   3  21   1        469.97        476.17         7.40 o                         
   4  21   1        546.81        529.24         8.87 o                         
   5  21   1         94.64         91.84         4.64 o                         
   6  21   1        261.86        261.58         8.21 o                         
   7  21   1          0.13         -1.06         5.75 o                         
   8  21   1         49.29         50.18         5.82 o                         
  -8  22   1        144.79        155.71        10.66 o                         
  -7  22   1        146.22        143.56         6.62 o                         
  -6  22   1        821.62        823.78        12.73 o                         
  -5  22   1       1152.11       1164.16        10.70 o                         
  -4  22   1        482.81        477.50         5.83 o                         
  -3  22   1        152.59        149.13         4.37 o                         
  -2  22   1        152.31        158.33         4.60 o                         
  -1  22   1        510.24        480.82         5.99 o                         
   0  22   1       2201.61       2174.06         9.43 o                         
   1  22   1        976.44        955.74         7.52 o                         
   2  22   1       2612.82       2598.20        14.52 o                         
   3  22   1        106.88        109.72         4.86 o                         
   4  22   1        481.06        475.03         8.25 o                         
   5  22   1        820.80        825.40         8.72 o                         
   6  22   1        184.79        187.00         7.34 o                         
   7  22   1        627.77        644.91        12.21 o                         
   8  22   1         10.11         12.23         5.67 o                         
  -8  23   1        110.20        121.35         8.11 o                         
  -7  23   1         95.28         90.76         8.86 o                         
  -6  23   1        811.22        813.34        11.73 o                         
  -5  23   1        136.92        135.57         6.54 o                         
  -4  23   1        465.24        456.36         7.23 o                         
  -3  23   1        414.68        403.14         6.99 o                         
  -2  23   1        960.89        971.06         7.55 o                         
  -1  23   1       1063.43       1086.14        12.69 o                         
   0  23   1        639.09        649.54         8.73 o                         
   1  23   1        403.67        416.58         6.83 o                         
   2  23   1        191.01        183.79         7.10 o                         
   3  23   1        775.22        789.07         7.82 o                         
   4  23   1         59.81         55.88         5.56 o                         
   5  23   1        164.83        166.06         6.47 o                         
   6  23   1         23.88         22.79         6.31 o                         
   7  23   1        254.39        254.30         7.79 o                         
   8  23   1         52.66         52.99         8.29 o                         
  -8  24   1         26.26         19.39         9.95 o                         
  -7  24   1        774.97        784.49        15.20 o                         
  -6  24   1        475.36        486.10         9.85 o                         
  -5  24   1          0.24         -2.35         4.44 o                         
  -4  24   1        120.96        125.80         5.27 o                         
  -3  24   1        132.45        131.45         4.98 o                         
  -2  24   1          9.97         12.16         4.36 o                         
  -1  24   1        206.34        212.21         6.94 o                         
   0  24   1        246.89        255.56         5.01 o                         
   1  24   1        491.74        499.14         7.57 o                         
   2  24   1          7.69          6.55         4.01 o                         
   3  24   1          0.34         -3.73         3.73 o                         
   4  24   1          6.52          9.79         4.71 o                         
   5  24   1        598.74        584.53        10.83 o                         
   6  24   1        913.39        959.68        16.23 o                         
   7  24   1         37.16         33.05         6.41 o                         
  -7  25   1          6.85          3.01         7.11 o                         
  -6  25   1          0.56         -6.51         6.51 o                         
  -5  25   1        128.43        118.90         5.60 o                         
  -4  25   1         44.98         44.45         4.55 o                         
  -3  25   1       2073.26       2013.90        13.12 o                         
  -2  25   1        264.67        253.55         6.22 o                         
  -1  25   1         22.92         26.95         5.64 o                         
   0  25   1        238.61        255.32         6.58 o                         
   1  25   1          1.18          1.18         3.71 o                         
   2  25   1        843.04        819.96        12.45 o                         
   3  25   1         56.68         52.14         4.60 o                         
   4  25   1        852.33        869.81        10.40 o                         
   5  25   1        817.01        857.69        13.41 o                         
   6  25   1        102.82        107.94         7.34 o                         
   7  25   1        182.47        196.03         8.20 o                         
  -7  26   1         12.72          3.82         7.21 o                         
  -6  26   1        183.64        174.02         8.05 o                         
  -5  26   1        529.08        534.82         8.18 o                         
  -4  26   1        455.58        471.78         8.26 o                         
  -3  26   1         93.96         91.95         5.47 o                         
  -2  26   1       1811.93       1775.36        12.23 o                         
  -1  26   1        471.14        473.84         8.01 o                         
   0  26   1        750.96        789.48        13.18 o                         
   1  26   1        110.33        128.32         7.26 o                         
   2  26   1        436.68        438.42         9.06 o                         
   3  26   1        104.53        109.45         6.06 o                         
   4  26   1        355.75        361.31         7.20 o                         
   5  26   1         20.34         14.54         4.71 o                         
   6  26   1          5.22          7.42         6.02 o                         
   7  26   1          4.95          3.75         7.62 o                         
  -7  27   1        695.26        692.79        11.81 o                         
  -6  27   1        151.94        146.03         7.95 o                         
  -5  27   1         58.08         60.47         5.89 o                         
  -4  27   1         63.40         67.53         5.55 o                         
  -3  27   1          4.90          3.39         4.28 o                         
  -2  27   1          4.06         18.33         5.47 o                         
  -1  27   1        226.32        242.14         6.92 o                         
   0  27   1        158.66        170.79         7.85 o                         
   1  27   1       2812.04       2831.44        17.02 o                         
   2  27   1         95.47         97.45         6.04 o                         
   3  27   1        903.64        888.28        11.59 o                         
   4  27   1        324.41        319.44         7.82 o                         
   5  27   1          1.29          1.39         5.06 o                         
   6  27   1         37.06         33.12         6.48 o                         
   7  27   1         92.30        102.78        15.76 o                         
  -6  28   1         97.56         89.83         7.82 o                         
  -5  28   1        294.17        319.13        10.27 o                         
  -4  28   1          1.32          2.24         5.05 o                         
  -3  28   1         73.52         69.18         8.19 o                         
  -2  28   1          9.12          4.77         5.14 o                         
  -1  28   1        494.23        477.46        10.34 o                         
   0  28   1         15.41         18.56         4.94 o                         
   1  28   1         10.59         38.39         5.90 o                         
   2  28   1          6.61          8.53         4.81 o                         
   3  28   1          7.00          6.10         5.00 o                         
   4  28   1       1465.28       1481.30        15.80 o                         
   5  28   1        164.04        158.58         6.72 o                         
   6  28   1        343.71        344.11         8.53 o                         
  -6  29   1        205.38        208.73         8.79 o                         
  -5  29   1        778.94        789.89        13.08 o                         
  -4  29   1         64.62         66.42         6.92 o                         
  -3  29   1         45.75         40.02        10.26 o                         
  -2  29   1        970.32        958.93        13.58 o                         
  -1  29   1        104.29        112.36         6.80 o                         
   0  29   1         92.09         93.90         7.82 o                         
   1  29   1         89.42         83.72         7.09 o                         
   2  29   1         17.26         16.39         5.78 o                         
   3  29   1        150.08        158.95         9.43 o                         
   4  29   1        135.48        127.46         6.05 o                         
   5  29   1         17.44         21.56         6.11 o                         
   6  29   1         31.72         39.25         5.99 o                         
  -6  30   1         27.55         31.34        15.95 o                         
  -5  30   1         25.53         23.91         6.68 o                         
  -4  30   1       1242.38       1246.03        16.92 o                         
  -3  30   1          2.93         -6.97         8.75 o                         
  -2  30   1        849.30        874.88        13.33 o                         
  -1  30   1        199.23        220.36        10.47 o                         
   0  30   1          0.03          1.46         7.36 o                         
   1  30   1        105.46        112.77         6.37 o                         
   2  30   1        568.80        567.53        11.72 o                         
   3  30   1        159.15        170.73        10.00 o                         
   4  30   1        101.62        101.38         5.78 o                         
   5  30   1         96.55         97.63         7.54 o                         
  -5  31   1        140.01        137.21         8.94 o                         
  -4  31   1         30.16         13.62         6.97 o                         
  -3  31   1        195.20        197.39         9.68 o                         
  -2  31   1        110.42        131.78        12.32 o                         
  -1  31   1        158.19        165.87         8.15 o                         
   0  31   1        195.20        193.13         9.25 o                         
   1  31   1        175.13        169.11         6.83 o                         
   2  31   1        550.06        575.62        12.03 o                         
   3  31   1          0.18          7.16         6.61 o                         
   4  31   1         87.85         85.28         6.77 o                         
   5  31   1         82.01         83.47         7.71 o                         
  -5  32   1          1.70          1.07        10.66 o                         
  -4  32   1        519.46        510.75        17.19 o                         
  -3  32   1         10.72          9.50         8.12 o                         
  -2  32   1        123.67        136.75         8.59 o                         
  -1  32   1         73.36         83.68         8.01 o                         
   0  32   1          3.60         17.74         6.72 o                         
   1  32   1          8.51         13.55         5.82 o                         
   2  32   1         30.56         33.45         6.42 o                         
   3  32   1         70.91         66.17         6.73 o                         
   4  32   1          3.26          2.71         6.78 o                         
   5  32   1        102.30        121.21        17.23 o                         
  -4  33   1         74.76         68.85        12.52 o                         
  -3  33   1         21.73         21.55         8.44 o                         
  -2  33   1          7.92         14.84         7.98 o                         
  -1  33   1         22.92         28.54         7.87 o                         
   0  33   1         20.70         22.35         6.82 o                         
   1  33   1          3.84          2.53         6.03 o                         
   2  33   1          0.43         -1.85         6.70 o                         
   3  33   1          1.13         -4.53         6.29 o                         
   4  33   1          0.06         -2.01         8.07 o                         
  -3  34   1          4.72         -1.73         8.24 o                         
  -2  34   1          4.98          4.49         7.71 o                         
  -1  34   1        234.68        242.04        11.69 o                         
   0  34   1          5.71         10.34         6.98 o                         
   1  34   1          1.60          1.73         6.73 o                         
   2  34   1        237.42        236.54         9.65 o                         
   3  34   1          2.45          5.35         7.30 o                         
  -2  35   1        237.29        238.72        11.29 o                         
  -1  35   1         36.84         40.95        10.00 o                         
   0  35   1        272.43        278.48         9.89 o                         
   1  35   1        304.71        306.44        15.50 o                         
   2  35   1        215.53        216.75        11.39 o                         
  -1  36   1         15.03          9.78         8.22 o                         
   0  36   1          3.34         13.92         9.73 o                         
 -10   0   2         29.13         36.21         9.05 o                         
  -8   0   2        246.42        256.55        11.15 o                         
  -6   0   2       9390.04       9322.35        52.91 o                         
  -4   0   2          2.14          1.99         3.58 o                         
  -2   0   2        693.55        735.72         8.39 o                         
   0   0   2         47.37         64.77         2.16 o                         
   2   0   2      31259.99      29810.72       830.30 o                         
   4   0   2       3117.12       3108.52        17.40 o                         
   6   0   2         29.32         41.82         8.61 o                         
   8   0   2        633.46        628.34        27.49 o                         
  10   0   2         92.22         85.78         9.69 o                         
 -10   1   2         61.80         59.73         7.91 o                         
  -9   1   2        760.33        793.99        12.57 o                         
  -8   1   2         22.00         28.74         4.95 o                         
  -7   1   2         71.44         80.04         4.11 o                         
  -6   1   2       3089.88       3087.84         9.76 o                         
  -5   1   2         70.58         82.04         2.77 o                         
  -4   1   2          8.96          5.16         5.68 o                         
  -3   1   2        296.94        267.65         4.15 o                         
  -2   1   2       1592.44       1747.81        12.33 o                         
  -1   1   2       1694.67       1817.47        22.58 o                         
   0   1   2       7902.92       8504.78        48.96 o                         
   1   1   2       7124.71       7299.06        76.11 o                         
   2   1   2      10750.23      10753.94        75.36 o                         
   3   1   2       1090.83       1144.39         6.91 o                         
   4   1   2        550.57        596.20         4.74 o                         
   5   1   2       5536.66       5691.05        31.59 o                         
   6   1   2         45.16         40.91         3.06 o                         
   7   1   2          1.67          3.32         3.34 o                         
   8   1   2         12.43         18.46         4.84 o                         
   9   1   2          4.38          2.36         5.75 o                         
  10   1   2          0.90          6.01         5.75 o                         
 -10   2   2          7.46          0.05         7.24 o                         
  -9   2   2        113.58        115.68         6.65 o                         
  -8   2   2        154.70        155.89         5.91 o                         
  -7   2   2          6.26          4.51         3.15 o                         
  -6   2   2         74.72         72.73         3.50 o                         
  -5   2   2         21.31         24.46         2.20 o                         
  -4   2   2        862.23        914.46         6.97 o                         
  -3   2   2       5281.79       5497.84        35.05 o                         
  -2   2   2       6230.74       6068.42        66.74 o                         
  -1   2   2        558.13        542.29         3.57 o                         
   0   2   2       2868.52       3026.75        39.60 o                         
   1   2   2       3702.70       3762.35        49.46 o                         
   2   2   2       3332.92       3649.77        20.23 o                         
   3   2   2       2044.62       2055.93         9.09 o                         
   4   2   2        458.29        469.27         4.29 o                         
   5   2   2         58.88         63.58         2.69 o                         
   6   2   2       1059.21       1053.08         6.86 o                         
   7   2   2          3.09          8.10         3.61 o                         
   8   2   2       2439.31       2373.36        14.44 o                         
   9   2   2        109.12        105.49         6.06 o                         
  10   2   2        161.27        154.27         7.32 o                         
 -10   3   2          1.09         -1.66         5.43 o                         
  -9   3   2        119.50        127.70         6.57 o                         
  -8   3   2        844.27        862.12        10.31 o                         
  -7   3   2         13.32         11.30         3.56 o                         
  -6   3   2       1151.27       1160.71         6.69 o                         
  -5   3   2        865.52        879.74         4.59 o                         
  -4   3   2         79.89         79.58         3.90 o                         
  -3   3   2       3841.74       4010.49        32.48 o                         
  -2   3   2         10.56         10.12         1.29 o                         
  -1   3   2      14250.10      14415.65       118.00 o                         
   0   3   2        367.76        391.38         9.21 o                         
   1   3   2        394.56        384.54         3.50 o                         
   2   3   2       4083.31       4291.30        19.36 o                         
   3   3   2          0.65          1.11         2.59 o                         
   4   3   2        106.03        139.15         3.04 o                         
   5   3   2        489.40        495.44         4.40 o                         
   6   3   2       2843.88       2821.76        15.35 o                         
   7   3   2          1.77          4.46         3.34 o                         
   8   3   2         92.45         91.17         4.99 o                         
   9   3   2          1.68          0.34         4.59 o                         
  10   3   2          1.73         -2.62         5.80 o                         
 -10   4   2         23.65         24.42         6.17 o                         
  -9   4   2         15.32         14.63         5.36 o                         
  -8   4   2        652.97        660.64         8.76 o                         
  -7   4   2       1111.90       1071.17        10.86 o                         
  -6   4   2        492.84        479.89         5.51 o                         
  -5   4   2       4608.76       4812.21        25.39 o                         
  -4   4   2        925.40        925.33        10.43 o                         
  -3   4   2        951.55        919.67         6.82 o                         
  -2   4   2       4378.36       4589.83        14.65 o                         
  -1   4   2       6808.42       6851.88        81.26 o                         
   0   4   2       1107.60       1197.14         7.21 o                         
   1   4   2       2064.42       1998.76         7.20 o                         
   2   4   2          5.13          3.59         2.40 o                         
   3   4   2      11678.56      11603.37        38.56 o                         
   4   4   2       1050.93       1115.77         7.45 o                         
   5   4   2         29.29         31.95         2.28 o                         
   6   4   2        365.16        350.09         4.49 o                         
   7   4   2        122.51        128.99         4.35 o                         
   8   4   2        684.37        658.54         9.60 o                         
   9   4   2         38.66         38.81         5.55 o                         
  10   4   2        177.36        179.48         9.62 o                         
 -10   5   2         10.67         14.34         6.51 o                         
  -9   5   2          5.60          7.27         5.82 o                         
  -8   5   2        401.76        417.10         7.94 o                         
  -7   5   2        141.16        132.56         5.99 o                         
  -6   5   2        101.21        105.73         3.78 o                         
  -5   5   2        541.39        514.21         5.34 o                         
  -4   5   2       3396.53       3414.26        37.43 o                         
  -3   5   2       5329.40       5522.40        39.61 o                         
  -2   5   2       2417.69       2262.46        11.32 o                         
  -1   5   2      16372.50      16252.53       168.66 o                         
   0   5   2      37653.74      36069.07       371.89 o                         
   1   5   2       9989.49      10020.02        31.08 o                         
   2   5   2       2240.85       2276.56        15.69 o                         
   3   5   2       1605.63       1669.08        71.09 o                         
   4   5   2         28.82         31.26         2.96 o                         
   5   5   2        175.38        196.68         2.99 o                         
   6   5   2       1681.12       1650.85        10.48 o                         
   7   5   2          1.16          2.64         3.62 o                         
   8   5   2         22.16         25.37         4.80 o                         
   9   5   2        137.83        138.41         6.19 o                         
  10   5   2          7.36         10.43         6.29 o                         
 -10   6   2          3.93         -2.70         5.97 o                         
  -9   6   2       1855.28       1878.52        14.47 o                         
  -8   6   2        135.81        129.86         6.97 o                         
  -7   6   2        105.51         95.65         5.58 o                         
  -6   6   2        977.35        972.36         7.92 o                         
  -5   6   2          1.81          0.86         2.39 o                         
  -4   6   2        188.56        185.04         9.50 o                         
  -3   6   2        243.83        263.24         3.85 o                         
  -2   6   2        109.20        106.96         5.89 o                         
  -1   6   2       5680.09       6141.67        31.18 o                         
   0   6   2        732.34        741.31         8.26 o                         
   1   6   2        795.83        855.35        10.17 o                         
   2   6   2        124.48        110.50         3.23 o                         
   3   6   2       6205.22       6297.59        55.07 o                         
   4   6   2        292.59        283.35         4.30 o                         
   5   6   2       1672.44       1692.95         6.40 o                         
   6   6   2        453.37        435.89         5.84 o                         
   7   6   2         53.60         56.51         4.66 o                         
   8   6   2        275.05        277.56         7.52 o                         
   9   6   2        871.12        845.45        12.80 o                         
  10   6   2         94.98         92.39         6.93 o                         
 -10   7   2         10.23         19.23         6.96 o                         
  -9   7   2       1767.97       1797.23        17.15 o                         
  -8   7   2       1803.81       1809.98        16.87 o                         
  -7   7   2        523.86        524.10         6.96 o                         
  -6   7   2          1.36          4.80         2.69 o                         
  -5   7   2         57.08         73.74         2.60 o                         
  -4   7   2         29.52         28.78         3.51 o                         
  -3   7   2       1156.06       1184.20         8.59 o                         
  -2   7   2        429.42        454.01         4.44 o                         
  -1   7   2       1533.55       1519.83        14.40 o                         
   0   7   2       2016.53       1968.16        53.76 o                         
   1   7   2        585.43        632.04        10.96 o                         
   2   7   2         61.79         79.20         3.81 o                         
   3   7   2       2158.62       2131.56        25.93 o                         
   4   7   2        197.82        219.48         3.29 o                         
   5   7   2       3883.21       3999.74        17.15 o                         
   6   7   2        502.19        489.35         6.20 o                         
   7   7   2        134.67        136.51         4.41 o                         
   8   7   2          0.22         -0.73         4.31 o                         
   9   7   2         79.33         73.69         6.45 o                         
  10   7   2         46.40         45.15         5.87 o                         
 -10   8   2         18.10         20.30         6.04 o                         
  -9   8   2        301.49        294.92         8.00 o                         
  -8   8   2          8.38         13.31         4.10 o                         
  -7   8   2         50.02         46.76         3.88 o                         
  -6   8   2       3249.69       3205.67        13.23 o                         
  -5   8   2        219.46        232.20         3.00 o                         
  -4   8   2          8.94          7.51         1.88 o                         
  -3   8   2       5592.47       5632.24        28.85 o                         
  -2   8   2        846.63        874.33         4.98 o                         
  -1   8   2        551.26        611.02        16.35 o                         
   0   8   2          0.13          2.94         2.98 o                         
   1   8   2       3901.82       4039.02        21.03 o                         
   2   8   2      15070.12      14700.95        78.65 o                         
   3   8   2       5367.33       5443.60        21.07 o                         
   4   8   2         42.03         38.75         2.07 o                         
   5   8   2       1912.64       1928.13         7.24 o                         
   6   8   2       1626.83       1577.90        10.74 o                         
   7   8   2          7.47         10.45         3.51 o                         
   8   8   2         12.74         14.82         4.49 o                         
   9   8   2         91.53         90.49         5.63 o                         
  10   8   2         56.79         58.31         7.04 o                         
 -10   9   2         19.92         22.55         6.42 o                         
  -9   9   2        354.67        354.26         7.60 o                         
  -8   9   2         52.11         58.80         5.34 o                         
  -7   9   2         73.38         76.71         4.40 o                         
  -6   9   2        245.13        245.10         3.75 o                         
  -5   9   2       2182.59       2202.84         9.01 o                         
  -4   9   2         56.75         52.46         2.26 o                         
  -3   9   2       6607.65       6596.15        68.80 o                         
  -2   9   2        656.47        622.48         4.82 o                         
  -1   9   2        740.85        669.85         7.57 o                         
   0   9   2        995.01       1096.22        23.07 o                         
   1   9   2       1107.55       1025.66        14.14 o                         
   2   9   2          8.95          4.96         3.50 o                         
   3   9   2        537.69        536.01         6.37 o                         
   4   9   2       2845.90       2876.05         8.11 o                         
   5   9   2       1005.82       1005.65         5.41 o                         
   6   9   2        660.92        656.59         6.33 o                         
   7   9   2        225.81        225.79         7.53 o                         
   8   9   2        255.64        249.59         6.26 o                         
   9   9   2         93.19         98.93         8.20 o                         
  10   9   2         55.34         62.11        13.62 o                         
 -10  10   2         77.33         83.35         6.87 o                         
  -9  10   2        571.31        574.90        10.15 o                         
  -8  10   2         13.79         11.54         4.94 o                         
  -7  10   2        554.99        543.82         7.67 o                         
  -6  10   2       1490.18       1463.98         7.60 o                         
  -5  10   2         48.60         51.80         2.35 o                         
  -4  10   2         22.99         21.01         2.38 o                         
  -3  10   2       3598.56       3625.22        12.09 o                         
  -2  10   2       1615.55       1661.25        15.76 o                         
  -1  10   2       1931.90       1867.43        11.00 o                         
   0  10   2       1171.46       1242.55        13.13 o                         
   1  10   2         73.09         74.87         2.86 o                         
   2  10   2       2415.71       2323.96        22.79 o                         
   3  10   2        563.78        547.31         4.50 o                         
   4  10   2        452.29        471.45         3.68 o                         
   5  10   2         92.88         91.35         2.23 o                         
   6  10   2        924.44        914.45         9.08 o                         
   7  10   2        144.56        145.44         6.21 o                         
   8  10   2        655.07        650.48        11.39 o                         
   9  10   2        183.58        181.53         6.69 o                         
 -10  11   2        216.32        223.55         9.70 o                         
  -9  11   2        346.74        360.94         7.49 o                         
  -8  11   2        359.79        359.97         6.84 o                         
  -7  11   2         12.87         11.09         3.78 o                         
  -6  11   2        193.90        199.06         4.39 o                         
  -5  11   2        625.92        637.62         4.28 o                         
  -4  11   2        156.20        170.32         2.90 o                         
  -3  11   2        539.24        551.94         4.25 o                         
  -2  11   2         14.75         28.53         4.39 o                         
  -1  11   2        211.05        198.38         2.90 o                         
   0  11   2        354.63        388.90        14.24 o                         
   1  11   2        744.56        751.28         6.20 o                         
   2  11   2        249.28        221.74         3.59 o                         
   3  11   2       6363.90       6415.15        27.94 o                         
   4  11   2        103.93        110.83         2.40 o                         
   5  11   2       4725.05       4714.37        22.41 o                         
   6  11   2       1290.65       1265.16        11.09 o                         
   7  11   2        598.20        592.51         9.81 o                         
   8  11   2        125.89        112.10         7.52 o                         
   9  11   2         56.30         60.27         5.87 o                         
 -10  12   2         18.97         14.61         7.11 o                         
  -9  12   2        258.63        264.87         8.06 o                         
  -8  12   2        804.25        792.10         8.82 o                         
  -7  12   2          0.01         -4.09         4.09 o                         
  -6  12   2       1295.85       1258.53         7.94 o                         
  -5  12   2       1349.57       1367.13         6.53 o                         
  -4  12   2        450.74        458.02         4.33 o                         
  -3  12   2        380.73        369.44         5.72 o                         
  -2  12   2        127.67        143.21         2.62 o                         
  -1  12   2       2720.75       2892.37        29.40 o                         
   0  12   2        430.71        400.24         6.17 o                         
   1  12   2         11.27          9.51         3.14 o                         
   2  12   2       1306.98       1276.83         7.71 o                         
   3  12   2       1578.98       1586.03         6.37 o                         
   4  12   2       1288.32       1295.98         5.66 o                         
   5  12   2        437.37        424.32         4.32 o                         
   6  12   2         56.06         57.48         4.25 o                         
   7  12   2        306.80        300.00         7.16 o                         
   8  12   2          7.12          5.23         5.69 o                         
   9  12   2        405.90        420.11        11.23 o                         
 -10  13   2         48.63         50.60        11.46 o                         
  -9  13   2        103.73        103.39         6.64 o                         
  -8  13   2        301.73        288.91         6.74 o                         
  -7  13   2         69.91         71.34         4.47 o                         
  -6  13   2         85.07         84.08         3.49 o                         
  -5  13   2       1723.32       1717.29         6.29 o                         
  -4  13   2       3016.42       3075.14        12.12 o                         
  -3  13   2       1154.46       1167.66         7.56 o                         
  -2  13   2        857.15        848.37        15.45 o                         
  -1  13   2       2508.94       2565.45        22.63 o                         
   0  13   2      12647.65      12787.68       124.83 o                         
   1  13   2        630.00        603.10         8.64 o                         
   2  13   2       2413.99       2445.06         9.60 o                         
   3  13   2          2.63          2.18         1.87 o                         
   4  13   2        440.04        424.32         4.01 o                         
   5  13   2         70.65         72.09         2.75 o                         
   6  13   2         20.26         23.62         4.16 o                         
   7  13   2          2.18          1.00         3.95 o                         
   8  13   2        140.48        146.09         6.71 o                         
   9  13   2         12.86          8.60         5.97 o                         
  -9  14   2         37.19         38.20         6.53 o                         
  -8  14   2        196.27        204.73         7.11 o                         
  -7  14   2        201.26        194.82         6.50 o                         
  -6  14   2        828.11        814.40         6.89 o                         
  -5  14   2        990.53        986.32         5.58 o                         
  -4  14   2        310.58        298.68         4.22 o                         
  -3  14   2          7.75          2.14         2.39 o                         
  -2  14   2        673.80        659.93        10.39 o                         
  -1  14   2       6078.58       6187.88        29.60 o                         
   0  14   2       1432.61       1387.54        11.00 o                         
   1  14   2        651.26        649.21         4.65 o                         
   2  14   2          2.48          2.53         2.28 o                         
   3  14   2       5105.94       5036.37        27.70 o                         
   4  14   2         13.49         12.69         2.53 o                         
   5  14   2        357.04        352.20         4.71 o                         
   6  14   2        460.86        463.67         8.01 o                         
   7  14   2          4.89          5.16         4.47 o                         
   8  14   2        123.35        129.41        10.28 o                         
   9  14   2         11.54         16.83         6.16 o                         
  -9  15   2        178.37        176.70         9.29 o                         
  -8  15   2        690.67        696.58        13.52 o                         
  -7  15   2         47.67         43.36         4.36 o                         
  -6  15   2        366.67        376.68         6.49 o                         
  -5  15   2         52.57         50.36         3.76 o                         
  -4  15   2       3136.53       3125.67        13.71 o                         
  -3  15   2          0.87          0.05         2.04 o                         
  -2  15   2        145.97        153.34         3.61 o                         
  -1  15   2          5.38         -3.40         3.40 o                         
   0  15   2       1672.97       1697.20        22.50 o                         
   1  15   2        997.48        990.65         6.39 o                         
   2  15   2         42.10         34.93         2.59 o                         
   3  15   2        713.91        670.19         6.43 o                         
   4  15   2          6.19          8.91         2.80 o                         
   5  15   2       1217.97       1231.18         8.86 o                         
   6  15   2       1582.88       1568.89        11.44 o                         
   7  15   2        172.91        176.96         7.81 o                         
   8  15   2        320.29        317.79        10.24 o                         
   9  15   2         71.90         67.75         9.02 o                         
  -9  16   2         14.76         15.27         7.88 o                         
  -8  16   2        187.87        178.12        10.10 o                         
  -7  16   2        192.26        189.15         5.40 o                         
  -6  16   2        210.24        216.37         5.24 o                         
  -5  16   2        438.94        436.44         5.94 o                         
  -4  16   2          6.34          9.14         2.63 o                         
  -3  16   2       1166.43       1152.94         6.08 o                         
  -2  16   2       3608.52       3522.33        11.48 o                         
  -1  16   2       1064.65        987.11         8.03 o                         
   0  16   2         19.89         11.33         2.67 o                         
   1  16   2        537.48        492.99         4.97 o                         
   2  16   2       1193.22       1206.10         9.35 o                         
   3  16   2         79.51         68.37         3.33 o                         
   4  16   2        433.11        413.34         5.04 o                         
   5  16   2        397.83        392.57         6.52 o                         
   6  16   2        590.55        611.33         7.47 o                         
   7  16   2        438.12        435.47         8.21 o                         
   8  16   2        763.88        811.20        13.39 o                         
   9  16   2         89.58         89.20         9.06 o                         
  -9  17   2        573.34        578.80        12.08 o                         
  -8  17   2          0.65          2.89         5.49 o                         
  -7  17   2         40.87         42.81         5.68 o                         
  -6  17   2         64.54         71.02         4.68 o                         
  -5  17   2         14.01         14.56         3.77 o                         
  -4  17   2        494.97        472.49         4.81 o                         
  -3  17   2       1387.00       1371.57         7.57 o                         
  -2  17   2        603.39        580.99         5.13 o                         
  -1  17   2        106.01        107.40         4.26 o                         
   0  17   2       2955.18       3029.64        14.00 o                         
   1  17   2        626.65        614.41         5.14 o                         
   2  17   2        153.70        144.97         4.13 o                         
   3  17   2        627.12        613.29         5.87 o                         
   4  17   2        207.52        195.84         4.45 o                         
   5  17   2       1465.45       1460.80         9.14 o                         
   6  17   2        316.41        305.45         5.62 o                         
   7  17   2         89.08         91.67         5.05 o                         
   8  17   2          8.44         -2.35         7.70 o                         
   9  17   2          2.58         -0.60         7.29 o                         
  -9  18   2         77.62         67.68         8.84 o                         
  -8  18   2          1.13          6.45         5.51 o                         
  -7  18   2        214.74        224.75         6.47 o                         
  -6  18   2       4475.76       4463.76        31.17 o                         
  -5  18   2          7.32         12.04         3.76 o                         
  -4  18   2        322.94        309.61         6.17 o                         
  -3  18   2         85.64        105.25         3.95 o                         
  -2  18   2        121.57        111.99         3.63 o                         
  -1  18   2       1965.30       1932.48         9.20 o                         
   0  18   2          9.83         17.02         3.05 o                         
   1  18   2        455.27        442.71         4.31 o                         
   2  18   2       5479.57       5417.68        23.89 o                         
   3  18   2        264.89        263.37         5.03 o                         
   4  18   2       1132.48       1098.89         8.28 o                         
   5  18   2          0.10         -3.58         3.58 o                         
   6  18   2          5.43          3.43         3.96 o                         
   7  18   2          0.00          0.85         4.55 o                         
   8  18   2          5.25          3.92         5.72 o                         
   9  18   2        153.69        168.82        23.14 o                         
  -9  19   2       1113.38       1136.66        15.78 o                         
  -8  19   2          0.01          6.43         6.06 o                         
  -7  19   2        947.02        937.62         8.83 o                         
  -6  19   2        501.36        490.26         7.05 o                         
  -5  19   2          0.00         -2.16         4.21 o                         
  -4  19   2        361.73        350.50         6.74 o                         
  -3  19   2        273.16        270.53         4.89 o                         
  -2  19   2          7.94         11.58         2.80 o                         
  -1  19   2        488.91        478.55         4.63 o                         
   0  19   2        579.47        606.03         4.68 o                         
   1  19   2        288.02        270.31         4.14 o                         
   2  19   2        292.99        262.90         7.57 o                         
   3  19   2       1503.22       1515.46        10.71 o                         
   4  19   2        105.00         98.32         3.99 o                         
   5  19   2       1556.59       1558.84        12.71 o                         
   6  19   2         69.55         75.71         4.35 o                         
   7  19   2         37.96         47.10         5.21 o                         
   8  19   2        729.64        737.59        10.58 o                         
  -9  20   2        297.43        285.60        11.81 o                         
  -8  20   2        101.90        103.46         6.29 o                         
  -7  20   2         31.32         28.48         4.37 o                         
  -6  20   2         81.45         79.72         5.81 o                         
  -5  20   2        299.28        295.63         7.81 o                         
  -4  20   2         33.40         32.88         4.37 o                         
  -3  20   2        879.08        865.58         7.71 o                         
  -2  20   2         25.79         29.45         2.96 o                         
  -1  20   2         37.20         40.69         2.73 o                         
   0  20   2        131.42        139.16         3.16 o                         
   1  20   2         33.19         34.05         2.77 o                         
   2  20   2        489.03        479.17         5.08 o                         
   3  20   2          7.97          3.61         3.04 o                         
   4  20   2        208.98        205.63         5.59 o                         
   5  20   2        864.68        860.55        10.38 o                         
   6  20   2        503.70        507.77         8.38 o                         
   7  20   2        616.52        607.38         8.82 o                         
   8  20   2        801.39        812.35        11.08 o                         
  -8  21   2        438.63        444.33        10.27 o                         
  -7  21   2        116.76        116.89         8.54 o                         
  -6  21   2        164.75        169.81         7.06 o                         
  -5  21   2        341.78        336.28         7.56 o                         
  -4  21   2        689.44        677.74         7.76 o                         
  -3  21   2        908.40        908.69         6.92 o                         
  -2  21   2          3.32          4.40         2.72 o                         
  -1  21   2       2364.41       2318.08        15.85 o                         
   0  21   2        870.75        838.01         5.04 o                         
   1  21   2         25.85         28.29         2.84 o                         
   2  21   2        435.38        434.93         6.66 o                         
   3  21   2         98.74         92.45         5.17 o                         
   4  21   2        320.57        328.90         7.34 o                         
   5  21   2         81.92         76.87         4.32 o                         
   6  21   2        113.18        116.99         6.18 o                         
   7  21   2        349.70        333.34         8.91 o                         
   8  21   2         15.91         16.73         5.69 o                         
  -8  22   2         23.61         24.96         6.15 o                         
  -7  22   2        443.05        465.95        13.31 o                         
  -6  22   2          0.15          0.54         5.79 o                         
  -5  22   2       1179.11       1186.82        11.86 o                         
  -4  22   2       1695.98       1681.67         9.71 o                         
  -3  22   2        169.12        169.80         4.02 o                         
  -2  22   2        371.37        350.88         5.08 o                         
  -1  22   2        218.97        222.32         5.80 o                         
   0  22   2        787.03        747.73         6.60 o                         
   1  22   2        385.74        379.79         5.84 o                         
   2  22   2        397.36        380.01         6.25 o                         
   3  22   2       2288.18       2266.50        10.62 o                         
   4  22   2        100.81        105.35         5.96 o                         
   5  22   2         34.42         34.45         4.22 o                         
   6  22   2         73.31         68.00         5.95 o                         
   7  22   2         74.57         89.58         8.25 o                         
   8  22   2         66.65         68.78         7.42 o                         
  -8  23   2         23.83         22.96         6.83 o                         
  -7  23   2        188.73        189.87         9.13 o                         
  -6  23   2         17.76         19.31         5.82 o                         
  -5  23   2        157.50        144.37         6.66 o                         
  -4  23   2        182.21        173.98         5.62 o                         
  -3  23   2        488.94        480.00         5.80 o                         
  -2  23   2        388.09        381.18         5.41 o                         
  -1  23   2        316.96        318.01         8.05 o                         
   0  23   2         68.41         82.19         3.95 o                         
   1  23   2        873.04        855.71         9.15 o                         
   2  23   2         35.31         35.27         4.15 o                         
   3  23   2       1331.13       1313.25         9.18 o                         
   4  23   2          0.08         -4.48         4.48 o                         
   5  23   2        278.79        282.39         7.36 o                         
   6  23   2       1135.49       1121.62        14.11 o                         
   7  23   2        425.20        425.94        10.75 o                         
  -8  24   2        229.99        221.51         9.17 o                         
  -7  24   2         35.88         31.48         6.28 o                         
  -6  24   2         68.41         70.23         6.34 o                         
  -5  24   2        429.01        440.35         8.28 o                         
  -4  24   2          5.36          7.10         3.92 o                         
  -3  24   2        837.47        798.40         9.60 o                         
  -2  24   2         12.24         15.96         3.70 o                         
  -1  24   2          0.71          5.67         3.87 o                         
   0  24   2        183.95        183.25         5.11 o                         
   1  24   2          0.84         -0.47         4.07 o                         
   2  24   2         54.89         53.27         4.68 o                         
   3  24   2        417.70        421.98         7.28 o                         
   4  24   2        813.30        843.79         8.93 o                         
   5  24   2         21.56         22.60         5.69 o                         
   6  24   2        161.13        149.05         7.62 o                         
   7  24   2         11.09          9.84         6.38 o                         
  -7  25   2        387.12        396.88         8.50 o                         
  -6  25   2         17.17         11.61         5.99 o                         
  -5  25   2        318.71        313.25         6.45 o                         
  -4  25   2         29.69         30.79         4.26 o                         
  -3  25   2        452.38        449.69        10.37 o                         
  -2  25   2         40.71         49.31         4.43 o                         
  -1  25   2        193.31        195.79         8.08 o                         
   0  25   2       1220.18       1233.10        10.97 o                         
   1  25   2        165.73        163.82         4.74 o                         
   2  25   2        157.44        154.25         6.96 o                         
   3  25   2        320.97        328.06         6.12 o                         
   4  25   2         48.99         44.28         5.09 o                         
   5  25   2       1108.90       1147.27        11.73 o                         
   6  25   2          0.18         -4.33         7.18 o                         
   7  25   2          5.92         10.43         6.43 o                         
  -7  26   2         69.06         76.66         6.72 o                         
  -6  26   2        419.45        427.69         9.89 o                         
  -5  26   2          0.25          8.01         5.31 o                         
  -4  26   2        277.19        263.31         8.74 o                         
  -3  26   2         20.02         19.51         4.90 o                         
  -2  26   2        398.45        419.41         9.94 o                         
  -1  26   2        635.55        628.67         8.59 o                         
   0  26   2         48.10         70.70         5.73 o                         
   1  26   2        664.89        659.22         8.62 o                         
   2  26   2       1429.11       1431.87        13.74 o                         
   3  26   2          2.49         -1.62         4.68 o                         
   4  26   2          6.07          8.46         5.05 o                         
   5  26   2        371.78        381.00         7.81 o                         
   6  26   2          2.71         -1.23         7.43 o                         
   7  26   2          1.81         -3.68         6.43 o                         
  -7  27   2          9.60          4.06         7.38 o                         
  -6  27   2        415.45        433.79        11.20 o                         
  -5  27   2         10.22          7.29         5.88 o                         
  -4  27   2       1251.20       1262.91        12.79 o                         
  -3  27   2        462.64        476.22         9.14 o                         
  -2  27   2          0.40          0.49         6.46 o                         
  -1  27   2        345.99        354.96        10.94 o                         
   0  27   2        332.48        339.32         8.73 o                         
   1  27   2          5.53          6.05         5.06 o                         
   2  27   2        102.14        104.72         6.38 o                         
   3  27   2          1.63         -4.78         5.02 o                         
   4  27   2        303.60        323.34         7.59 o                         
   5  27   2          0.18         -3.06         5.18 o                         
   6  27   2         30.67         24.27         6.62 o                         
  -6  28   2          1.21          0.34         7.81 o                         
  -5  28   2        116.00        113.54         8.19 o                         
  -4  28   2          0.51         -5.62         5.62 o                         
  -3  28   2         63.50         62.02         7.10 o                         
  -2  28   2       1225.51       1214.78        13.79 o                         
  -1  28   2          8.38         17.22         5.89 o                         
   0  28   2         82.08         93.42         6.16 o                         
   1  28   2        205.98        210.24         6.21 o                         
   2  28   2        101.04        114.72         8.81 o                         
   3  28   2        751.56        742.95        10.47 o                         
   4  28   2         88.02         86.55         6.88 o                         
   5  28   2         26.28         30.36         5.45 o                         
   6  28   2         90.91         91.18         6.57 o                         
  -6  29   2        104.17        110.70         8.73 o                         
  -5  29   2         37.95         37.45         6.38 o                         
  -4  29   2        380.04        381.73         9.41 o                         
  -3  29   2        212.75        221.01        12.56 o                         
  -2  29   2        153.51        171.86         8.46 o                         
  -1  29   2        775.65        789.57        14.54 o                         
   0  29   2         17.21         17.73         5.97 o                         
   1  29   2          0.05          2.15         5.40 o                         
   2  29   2       1273.45       1299.73        13.45 o                         
   3  29   2         53.97         61.57         7.24 o                         
   4  29   2        131.41        131.80         6.80 o                         
   5  29   2        170.58        175.60         7.50 o                         
   6  29   2        299.62        304.41        10.26 o                         
  -6  30   2        287.94        283.10        19.00 o                         
  -5  30   2        304.76        310.26        10.37 o                         
  -4  30   2        766.79        792.04        18.97 o                         
  -3  30   2          5.97          4.82         7.01 o                         
  -2  30   2          0.11         15.29         7.32 o                         
  -1  30   2        797.14        822.02        14.52 o                         
   0  30   2        527.76        527.40        12.87 o                         
   1  30   2       1181.97       1148.94        12.78 o                         
   2  30   2        272.16        279.88         8.62 o                         
   3  30   2         75.80         87.41        11.09 o                         
   4  30   2        187.91        163.57         8.52 o                         
   5  30   2         18.77         26.91         6.48 o                         
  -5  31   2        558.09        582.93        14.06 o                         
  -4  31   2        216.30        223.82        10.21 o                         
  -3  31   2          2.65         10.10         7.49 o                         
  -2  31   2         50.78         58.84         7.23 o                         
  -1  31   2          1.63         16.67         6.89 o                         
   0  31   2        519.56        547.62        13.27 o                         
   1  31   2        222.36        231.91         9.06 o                         
   2  31   2        133.25        138.05         7.74 o                         
   3  31   2        235.19        229.80        14.56 o                         
   4  31   2         14.31          9.65         5.41 o                         
   5  31   2          2.78          2.61         6.36 o                         
  -5  32   2         83.06         82.55        11.31 o                         
  -4  32   2          1.69          6.24         8.50 o                         
  -3  32   2         31.04         36.15         8.07 o                         
  -2  32   2         62.08         55.86         7.07 o                         
  -1  32   2          9.54         11.46         6.69 o                         
   0  32   2          0.06         10.07         6.74 o                         
   1  32   2        142.89        150.72         7.49 o                         
   2  32   2          2.58          0.90         6.80 o                         
   3  32   2        683.26        734.47        11.72 o                         
   4  32   2        214.07        226.92        10.03 o                         
  -4  33   2          9.97         13.15         9.29 o                         
  -3  33   2         96.90        103.50         9.08 o                         
  -2  33   2         54.87         56.33         8.31 o                         
  -1  33   2        269.81        272.85        10.38 o                         
   0  33   2         10.01          7.25         7.54 o                         
   1  33   2        150.81        151.85         7.94 o                         
   2  33   2         32.09         31.37         6.49 o                         
   3  33   2         17.70         24.89         6.71 o                         
   4  33   2         12.96         10.78        10.65 o                         
  -3  34   2        162.00        150.93         9.46 o                         
  -2  34   2       1006.87       1044.76        15.11 o                         
  -1  34   2          0.21          7.83         8.26 o                         
   0  34   2         36.57         39.04         7.41 o                         
   1  34   2          4.24         10.08         6.82 o                         
   2  34   2        275.96        280.15        10.16 o                         
   3  34   2         45.73         46.77         6.83 o                         
  -2  35   2         13.20         25.24         8.21 o                         
  -1  35   2        133.00        133.62         9.32 o                         
   0  35   2        361.43        373.31         9.79 o                         
   1  35   2        118.31         98.18        13.14 o                         
   2  35   2         79.18         86.13         7.24 o                         
  -1  36   2         95.87        112.14        15.57 o                         
   0  36   2          3.43         15.37        11.83 o                         
   1  36   2        211.37        227.87        18.24 o                         
  -9   0   3        127.87        142.91        11.27 o                         
  -7   0   3        334.24        342.62        10.37 o                         
  -5   0   3          5.21         18.57         3.13 o                         
  -3   0   3      66087.54      62831.29       607.12 o                         
  -1   0   3        481.76        528.72         4.96 o                         
   1   0   3       2189.48       2007.78        13.35 o                         
   3   0   3        376.65        397.54        11.06 o                         
   5   0   3       1045.73       1004.89         6.53 o                         
   7   0   3        843.91        850.22        15.73 o                         
   9   0   3         24.30         12.79        10.82 o                         
 -10   1   3          7.30          7.45         5.94 o                         
  -9   1   3        408.48        422.89        11.97 o                         
  -8   1   3         54.36         58.97         6.21 o                         
  -7   1   3        100.08        103.35         5.04 o                         
  -6   1   3       3848.43       3864.22        12.97 o                         
  -5   1   3          4.17          4.75         2.00 o                         
  -4   1   3          8.41          9.73         2.61 o                         
  -3   1   3       1242.98       1248.40         7.89 o                         
  -2   1   3        387.54        293.53         3.31 o                         
  -1   1   3       8975.25       8952.82        38.35 o                         
   0   1   3       4535.81       4610.99        12.69 o                         
   1   1   3        595.62        537.62         5.21 o                         
   2   1   3       1768.15       1759.88         9.07 o                         
   3   1   3       1885.29       1856.71         9.00 o                         
   4   1   3        259.09        291.82         3.53 o                         
   5   1   3       2752.88       2777.01        13.04 o                         
   6   1   3        534.60        531.61         6.71 o                         
   7   1   3         59.43         62.80         4.77 o                         
   8   1   3       1765.54       1794.52        14.89 o                         
   9   1   3         25.85         28.73         6.11 o                         
  10   1   3         73.69         76.44         6.37 o                         
 -10   2   3         91.05         97.67         9.72 o                         
  -9   2   3       1231.62       1241.66        12.04 o                         
  -8   2   3          0.67          1.64         4.41 o                         
  -7   2   3        654.89        657.35         6.86 o                         
  -6   2   3        311.14        320.14         3.95 o                         
  -5   2   3         88.11         85.07         2.45 o                         
  -4   2   3        563.63        570.95         6.74 o                         
  -3   2   3        390.93        444.99         4.28 o                         
  -2   2   3        802.13        681.13        51.48 o                         
  -1   2   3       1135.09       1236.77        10.33 o                         
   0   2   3      11224.56      11484.17        90.49 o                         
   1   2   3         79.25         53.79         2.34 o                         
   2   2   3        118.96        120.07         2.60 o                         
   3   2   3        512.69        496.30         5.07 o                         
   4   2   3        319.62        295.17         3.36 o                         
   5   2   3       3544.33       3591.45        11.57 o                         
   6   2   3        101.83        103.50         3.45 o                         
   7   2   3        273.39        267.91         6.09 o                         
   8   2   3        523.71        520.37         9.32 o                         
   9   2   3        302.37        294.40         8.80 o                         
  10   2   3         80.62         81.93         6.94 o                         
 -10   3   3         67.10         70.18         7.68 o                         
  -9   3   3         15.91         14.21         5.88 o                         
  -8   3   3         43.16         42.42         5.21 o                         
  -7   3   3        905.35        921.42         8.60 o                         
  -6   3   3        414.85        416.88         4.39 o                         
  -5   3   3          3.41          6.82         2.03 o                         
  -4   3   3        682.49        686.05         7.23 o                         
  -3   3   3       4271.89       4313.57        13.75 o                         
  -2   3   3         44.26         42.00         3.88 o                         
  -1   3   3       1385.63       1554.42         6.85 o                         
   0   3   3      15103.53      15668.23       100.78 o                         
   1   3   3        184.32        202.40         3.02 o                         
   2   3   3         32.28         35.59         2.98 o                         
   3   3   3       5950.92       5998.39        65.10 o                         
   4   3   3       1570.94       1637.03        10.29 o                         
   5   3   3       3103.50       3176.60        14.02 o                         
   6   3   3        327.53        328.43         5.00 o                         
   7   3   3        855.65        874.19         7.29 o                         
   8   3   3         14.59         16.74         5.01 o                         
   9   3   3        347.14        342.93         8.41 o                         
  10   3   3         68.51         64.53         6.28 o                         
 -10   4   3        214.62        236.14         9.60 o                         
  -9   4   3        460.54        447.22         8.75 o                         
  -8   4   3        365.92        375.38         7.14 o                         
  -7   4   3        211.04        202.36         5.45 o                         
  -6   4   3       3472.27       3429.22        13.27 o                         
  -5   4   3         42.81         52.65         2.32 o                         
  -4   4   3      11339.45      11257.76        71.15 o                         
  -3   4   3        575.71        610.64        36.80 o                         
  -2   4   3       9462.65       9498.18        96.17 o                         
  -1   4   3      10103.60      10157.95        66.29 o                         
   0   4   3        374.83        338.27         4.37 o                         
   1   4   3       2013.96       2172.98        15.64 o                         
   2   4   3       3734.82       3761.08        40.38 o                         
   3   4   3         41.90         52.00         3.35 o                         
   4   4   3       4315.62       4462.53        17.78 o                         
   5   4   3         94.76         91.13         2.40 o                         
   6   4   3        728.58        698.89         6.12 o                         
   7   4   3         67.18         70.37         4.04 o                         
   8   4   3        764.47        768.33         8.79 o                         
   9   4   3         11.25          9.51         5.58 o                         
  10   4   3          5.91          4.24         7.03 o                         
 -10   5   3         19.87         19.23         6.90 o                         
  -9   5   3        104.86        103.41         6.62 o                         
  -8   5   3          9.90          9.41         4.72 o                         
  -7   5   3       1560.60       1517.14        11.51 o                         
  -6   5   3        157.97        148.31         4.42 o                         
  -5   5   3       2011.08       2060.52         9.65 o                         
  -4   5   3        865.66        905.59         5.58 o                         
  -3   5   3       1537.61       1646.79        42.20 o                         
  -2   5   3        952.00       1016.87        10.11 o                         
  -1   5   3       1068.17       1370.26        12.55 o                         
   0   5   3       7396.71       7270.11        29.49 o                         
   1   5   3      13245.46      14731.33       155.63 o                         
   2   5   3        221.02        208.35         9.34 o                         
   3   5   3        608.55        617.73         8.13 o                         
   4   5   3        965.82        989.35         6.08 o                         
   5   5   3        116.30        122.02         2.62 o                         
   6   5   3        218.40        212.15         4.25 o                         
   7   5   3        138.74        150.05         5.28 o                         
   8   5   3        449.68        433.30         6.91 o                         
   9   5   3         22.37         23.64         5.62 o                         
  10   5   3        300.90        296.96        20.21 o                         
 -10   6   3         47.75         49.36         6.76 o                         
  -9   6   3         10.00         13.56         5.50 o                         
  -8   6   3         98.58         97.91         5.29 o                         
  -7   6   3        804.87        780.68        13.25 o                         
  -6   6   3        574.52        567.15         6.34 o                         
  -5   6   3        122.59        140.39         4.36 o                         
  -4   6   3       1384.27       1392.79        12.25 o                         
  -3   6   3       1503.20       1551.28        24.12 o                         
  -2   6   3       9032.42       9252.25        72.67 o                         
  -1   6   3         37.87         55.78         2.13 o                         
   0   6   3      11745.06      10653.61       141.63 o                         
   1   6   3         43.82         52.73         1.91 o                         
   2   6   3       1009.58        993.88        10.46 o                         
   3   6   3        481.42        486.83         7.10 o                         
   4   6   3        441.92        470.70         4.02 o                         
   5   6   3       1898.19       1896.56         7.38 o                         
   6   6   3         21.35         22.61         3.03 o                         
   7   6   3         87.32         93.23         5.05 o                         
   8   6   3       1161.69       1161.86        11.85 o                         
   9   6   3          3.09          6.31         5.33 o                         
 -10   7   3         50.08         53.96         6.82 o                         
  -9   7   3       1238.43       1257.17        14.84 o                         
  -8   7   3         75.91         73.18         4.53 o                         
  -7   7   3        258.30        249.01         5.87 o                         
  -6   7   3        751.38        771.00         6.23 o                         
  -5   7   3          0.99         -0.75         1.97 o                         
  -4   7   3        100.88        113.75         2.78 o                         
  -3   7   3        375.90        390.69         7.28 o                         
  -2   7   3         27.27         20.63         1.41 o                         
  -1   7   3       1556.44       1478.16         8.04 o                         
   0   7   3        202.23        181.90         2.83 o                         
   1   7   3        230.48        282.23         6.07 o                         
   2   7   3       2773.81       2692.49        25.55 o                         
   3   7   3        223.91        236.26         5.37 o                         
   4   7   3        413.74        394.55         3.62 o                         
   5   7   3        366.77        381.25         3.74 o                         
   6   7   3       1552.29       1503.98         8.89 o                         
   7   7   3        965.39        946.58         9.84 o                         
   8   7   3       2509.37       2472.67        15.04 o                         
   9   7   3        182.73        192.80         6.75 o                         
 -10   8   3          0.68         -6.98         6.98 o                         
  -9   8   3          5.92          6.70         5.17 o                         
  -8   8   3        642.91        633.71         6.72 o                         
  -7   8   3        176.05        178.09         5.70 o                         
  -6   8   3       5370.17       5320.78        22.36 o                         
  -5   8   3       1171.39       1163.37         5.02 o                         
  -4   8   3       3035.88       3074.35        14.20 o                         
  -3   8   3       6113.85       6195.42        50.02 o                         
  -2   8   3       1153.31       1094.90         8.36 o                         
  -1   8   3       9913.61       9863.94        42.71 o                         
   0   8   3       1690.20       1641.77        18.63 o                         
   1   8   3      10532.32      10791.28        91.90 o                         
   2   8   3        109.05        107.51         3.29 o                         
   3   8   3       1230.42       1266.07        12.05 o                         
   4   8   3         42.30         39.98         1.88 o                         
   5   8   3       1572.02       1547.13         7.25 o                         
   6   8   3        203.95        202.75         4.04 o                         
   7   8   3         27.65         30.32         4.10 o                         
   8   8   3         29.10         27.39         4.48 o                         
   9   8   3        539.52        543.20        11.58 o                         
 -10   9   3         18.79         14.95         6.61 o                         
  -9   9   3        102.33        100.79         6.65 o                         
  -8   9   3        457.11        464.18         8.05 o                         
  -7   9   3         92.68        100.15         4.80 o                         
  -6   9   3       2170.72       2146.47        12.52 o                         
  -5   9   3        723.02        739.60         4.78 o                         
  -4   9   3       2562.74       2620.95        16.05 o                         
  -3   9   3        149.58        167.06         3.29 o                         
  -2   9   3       1607.69       1522.49         6.89 o                         
  -1   9   3        381.77        392.82         5.11 o                         
   0   9   3       5051.24       4821.89        24.78 o                         
   1   9   3        352.76        351.40         5.97 o                         
   2   9   3      12111.05      12034.12        44.43 o                         
   3   9   3       3171.88       3152.03        16.40 o                         
   4   9   3        200.24        211.17         2.89 o                         
   5   9   3        306.89        296.54         3.10 o                         
   6   9   3        157.10        150.18         3.60 o                         
   7   9   3         10.26         11.04         3.72 o                         
   8   9   3         58.19         58.78         5.80 o                         
   9   9   3         17.81         19.51         5.78 o                         
 -10  10   3          5.75          2.40         7.85 o                         
  -9  10   3        956.82        952.68        11.37 o                         
  -8  10   3         52.15         47.15         5.15 o                         
  -7  10   3       1209.55       1216.99        12.78 o                         
  -6  10   3        679.82        667.35         7.02 o                         
  -5  10   3         49.63         45.89         2.67 o                         
  -4  10   3       4575.35       4666.01        27.90 o                         
  -3  10   3       1493.95       1480.08        13.74 o                         
  -2  10   3       1600.48       1589.03         8.55 o                         
  -1  10   3       2327.46       2328.56        14.46 o                         
   0  10   3        316.70        310.59         6.13 o                         
   1  10   3       7169.63       7386.68       107.05 o                         
   2  10   3         22.91          1.64         2.79 o                         
   3  10   3        497.69        510.49         4.68 o                         
   4  10   3        334.89        343.00         2.95 o                         
   5  10   3       1122.02       1099.96         5.88 o                         
   6  10   3        194.49        191.45         4.62 o                         
   7  10   3       1031.77       1003.41        11.91 o                         
   8  10   3          7.08          7.96         6.18 o                         
   9  10   3         88.11         94.83         6.29 o                         
 -10  11   3        481.40        494.15        11.82 o                         
  -9  11   3         51.64         59.16         5.49 o                         
  -8  11   3        129.45        122.97         5.23 o                         
  -7  11   3        161.23        160.52         4.71 o                         
  -6  11   3       1071.90       1069.31         6.60 o                         
  -5  11   3        239.07        243.42         3.28 o                         
  -4  11   3          0.64          0.85         2.20 o                         
  -3  11   3        714.52        707.81         7.62 o                         
  -2  11   3         94.65         99.99         4.14 o                         
  -1  11   3        306.45        319.99         6.80 o                         
   0  11   3       3305.61       3392.91        24.73 o                         
   1  11   3       1828.24       1757.94        12.81 o                         
   2  11   3       1482.87       1395.49        13.60 o                         
   3  11   3        755.97        754.70         5.34 o                         
   4  11   3        884.24        878.29         5.49 o                         
   5  11   3       2066.89       2047.58         9.53 o                         
   6  11   3       1031.73       1022.90         9.55 o                         
   7  11   3        827.79        836.87        13.12 o                         
   8  11   3       1518.08       1524.46        15.75 o                         
   9  11   3       1154.43       1158.97        12.40 o                         
 -10  12   3         89.01         82.75         6.12 o                         
  -9  12   3          1.13          2.40         5.12 o                         
  -8  12   3        254.62        248.71         5.90 o                         
  -7  12   3         77.34         79.57         4.50 o                         
  -6  12   3        104.03         99.63         3.69 o                         
  -5  12   3       1543.16       1518.30         7.37 o                         
  -4  12   3        884.76        897.86         5.97 o                         
  -3  12   3       5902.28       5933.79        29.05 o                         
  -2  12   3       3819.26       3854.59        17.05 o                         
  -1  12   3       3953.32       4107.98        18.35 o                         
   0  12   3        503.82        517.10         8.52 o                         
   1  12   3        148.52        124.60        17.80 o                         
   2  12   3       1441.47       1397.93         7.83 o                         
   3  12   3          9.03         10.22         1.79 o                         
   4  12   3       4511.89       4539.23        15.97 o                         
   5  12   3        388.48        372.61         3.60 o                         
   6  12   3        577.29        571.19         6.68 o                         
   7  12   3         35.53         38.02         5.59 o                         
   8  12   3        458.09        456.77         9.18 o                         
   9  12   3         11.91          3.15         5.53 o                         
 -10  13   3        107.93        110.66         8.17 o                         
  -9  13   3         69.68         59.77         6.38 o                         
  -8  13   3         14.93         12.20         4.74 o                         
  -7  13   3       1728.68       1758.21        11.23 o                         
  -6  13   3         33.54         33.49         2.99 o                         
  -5  13   3        131.47        128.83         3.10 o                         
  -4  13   3       1182.48       1174.33         6.48 o                         
  -3  13   3       4401.19       4413.10        23.61 o                         
  -2  13   3        522.34        505.22         5.02 o                         
  -1  13   3       7146.68       7181.09        26.94 o                         
   0  13   3       1543.66       1547.03        24.19 o                         
   1  13   3        325.37        311.83         3.40 o                         
   2  13   3        991.69       1030.61         5.87 o                         
   3  13   3         21.06         17.03         2.28 o                         
   4  13   3          2.44          1.78         2.17 o                         
   5  13   3          5.29          8.84         2.41 o                         
   6  13   3         55.20         59.67         4.29 o                         
   7  13   3         40.62         36.86         4.84 o                         
   8  13   3         25.61         31.64         5.64 o                         
   9  13   3        139.60        130.61         6.70 o                         
 -10  14   3          2.91          0.64        13.38 o                         
  -9  14   3        135.89        131.77         8.01 o                         
  -8  14   3        323.58        314.01         8.10 o                         
  -7  14   3        573.71        571.07         6.83 o                         
  -6  14   3         98.43        100.94         3.74 o                         
  -5  14   3        384.21        379.73         4.64 o                         
  -4  14   3       4922.01       4894.23        28.17 o                         
  -3  14   3       1003.40       1003.11         6.71 o                         
  -2  14   3       1345.56       1392.18         7.19 o                         
  -1  14   3        175.82        198.76         4.97 o                         
   0  14   3       3067.50       3046.48        19.59 o                         
   1  14   3         35.84         37.93         2.16 o                         
   2  14   3         40.09         43.19         2.39 o                         
   3  14   3       1171.95       1157.28         7.20 o                         
   4  14   3        441.82        442.13         4.78 o                         
   5  14   3          3.05          4.75         2.91 o                         
   6  14   3        761.39        747.24         8.48 o                         
   7  14   3        382.42        381.08         8.45 o                         
   8  14   3        267.17        259.05         7.76 o                         
   9  14   3         95.66         99.43         6.71 o                         
  -9  15   3         25.56         22.43         6.02 o                         
  -8  15   3          7.62          0.73         5.23 o                         
  -7  15   3          0.03          0.92         3.86 o                         
  -6  15   3          3.14          4.44         3.15 o                         
  -5  15   3        180.33        170.52         4.83 o                         
  -4  15   3        436.21        427.99         4.87 o                         
  -3  15   3        102.55         93.20         3.68 o                         
  -2  15   3        118.64        112.60         3.17 o                         
  -1  15   3        359.62        364.68         6.37 o                         
   0  15   3       2015.94       2023.58        11.05 o                         
   1  15   3        260.42        250.90         3.58 o                         
   2  15   3        915.23        906.74         5.45 o                         
   3  15   3        906.62        873.75         5.25 o                         
   4  15   3         19.09         20.64         2.77 o                         
   5  15   3       2173.16       2185.38         9.10 o                         
   6  15   3         59.46         59.62         4.92 o                         
   7  15   3        885.44        920.06        12.40 o                         
   8  15   3         13.86         15.59         6.75 o                         
   9  15   3        278.10        277.56         9.42 o                         
  -9  16   3        996.36        988.87        13.24 o                         
  -8  16   3          9.20         12.45         5.98 o                         
  -7  16   3        232.39        215.58         7.38 o                         
  -6  16   3          1.37         -0.07         3.92 o                         
  -5  16   3       1046.70       1014.81         9.48 o                         
  -4  16   3        209.03        202.44         4.04 o                         
  -3  16   3          5.85          6.49         2.31 o                         
  -2  16   3         28.80         32.00         3.59 o                         
  -1  16   3       7750.14       7792.72        28.44 o                         
   0  16   3        339.10        341.53         3.83 o                         
   1  16   3        530.30        556.35         4.54 o                         
   2  16   3        580.11        550.07         4.24 o                         
   3  16   3       1409.63       1415.81         7.32 o                         
   4  16   3        300.26        293.07         3.67 o                         
   5  16   3         73.71         78.25         3.52 o                         
   6  16   3        415.64        424.94         8.28 o                         
   7  16   3        374.89        374.28         8.67 o                         
   8  16   3         32.20         24.90         8.17 o                         
   9  16   3         47.52         53.27         8.64 o                         
  -9  17   3        324.46        323.75        12.19 o                         
  -8  17   3        916.50        891.73        12.93 o                         
  -7  17   3        120.36        118.37         5.58 o                         
  -6  17   3       1362.81       1373.12        11.70 o                         
  -5  17   3        440.68        433.42         7.16 o                         
  -4  17   3       3307.13       3194.18        11.28 o                         
  -3  17   3        155.79        136.51         4.10 o                         
  -2  17   3        165.28        156.11         3.55 o                         
  -1  17   3       2476.67       2480.64        15.78 o                         
   0  17   3       1608.26       1601.75         8.00 o                         
   1  17   3         45.42         50.05         2.42 o                         
   2  17   3       3208.63       3192.89         8.55 o                         
   3  17   3        183.13        183.58         4.01 o                         
   4  17   3         25.22         22.04         2.92 o                         
   5  17   3       1318.16       1298.14         9.47 o                         
   6  17   3         10.85          8.41         4.41 o                         
   7  17   3          2.90          1.18         4.99 o                         
   8  17   3        185.97        207.66         9.97 o                         
   9  17   3        114.03        105.19        22.56 o                         
  -9  18   3        118.56        113.85        10.46 o                         
  -8  18   3          3.90          5.14         5.48 o                         
  -7  18   3        177.41        189.82         6.63 o                         
  -6  18   3        165.05        161.16         5.98 o                         
  -5  18   3         53.61         51.19         4.39 o                         
  -4  18   3        262.33        260.74         5.62 o                         
  -3  18   3       6520.32       6421.03        33.21 o                         
  -2  18   3       3878.45       3807.44        15.79 o                         
  -1  18   3        324.67        303.88         4.01 o                         
   0  18   3        717.86        671.22         4.60 o                         
   1  18   3       3064.02       3106.72        13.81 o                         
   2  18   3        231.21        195.56         4.18 o                         
   3  18   3        745.93        735.80         5.88 o                         
   4  18   3         20.31         21.60         3.68 o                         
   5  18   3       1689.95       1673.33        10.69 o                         
   6  18   3        181.58        180.04         6.06 o                         
   7  18   3         89.99         87.22         5.94 o                         
   8  18   3         18.64         21.24         7.11 o                         
  -9  19   3        263.60        260.14         9.12 o                         
  -8  19   3         75.23         70.37         5.74 o                         
  -7  19   3        344.85        339.09         8.72 o                         
  -6  19   3        737.92        738.33        10.12 o                         
  -5  19   3         80.82         80.10         5.15 o                         
  -4  19   3          0.27          8.56         4.19 o                         
  -3  19   3         36.17         35.83         3.52 o                         
  -2  19   3        733.82        724.55         4.98 o                         
  -1  19   3         20.66         15.01         2.41 o                         
   0  19   3        583.30        595.45         4.35 o                         
   1  19   3       1954.69       1828.73         7.29 o                         
   2  19   3       1226.87       1175.97         6.21 o                         
   3  19   3        499.55        476.78         5.88 o                         
   4  19   3         78.47         85.17         4.62 o                         
   5  19   3        397.95        391.21         7.88 o                         
   6  19   3       1232.34       1249.79        12.77 o                         
   7  19   3          2.15          6.75         4.77 o                         
   8  19   3        725.47        714.33        12.98 o                         
  -9  20   3        199.53        207.03        10.09 o                         
  -8  20   3         80.52         81.12         6.51 o                         
  -7  20   3          3.11          3.09         5.92 o                         
  -6  20   3         99.48        106.13         7.68 o                         
  -5  20   3        290.76        287.53         7.11 o                         
  -4  20   3          7.07         12.09         4.69 o                         
  -3  20   3        124.85        125.95         4.04 o                         
  -2  20   3        270.70        264.39         4.30 o                         
  -1  20   3        250.84        244.36         3.73 o                         
   0  20   3        714.54        736.73         6.36 o                         
   1  20   3          6.55         -2.20         2.20 o                         
   2  20   3         35.09         33.32         3.18 o                         
   3  20   3         31.49         43.21         4.38 o                         
   4  20   3          0.08         -3.78         4.43 o                         
   5  20   3       1230.90       1231.83        15.61 o                         
   6  20   3        298.97        299.93         6.97 o                         
   7  20   3        420.90        444.17         8.76 o                         
   8  20   3        206.25        206.10         8.55 o                         
  -8  21   3        527.36        509.71        12.07 o                         
  -7  21   3          8.50         16.53         7.63 o                         
  -6  21   3         44.91         34.69         5.96 o                         
  -5  21   3       1793.94       1758.27        14.83 o                         
  -4  21   3        166.86        152.19         5.97 o                         
  -3  21   3         84.79         84.50         3.78 o                         
  -2  21   3        230.12        209.52         5.97 o                         
  -1  21   3        123.14        121.39         3.34 o                         
   0  21   3       1441.47       1420.95         6.96 o                         
   1  21   3        808.09        772.41         6.95 o                         
   2  21   3        833.92        847.67         6.76 o                         
   3  21   3        294.38        295.05         5.99 o                         
   4  21   3       1875.23       1900.84        14.02 o                         
   5  21   3        317.76        332.59         9.15 o                         
   6  21   3          0.86         -2.60         5.32 o                         
   7  21   3        141.62        145.21         6.53 o                         
   8  21   3          0.85          2.89         6.05 o                         
  -8  22   3         23.65         28.21         7.68 o                         
  -7  22   3        583.15        570.48        10.94 o                         
  -6  22   3        458.50        440.61         9.41 o                         
  -5  22   3        513.58        485.93         8.07 o                         
  -4  22   3       2792.66       2847.25        20.77 o                         
  -3  22   3         82.28         75.76         4.04 o                         
  -2  22   3       1781.98       1721.89        14.56 o                         
  -1  22   3        572.58        556.27         6.41 o                         
   0  22   3          0.39          5.44         3.45 o                         
   1  22   3       1560.16       1493.33         8.80 o                         
   2  22   3        112.76        107.44         4.17 o                         
   3  22   3        697.50        703.56         9.42 o                         
   4  22   3        368.18        357.72        10.70 o                         
   5  22   3        286.79        293.65         5.99 o                         
   6  22   3        239.76        233.33         7.34 o                         
   7  22   3         87.66         93.77         7.71 o                         
  -8  23   3         28.09         21.89         6.82 o                         
  -7  23   3        913.60        920.65        11.67 o                         
  -6  23   3         41.31         44.48         6.70 o                         
  -5  23   3         97.06         94.08         6.48 o                         
  -4  23   3        285.11        264.42         6.82 o                         
  -3  23   3       1595.92       1557.46         9.68 o                         
  -2  23   3        228.98        240.15         6.49 o                         
  -1  23   3        423.24        414.21         6.99 o                         
   0  23   3       1353.37       1328.92         9.79 o                         
   1  23   3         41.33         49.12         4.48 o                         
   2  23   3         27.25         25.99         4.16 o                         
   3  23   3        109.11        106.29         5.07 o                         
   4  23   3         69.79         73.98         5.79 o                         
   5  23   3        473.23        487.45         9.28 o                         
   6  23   3        406.07        410.48         8.33 o                         
   7  23   3        120.53        125.87         7.10 o                         
  -8  24   3         15.75         16.39         6.35 o                         
  -7  24   3          2.77          1.68         5.95 o                         
  -6  24   3        292.03        274.98         9.06 o                         
  -5  24   3        172.04        165.89         6.50 o                         
  -4  24   3        209.15        199.14         6.79 o                         
  -3  24   3        127.62        119.84         5.28 o                         
  -2  24   3         17.55         18.17         4.63 o                         
  -1  24   3        296.58        279.58         5.93 o                         
   0  24   3       1722.36       1756.62        11.35 o                         
   1  24   3         37.11         37.23         4.44 o                         
   2  24   3        958.60        961.60        13.25 o                         
   3  24   3        277.51        270.03         7.50 o                         
   4  24   3         61.47         58.16         6.89 o                         
   5  24   3         40.58         45.43         7.29 o                         
   6  24   3          0.07          2.20         6.38 o                         
   7  24   3        971.28       1002.89        12.98 o                         
  -7  25   3        115.80        110.86         8.03 o                         
  -6  25   3         69.88         71.63         7.03 o                         
  -5  25   3        230.32        234.96         7.84 o                         
  -4  25   3        220.70        218.10         6.44 o                         
  -3  25   3          1.10         -3.71         5.14 o                         
  -2  25   3        422.52        391.18         9.47 o                         
  -1  25   3       2380.61       2390.93        17.77 o                         
   0  25   3        188.35        197.62         5.75 o                         
   1  25   3        435.47        423.91         7.56 o                         
   2  25   3        346.96        360.20        10.29 o                         
   3  25   3         28.17         25.46         4.37 o                         
   4  25   3        331.10        341.83         8.28 o                         
   5  25   3         52.81         81.70         9.77 o                         
   6  25   3          0.23          2.75         6.60 o                         
   7  25   3        136.71        125.72         7.26 o                         
  -7  26   3          8.86          6.44         6.62 o                         
  -6  26   3        260.39        251.85         9.68 o                         
  -5  26   3         20.49         12.73         5.29 o                         
  -4  26   3         45.89         50.94         6.22 o                         
  -3  26   3       2456.56       2476.77        38.78 o                         
  -2  26   3        816.06        830.25        12.48 o                         
  -1  26   3        361.87        384.31        12.55 o                         
   0  26   3         65.26         79.34         5.25 o                         
   1  26   3        146.34        143.92         6.12 o                         
   2  26   3          1.13          3.95         4.91 o                         
   3  26   3        456.99        473.73         8.68 o                         
   4  26   3          2.68          0.44         5.59 o                         
   5  26   3         11.12         15.98         6.16 o                         
   6  26   3         25.18         18.43         7.04 o                         
  -7  27   3        105.12        110.72         9.33 o                         
  -6  27   3        436.94        450.38        13.52 o                         
  -5  27   3        876.02        905.20        10.71 o                         
  -4  27   3         73.23         82.39         8.75 o                         
  -3  27   3         40.52         32.01         6.51 o                         
  -2  27   3        871.66        897.87        18.78 o                         
  -1  27   3        349.96        344.96        10.18 o                         
   0  27   3       1018.84       1013.76        11.76 o                         
   1  27   3          2.83          6.18         4.29 o                         
   2  27   3         44.61         50.10         6.16 o                         
   3  27   3        533.46        537.48         8.62 o                         
   4  27   3          0.69         -3.58         5.59 o                         
   5  27   3        145.49        143.13         7.15 o                         
   6  27   3         47.42         49.36         8.36 o                         
  -7  28   3         44.13         45.83        16.46 o                         
  -6  28   3        105.67        108.85         8.43 o                         
  -5  28   3          1.41         -5.94         6.29 o                         
  -4  28   3        102.46        110.39         7.80 o                         
  -3  28   3         46.65         56.90         8.02 o                         
  -2  28   3        368.16        371.47        13.27 o                         
  -1  28   3          4.56         14.41         6.65 o                         
   0  28   3         24.32         46.89         7.90 o                         
   1  28   3        392.24        402.51         7.67 o                         
   2  28   3        180.40        176.98         7.97 o                         
   3  28   3        244.80        237.52         7.75 o                         
   4  28   3        596.17        610.54        10.41 o                         
   5  28   3        599.86        616.06        10.02 o                         
   6  28   3        428.65        429.15        13.52 o                         
  -6  29   3         96.99         95.55         9.84 o                         
  -5  29   3         61.53         71.52         8.24 o                         
  -4  29   3         20.38         23.35         6.73 o                         
  -3  29   3          4.02          7.39         7.73 o                         
  -2  29   3        132.64        133.08         9.32 o                         
  -1  29   3          6.82         12.88         6.24 o                         
   0  29   3        117.81        119.93         7.36 o                         
   1  29   3       1505.32       1558.16        14.23 o                         
   2  29   3         20.00         14.58         5.63 o                         
   3  29   3        144.83        154.26         7.29 o                         
   4  29   3         79.00         70.14         6.50 o                         
   5  29   3        242.29        248.30         7.93 o                         
  -6  30   3        115.15        121.21        17.67 o                         
  -5  30   3         68.62         66.49         8.31 o                         
  -4  30   3        171.05        164.32         9.29 o                         
  -3  30   3        569.75        568.95        16.76 o                         
  -2  30   3       1284.45       1312.88        21.53 o                         
  -1  30   3        536.22        543.43        13.30 o                         
   0  30   3         39.09         40.80         6.23 o                         
   1  30   3         43.18         66.23         6.41 o                         
   2  30   3         19.78         23.76         6.38 o                         
   3  30   3        160.46        154.43        13.59 o                         
   4  30   3        381.45        375.54        10.68 o                         
   5  30   3          4.79          3.74         5.90 o                         
  -5  31   3        213.71        203.53        10.83 o                         
  -4  31   3       1001.51       1066.91        21.82 o                         
  -3  31   3         93.10        101.99         8.33 o                         
  -2  31   3        897.54        923.46        15.41 o                         
  -1  31   3         51.34         72.03         7.21 o                         
   0  31   3        227.05        224.48         9.75 o                         
   1  31   3        287.14        281.35         9.22 o                         
   2  31   3        122.69        128.04         7.74 o                         
   3  31   3        361.65        365.10        11.29 o                         
   4  31   3          9.45          3.37         6.39 o                         
   5  31   3         21.25         24.94        12.62 o                         
  -5  32   3        177.90        166.89        12.79 o                         
  -4  32   3         65.32         61.43        11.78 o                         
  -3  32   3         28.52         32.00         7.95 o                         
  -2  32   3         91.46        105.60         8.41 o                         
  -1  32   3        141.61        139.47         7.84 o                         
   0  32   3        613.67        630.68        12.16 o                         
   1  32   3         41.47         51.99         6.90 o                         
   2  32   3         73.76         86.22         7.57 o                         
   3  32   3          0.02         -0.44         7.43 o                         
   4  32   3        264.47        269.76        13.59 o                         
  -4  33   3          3.01         -0.83         9.14 o                         
  -3  33   3         30.97         28.11         7.26 o                         
  -2  33   3          0.61         10.96         8.12 o                         
  -1  33   3         22.30         27.29         9.33 o                         
   0  33   3         52.70         72.46         8.17 o                         
   1  33   3         66.68         70.83         6.82 o                         
   2  33   3        104.42        106.14         7.80 o                         
   3  33   3        262.26        270.51         9.09 o                         
   4  33   3        150.77        153.37        17.67 o                         
  -3  34   3         69.79         70.74         8.27 o                         
  -2  34   3         14.10         -0.33         8.03 o                         
  -1  34   3        579.42        563.47        14.63 o                         
   0  34   3         24.84         25.85         9.06 o                         
   1  34   3        157.33        164.98         7.98 o                         
   2  34   3         24.89         29.56         7.34 o                         
   3  34   3         17.21          8.65        13.70 o                         
  -2  35   3        300.21        309.70        12.12 o                         
  -1  35   3         19.78         29.73         7.38 o                         
   0  35   3        127.90        136.88        10.58 o                         
   1  35   3         28.80         28.49         7.98 o                         
   2  35   3         39.94         38.03        11.27 o                         
  -1  36   3          1.59        -15.95        16.34 o                         
   0  36   3         80.68        115.94        17.42 o                         
 -10   0   4        161.59        152.03         9.42 o                         
  -8   0   4        379.96        400.30        12.82 o                         
  -6   0   4        336.47        340.31         4.69 o                         
  -4   0   4      20231.86      20544.09        31.36 o                         
  -2   0   4          6.45         29.49         5.12 o                         
   0   0   4      21360.02      20791.59        40.23 o                         
   2   0   4          9.18          6.42         4.26 o                         
   4   0   4        159.67        178.77         5.30 o                         
   6   0   4         26.01         22.19         5.28 o                         
   8   0   4        889.11        921.26        14.80 o                         
 -10   1   4        105.29        104.64         6.74 o                         
  -9   1   4         89.25         95.92         6.85 o                         
  -8   1   4        729.71        754.19        12.87 o                         
  -7   1   4         30.50         33.75         4.09 o                         
  -6   1   4       2734.09       2725.63         8.80 o                         
  -5   1   4          0.35         -0.59         2.01 o                         
  -4   1   4        736.16        731.92         4.27 o                         
  -3   1   4        238.27        260.92         4.80 o                         
  -2   1   4       9780.27      10094.57        50.85 o                         
  -1   1   4      15351.49      15675.87        26.84 o                         
   0   1   4         48.89         35.87         2.24 o                         
   1   1   4        366.84        406.42         5.28 o                         
   2   1   4       5375.26       5459.19        23.42 o                         
   3   1   4       2938.92       2950.43        16.02 o                         
   4   1   4        372.32        389.79         3.87 o                         
   5   1   4        597.68        602.27         4.16 o                         
   6   1   4        227.42        229.69         6.31 o                         
   7   1   4        429.11        423.61        10.10 o                         
   8   1   4        133.71        131.34         7.05 o                         
   9   1   4        336.33        336.02         7.77 o                         
 -10   2   4         32.49         40.47         6.73 o                         
  -9   2   4        528.92        531.80         9.80 o                         
  -8   2   4       1249.53       1245.27        10.99 o                         
  -7   2   4         72.44         71.37         4.14 o                         
  -6   2   4        275.67        285.74         3.84 o                         
  -5   2   4        142.88        144.67         2.81 o                         
  -4   2   4       1605.54       1666.27         6.90 o                         
  -3   2   4        658.46        637.18        17.68 o                         
  -2   2   4        446.16        414.55         8.58 o                         
  -1   2   4       1949.48       2119.72         8.06 o                         
   0   2   4        571.75        570.65        16.08 o                         
   1   2   4       6339.68       6734.98       102.46 o                         
   2   2   4      11784.61      11293.65        28.31 o                         
   3   2   4       3810.16       3737.64        15.14 o                         
   4   2   4        100.19        125.44         2.64 o                         
   5   2   4        610.32        614.32         5.22 o                         
   6   2   4       1210.44       1195.42         9.81 o                         
   7   2   4        704.88        703.41         9.35 o                         
   8   2   4         20.02         18.90         5.76 o                         
   9   2   4          2.42          1.70         5.52 o                         
 -10   3   4          1.38          4.58         6.70 o                         
  -9   3   4         30.63         24.36         6.50 o                         
  -8   3   4          0.10         -2.69         4.37 o                         
  -7   3   4        863.39        849.08         8.25 o                         
  -6   3   4         56.47         50.42         2.48 o                         
  -5   3   4       1630.24       1652.26         6.86 o                         
  -4   3   4        471.91        501.46         5.38 o                         
  -3   3   4       1197.34       1239.00        20.21 o                         
  -2   3   4       1750.63       2032.77        11.75 o                         
  -1   3   4       2232.78       2301.74        10.76 o                         
   0   3   4        310.31        461.97         5.34 o                         
   1   3   4       1829.87       1835.81        19.06 o                         
   2   3   4         14.35         21.60         3.05 o                         
   3   3   4         78.00         68.31         3.74 o                         
   4   3   4         50.79         44.16         2.39 o                         
   5   3   4        284.27        286.36         4.43 o                         
   6   3   4       2268.35       2260.13        10.15 o                         
   7   3   4        247.94        245.21         5.32 o                         
   8   3   4       1667.87       1651.07        13.27 o                         
   9   3   4        173.61        171.78         7.85 o                         
 -10   4   4         11.27         15.65         7.06 o                         
  -9   4   4        221.81        204.50        10.36 o                         
  -8   4   4         99.40        101.92         4.94 o                         
  -7   4   4        109.28        106.40         3.79 o                         
  -6   4   4       1680.25       1642.99         9.08 o                         
  -5   4   4       3086.78       3155.82        12.23 o                         
  -4   4   4        952.14        937.63         5.85 o                         
  -3   4   4       3954.02       3874.87       155.50 o                         
  -2   4   4       1482.72       1485.98        11.45 o                         
  -1   4   4       3035.48       2788.70        37.72 o                         
   0   4   4         55.05        107.41         5.82 o                         
   1   4   4        887.98        829.76         6.48 o                         
   2   4   4        293.65        331.39         7.28 o                         
   3   4   4        161.65        166.52         5.41 o                         
   4   4   4         16.20         19.75         2.00 o                         
   5   4   4       1604.17       1572.56         7.72 o                         
   6   4   4        118.33        125.33         3.78 o                         
   7   4   4         69.06         71.72         4.05 o                         
   8   4   4         59.25         59.86         5.54 o                         
   9   4   4        106.90        106.28         6.29 o                         
 -10   5   4          1.57          2.50         6.99 o                         
  -9   5   4        650.47        659.81        11.03 o                         
  -8   5   4       1897.56       1892.04        12.19 o                         
  -7   5   4       1147.71       1131.60         8.88 o                         
  -6   5   4       5796.28       5740.38        24.26 o                         
  -5   5   4        242.63        254.86         3.25 o                         
  -4   5   4       6035.38       6273.97        49.88 o                         
  -3   5   4        842.90        848.58        24.82 o                         
  -2   5   4        337.22        302.19         5.70 o                         
  -1   5   4       1119.09       1075.39         6.95 o                         
   0   5   4      10513.64      10473.18        16.90 o                         
   1   5   4        255.10        279.27         3.74 o                         
   2   5   4       3594.26       3522.86        59.33 o                         
   3   5   4       2882.90       2880.70        16.25 o                         
   4   5   4        812.08        783.42         5.01 o                         
   5   5   4       1190.34       1175.31         6.56 o                         
   6   5   4        109.11        111.55         3.75 o                         
   7   5   4        115.04        114.47         4.61 o                         
   8   5   4        146.02        148.53         6.05 o                         
   9   5   4        247.63        257.78         9.69 o                         
 -10   6   4         75.47         74.74         7.14 o                         
  -9   6   4       1624.77       1651.28        15.07 o                         
  -8   6   4         38.56         37.34         5.09 o                         
  -7   6   4        684.90        676.83         8.00 o                         
  -6   6   4       2634.46       2577.62        11.88 o                         
  -5   6   4        109.35        116.47         3.44 o                         
  -4   6   4         47.65         43.52         3.06 o                         
  -3   6   4         18.41         15.96         2.72 o                         
  -2   6   4       3993.94       4177.28        39.11 o                         
  -1   6   4        113.17        146.03         4.70 o                         
   0   6   4       1016.52        973.28         7.27 o                         
   1   6   4          0.72          4.73         1.94 o                         
   2   6   4          0.34         -0.22         2.76 o                         
   3   6   4      10666.78      10926.34       175.27 o                         
   4   6   4        153.65        154.93         2.87 o                         
   5   6   4       5768.49       5816.98        18.36 o                         
   6   6   4         16.59         21.20         3.22 o                         
   7   6   4        425.53        420.95         7.17 o                         
   8   6   4        217.45        218.89         6.38 o                         
   9   6   4         21.25         20.16         6.26 o                         
 -10   7   4         18.70         17.18         6.57 o                         
  -9   7   4        529.89        541.56         9.03 o                         
  -8   7   4        340.62        336.99         6.27 o                         
  -7   7   4        364.40        358.96         7.95 o                         
  -6   7   4        179.92        187.19         3.92 o                         
  -5   7   4          4.31          7.50         2.08 o                         
  -4   7   4       2232.15       2312.17        10.56 o                         
  -3   7   4       1544.98       1541.64        65.06 o                         
  -2   7   4        115.06         89.50         3.39 o                         
  -1   7   4        623.28        608.38         5.89 o                         
   0   7   4       1502.87       1594.68         8.95 o                         
   1   7   4         16.83         19.07         1.54 o                         
   2   7   4       4359.54       4386.18       149.69 o                         
   3   7   4         13.39         22.62         3.12 o                         
   4   7   4         75.45         70.48         2.48 o                         
   5   7   4       3913.63       3839.44        13.86 o                         
   6   7   4        445.32        443.07         4.87 o                         
   7   7   4       1422.08       1407.09         9.58 o                         
   8   7   4        545.08        556.93         7.08 o                         
   9   7   4          6.96         15.26         6.25 o                         
 -10   8   4         52.98         49.76         6.80 o                         
  -9   8   4         99.71        104.70         6.60 o                         
  -8   8   4        501.95        498.34         7.39 o                         
  -7   8   4        168.48        165.19         4.76 o                         
  -6   8   4         65.99         66.73         3.20 o                         
  -5   8   4         47.86         54.42         2.25 o                         
  -4   8   4       2945.39       3062.49        17.42 o                         
  -3   8   4        811.62        771.77        33.43 o                         
  -2   8   4          2.07          4.67         1.40 o                         
  -1   8   4       7619.44       7530.38        34.58 o                         
   0   8   4       2003.07       2119.67        22.13 o                         
   1   8   4        135.58        139.68         3.91 o                         
   2   8   4        321.96        282.91        13.82 o                         
   3   8   4         92.26         93.20         3.16 o                         
   4   8   4         20.79         23.97         1.92 o                         
   5   8   4        784.25        799.57         4.90 o                         
   6   8   4         65.82         66.66         3.02 o                         
   7   8   4         66.04         61.04         4.32 o                         
   8   8   4         46.29         45.55         4.79 o                         
   9   8   4         59.82         60.84         6.13 o                         
 -10   9   4        321.94        338.95         9.74 o                         
  -9   9   4       1828.74       1819.39        17.49 o                         
  -8   9   4          0.61          4.55         4.40 o                         
  -7   9   4        301.28        290.59         5.35 o                         
  -6   9   4         86.24         81.22         3.06 o                         
  -5   9   4        128.61        124.70         2.24 o                         
  -4   9   4         80.76         83.23         2.78 o                         
  -3   9   4        132.24        135.72         4.20 o                         
  -2   9   4       1928.40       1948.66        11.15 o                         
  -1   9   4         36.58         45.73         1.92 o                         
   0   9   4       2384.08       2393.65        11.54 o                         
   1   9   4       1423.37       1512.30        10.91 o                         
   2   9   4        687.57        676.66        20.21 o                         
   3   9   4        545.39        574.68         5.31 o                         
   4   9   4        774.18        787.25         4.33 o                         
   5   9   4         50.06         43.38         2.66 o                         
   6   9   4        213.60        213.82         4.64 o                         
   7   9   4         16.47         16.19         4.49 o                         
   8   9   4         78.79         78.42         5.71 o                         
   9   9   4         40.70         42.00         5.92 o                         
 -10  10   4        167.59        165.16         7.69 o                         
  -9  10   4         30.42         29.45         5.34 o                         
  -8  10   4          3.61          4.51         4.26 o                         
  -7  10   4        281.11        275.80         5.02 o                         
  -6  10   4        272.78        254.57         6.13 o                         
  -5  10   4         30.03         30.88         2.04 o                         
  -4  10   4         14.24         11.14         2.66 o                         
  -3  10   4       7846.80       7951.86        29.60 o                         
  -2  10   4        118.90        123.15         4.38 o                         
  -1  10   4       8877.38       9027.13        41.54 o                         
   0  10   4        106.34         79.34         2.13 o                         
   1  10   4       3479.43       3563.64        21.00 o                         
   2  10   4       2703.41       2772.16        40.95 o                         
   3  10   4         75.65         68.39         2.34 o                         
   4  10   4        300.08        298.27         2.82 o                         
   5  10   4       1092.35       1075.10         6.95 o                         
   6  10   4        472.09        462.39         6.08 o                         
   7  10   4        190.82        190.02         5.99 o                         
   8  10   4         20.53         21.34         5.02 o                         
   9  10   4        143.88        144.57         6.79 o                         
 -10  11   4          0.61         -1.81         5.48 o                         
  -9  11   4         87.97         92.98         5.46 o                         
  -8  11   4          1.46          4.43         4.24 o                         
  -7  11   4        424.75        424.76         6.46 o                         
  -6  11   4        697.92        702.59         7.31 o                         
  -5  11   4         17.99         23.61         2.35 o                         
  -4  11   4         11.59          9.81         2.15 o                         
  -3  11   4         73.41         74.61         3.42 o                         
  -2  11   4        140.49        136.51         3.34 o                         
  -1  11   4       2447.08       2423.07        34.96 o                         
   0  11   4       3346.58       3367.16        10.08 o                         
   1  11   4        238.70        210.28         7.44 o                         
   2  11   4       1753.80       1760.66         6.77 o                         
   3  11   4          0.78          1.92         1.95 o                         
   4  11   4       1947.24       1914.13         8.56 o                         
   5  11   4       1107.55       1100.07         6.65 o                         
   6  11   4        340.37        329.79         5.69 o                         
   7  11   4          0.40          3.91         4.97 o                         
   8  11   4        933.45        915.50        14.62 o                         
   9  11   4         48.17         46.83         5.96 o                         
 -10  12   4          0.01         -0.11         5.46 o                         
  -9  12   4       1114.48       1099.91        12.70 o                         
  -8  12   4        175.24        162.95         6.39 o                         
  -7  12   4         42.47         44.17         3.91 o                         
  -6  12   4        966.52        931.99         6.81 o                         
  -5  12   4         14.30         15.38         2.13 o                         
  -4  12   4        126.71        120.69         2.99 o                         
  -3  12   4        160.63        162.71         3.48 o                         
  -2  12   4          0.33         -1.62         1.62 o                         
  -1  12   4         80.41         75.50         2.37 o                         
   0  12   4       5429.93       5482.75        34.01 o                         
   1  12   4       1917.63       1951.27        10.77 o                         
   2  12   4        264.50        264.92         4.26 o                         
   3  12   4       1611.92       1588.10        11.08 o                         
   4  12   4         22.62         21.92         2.25 o                         
   5  12   4       2412.20       2370.22         9.34 o                         
   6  12   4         49.21         51.38         3.72 o                         
   7  12   4         33.99         33.79         4.80 o                         
   8  12   4        108.63        107.83         6.52 o                         
   9  12   4         61.06         65.02         6.27 o                         
 -10  13   4        585.02        570.80        12.66 o                         
  -9  13   4         62.90         58.91         6.27 o                         
  -8  13   4        165.77        162.32         6.11 o                         
  -7  13   4        273.47        268.01         6.42 o                         
  -6  13   4       2454.38       2439.53        11.34 o                         
  -5  13   4         22.97         22.94         2.25 o                         
  -4  13   4        606.02        614.80         4.29 o                         
  -3  13   4        122.51        117.44         3.82 o                         
  -2  13   4       5687.67       5762.14        36.05 o                         
  -1  13   4        515.80        533.61         5.97 o                         
   0  13   4       4116.08       4141.96        58.77 o                         
   1  13   4        194.08        192.31         3.57 o                         
   2  13   4       1142.45       1137.78         5.64 o                         
   3  13   4       1013.75       1029.24         6.34 o                         
   4  13   4         85.02         83.76         2.43 o                         
   5  13   4          3.87          3.07         2.44 o                         
   6  13   4          2.25          6.36         3.48 o                         
   7  13   4          0.81          2.42         4.73 o                         
   8  13   4         10.20         13.93         5.35 o                         
   9  13   4         12.80         13.08         5.17 o                         
 -10  14   4        103.78        120.26        23.01 o                         
  -9  14   4        304.66        319.19         7.60 o                         
  -8  14   4         49.07         52.68         5.36 o                         
  -7  14   4        136.35        139.61         4.74 o                         
  -6  14   4       1495.43       1462.89         9.47 o                         
  -5  14   4        354.08        360.54         5.04 o                         
  -4  14   4         22.86         23.61         2.36 o                         
  -3  14   4       2828.23       2794.50        11.64 o                         
  -2  14   4        153.28        131.21         4.40 o                         
  -1  14   4        543.91        547.94         5.64 o                         
   0  14   4       5636.26       5561.08        30.36 o                         
   1  14   4          0.30          1.29         2.13 o                         
   2  14   4       3430.57       3323.81        10.83 o                         
   3  14   4       1020.88       1010.87         5.98 o                         
   4  14   4        373.63        369.10         5.11 o                         
   5  14   4        259.46        259.69         4.39 o                         
   6  14   4         24.45         26.72         3.68 o                         
   7  14   4        187.17        184.73         9.49 o                         
   8  14   4        190.14        185.05         6.91 o                         
   9  14   4         42.20         38.17         6.53 o                         
  -9  15   4         44.58         43.03         7.32 o                         
  -8  15   4        317.21        320.76         7.07 o                         
  -7  15   4        687.83        686.96         7.07 o                         
  -6  15   4        108.51        103.41         4.41 o                         
  -5  15   4        181.22        180.81         4.79 o                         
  -4  15   4         87.47         84.11         3.08 o                         
  -3  15   4         79.61         73.31         2.84 o                         
  -2  15   4       3895.46       3963.82        11.96 o                         
  -1  15   4        346.36        336.37         4.17 o                         
   0  15   4       1650.00       1687.29        11.78 o                         
   1  15   4       1597.89       1575.63         8.91 o                         
   2  15   4        885.56        887.52         6.17 o                         
   3  15   4       2394.94       2357.82         8.62 o                         
   4  15   4         95.07         91.25         3.71 o                         
   5  15   4         22.63         27.96         3.59 o                         
   6  15   4       1263.16       1262.67        10.07 o                         
   7  15   4          2.61         -0.80         4.65 o                         
   8  15   4       1743.32       1727.70        14.79 o                         
   9  15   4          8.99          4.23        12.35 o                         
  -9  16   4        245.35        248.56         8.29 o                         
  -8  16   4        252.73        240.94         8.01 o                         
  -7  16   4          1.22          5.72         4.31 o                         
  -6  16   4         11.72         10.15         3.87 o                         
  -5  16   4        284.55        255.26         7.23 o                         
  -4  16   4         30.15         28.22         3.05 o                         
  -3  16   4       3097.40       3050.55        17.42 o                         
  -2  16   4          1.00         -2.23         2.23 o                         
  -1  16   4       5017.32       4953.32        21.56 o                         
   0  16   4         80.10         74.19         2.63 o                         
   1  16   4        107.09        102.13         2.69 o                         
   2  16   4       4950.93       4940.63        19.57 o                         
   3  16   4        948.05        952.99         6.24 o                         
   4  16   4        139.56        132.59         3.78 o                         
   5  16   4         22.65         31.02         3.56 o                         
   6  16   4         57.59         58.18         4.50 o                         
   7  16   4        548.03        555.38        10.71 o                         
   8  16   4         75.80         77.44         9.75 o                         
  -9  17   4        552.44        563.60        14.09 o                         
  -8  17   4          3.23          5.00         5.55 o                         
  -7  17   4          3.43          6.73         4.71 o                         
  -6  17   4       1803.39       1768.05        17.65 o                         
  -5  17   4        209.37        211.68         6.13 o                         
  -4  17   4        913.78        879.13         7.72 o                         
  -3  17   4        109.30        103.56         3.02 o                         
  -2  17   4       1400.43       1388.81         7.12 o                         
  -1  17   4        579.49        541.85         4.84 o                         
   0  17   4         22.81         17.42         2.01 o                         
   1  17   4        559.06        535.08         3.97 o                         
   2  17   4        331.30        325.37         3.90 o                         
   3  17   4         62.86         63.23         3.30 o                         
   4  17   4         52.41         52.77         3.48 o                         
   5  17   4        144.16        142.76         4.57 o                         
   6  17   4         11.59         15.02         4.07 o                         
   7  17   4        219.74        230.37         6.65 o                         
   8  17   4        340.02        347.56        10.94 o                         
  -9  18   4          0.13         -5.13         7.49 o                         
  -8  18   4         11.21         21.90         6.42 o                         
  -7  18   4        326.20        318.36         8.22 o                         
  -6  18   4        676.10        662.23        13.07 o                         
  -5  18   4       1215.92       1219.65        10.87 o                         
  -4  18   4       1908.32       1883.07        10.66 o                         
  -3  18   4         38.10         33.72         2.95 o                         
  -2  18   4         36.95         37.42         2.58 o                         
  -1  18   4         56.70         53.48         2.34 o                         
   0  18   4       1874.84       1934.81         6.91 o                         
   1  18   4        553.40        537.15         4.79 o                         
   2  18   4        398.41        404.67         4.46 o                         
   3  18   4        233.00        229.51         4.53 o                         
   4  18   4          1.67          6.94         3.79 o                         
   5  18   4        833.10        864.02        10.17 o                         
   6  18   4        111.82        111.49         5.55 o                         
   7  18   4          0.88         -0.93         4.66 o                         
   8  18   4        161.44        168.06        10.68 o                         
  -9  19   4         78.64         72.29        10.19 o                         
  -8  19   4         10.45         13.17         6.16 o                         
  -7  19   4          2.29          1.38         6.29 o                         
  -6  19   4         37.97         28.84         5.33 o                         
  -5  19   4         25.46         23.93         4.99 o                         
  -4  19   4        175.36        178.95         5.58 o                         
  -3  19   4         21.69         21.98         3.60 o                         
  -2  19   4          4.22          1.28         2.82 o                         
  -1  19   4        483.96        468.30         4.74 o                         
   0  19   4         79.29         71.47         2.84 o                         
   1  19   4        799.86        796.65         4.84 o                         
   2  19   4         33.27         33.38         3.16 o                         
   3  19   4        193.25        186.24         7.15 o                         
   4  19   4       1135.95       1149.42         8.60 o                         
   5  19   4        485.52        458.47         9.40 o                         
   6  19   4        342.80        328.83         7.10 o                         
   7  19   4        594.45        607.55        10.36 o                         
   8  19   4        246.17        257.22        10.03 o                         
  -9  20   4        137.42        122.47         9.67 o                         
  -8  20   4         70.21         77.44         6.99 o                         
  -7  20   4          1.03          5.96         5.43 o                         
  -6  20   4        136.62        123.01         7.80 o                         
  -5  20   4        265.29        275.32         8.10 o                         
  -4  20   4        109.82        112.08         4.90 o                         
  -3  20   4        803.16        766.28         6.90 o                         
  -2  20   4        645.73        626.77         6.86 o                         
  -1  20   4        412.37        401.88         5.12 o                         
   0  20   4        440.34        429.23         4.00 o                         
   1  20   4        477.24        451.30         4.25 o                         
   2  20   4        390.93        386.20         5.22 o                         
   3  20   4       1808.49       1832.30        10.64 o                         
   4  20   4        172.62        170.76         5.11 o                         
   5  20   4        651.64        644.71         8.85 o                         
   6  20   4         12.85         10.58         5.31 o                         
   7  20   4        117.86        113.77         8.72 o                         
   8  20   4         30.56         28.18         8.26 o                         
  -8  21   4        185.01        197.34         9.81 o                         
  -7  21   4        357.21        363.96         8.66 o                         
  -6  21   4        847.25        843.58        12.43 o                         
  -5  21   4         17.64         20.89         5.44 o                         
  -4  21   4          4.42          1.80         4.28 o                         
  -3  21   4        294.02        280.88         4.91 o                         
  -2  21   4       1944.41       1878.52        13.72 o                         
  -1  21   4        301.27        302.12         4.68 o                         
   0  21   4        289.72        287.64         4.46 o                         
   1  21   4        814.74        792.00         5.10 o                         
   2  21   4        248.34        243.29         4.52 o                         
   3  21   4        138.67        123.36         5.35 o                         
   4  21   4        101.20         98.66         5.62 o                         
   5  21   4        160.55        152.15         7.00 o                         
   6  21   4        472.30        479.11         9.71 o                         
   7  21   4        198.92        194.97         8.37 o                         
   8  21   4         74.17         72.14        16.14 o                         
  -8  22   4        427.71        421.42         9.57 o                         
  -7  22   4         91.08         88.75         7.07 o                         
  -6  22   4          1.66         -4.95         7.12 o                         
  -5  22   4        122.43        125.22         7.24 o                         
  -4  22   4        229.17        217.62         7.40 o                         
  -3  22   4       2811.94       2815.89        18.38 o                         
  -2  22   4         82.26         73.00         4.31 o                         
  -1  22   4       1216.61       1225.78         7.84 o                         
   0  22   4          8.75          9.78         3.89 o                         
   1  22   4         71.95         66.57         3.41 o                         
   2  22   4        379.73        380.19         5.53 o                         
   3  22   4          1.05          0.81         4.40 o                         
   4  22   4        433.73        432.00         7.22 o                         
   5  22   4         77.10         87.24         6.64 o                         
   6  22   4         44.96         41.32         6.90 o                         
   7  22   4         95.20         99.38         7.15 o                         
  -8  23   4         16.13         16.07         6.83 o                         
  -7  23   4        251.23        248.98         8.24 o                         
  -6  23   4         30.33         34.46         6.24 o                         
  -5  23   4        322.29        324.36        12.20 o                         
  -4  23   4        186.12        181.02         7.66 o                         
  -3  23   4        553.88        526.82         7.54 o                         
  -2  23   4        276.46        279.21         6.32 o                         
  -1  23   4        771.07        744.16         7.99 o                         
   0  23   4        878.54        887.36         7.64 o                         
   1  23   4          0.02         -0.82         2.94 o                         
   2  23   4        106.54        106.50         4.32 o                         
   3  23   4        293.04        276.77         6.88 o                         
   4  23   4        474.82        485.17         9.22 o                         
   5  23   4          3.85          3.14         4.95 o                         
   6  23   4          6.90          6.64         5.98 o                         
   7  23   4          0.09         -2.59         5.94 o                         
  -8  24   4        128.50        132.72         8.50 o                         
  -7  24   4         33.19         38.14         6.85 o                         
  -6  24   4         33.86         33.07         7.71 o                         
  -5  24   4        136.01        129.36         7.98 o                         
  -4  24   4         21.17         24.59         4.45 o                         
  -3  24   4         53.41         54.17         5.07 o                         
  -2  24   4        123.46        118.63         7.35 o                         
  -1  24   4         59.03         59.40         4.46 o                         
   0  24   4        346.56        337.42         5.35 o                         
   1  24   4        533.56        524.96         7.32 o                         
   2  24   4        769.94        751.13         9.65 o                         
   3  24   4        817.92        823.14        11.64 o                         
   4  24   4        509.63        492.70        10.67 o                         
   5  24   4        937.29        943.79        13.72 o                         
   6  24   4        326.36        344.29        10.17 o                         
   7  24   4        282.04        286.53         9.38 o                         
  -7  25   4        180.48        183.43         7.71 o                         
  -6  25   4       1479.90       1504.39        42.89 o                         
  -5  25   4        178.72        170.43         6.71 o                         
  -4  25   4         67.99         55.39         7.91 o                         
  -3  25   4        161.18        152.82         5.72 o                         
  -2  25   4         82.57         85.29         9.32 o                         
  -1  25   4        250.02        237.60         7.19 o                         
   0  25   4         82.12         86.94         4.69 o                         
   1  25   4          0.75         -4.53         4.53 o                         
   2  25   4       1868.23       1852.69        12.96 o                         
   3  25   4        373.07        366.01         7.52 o                         
   4  25   4        398.54        407.77        10.24 o                         
   5  25   4        200.70        190.20         9.13 o                         
   6  25   4        618.04        621.55        10.92 o                         
   7  25   4          0.05         -3.16        11.47 o                         
  -7  26   4        111.61        108.61         8.09 o                         
  -6  26   4         14.08          5.65         6.66 o                         
  -5  26   4       1417.29       1431.42        30.45 o                         
  -4  26   4        917.65        925.32        12.83 o                         
  -3  26   4        910.22        910.51        11.44 o                         
  -2  26   4          3.95          1.97         6.91 o                         
  -1  26   4       1963.24       1984.00        29.32 o                         
   0  26   4        531.46        516.76        10.89 o                         
   1  26   4        940.97        950.47        11.84 o                         
   2  26   4          1.07         -5.01         5.01 o                         
   3  26   4         94.53         96.38         5.76 o                         
   4  26   4          0.48          2.69         5.12 o                         
   5  26   4          0.26          1.61         5.69 o                         
   6  26   4         21.32         21.00         7.95 o                         
  -7  27   4        157.59        165.49         9.88 o                         
  -6  27   4         10.48         13.03         7.01 o                         
  -5  27   4         61.97         54.14         7.09 o                         
  -4  27   4        191.77        191.62         7.56 o                         
  -3  27   4          0.09         -4.64         4.64 o                         
  -2  27   4       1148.24       1141.60        15.02 o                         
  -1  27   4        471.33        487.62        14.26 o                         
   0  27   4        416.77        419.30         7.88 o                         
   1  27   4        449.39        436.34        11.11 o                         
   2  27   4         10.92          4.50         7.80 o                         
   3  27   4        212.46        208.24         6.59 o                         
   4  27   4         70.51         72.63         5.59 o                         
   5  27   4         10.58          6.84         6.32 o                         
   6  27   4          0.05          3.63         7.99 o                         
  -7  28   4         49.78         66.17        12.58 o                         
  -6  28   4          9.81          9.31         6.48 o                         
  -5  28   4         19.52         31.52         7.68 o                         
  -4  28   4        205.38        203.14         9.63 o                         
  -3  28   4         18.90         24.44         8.64 o                         
  -2  28   4          1.95         11.32         9.23 o                         
  -1  28   4         63.04         71.81         8.53 o                         
   0  28   4        428.79        415.77         9.49 o                         
   1  28   4       1097.56       1091.89        16.48 o                         
   2  28   4        775.23        786.44        14.01 o                         
   3  28   4          0.01          0.65         4.87 o                         
   4  28   4         53.40         61.62         6.32 o                         
   5  28   4          2.26         -2.17         5.82 o                         
   6  28   4        370.27        403.11        21.36 o                         
  -6  29   4         14.49         18.06         8.61 o                         
  -5  29   4        688.64        688.61        14.46 o                         
  -4  29   4        287.13        276.80        10.22 o                         
  -3  29   4        105.80         99.68         7.67 o                         
  -2  29   4        731.60        736.37        21.48 o                         
  -1  29   4        126.47        131.98         7.97 o                         
   0  29   4          7.67          9.83         7.80 o                         
   1  29   4       1196.67       1152.42        15.76 o                         
   2  29   4         56.74         50.61         6.57 o                         
   3  29   4        122.05        120.66         6.58 o                         
   4  29   4        401.40        412.11         8.07 o                         
   5  29   4        100.59         91.27         7.88 o                         
  -6  30   4        100.18         98.84        17.16 o                         
  -5  30   4         57.29         59.07         9.34 o                         
  -4  30   4        319.61        355.56        23.14 o                         
  -3  30   4         11.73         11.85         8.35 o                         
  -2  30   4         48.88         61.11        11.14 o                         
  -1  30   4          1.51         -3.80         6.37 o                         
   0  30   4        116.92        113.05         7.69 o                         
   1  30   4        213.35        203.89         7.61 o                         
   2  30   4          7.10          4.60         6.43 o                         
   3  30   4          0.12          1.60         5.72 o                         
   4  30   4          1.16         -2.10         6.17 o                         
   5  30   4        136.24        137.25         6.88 o                         
  -5  31   4        227.59        243.29        21.20 o                         
  -4  31   4         90.54         90.32        17.03 o                         
  -3  31   4        428.12        415.56        10.63 o                         
  -2  31   4          4.31          5.97         7.07 o                         
  -1  31   4        331.00        346.08        10.65 o                         
   0  31   4         99.48        103.69         7.01 o                         
   1  31   4          0.91          5.01         6.71 o                         
   2  31   4        121.72        127.44         7.49 o                         
   3  31   4         17.46         16.86         7.49 o                         
   4  31   4          0.54          3.11         6.95 o                         
  -4  32   4        194.50        186.86        13.50 o                         
  -3  32   4        112.34        116.36         8.45 o                         
  -2  32   4          0.10          7.12         8.56 o                         
  -1  32   4          0.39          6.45         6.97 o                         
   0  32   4        296.32        295.01        14.25 o                         
   1  32   4        115.04        119.07         8.61 o                         
   2  32   4          0.55          3.08         6.22 o                         
   3  32   4        400.32        393.37        12.18 o                         
   4  32   4        122.06        144.04         9.18 o                         
  -4  33   4        224.75        232.12        14.05 o                         
  -3  33   4        142.50        145.59         8.80 o                         
  -2  33   4          3.58         -1.08         7.87 o                         
  -1  33   4          0.24         11.66         8.15 o                         
   0  33   4         14.07         24.54        11.31 o                         
   1  33   4        148.97        160.27         8.09 o                         
   2  33   4         73.08         81.90         7.94 o                         
   3  33   4        317.65        334.12        11.75 o                         
  -3  34   4         17.41         17.46         7.81 o                         
  -2  34   4          1.87         12.72         8.84 o                         
  -1  34   4        208.65        205.53         9.89 o                         
   0  34   4        177.29        175.37        13.40 o                         
   1  34   4        106.28        104.03         8.06 o                         
   2  34   4        417.12        409.57        11.45 o                         
  -2  35   4        836.55        833.50        26.97 o                         
  -1  35   4        215.40        225.28         9.09 o                         
   0  35   4        245.66        246.78        14.39 o                         
   1  35   4          5.89          8.07         6.73 o                         
  -9   0   5       1297.76       1259.13        21.49 o                         
  -7   0   5          0.55          1.80         5.53 o                         
  -5   0   5        626.74        630.35         7.20 o                         
  -3   0   5       3158.31       3169.75        19.96 o                         
  -1   0   5      17036.24      16103.48        42.27 o                         
   3   0   5       2804.77       2935.07        27.73 o                         
   5   0   5       1083.40       1053.35         7.07 o                         
   7   0   5          3.37          8.27         6.88 o                         
   9   0   5         22.40         20.77         8.97 o                         
 -10   1   5        139.81        143.82         6.95 o                         
  -9   1   5        902.17        927.07        13.37 o                         
  -8   1   5         40.09         39.79         4.97 o                         
  -7   1   5       1386.53       1375.47        10.01 o                         
  -6   1   5       2531.78       2512.69        11.37 o                         
  -5   1   5         64.85         76.27         2.50 o                         
  -4   1   5       4679.11       4756.01        32.31 o                         
  -3   1   5        295.27        274.66         5.09 o                         
  -2   1   5        380.63        441.32         3.71 o                         
  -1   1   5       8113.39       7852.58        64.67 o                         
   0   1   5       3337.78       3201.44        13.15 o                         
   1   1   5        826.16        824.01        10.42 o                         
   2   1   5       4472.56       4375.34        74.94 o                         
   3   1   5         96.33        104.47         3.10 o                         
   4   1   5         12.38         15.10         2.05 o                         
   5   1   5         57.85         63.53         2.88 o                         
   6   1   5        327.97        324.41         6.03 o                         
   7   1   5         15.83         11.74         4.45 o                         
   8   1   5        474.75        481.27        10.67 o                         
   9   1   5         71.78         73.01         6.75 o                         
 -10   2   5        126.79        127.99         6.92 o                         
  -9   2   5        379.10        388.67         7.90 o                         
  -8   2   5        135.53        140.80         6.07 o                         
  -7   2   5         40.89         39.72         3.76 o                         
  -6   2   5        457.30        464.13         4.13 o                         
  -5   2   5       1825.93       1818.18         7.57 o                         
  -4   2   5        165.54        159.54         2.61 o                         
  -3   2   5       3450.51       3505.69        48.80 o                         
  -2   2   5          4.49          6.39         3.43 o                         
  -1   2   5       3062.02       3270.44        11.88 o                         
   0   2   5         44.78         51.26         3.14 o                         
   1   2   5          0.69          4.29         2.42 o                         
   2   2   5       3691.31       3750.52       105.23 o                         
   3   2   5       3883.92       4030.36        24.58 o                         
   4   2   5          4.02          7.74         1.91 o                         
   5   2   5       7203.49       7161.90        33.47 o                         
   6   2   5         63.15         62.04         3.91 o                         
   7   2   5       1592.48       1592.16        13.16 o                         
   8   2   5          4.45          8.46         5.08 o                         
   9   2   5         21.99         15.63         7.04 o                         
 -10   3   5          8.87         15.22         6.21 o                         
  -9   3   5        610.50        624.52        10.38 o                         
  -8   3   5        105.66         97.54         5.17 o                         
  -7   3   5        991.51        980.33         7.12 o                         
  -6   3   5       2397.27       2371.65         8.89 o                         
  -5   3   5         87.50         92.70         2.41 o                         
  -4   3   5       1134.85       1156.45         9.35 o                         
  -3   3   5        612.38        600.28        20.40 o                         
  -2   3   5        123.52        110.86         4.32 o                         
  -1   3   5       4772.56       4790.69        24.73 o                         
   0   3   5       1119.45       1112.88         8.67 o                         
   1   3   5        338.65        417.54         4.49 o                         
   2   3   5        365.86        369.77        11.92 o                         
   3   3   5       6723.12       6960.08        56.74 o                         
   4   3   5        869.71        843.86         4.72 o                         
   5   3   5          0.13         -2.41         2.41 o                         
   6   3   5        990.30       1005.66         7.95 o                         
   7   3   5         40.02         39.42         5.16 o                         
   8   3   5          4.64          6.37         4.54 o                         
   9   3   5          0.47          2.44         6.71 o                         
 -10   4   5        571.94        588.89        15.01 o                         
  -9   4   5        104.92         89.97         9.09 o                         
  -8   4   5       1530.80       1527.43        10.97 o                         
  -7   4   5         12.36         16.29         3.57 o                         
  -6   4   5        210.42        199.89         4.11 o                         
  -5   4   5         13.49         14.45         2.16 o                         
  -4   4   5         17.22         18.50         2.50 o                         
  -3   4   5        848.88        815.51         9.40 o                         
  -2   4   5      12121.53      12957.04       165.39 o                         
  -1   4   5          2.48         11.90         3.11 o                         
   0   4   5      15001.38      14685.37       123.90 o                         
   1   4   5        246.29        240.65         3.65 o                         
   2   4   5       2140.78       2195.86        20.40 o                         
   3   4   5       1695.75       1757.61         8.31 o                         
   4   4   5       1409.54       1436.80         5.91 o                         
   5   4   5       2989.58       2972.98        15.14 o                         
   6   4   5         37.14         40.93         2.98 o                         
   7   4   5        994.09        963.61         8.38 o                         
   8   4   5        113.67        118.52         5.90 o                         
   9   4   5         37.21         28.03         6.99 o                         
 -10   5   5        128.31        131.25         8.17 o                         
  -9   5   5        239.31        249.44        10.85 o                         
  -8   5   5          3.52          4.37         4.35 o                         
  -7   5   5        670.67        637.23         7.63 o                         
  -6   5   5       2382.47       2373.73        10.94 o                         
  -5   5   5        468.18        452.53         4.59 o                         
  -4   5   5       4793.25       4857.96        47.32 o                         
  -3   5   5       1723.29       1658.14        10.32 o                         
  -2   5   5        846.40        868.66         9.19 o                         
  -1   5   5       3713.04       3808.63        12.28 o                         
   0   5   5       1455.88       1617.06         9.47 o                         
   1   5   5         14.71         14.86         2.52 o                         
   2   5   5          0.37          0.57         5.47 o                         
   3   5   5       1969.65       2011.39        12.72 o                         
   4   5   5         79.83         87.83         2.59 o                         
   5   5   5        203.19        209.65         3.31 o                         
   6   5   5        243.94        233.06         5.27 o                         
   7   5   5        273.26        268.61         4.67 o                         
   8   5   5         24.75         25.47         5.44 o                         
   9   5   5         37.18         30.97         6.32 o                         
 -10   6   5         46.45         41.13         7.47 o                         
  -9   6   5        159.03        163.73         9.81 o                         
  -8   6   5         19.39         18.73         4.19 o                         
  -7   6   5         39.52         44.43         4.68 o                         
  -6   6   5         80.00         78.74         3.60 o                         
  -5   6   5          1.60          2.96         2.04 o                         
  -4   6   5        199.67        198.70         4.75 o                         
  -3   6   5         31.85         42.00         2.77 o                         
  -2   6   5        937.52        996.69        15.38 o                         
  -1   6   5         21.14         49.23         3.26 o                         
   0   6   5       4826.15       4983.85        27.01 o                         
   1   6   5       1475.81       1643.18        11.25 o                         
   2   6   5       5681.01       5727.31        18.82 o                         
   3   6   5       3344.65       3426.48        20.35 o                         
   4   6   5         84.85         89.06         3.21 o                         
   5   6   5        259.77        251.11         3.19 o                         
   6   6   5       1082.17       1069.87         7.04 o                         
   7   6   5         81.44         78.78         4.29 o                         
   8   6   5       1786.39       1762.13        13.75 o                         
   9   6   5         95.49         86.38         8.35 o                         
 -10   7   5        138.86        149.53         8.86 o                         
  -9   7   5          7.89          4.70         5.03 o                         
  -8   7   5          5.42         14.81         5.37 o                         
  -7   7   5        173.25        163.77         5.57 o                         
  -6   7   5        242.76        242.11         4.34 o                         
  -5   7   5          3.29          4.57         1.99 o                         
  -4   7   5       1449.50       1469.25         7.43 o                         
  -3   7   5        846.05        862.00         7.76 o                         
  -2   7   5       1958.09       2131.11        19.77 o                         
  -1   7   5       2846.41       3054.32        16.18 o                         
   0   7   5         53.20         72.32         2.65 o                         
   1   7   5       3504.53       3562.44        17.50 o                         
   2   7   5       3147.65       3140.29        25.93 o                         
   3   7   5       1082.73       1075.18         6.16 o                         
   4   7   5         90.17         88.26         2.45 o                         
   5   7   5        219.60        213.04         3.06 o                         
   6   7   5        421.90        410.23         4.80 o                         
   7   7   5          0.00          2.65         3.70 o                         
   8   7   5        679.64        682.54         9.68 o                         
   9   7   5         77.02         77.57         6.75 o                         
 -10   8   5          4.86          9.23         7.21 o                         
  -9   8   5        971.87       1013.43        12.40 o                         
  -8   8   5         40.59         42.05         4.63 o                         
  -7   8   5        147.62        146.82         5.95 o                         
  -6   8   5        205.32        201.43         3.61 o                         
  -5   8   5        827.33        815.34         5.13 o                         
  -4   8   5        264.82        256.06         4.05 o                         
  -3   8   5       1126.52       1160.56        19.67 o                         
  -2   8   5        474.38        496.84         9.80 o                         
  -1   8   5       9378.87       9234.37        51.00 o                         
   0   8   5       3198.50       3350.46        19.10 o                         
   1   8   5       1853.27       1926.08        19.19 o                         
   2   8   5       2409.62       2456.61        16.38 o                         
   3   8   5       7944.39       8080.42        40.50 o                         
   4   8   5          1.79          4.10         1.84 o                         
   5   8   5        367.78        344.48         3.72 o                         
   6   8   5         87.15         87.23         3.56 o                         
   7   8   5        432.77        435.13         7.05 o                         
   8   8   5        629.91        618.59         8.12 o                         
   9   8   5         12.72         16.57         6.52 o                         
 -10   9   5        205.98        215.94         8.90 o                         
  -9   9   5          5.06          4.33         5.64 o                         
  -8   9   5        719.70        694.06         9.10 o                         
  -7   9   5         37.04         31.30         3.57 o                         
  -6   9   5       4459.17       4410.71        15.32 o                         
  -5   9   5        473.65        472.12         3.77 o                         
  -4   9   5       6493.78       6579.04        36.27 o                         
  -3   9   5          0.24          6.77         2.89 o                         
  -2   9   5        320.30        324.02         7.09 o                         
  -1   9   5         15.02         17.50         4.26 o                         
   0   9   5          5.66         11.98         4.67 o                         
   1   9   5        898.11        903.21        15.64 o                         
   2   9   5        545.08        586.03         4.41 o                         
   3   9   5          0.13         -0.65         2.06 o                         
   4   9   5         22.75         20.17         2.40 o                         
   5   9   5          9.23          8.65         2.60 o                         
   6   9   5        189.94        187.57         4.06 o                         
   7   9   5        111.88        110.36         5.12 o                         
   8   9   5        282.31        269.58         6.22 o                         
   9   9   5         82.25         81.03         8.36 o                         
 -10  10   5        142.36        126.45         7.91 o                         
  -9  10   5        335.67        340.62         7.18 o                         
  -8  10   5         20.81         16.66         4.50 o                         
  -7  10   5          9.36         11.32         3.49 o                         
  -6  10   5        231.31        224.16         4.54 o                         
  -5  10   5        872.38        886.68         5.69 o                         
  -4  10   5       2208.20       2184.04        15.21 o                         
  -3  10   5         65.63         66.34         2.34 o                         
  -2  10   5        279.66        264.82         3.68 o                         
  -1  10   5       1254.67       1209.83        16.08 o                         
   0  10   5       2492.45       2520.44        13.17 o                         
   1  10   5       2340.56       2406.87        19.83 o                         
   2  10   5        100.78         97.01         2.36 o                         
   3  10   5       1993.63       2024.93         8.76 o                         
   4  10   5        978.87        972.79         6.11 o                         
   5  10   5       1217.72       1224.04         7.34 o                         
   6  10   5         58.04         58.80         3.84 o                         
   7  10   5        513.55        494.23         7.46 o                         
   8  10   5        280.04        287.89         7.67 o                         
   9  10   5         20.50         21.82         5.90 o                         
 -10  11   5        211.96        208.31         6.87 o                         
  -9  11   5        303.64        320.54         7.62 o                         
  -8  11   5         53.14         57.22         4.46 o                         
  -7  11   5          1.75          5.14         4.00 o                         
  -6  11   5          3.17          8.87         3.11 o                         
  -5  11   5        174.02        173.26         3.50 o                         
  -4  11   5         60.76         60.27         2.46 o                         
  -3  11   5        643.54        646.23         4.45 o                         
  -2  11   5          0.12          0.26         1.62 o                         
  -1  11   5       4181.24       4145.50        21.68 o                         
   0  11   5      10676.71      10698.98        47.80 o                         
   1  11   5       1652.29       1636.43         7.05 o                         
   2  11   5       5141.44       5208.93        23.09 o                         
   3  11   5       2068.74       2048.72         9.64 o                         
   4  11   5         23.20         25.97         2.66 o                         
   5  11   5        171.51        161.14         3.87 o                         
   6  11   5        767.07        772.65         9.27 o                         
   7  11   5        131.97        137.32         6.05 o                         
   8  11   5        258.82        247.26         6.92 o                         
   9  11   5         43.42         41.11         6.54 o                         
 -10  12   5          4.37          3.92         5.40 o                         
  -9  12   5        945.64        959.70        11.34 o                         
  -8  12   5       1980.73       1971.69        11.28 o                         
  -7  12   5        382.23        368.66         6.31 o                         
  -6  12   5         67.39         66.78         3.63 o                         
  -5  12   5          0.06          0.26         2.19 o                         
  -4  12   5          0.67          4.22         2.13 o                         
  -3  12   5       2616.32       2550.68        15.65 o                         
  -2  12   5       1822.25       1831.25         7.27 o                         
  -1  12   5       6756.29       6802.88        65.58 o                         
   0  12   5         50.66         60.27         4.83 o                         
   1  12   5       6022.00       6019.36        22.61 o                         
   2  12   5       4154.59       4084.74        14.35 o                         
   3  12   5          0.02          3.15         2.17 o                         
   4  12   5        869.14        863.74         5.31 o                         
   5  12   5         71.72         71.55         3.15 o                         
   6  12   5        162.12        157.96         5.34 o                         
   7  12   5          7.73          5.71         4.79 o                         
   8  12   5        366.42        360.30         8.15 o                         
   9  12   5        371.49        361.21        10.72 o                         
 -10  13   5          9.61         13.76         6.47 o                         
  -9  13   5        342.50        334.85         7.54 o                         
  -8  13   5        163.91        165.75         5.61 o                         
  -7  13   5        568.60        550.69         7.60 o                         
  -6  13   5        871.20        838.93         7.43 o                         
  -5  13   5        484.74        462.99         4.79 o                         
  -4  13   5       1076.81       1059.58         5.47 o                         
  -3  13   5       6817.98       6836.47        21.28 o                         
  -2  13   5       1526.90       1548.12         6.50 o                         
  -1  13   5        105.94        102.18         4.47 o                         
   0  13   5         87.21         75.59         4.80 o                         
   1  13   5        611.63        617.01         6.29 o                         
   2  13   5        208.19        200.72         3.24 o                         
   3  13   5        342.84        352.02         4.74 o                         
   4  13   5         29.05         31.65         2.48 o                         
   5  13   5        191.96        197.34         4.44 o                         
   6  13   5         41.83         37.28         4.28 o                         
   7  13   5        152.25        153.46         6.47 o                         
   8  13   5         31.86         39.43         6.78 o                         
   9  13   5         42.27         47.71         8.80 o                         
 -10  14   5        150.67        148.67        17.86 o                         
  -9  14   5        282.88        277.89         8.00 o                         
  -8  14   5        331.74        333.12         7.03 o                         
  -7  14   5         16.15         13.24         3.68 o                         
  -6  14   5         38.30         37.77         3.89 o                         
  -5  14   5         52.79         54.93         2.95 o                         
  -4  14   5        393.49        386.58         4.57 o                         
  -3  14   5          0.40         -2.69         2.69 o                         
  -2  14   5          3.59          5.21         2.49 o                         
  -1  14   5       1732.78       1732.84         7.90 o                         
   0  14   5       3772.60       3868.13        23.31 o                         
   1  14   5        986.25        964.72         5.17 o                         
   2  14   5       2712.99       2612.92        10.91 o                         
   3  14   5       1003.35        983.79         8.58 o                         
   4  14   5        257.54        267.95         4.29 o                         
   5  14   5        251.11        250.24         4.79 o                         
   6  14   5          5.19          5.64         4.09 o                         
   7  14   5        188.61        177.73         7.26 o                         
   8  14   5         38.52         36.51         6.01 o                         
   9  14   5         51.29         51.87        22.31 o                         
  -9  15   5        102.18        101.17         6.33 o                         
  -8  15   5          0.04          3.80         4.49 o                         
  -7  15   5        423.41        410.49         6.58 o                         
  -6  15   5        243.72        231.01         5.24 o                         
  -5  15   5         31.75         35.48         3.98 o                         
  -4  15   5         87.91         87.57         3.23 o                         
  -3  15   5       1612.71       1595.37         7.90 o                         
  -2  15   5         85.57         86.66         2.80 o                         
  -1  15   5       2506.22       2452.20        12.30 o                         
   0  15   5        550.56        535.88         5.08 o                         
   1  15   5       1083.77       1011.33         7.49 o                         
   2  15   5       1571.17       1504.30         7.32 o                         
   3  15   5        123.40        128.83         3.34 o                         
   4  15   5       1342.63       1338.03         9.63 o                         
   5  15   5          3.53          5.89         3.92 o                         
   6  15   5         42.11         47.78         4.71 o                         
   7  15   5         10.16         10.78         5.23 o                         
   8  15   5          3.90          3.70         5.86 o                         
  -9  16   5          0.94          8.13         6.57 o                         
  -8  16   5         31.66         29.26         5.05 o                         
  -7  16   5         35.25         44.64         4.82 o                         
  -6  16   5         39.02         35.95         4.58 o                         
  -5  16   5        740.39        734.11         8.71 o                         
  -4  16   5       1003.80        971.84         7.26 o                         
  -3  16   5        297.98        293.72         3.64 o                         
  -2  16   5         61.11         57.05         3.18 o                         
  -1  16   5         19.54         11.91         2.51 o                         
   0  16   5        127.63        115.34         2.54 o                         
   1  16   5       4041.30       3982.00        18.29 o                         
   2  16   5         26.06         22.32         2.72 o                         
   3  16   5        773.58        774.64         5.16 o                         
   4  16   5        660.64        657.71         6.92 o                         
   5  16   5       2052.22       2063.05        11.18 o                         
   6  16   5        147.19        151.94         5.07 o                         
   7  16   5        262.19        261.18         8.02 o                         
   8  16   5          2.14          6.35         7.36 o                         
  -9  17   5        174.16        175.89         9.58 o                         
  -8  17   5          6.42         10.68         5.55 o                         
  -7  17   5        130.68        134.47         5.92 o                         
  -6  17   5        794.41        738.48        10.22 o                         
  -5  17   5         68.20         54.93         5.56 o                         
  -4  17   5        876.38        872.78         6.61 o                         
  -3  17   5        730.03        720.90         5.84 o                         
  -2  17   5       1175.61       1140.95         5.41 o                         
  -1  17   5        496.75        501.93         6.02 o                         
   0  17   5       2002.55       1995.26         7.37 o                         
   1  17   5        527.45        520.37         4.32 o                         
   2  17   5       1057.75       1062.05         6.46 o                         
   3  17   5          4.10          7.65         3.28 o                         
   4  17   5         93.83         95.77         4.58 o                         
   5  17   5          2.01          1.08         4.20 o                         
   6  17   5         72.79         69.06         6.24 o                         
   7  17   5         79.26         95.99         8.03 o                         
   8  17   5        339.35        352.63        15.40 o                         
  -9  18   5       1236.56       1257.09        20.47 o                         
  -8  18   5         61.35         59.37         8.36 o                         
  -7  18   5        311.78        316.30         8.00 o                         
  -6  18   5         23.85         24.86         5.35 o                         
  -5  18   5       1126.98       1112.59        10.62 o                         
  -4  18   5        681.81        666.84         7.53 o                         
  -3  18   5        738.60        698.97         6.16 o                         
  -2  18   5        287.71        277.22         3.71 o                         
  -1  18   5       7646.93       7673.53        40.35 o                         
   0  18   5        260.89        252.51         3.77 o                         
   1  18   5        912.22        873.58         5.40 o                         
   2  18   5         51.00         53.07         2.78 o                         
   3  18   5        255.41        243.45         6.15 o                         
   4  18   5        287.59        270.98         5.79 o                         
   5  18   5         25.99         31.17         4.12 o                         
   6  18   5         21.63         24.60         4.83 o                         
   7  18   5         93.33        100.92         7.36 o                         
   8  18   5        155.10        145.51         9.25 o                         
  -9  19   5        108.34        113.56        10.26 o                         
  -8  19   5        112.91        118.95         8.57 o                         
  -7  19   5        342.59        352.49         8.75 o                         
  -6  19   5         16.23         21.94         5.65 o                         
  -5  19   5         44.87         34.75         5.71 o                         
  -4  19   5        148.47        134.13         4.87 o                         
  -3  19   5        175.43        169.68         4.21 o                         
  -2  19   5        341.82        352.40         5.74 o                         
  -1  19   5        832.47        773.96        10.06 o                         
   0  19   5       2361.40       2335.42         9.39 o                         
   1  19   5         10.33          7.67         2.16 o                         
   2  19   5       1704.14       1649.05         8.89 o                         
   3  19   5        957.72        928.44         8.80 o                         
   4  19   5          3.00          3.04         4.02 o                         
   5  19   5         31.25         30.13         4.75 o                         
   6  19   5        121.37        111.80         6.94 o                         
   7  19   5          4.04          4.16         5.15 o                         
   8  19   5        540.05        550.07        14.06 o                         
  -9  20   5         95.08         86.89        16.53 o                         
  -8  20   5          0.16         -7.61         7.61 o                         
  -7  20   5          0.86          2.42         5.90 o                         
  -6  20   5        116.17        119.48         8.72 o                         
  -5  20   5         53.39         49.90         6.69 o                         
  -4  20   5          3.29         -0.53         4.24 o                         
  -3  20   5        162.35        167.42         4.42 o                         
  -2  20   5         77.30         76.43         4.03 o                         
  -1  20   5        183.10        164.86         3.77 o                         
   0  20   5         98.72         90.16         4.27 o                         
   1  20   5        267.60        264.35         3.65 o                         
   2  20   5        438.80        436.53         5.64 o                         
   3  20   5        248.46        246.09         6.04 o                         
   4  20   5        129.71        126.93         4.95 o                         
   5  20   5       1404.33       1440.01        12.20 o                         
   6  20   5        722.64        738.64         9.42 o                         
   7  20   5        393.44        403.63         8.85 o                         
  -8  21   5        314.64        329.25        10.58 o                         
  -7  21   5          5.92          4.72         6.18 o                         
  -6  21   5       1055.62       1047.74        13.67 o                         
  -5  21   5         12.09         12.31         6.48 o                         
  -4  21   5       1715.58       1699.03        11.72 o                         
  -3  21   5          5.80         -1.30         4.07 o                         
  -2  21   5        649.48        619.71         7.84 o                         
  -1  21   5       2929.30       2848.60        12.09 o                         
   0  21   5         37.50         36.53         3.68 o                         
   1  21   5        404.93        394.25         4.37 o                         
   2  21   5        151.25        142.71         4.74 o                         
   3  21   5        108.05        112.23         4.37 o                         
   4  21   5        641.87        660.49         9.89 o                         
   5  21   5        279.69        276.70         6.90 o                         
   6  21   5        440.87        448.19        10.84 o                         
   7  21   5         14.31          7.20         5.90 o                         
  -8  22   5        569.86        603.20        14.80 o                         
  -7  22   5       1056.58       1054.40        15.01 o                         
  -6  22   5          1.73         -0.84         8.18 o                         
  -5  22   5       1229.94       1246.15        17.24 o                         
  -4  22   5        154.72        148.42         6.49 o                         
  -3  22   5       1109.47       1096.34        10.33 o                         
  -2  22   5       1182.67       1171.58         9.40 o                         
  -1  22   5         35.27         30.59         3.88 o                         
   0  22   5       2164.14       2094.15        10.65 o                         
   1  22   5        490.74        472.00         5.57 o                         
   2  22   5         13.44         12.78         3.71 o                         
   3  22   5        891.28        880.49        10.08 o                         
   4  22   5        307.39        305.57         7.94 o                         
   5  22   5        391.75        391.53         8.03 o                         
   6  22   5         76.58         86.50         7.22 o                         
   7  22   5        177.21        182.35         7.82 o                         
  -8  23   5        132.35        147.32         9.75 o                         
  -7  23   5         21.25         15.99         6.63 o                         
  -6  23   5        524.79        507.22        14.98 o                         
  -5  23   5         34.20         31.68         7.80 o                         
  -4  23   5         85.05         90.99         5.50 o                         
  -3  23   5        122.28        114.20         5.00 o                         
  -2  23   5        757.34        728.85         7.16 o                         
  -1  23   5         36.97         29.61         3.72 o                         
   0  23   5        804.34        783.00         7.98 o                         
   1  23   5        240.64        215.53         4.51 o                         
   2  23   5        641.92        639.12         7.21 o                         
   3  23   5       1641.56       1657.81        12.46 o                         
   4  23   5       1675.91       1717.09        14.41 o                         
   5  23   5         54.52         50.55         5.60 o                         
   6  23   5         31.26         24.76         6.59 o                         
   7  23   5        400.21        389.12         9.75 o                         
  -8  24   5        236.05        242.82        10.59 o                         
  -7  24   5         41.50         36.75         8.42 o                         
  -6  24   5        253.85        276.26        10.20 o                         
  -5  24   5        168.00        176.18         9.03 o                         
  -4  24   5          3.36         10.96         5.21 o                         
  -3  24   5       1051.69       1047.66        12.55 o                         
  -2  24   5          1.98          4.93         3.84 o                         
  -1  24   5         54.83         56.65         4.50 o                         
   0  24   5         33.40         28.91         4.48 o                         
   1  24   5       1736.81       1737.25        14.77 o                         
   2  24   5       1908.91       1896.46        10.55 o                         
   3  24   5          0.20         -4.85         4.85 o                         
   4  24   5         85.98         74.83         5.29 o                         
   5  24   5        221.45        220.42         8.19 o                         
   6  24   5         12.38         11.87         7.03 o                         
   7  24   5          1.81         -3.77         9.13 o                         
  -7  25   5        126.54        126.76         8.59 o                         
  -6  25   5         48.16         48.50         7.81 o                         
  -5  25   5         18.18         12.42         6.20 o                         
  -4  25   5         24.42         28.39         5.55 o                         
  -3  25   5        426.79        420.18         8.33 o                         
  -2  25   5          0.31         -3.28         4.91 o                         
  -1  25   5          2.30          4.25         3.94 o                         
   0  25   5         20.41         25.22         4.58 o                         
   1  25   5        293.05        285.09         8.45 o                         
   2  25   5        736.04        719.40         9.15 o                         
   3  25   5        297.17        302.43         7.42 o                         
   4  25   5          2.37          5.99         4.95 o                         
   5  25   5         38.65         45.12         6.29 o                         
   6  25   5        117.54        110.27        10.20 o                         
  -7  26   5        367.51        359.36        12.95 o                         
  -6  26   5         87.59         85.89         7.48 o                         
  -5  26   5        136.03        143.47         8.75 o                         
  -4  26   5          2.94          7.67         5.98 o                         
  -3  26   5          3.28          3.66         5.10 o                         
  -2  26   5        317.88        298.55        10.03 o                         
  -1  26   5        541.96        549.75         8.05 o                         
   0  26   5          0.68          2.53         4.63 o                         
   1  26   5        394.32        383.16         7.63 o                         
   2  26   5        511.95        507.98         8.10 o                         
   3  26   5        178.77        180.71         7.32 o                         
   4  26   5          8.40         10.12         6.85 o                         
   5  26   5        111.19        113.95         8.90 o                         
   6  26   5          0.15         -7.11         7.11 o                         
  -7  27   5        239.57        237.88        11.89 o                         
  -6  27   5        285.32        288.43        12.33 o                         
  -5  27   5          0.81         -2.97         8.76 o                         
  -4  27   5        636.92        635.95        13.33 o                         
  -3  27   5        311.34        296.19        12.65 o                         
  -2  27   5          1.27         -3.66         5.75 o                         
  -1  27   5        125.03        127.42         4.95 o                         
   0  27   5        559.02        556.55         8.85 o                         
   1  27   5        556.62        573.99         9.63 o                         
   2  27   5         12.34         13.08         4.90 o                         
   3  27   5         23.61         15.84         6.56 o                         
   4  27   5        434.45        457.19         9.13 o                         
   5  27   5          0.01         -2.36         6.06 o                         
   6  27   5         45.51         54.00         9.85 o                         
  -6  28   5         10.36         10.79         8.30 o                         
  -5  28   5        583.87        604.34        14.06 o                         
  -4  28   5         53.47         52.96         7.50 o                         
  -3  28   5        153.77        141.32         7.71 o                         
  -2  28   5          9.42         12.23         6.11 o                         
  -1  28   5        269.58        264.56         8.52 o                         
   0  28   5        613.42        603.77        12.61 o                         
   1  28   5         17.40         18.35         5.61 o                         
   2  28   5         14.47         14.98         5.13 o                         
   3  28   5        262.27        260.75         9.16 o                         
   4  28   5        215.90        223.41         7.87 o                         
   5  28   5        474.60        487.36        10.71 o                         
  -6  29   5         31.85         30.54         8.49 o                         
  -5  29   5          0.01         -2.82         8.84 o                         
  -4  29   5         37.24         37.17         6.76 o                         
  -3  29   5          9.95          5.41         7.81 o                         
  -2  29   5         40.24         38.52         8.69 o                         
  -1  29   5        677.56        658.15        15.39 o                         
   0  29   5         63.60         60.94         6.14 o                         
   1  29   5          0.01         -6.65         6.65 o                         
   2  29   5        324.09        336.77         9.16 o                         
   3  29   5       1446.29       1496.15        14.70 o                         
   4  29   5        340.72        351.84         7.49 o                         
   5  29   5          4.89         -1.28         6.62 o                         
  -5  30   5         24.40         21.54        14.02 o                         
  -4  30   5        250.69        237.92        14.01 o                         
  -3  30   5        333.89        342.97        13.94 o                         
  -2  30   5        939.49        931.51        27.94 o                         
  -1  30   5        371.83        409.44        12.67 o                         
   0  30   5        244.45        248.60        10.30 o                         
   1  30   5        308.18        298.31         9.50 o                         
   2  30   5         55.49         64.49         8.96 o                         
   3  30   5          3.14         -5.98         5.98 o                         
   4  30   5         13.99         17.07         5.60 o                         
  -5  31   5         37.11         34.82        12.43 o                         
  -4  31   5         41.72         30.92        12.05 o                         
  -3  31   5        186.25        190.54         9.32 o                         
  -2  31   5        755.45        735.02        17.68 o                         
  -1  31   5          9.89         15.33         7.69 o                         
   0  31   5        402.77        419.00        15.57 o                         
   1  31   5          2.77         -0.38         7.26 o                         
   2  31   5        115.45        108.97         7.86 o                         
   3  31   5         51.23         52.33         7.61 o                         
   4  31   5          3.44          3.20         5.93 o                         
  -4  32   5         28.76         26.66        11.06 o                         
  -3  32   5          4.05          9.73         8.02 o                         
  -2  32   5        172.52        174.16        12.77 o                         
  -1  32   5        102.01        105.80        10.19 o                         
   0  32   5        576.77        575.10        22.56 o                         
   1  32   5        895.41        952.29        16.08 o                         
   2  32   5        441.37        465.59        10.06 o                         
   3  32   5        410.19        433.02        11.32 o                         
  -4  33   5        312.41        312.30        14.63 o                         
  -3  33   5         25.64         27.88         9.09 o                         
  -2  33   5        222.61        191.57        12.75 o                         
  -1  33   5          0.11          0.41         8.97 o                         
   0  33   5        157.00        141.43        12.24 o                         
   1  33   5         37.38         42.69         7.43 o                         
   2  33   5          0.08         -1.30         5.93 o                         
   3  33   5         12.26          5.63        12.49 o                         
  -3  34   5          0.23         -8.27        11.28 o                         
  -2  34   5          9.14          1.56         8.12 o                         
  -1  34   5         35.90         23.46         8.24 o                         
   0  34   5          3.46          0.24        11.12 o                         
   1  34   5        214.95        209.90         8.65 o                         
   2  34   5        221.01        235.20        11.39 o                         
  -1  35   5         88.48         86.98         8.99 o                         
   0  35   5          3.24          3.56        10.92 o                         
 -10   0   6        433.77        444.66        11.68 o                         
  -8   0   6         51.36         49.68         7.86 o                         
  -6   0   6      11374.00      11076.42        47.67 o                         
  -4   0   6        273.56        267.38         4.96 o                         
  -2   0   6        139.04        176.37         4.09 o                         
   2   0   6       4110.43       4141.03        28.48 o                         
   4   0   6        273.43        263.73         4.48 o                         
   6   0   6        547.55        553.69         7.90 o                         
   8   0   6          0.82         -2.34         9.51 o                         
 -10   1   6         18.34         13.31         5.74 o                         
  -9   1   6        544.38        556.44         8.72 o                         
  -8   1   6        226.82        224.33         6.79 o                         
  -7   1   6         53.40         46.15         4.79 o                         
  -6   1   6       2795.01       2759.87        11.07 o                         
  -5   1   6       2391.89       2405.38         8.36 o                         
  -4   1   6       3670.11       3736.48        11.27 o                         
  -3   1   6         68.92         92.62         3.84 o                         
  -2   1   6        245.06        263.82         3.41 o                         
  -1   1   6        604.17        649.35        13.70 o                         
   0   1   6        608.60        650.34         7.01 o                         
   2   1   6       6424.96       6563.34        23.17 o                         
   3   1   6        767.89        755.58         6.53 o                         
   4   1   6        195.96        200.54         3.04 o                         
   5   1   6       2249.98       2214.50        11.30 o                         
   6   1   6        323.06        312.20         5.32 o                         
   7   1   6        189.14        182.52         6.87 o                         
   8   1   6        931.11        919.57        13.34 o                         
   9   1   6         55.16         53.92         6.17 o                         
 -10   2   6        257.64        256.63         7.78 o                         
  -9   2   6        100.87        102.04         6.25 o                         
  -8   2   6        173.70        175.42         5.91 o                         
  -7   2   6        538.47        530.87         6.31 o                         
  -6   2   6         18.71         19.66         3.15 o                         
  -5   2   6        530.84        518.71         4.26 o                         
  -4   2   6       3447.97       3551.68        16.14 o                         
  -3   2   6       4768.13       4884.73        58.60 o                         
  -2   2   6        478.92        414.22         4.95 o                         
  -1   2   6        155.20        165.53         3.98 o                         
   0   2   6       4999.96       5222.88        99.60 o                         
   1   2   6          0.78         -0.92         2.39 o                         
   2   2   6         85.71         90.99         4.21 o                         
   3   2   6          0.11         -1.48         2.34 o                         
   4   2   6       3806.28       3825.09        10.16 o                         
   5   2   6       2326.52       2287.22        13.03 o                         
   6   2   6        497.75        488.50         6.43 o                         
   7   2   6        162.66        164.20         5.38 o                         
   8   2   6        748.97        732.13        10.16 o                         
   9   2   6         56.94         54.38         7.17 o                         
 -10   3   6        229.67        235.59         7.47 o                         
  -9   3   6         20.82         25.97         6.16 o                         
  -8   3   6        132.39        139.05         5.57 o                         
  -7   3   6          1.52          1.99         3.53 o                         
  -6   3   6        662.96        647.27         6.27 o                         
  -5   3   6        124.96        118.88         2.44 o                         
  -4   3   6        114.53        124.60         2.84 o                         
  -3   3   6       5597.54       5665.64        36.28 o                         
  -2   3   6        373.51        377.73         5.97 o                         
  -1   3   6         14.76          7.50         5.02 o                         
   0   3   6       2005.77       1985.90         9.41 o                         
   1   3   6       2335.68       2308.88        19.86 o                         
   2   3   6       3721.69       3701.12        16.69 o                         
   3   3   6       2030.64       2020.45         9.44 o                         
   4   3   6       1377.96       1362.64         6.70 o                         
   5   3   6         35.94         37.25         3.06 o                         
   6   3   6         49.18         43.90         3.85 o                         
   7   3   6         11.13         12.38         4.23 o                         
   8   3   6        283.03        280.97         7.14 o                         
   9   3   6        150.75        153.85         8.17 o                         
 -10   4   6         80.52         85.23         7.19 o                         
  -9   4   6       1484.72       1490.37        12.28 o                         
  -8   4   6         72.11         72.43         4.75 o                         
  -7   4   6       2004.12       1988.93        10.45 o                         
  -6   4   6        650.81        629.16         6.77 o                         
  -5   4   6        111.44        112.66         2.75 o                         
  -4   4   6       3097.47       3126.29        13.40 o                         
  -3   4   6       5600.70       5711.22        36.76 o                         
  -2   4   6      10152.98      10326.52        72.84 o                         
  -1   4   6         37.20         37.54         3.51 o                         
   0   4   6        509.45        601.33         5.54 o                         
   1   4   6       1806.33       1805.52        10.75 o                         
   2   4   6       1177.57       1235.11         8.69 o                         
   3   4   6       1538.79       1569.23         7.13 o                         
   4   4   6        597.49        581.49         4.33 o                         
   5   4   6       2836.90       2804.91        18.31 o                         
   6   4   6        119.83        118.15         4.32 o                         
   7   4   6          2.33          6.77         4.11 o                         
   8   4   6         44.84         44.18         5.87 o                         
   9   4   6         12.16          7.92         6.95 o                         
 -10   5   6        400.01        420.32        10.16 o                         
  -9   5   6         40.69         38.84         5.83 o                         
  -8   5   6        682.35        676.43        10.51 o                         
  -7   5   6        574.05        579.34         8.26 o                         
  -6   5   6       2854.25       2827.31        16.62 o                         
  -5   5   6       1472.19       1465.92         6.99 o                         
  -4   5   6       3802.19       3823.48        24.59 o                         
  -3   5   6       5164.25       5143.24        42.59 o                         
  -2   5   6        194.42        241.53         5.75 o                         
  -1   5   6        849.35        816.47         7.86 o                         
   0   5   6        184.85        197.91         4.32 o                         
   1   5   6       1092.32       1113.49        13.81 o                         
   2   5   6       2081.05       2144.24        32.76 o                         
   3   5   6         65.19         69.96         2.90 o                         
   4   5   6        178.03        172.83         3.08 o                         
   5   5   6        412.71        417.38         4.97 o                         
   6   5   6        248.79        248.34         4.48 o                         
   7   5   6        481.94        479.31         6.38 o                         
   8   5   6       1429.24       1422.66        17.36 o                         
   9   5   6          4.53          3.62         8.00 o                         
 -10   6   6        145.26        146.26         9.02 o                         
  -9   6   6         68.82         69.00         9.01 o                         
  -8   6   6         70.39         71.61         5.50 o                         
  -7   6   6        377.34        390.04         7.86 o                         
  -6   6   6       1312.25       1277.72         8.98 o                         
  -5   6   6       1466.58       1496.10         7.57 o                         
  -4   6   6        140.53        154.88         3.36 o                         
  -3   6   6       5099.42       5229.61        21.90 o                         
  -2   6   6       3294.97       3407.38        43.67 o                         
  -1   6   6       3388.87       3338.65        16.92 o                         
   0   6   6       1112.52       1223.53        10.39 o                         
   1   6   6        702.92        696.37         6.12 o                         
   2   6   6       7313.22       7607.71        28.62 o                         
   3   6   6        140.70        142.31         3.21 o                         
   4   6   6        450.83        443.76         4.90 o                         
   5   6   6       5226.16       5232.54        17.69 o                         
   6   6   6        659.60        665.12         6.68 o                         
   7   6   6       1181.79       1172.17        10.83 o                         
   8   6   6          2.60          4.64         7.48 o                         
   9   6   6         44.16         45.01         9.37 o                         
 -10   7   6         35.26         29.23         8.90 o                         
  -9   7   6        541.15        535.16        12.83 o                         
  -8   7   6         15.22         18.23         5.46 o                         
  -7   7   6         78.67         87.52         5.20 o                         
  -6   7   6        140.91        144.33         3.73 o                         
  -5   7   6        288.98        290.23         3.50 o                         
  -4   7   6        344.45        357.71         3.26 o                         
  -3   7   6         49.51         44.29         3.94 o                         
  -2   7   6        121.28        112.10         2.44 o                         
  -1   7   6       8195.41       8292.14        90.72 o                         
   0   7   6       1517.12       1546.47        10.83 o                         
   1   7   6        367.38        330.37         5.05 o                         
   2   7   6       2004.30       2012.87         7.28 o                         
   3   7   6       1474.48       1472.13         7.10 o                         
   4   7   6       2072.04       2073.70        13.12 o                         
   5   7   6       4019.57       4026.73        12.52 o                         
   6   7   6        306.11        304.69         5.84 o                         
   7   7   6         62.16         57.08         5.73 o                         
   8   7   6       1406.04       1427.24        16.19 o                         
   9   7   6         94.59         98.88         9.73 o                         
 -10   8   6         31.50         31.83         8.09 o                         
  -9   8   6       1355.36       1382.48        14.02 o                         
  -8   8   6         10.78          5.25         4.47 o                         
  -7   8   6       2935.12       2942.22        12.15 o                         
  -6   8   6       3945.72       3979.26        23.44 o                         
  -5   8   6        219.22        213.83         3.00 o                         
  -4   8   6       1422.18       1495.77         5.86 o                         
  -3   8   6         66.62         63.00         4.47 o                         
  -2   8   6        342.54        323.23         7.56 o                         
  -1   8   6        722.11        724.71         7.71 o                         
   0   8   6        136.47        146.96         3.59 o                         
   1   8   6        788.85        861.58        10.39 o                         
   2   8   6        191.16        193.92         2.97 o                         
   3   8   6          4.73          6.17         2.34 o                         
   4   8   6         98.88         96.20         3.08 o                         
   5   8   6         32.98         32.16         2.80 o                         
   6   8   6        453.91        456.52         5.63 o                         
   7   8   6        132.83        128.49         5.31 o                         
   8   8   6         78.59         74.24         5.47 o                         
   9   8   6        110.17        104.16        10.16 o                         
 -10   9   6        634.47        658.96        11.70 o                         
  -9   9   6         41.38         44.89         5.43 o                         
  -8   9   6        620.28        622.66         7.26 o                         
  -7   9   6       1801.73       1800.39         9.86 o                         
  -6   9   6          0.14          2.08         2.65 o                         
  -5   9   6       2282.44       2277.61         8.31 o                         
  -4   9   6         57.63         58.61         2.50 o                         
  -3   9   6       1015.92        937.26         6.43 o                         
  -2   9   6        516.26        553.74         9.30 o                         
  -1   9   6       4319.67       4191.83        31.81 o                         
   0   9   6        516.38        557.30         7.28 o                         
   1   9   6          2.41          5.27         1.77 o                         
   2   9   6        324.82        333.43         4.10 o                         
   3   9   6        155.72        158.77         3.40 o                         
   4   9   6         45.98         45.71         2.68 o                         
   5   9   6         60.77         65.43         3.41 o                         
   6   9   6          0.29         -3.43         3.43 o                         
   7   9   6        810.10        814.09         9.93 o                         
   8   9   6        103.50        116.03         6.24 o                         
   9   9   6        119.76        109.56        10.41 o                         
 -10  10   6         42.38         42.18         6.20 o                         
  -9  10   6        171.00        172.17         5.78 o                         
  -8  10   6          0.04          3.77         4.68 o                         
  -7  10   6       2005.16       1959.58        10.21 o                         
  -6  10   6        135.65        134.57         4.51 o                         
  -5  10   6        224.49        220.81         3.66 o                         
  -4  10   6        902.65        925.59         5.23 o                         
  -3  10   6        526.18        514.66         4.42 o                         
  -2  10   6       3220.04       3323.76        19.75 o                         
  -1  10   6         51.42         32.48         5.19 o                         
   0  10   6         41.90         48.74         4.39 o                         
   1  10   6         79.92         75.32         2.85 o                         
   2  10   6        620.05        626.77         4.39 o                         
   3  10   6       1358.72       1383.56         6.96 o                         
   4  10   6       1063.13       1054.27         6.62 o                         
   5  10   6        503.35        494.15         5.80 o                         
   6  10   6       1315.09       1305.80         8.54 o                         
   7  10   6        265.87        255.42         6.07 o                         
   8  10   6        978.14        994.01        12.53 o                         
   9  10   6         16.38          3.64         9.36 o                         
 -10  11   6         20.78         19.50         6.09 o                         
  -9  11   6        392.79        414.74         7.55 o                         
  -8  11   6         36.87         39.34         4.59 o                         
  -7  11   6          7.61          8.94         4.02 o                         
  -6  11   6         35.55         34.33         3.97 o                         
  -5  11   6         97.21         96.57         2.93 o                         
  -4  11   6         39.79         40.95         2.37 o                         
  -3  11   6        913.14        943.67         6.18 o                         
  -2  11   6        261.37        271.55         5.49 o                         
  -1  11   6       2433.00       2404.48        12.25 o                         
   0  11   6       2027.07       2075.15         8.05 o                         
   1  11   6         10.38          6.87         2.17 o                         
   2  11   6        867.71        838.85         4.35 o                         
   3  11   6        107.05        112.24         2.80 o                         
   4  11   6        595.77        578.58         5.72 o                         
   5  11   6       1743.15       1735.14        11.98 o                         
   6  11   6       1720.91       1697.63        10.34 o                         
   7  11   6        315.94        312.90         8.14 o                         
   8  11   6         86.59         80.27         8.25 o                         
 -10  12   6         84.02         85.94         6.46 o                         
  -9  12   6          8.86          8.46         5.25 o                         
  -8  12   6         59.90         54.25         5.13 o                         
  -7  12   6         89.00         89.88         4.50 o                         
  -6  12   6        783.93        760.55         6.99 o                         
  -5  12   6       1089.57       1078.42         6.38 o                         
  -4  12   6          9.36          8.89         2.01 o                         
  -3  12   6       3502.82       3442.69        15.09 o                         
  -2  12   6         21.86         18.46         2.11 o                         
  -1  12   6        183.82        179.24         4.38 o                         
   0  12   6       1541.31       1521.38         7.44 o                         
   1  12   6       2633.10       2628.85        12.94 o                         
   2  12   6        257.21        281.32         2.91 o                         
   3  12   6       1255.37       1245.58         5.92 o                         
   4  12   6        146.91        142.18         3.68 o                         
   5  12   6       2051.49       2040.04        11.59 o                         
   6  12   6         43.98         48.49         4.46 o                         
   7  12   6        193.33        181.55         6.66 o                         
   8  12   6         59.52         65.16         8.47 o                         
 -10  13   6        195.20        206.52         8.69 o                         
  -9  13   6         44.81         47.46         6.82 o                         
  -8  13   6        348.31        344.26         7.40 o                         
  -7  13   6         66.19         62.46         5.16 o                         
  -6  13   6       3044.40       3003.13        13.19 o                         
  -5  13   6        104.16        107.10         3.03 o                         
  -4  13   6       5044.12       5005.09        32.67 o                         
  -3  13   6        517.69        509.26         3.97 o                         
  -2  13   6       2052.70       2090.32         7.31 o                         
  -1  13   6        774.71        811.34         6.42 o                         
   0  13   6        178.91        189.43         4.58 o                         
   1  13   6        311.97        313.77         3.73 o                         
   2  13   6        652.85        651.14         4.28 o                         
   3  13   6        124.37        128.71         3.15 o                         
   4  13   6        811.10        800.92         6.29 o                         
   5  13   6         18.66         20.68         3.31 o                         
   6  13   6          8.49          6.87         4.10 o                         
   7  13   6        251.72        253.83         8.97 o                         
   8  13   6        345.20        343.54         9.37 o                         
  -9  14   6        227.42        230.37         7.73 o                         
  -8  14   6         14.35         11.81         4.82 o                         
  -7  14   6        792.62        786.66         8.55 o                         
  -6  14   6        161.59        159.96         4.95 o                         
  -5  14   6         57.76         56.70         3.39 o                         
  -4  14   6        292.20        282.86         4.58 o                         
  -3  14   6       5669.33       5672.06        27.35 o                         
  -2  14   6         42.03         30.47         2.78 o                         
  -1  14   6        430.69        427.91         4.87 o                         
   0  14   6       2275.43       2248.31         8.84 o                         
   1  14   6        266.97        248.48         3.58 o                         
   2  14   6          0.84          2.25         2.56 o                         
   3  14   6        600.28        599.51         5.76 o                         
   4  14   6        774.87        788.36         6.73 o                         
   5  14   6        377.81        389.85         6.22 o                         
   6  14   6         68.84         76.48         5.80 o                         
   7  14   6         71.53         65.80         7.65 o                         
   8  14   6        311.59        311.19        10.61 o                         
  -9  15   6          0.61          4.30         5.70 o                         
  -8  15   6         23.56         22.83         4.43 o                         
  -7  15   6         91.65         93.99         5.82 o                         
  -6  15   6        233.53        222.90         6.00 o                         
  -5  15   6          0.11          4.62         3.16 o                         
  -4  15   6        683.43        662.73         6.08 o                         
  -3  15   6       1767.39       1770.54        11.23 o                         
  -2  15   6        496.66        469.28         4.43 o                         
  -1  15   6        935.11        920.07         5.47 o                         
   0  15   6       4221.51       4191.37        14.11 o                         
   1  15   6         25.14         20.65         2.37 o                         
   2  15   6       4431.83       4344.42        17.67 o                         
   3  15   6          1.93          1.07         2.85 o                         
   4  15   6       1778.32       1765.33         9.74 o                         
   5  15   6        392.14        393.35         6.20 o                         
   6  15   6        106.22         99.51         5.30 o                         
   7  15   6        503.74        495.37        11.05 o                         
   8  15   6        356.95        344.91        12.19 o                         
  -9  16   6         81.45         83.80         7.35 o                         
  -8  16   6        136.19        142.88         5.82 o                         
  -7  16   6        453.75        468.51         8.38 o                         
  -6  16   6        705.59        705.55         8.08 o                         
  -5  16   6         35.06         37.77         4.20 o                         
  -4  16   6       2539.05       2565.31        13.77 o                         
  -3  16   6        450.62        428.83         4.69 o                         
  -2  16   6         13.17         12.96         2.23 o                         
  -1  16   6        298.05        288.78         3.64 o                         
   0  16   6        157.10        143.92         3.19 o                         
   1  16   6       2139.87       2068.08         8.11 o                         
   2  16   6        105.69        106.93         3.67 o                         
   3  16   6        989.03        968.22         7.17 o                         
   4  16   6        582.25        567.28         6.90 o                         
   5  16   6        179.51        181.68         6.21 o                         
   6  16   6       1207.44       1201.46        12.45 o                         
   7  16   6          3.98         -0.48         5.98 o                         
   8  16   6        827.64        812.77        19.59 o                         
  -9  17   6        263.66        266.57        15.87 o                         
  -8  17   6        185.64        188.92         7.84 o                         
  -7  17   6       1320.21       1331.35        11.20 o                         
  -6  17   6        342.23        342.11         6.51 o                         
  -5  17   6        111.32        108.02         4.52 o                         
  -4  17   6       2529.24       2458.36        13.86 o                         
  -3  17   6        633.42        604.32         5.00 o                         
  -2  17   6        142.67        136.20         3.61 o                         
  -1  17   6        602.15        602.80         4.73 o                         
   0  17   6        248.07        231.05         3.34 o                         
   1  17   6        423.95        403.78         3.99 o                         
   2  17   6        691.44        678.43         6.26 o                         
   3  17   6        291.55        283.73         4.95 o                         
   4  17   6        199.16        202.80         5.90 o                         
   5  17   6        412.87        412.31         7.72 o                         
   6  17   6        275.58        269.65         6.71 o                         
   7  17   6        323.78        324.33        11.07 o                         
   8  17   6        300.72        294.26         9.39 o                         
  -9  18   6          6.34         -0.17        10.07 o                         
  -8  18   6         19.75         17.04         8.27 o                         
  -7  18   6         39.26         40.44         5.16 o                         
  -6  18   6       2344.45       2314.55        15.33 o                         
  -5  18   6       2143.46       2132.89        12.24 o                         
  -4  18   6          7.95          2.28         3.49 o                         
  -3  18   6        945.53        930.46         8.14 o                         
  -2  18   6        519.28        506.43         4.91 o                         
  -1  18   6         32.57         27.71         2.86 o                         
   0  18   6        980.84        976.97         6.30 o                         
   1  18   6          5.91         10.18         2.34 o                         
   2  18   6       1307.36       1331.69         8.28 o                         
   3  18   6         16.61         18.86         3.30 o                         
   4  18   6        516.33        519.26         7.15 o                         
   5  18   6        346.46        370.27         7.60 o                         
   6  18   6          4.87         10.01         4.94 o                         
   7  18   6        538.54        539.12        10.36 o                         
   8  18   6        178.38        197.45        13.49 o                         
  -9  19   6        433.70        446.51        13.90 o                         
  -8  19   6         54.85         58.79         7.63 o                         
  -7  19   6          0.08         -2.19         5.85 o                         
  -6  19   6         89.72         88.88         7.25 o                         
  -5  19   6         82.91         79.59         4.81 o                         
  -4  19   6         24.72         33.08         4.31 o                         
  -3  19   6        239.85        235.77         5.60 o                         
  -2  19   6        478.13        451.35         4.91 o                         
  -1  19   6       1064.96       1032.02         5.92 o                         
   0  19   6         35.36         32.21         2.87 o                         
   1  19   6        213.13        195.27         3.41 o                         
   2  19   6        693.92        670.20         6.83 o                         
   3  19   6       1435.35       1434.97        10.77 o                         
   4  19   6        304.97        317.17         6.44 o                         
   5  19   6        590.22        587.22         8.84 o                         
   6  19   6        512.99        510.13         7.79 o                         
   7  19   6         46.06         36.01         7.37 o                         
  -9  20   6        152.73        160.87        15.93 o                         
  -8  20   6        156.40        154.77        10.98 o                         
  -7  20   6         75.75         74.73         6.98 o                         
  -6  20   6         74.52         69.62        10.20 o                         
  -5  20   6        130.63        127.69         8.25 o                         
  -4  20   6        495.34        484.96         7.53 o                         
  -3  20   6       2376.15       2364.03        12.95 o                         
  -2  20   6         12.88         15.92         3.59 o                         
  -1  20   6         17.47         10.91         2.83 o                         
   0  20   6         35.12         42.33         3.16 o                         
   1  20   6         42.01         37.38         3.27 o                         
   2  20   6        925.68        909.92         7.08 o                         
   3  20   6       1055.97       1009.02        10.55 o                         
   4  20   6          9.82         12.46         4.29 o                         
   5  20   6       1191.90       1190.57        10.07 o                         
   6  20   6        984.35        999.11        10.43 o                         
   7  20   6         99.52         93.57         6.56 o                         
  -8  21   6       1056.45       1063.75        17.71 o                         
  -7  21   6         52.88         61.60         9.29 o                         
  -6  21   6          0.49         -3.90         7.74 o                         
  -5  21   6        170.59        163.97        10.08 o                         
  -4  21   6        343.12        331.39         8.36 o                         
  -3  21   6        948.87        958.67         8.65 o                         
  -2  21   6         77.53         74.66         4.70 o                         
  -1  21   6        990.10        977.49         6.91 o                         
   0  21   6        170.76        169.83         3.88 o                         
   1  21   6       2195.45       2162.65        11.10 o                         
   2  21   6        428.21        420.04         5.34 o                         
   3  21   6          0.76          2.23         3.82 o                         
   4  21   6        351.77        354.50         6.57 o                         
   5  21   6         13.48         19.90         5.03 o                         
   6  21   6        124.90        117.65         5.99 o                         
   7  21   6         92.46         95.88         6.47 o                         
  -8  22   6        200.90        202.87         9.97 o                         
  -7  22   6        582.65        587.24        13.77 o                         
  -6  22   6        114.92        116.18         7.45 o                         
  -5  22   6        230.46        244.45         9.42 o                         
  -4  22   6          3.51         -0.55         5.11 o                         
  -3  22   6        268.63        261.11         5.92 o                         
  -2  22   6        114.55        114.62         5.20 o                         
  -1  22   6          3.09         -2.94         3.25 o                         
   0  22   6        581.61        579.64         6.51 o                         
   1  22   6         84.40         74.02         4.40 o                         
   2  22   6        120.13        115.61         4.72 o                         
   3  22   6        280.19        281.65         5.57 o                         
   4  22   6          0.53          3.09         5.23 o                         
   5  22   6        164.05        160.48         6.89 o                         
   6  22   6        279.73        287.23         7.62 o                         
   7  22   6         36.34         34.04         5.73 o                         
  -8  23   6         78.70         84.45         8.07 o                         
  -7  23   6        136.74        139.51        10.49 o                         
  -6  23   6       1443.07       1480.49        17.15 o                         
  -5  23   6          7.93         11.11         6.64 o                         
  -4  23   6         29.55         39.47         5.53 o                         
  -3  23   6        922.23        916.93        11.32 o                         
  -2  23   6         31.02         29.04         4.10 o                         
  -1  23   6        105.38        106.98         3.82 o                         
   0  23   6         34.75         36.26         3.80 o                         
   1  23   6          0.09          0.75         3.21 o                         
   2  23   6        586.08        586.63         7.66 o                         
   3  23   6        255.71        247.88         5.90 o                         
   4  23   6          0.91         -2.64         5.21 o                         
   5  23   6         21.19         19.19         6.00 o                         
   6  23   6        573.25        593.82         9.15 o                         
   7  23   6         77.47         76.78        11.67 o                         
  -8  24   6         38.17         45.44        10.47 o                         
  -7  24   6        189.22        202.90         9.74 o                         
  -6  24   6         68.81         67.79         9.25 o                         
  -5  24   6         16.86         18.38        10.65 o                         
  -4  24   6        596.47        588.10         8.88 o                         
  -3  24   6        514.93        497.20         9.59 o                         
  -2  24   6        116.78        117.14         5.17 o                         
  -1  24   6        636.99        640.47         8.09 o                         
   0  24   6          7.49         10.24         4.02 o                         
   1  24   6        415.18        415.21         6.38 o                         
   2  24   6         72.91         68.96         4.79 o                         
   3  24   6        223.42        221.45         5.56 o                         
   4  24   6       1328.53       1359.31        17.60 o                         
   5  24   6        728.02        746.26        12.54 o                         
   6  24   6         31.81         31.40         6.20 o                         
  -7  25   6          5.38         -3.23         7.30 o                         
  -6  25   6        181.30        173.67        14.06 o                         
  -5  25   6        133.59        131.00        10.21 o                         
  -4  25   6       1373.86       1366.60        12.17 o                         
  -3  25   6        397.11        395.60        13.75 o                         
  -2  25   6        274.30        276.24         7.19 o                         
  -1  25   6       1643.22       1631.04        11.67 o                         
   0  25   6        289.21        285.29         6.60 o                         
   1  25   6        519.13        507.94         8.88 o                         
   2  25   6          5.79          3.69         4.38 o                         
   3  25   6         10.19          7.99         5.69 o                         
   4  25   6        470.69        468.35         8.10 o                         
   5  25   6        545.47        557.89         9.82 o                         
   6  25   6         93.77        101.66         7.83 o                         
  -7  26   6        111.95        106.47        10.41 o                         
  -6  26   6       1013.27       1024.23        15.18 o                         
  -5  26   6        741.86        794.75        15.56 o                         
  -4  26   6        254.04        243.31         7.83 o                         
  -3  26   6        291.15        285.76         8.80 o                         
  -2  26   6        228.31        228.60         6.49 o                         
  -1  26   6          1.53         -5.01         5.01 o                         
   0  26   6        482.13        505.49         8.61 o                         
   1  26   6        233.77        233.67         7.56 o                         
   2  26   6         87.24         81.53         5.29 o                         
   3  26   6          0.17          1.05         5.36 o                         
   4  26   6         88.12         81.90         5.87 o                         
   5  26   6          0.90          1.86         5.82 o                         
   6  26   6        349.69        348.04        10.67 o                         
  -7  27   6         35.08         32.09        13.00 o                         
  -6  27   6         92.39         92.63        10.57 o                         
  -5  27   6        399.18        406.06        11.29 o                         
  -4  27   6        186.60        194.09         6.67 o                         
  -3  27   6        362.90        380.90         9.78 o                         
  -2  27   6         93.13         94.52         6.79 o                         
  -1  27   6         99.79        102.75         9.89 o                         
   0  27   6       1250.30       1238.46        13.79 o                         
   1  27   6         18.26          4.17         6.07 o                         
   2  27   6        508.93        498.22         8.94 o                         
   3  27   6        213.72        207.49         8.00 o                         
   4  27   6        321.24        312.25         8.50 o                         
   5  27   6          0.00         -2.30         6.64 o                         
  -6  28   6         39.19         41.12         9.99 o                         
  -5  28   6        210.11        202.33        11.17 o                         
  -4  28   6         67.35         68.84         5.88 o                         
  -3  28   6         30.82         39.73         8.51 o                         
  -2  28   6        452.89        466.51        12.34 o                         
  -1  28   6        169.81        174.69         8.85 o                         
   0  28   6        111.00        117.91         7.18 o                         
   1  28   6       1002.88       1061.71        11.23 o                         
   2  28   6         20.62         12.39         5.58 o                         
   3  28   6       2032.19       2096.90        15.43 o                         
   4  28   6        666.31        664.90        12.82 o                         
   5  28   6         57.48         56.62         6.97 o                         
  -6  29   6         57.39         58.72        10.32 o                         
  -5  29   6        127.07        114.66        13.29 o                         
  -4  29   6          5.46         11.32         6.55 o                         
  -3  29   6         58.54         54.92         8.85 o                         
  -2  29   6       1468.97       1471.81        18.47 o                         
  -1  29   6          2.09          3.45         4.79 o                         
   0  29   6          3.88          4.05         5.61 o                         
   1  29   6          0.61          5.53         6.62 o                         
   2  29   6        191.84        195.84         8.00 o                         
   3  29   6        149.81        132.87         7.71 o                         
   4  29   6         17.40         11.82         6.53 o                         
  -5  30   6        958.83        967.72        20.25 o                         
  -4  30   6        319.87        326.03        12.06 o                         
  -3  30   6          2.10         -0.66         6.60 o                         
  -2  30   6        154.75        127.68        11.74 o                         
  -1  30   6         28.66         24.70         8.37 o                         
   0  30   6        228.12        225.34         7.74 o                         
   1  30   6        191.77        193.24         7.36 o                         
   2  30   6        184.65        189.23         8.41 o                         
   3  30   6          0.09         -0.54         6.66 o                         
   4  30   6        200.07        199.11         8.67 o                         
  -5  31   6        192.47        208.35        21.61 o                         
  -4  31   6         21.36         16.91        14.68 o                         
  -3  31   6         55.21         52.88         9.98 o                         
  -2  31   6          1.91          2.62        10.25 o                         
  -1  31   6         37.74         27.96         8.60 o                         
   0  31   6         74.34         79.83         6.30 o                         
   1  31   6         88.81         92.19         7.42 o                         
   2  31   6         94.58        105.72         8.14 o                         
   3  31   6         67.10         67.78        12.00 o                         
   4  31   6          0.05          2.48        11.02 o                         
  -4  32   6          2.71         12.08        15.38 o                         
  -3  32   6        224.08        227.85        11.47 o                         
  -2  32   6        120.15        126.33        10.07 o                         
  -1  32   6         22.91         18.79         9.40 o                         
   0  32   6         86.69         91.06        10.34 o                         
   1  32   6        235.38        216.40        11.22 o                         
   2  32   6         87.63         92.16         9.43 o                         
   3  32   6         44.79         41.27        11.92 o                         
  -3  33   6         24.60         38.77         8.28 o                         
  -2  33   6         10.85         20.38         9.18 o                         
  -1  33   6        247.87        264.50        10.24 o                         
   0  33   6        215.04        231.71        11.98 o                         
   1  33   6         54.55         53.78         8.05 o                         
   2  33   6        289.85        282.32         9.20 o                         
  -3  34   6         17.47         24.03        16.02 o                         
  -2  34   6        181.05        180.01         8.39 o                         
  -1  34   6         37.82         33.43        11.63 o                         
   0  34   6         99.38        111.94         9.40 o                         
   1  34   6        572.21        594.58        18.11 o                         
  -9   0   7        162.30        138.92        12.05 o                         
  -7   0   7       4378.03       4310.24        26.58 o                         
  -5   0   7          0.27          0.84         3.59 o                         
  -3   0   7        288.16        243.72         4.97 o                         
  -1   0   7       2159.05       2376.05        17.35 o                         
   3   0   7         92.11         94.20         3.15 o                         
   5   0   7       2189.70       2170.30        12.43 o                         
   7   0   7        523.26        503.88        11.96 o                         
   9   0   7         50.28         50.37         9.32 o                         
 -10   1   7         54.22         36.54         8.58 o                         
  -9   1   7        371.04        384.04         8.60 o                         
  -8   1   7         24.61         25.84         5.19 o                         
  -7   1   7        102.18         99.09         4.94 o                         
  -6   1   7         24.01         29.39         3.38 o                         
  -5   1   7        339.70        326.37         4.07 o                         
  -4   1   7       2061.57       2103.12         9.11 o                         
  -3   1   7        160.51        142.04         3.52 o                         
  -2   1   7       1494.67       1613.98        15.76 o                         
  -1   1   7       4546.78       4536.24        25.14 o                         
   1   1   7       2731.88       2693.54        19.96 o                         
   2   1   7       1356.54       1365.64        12.20 o                         
   3   1   7        149.96        157.44         2.52 o                         
   4   1   7       1356.27       1349.61         6.39 o                         
   5   1   7        953.42        950.34         7.57 o                         
   6   1   7        174.93        170.20         5.51 o                         
   7   1   7       1416.08       1402.06        13.25 o                         
   8   1   7         24.86         25.48         5.98 o                         
   9   1   7          0.10          3.13         6.64 o                         
 -10   2   7          5.75          9.42         6.04 o                         
  -9   2   7         13.54         18.67         5.27 o                         
  -8   2   7        136.04        130.47         4.98 o                         
  -7   2   7        386.70        382.16         6.27 o                         
  -6   2   7         23.90         27.14         3.31 o                         
  -5   2   7        443.18        427.59         4.10 o                         
  -4   2   7        350.12        355.90         4.67 o                         
  -3   2   7       1101.73       1141.37         7.59 o                         
  -2   2   7       2193.13       2325.18        12.02 o                         
  -1   2   7      11481.99      11595.22        76.08 o                         
   0   2   7      12470.42      12442.94        37.66 o                         
   1   2   7       2547.30       2410.71        26.73 o                         
   2   2   7         37.64         39.25         4.03 o                         
   3   2   7        386.63        391.74         3.76 o                         
   4   2   7        571.41        576.07         4.60 o                         
   5   2   7         17.44         20.65         3.60 o                         
   6   2   7        108.60         96.88         4.75 o                         
   7   2   7        326.03        314.93         7.54 o                         
   8   2   7        418.20        414.64         9.64 o                         
   9   2   7         90.72         89.81         8.42 o                         
 -10   3   7         55.32         58.43         7.00 o                         
  -9   3   7          5.45          2.92         5.76 o                         
  -8   3   7          5.28          9.50         4.26 o                         
  -7   3   7         19.00         16.76         3.67 o                         
  -6   3   7         16.27         17.63         3.27 o                         
  -5   3   7         25.50         21.25         2.27 o                         
  -4   3   7       3753.57       3795.51        19.14 o                         
  -3   3   7       1931.35       1953.75        11.07 o                         
  -2   3   7       1189.61       1263.89        19.83 o                         
  -1   3   7        669.59        723.21         6.25 o                         
   0   3   7        743.75        767.24         7.85 o                         
   1   3   7        263.24        243.13         4.56 o                         
   2   3   7        351.91        369.82         5.26 o                         
   3   3   7       3398.43       3438.69        13.40 o                         
   4   3   7        653.72        651.02         5.05 o                         
   5   3   7       2935.24       2869.21        11.35 o                         
   6   3   7         10.08          7.68         3.69 o                         
   7   3   7        459.86        469.29         8.08 o                         
   8   3   7        149.50        145.93         6.94 o                         
   9   3   7         47.97         48.66         9.66 o                         
 -10   4   7        510.18        516.50        11.87 o                         
  -9   4   7        466.39        467.23        11.01 o                         
  -8   4   7         30.66         35.40         4.63 o                         
  -7   4   7        346.66        345.43         6.62 o                         
  -6   4   7       3767.50       3774.79        12.78 o                         
  -5   4   7        907.59        916.92         6.17 o                         
  -4   4   7       2104.42       2130.09         7.86 o                         
  -3   4   7        147.24        126.15         3.61 o                         
  -2   4   7       1484.17       1491.18        18.11 o                         
  -1   4   7         79.65         54.96         4.14 o                         
   0   4   7        456.56        498.84         5.71 o                         
   1   4   7        100.09         82.60         3.51 o                         
   2   4   7        843.09        839.13         6.45 o                         
   3   4   7         14.82         17.17         2.27 o                         
   4   4   7        387.31        391.91         4.59 o                         
   5   4   7         41.06         45.82         3.47 o                         
   6   4   7        467.47        430.75         7.00 o                         
   7   4   7          2.96          4.43         4.42 o                         
   8   4   7         95.33         87.53         8.22 o                         
   9   4   7         14.51         19.37         9.41 o                         
 -10   5   7        129.20        142.33         8.52 o                         
  -9   5   7        432.41        428.66         9.65 o                         
  -8   5   7         62.31         61.65         5.72 o                         
  -7   5   7          3.39          2.81         4.21 o                         
  -6   5   7         75.06         82.38         3.77 o                         
  -5   5   7         13.53         11.03         2.63 o                         
  -4   5   7       1344.17       1332.09         7.80 o                         
  -3   5   7       5808.68       5853.78        37.73 o                         
  -2   5   7       1524.29       1541.67        17.90 o                         
  -1   5   7        225.90        181.57         5.53 o                         
   0   5   7       1857.38       1933.46        13.62 o                         
   1   5   7        526.61        545.55         6.76 o                         
   2   5   7        710.26        747.11         5.26 o                         
   3   5   7        611.23        611.93         5.43 o                         
   4   5   7        819.21        814.55         6.57 o                         
   5   5   7         18.01         21.79         3.79 o                         
   6   5   7         21.89         22.46         3.94 o                         
   7   5   7         92.26         90.03         5.42 o                         
   8   5   7        243.24        245.00        14.17 o                         
   9   5   7          2.71          3.48         9.07 o                         
 -10   6   7        205.06        226.90        11.46 o                         
  -9   6   7        503.25        496.67        10.73 o                         
  -8   6   7        121.03        127.85         7.37 o                         
  -7   6   7         98.94         97.68         6.49 o                         
  -6   6   7        108.76        112.21         4.00 o                         
  -5   6   7        407.06        418.35         5.21 o                         
  -4   6   7        536.70        550.72         4.71 o                         
  -3   6   7       1204.75       1151.91         7.68 o                         
  -2   6   7        925.29        907.44         8.64 o                         
  -1   6   7        103.42        100.48         4.44 o                         
   0   6   7       7095.85       7154.56        62.72 o                         
   1   6   7        255.23        270.75         6.03 o                         
   2   6   7       1095.10       1101.66         5.54 o                         
   3   6   7         17.01         17.93         2.71 o                         
   4   6   7         15.03         16.64         2.59 o                         
   5   6   7         19.26         14.29         3.21 o                         
   6   6   7         28.04         30.15         4.11 o                         
   7   6   7        425.88        440.12         8.78 o                         
   8   6   7        455.13        452.96        15.28 o                         
   9   6   7         11.70         16.70         9.42 o                         
 -10   7   7         41.20         36.59        10.25 o                         
  -9   7   7        227.74        232.81         9.06 o                         
  -8   7   7         31.56         31.57         5.79 o                         
  -7   7   7        188.93        185.47         5.21 o                         
  -6   7   7        227.42        221.81         4.07 o                         
  -5   7   7          3.42          6.70         2.52 o                         
  -4   7   7       1067.19       1093.95         5.46 o                         
  -3   7   7         33.67         28.84         2.60 o                         
  -2   7   7         14.66         15.92         2.69 o                         
  -1   7   7       1934.99       2030.58        26.43 o                         
   0   7   7       1540.05       1517.92         9.19 o                         
   1   7   7         35.20         58.90         2.32 o                         
   2   7   7       7995.53       8052.22        24.45 o                         
   3   7   7        168.24        171.91         3.66 o                         
   4   7   7       2251.37       2241.05        11.94 o                         
   5   7   7       1229.97       1221.44         7.75 o                         
   6   7   7         80.03         85.94         4.52 o                         
   7   7   7        155.50        156.53         5.57 o                         
   8   7   7        161.72        156.54        10.50 o                         
   9   7   7        133.15        156.04        18.88 o                         
 -10   8   7        561.52        572.81        12.55 o                         
  -9   8   7        425.86        421.28        12.42 o                         
  -8   8   7          3.80          3.19         4.76 o                         
  -7   8   7       1050.98       1041.57         8.43 o                         
  -6   8   7        794.37        771.13         5.53 o                         
  -5   8   7        186.93        184.92         3.21 o                         
  -4   8   7       3488.48       3489.59        15.80 o                         
  -3   8   7        262.61        241.80         4.26 o                         
  -2   8   7        171.57        177.94         3.96 o                         
  -1   8   7       4337.35       4245.66        22.60 o                         
   0   8   7       1847.70       1887.77        10.03 o                         
   1   8   7        243.58        263.24         3.03 o                         
   2   8   7        882.92        847.01         5.40 o                         
   3   8   7         27.86         24.13         2.73 o                         
   4   8   7        197.90        196.69         4.94 o                         
   5   8   7        396.11        389.77         5.25 o                         
   6   8   7         95.97        101.07         4.66 o                         
   7   8   7          4.07          2.47         4.94 o                         
   8   8   7         40.94         44.10        11.81 o                         
   9   8   7         39.67         51.60        11.98 o                         
 -10   9   7        493.68        503.49        10.35 o                         
  -9   9   7         35.86         32.96         5.77 o                         
  -8   9   7          0.70          1.80         4.81 o                         
  -7   9   7          0.83         -3.31         3.53 o                         
  -6   9   7        135.95        140.33         4.18 o                         
  -5   9   7        531.28        531.82         4.17 o                         
  -4   9   7       1072.17       1060.39         6.15 o                         
  -3   9   7       1391.57       1471.16         8.31 o                         
  -2   9   7       1505.93       1539.69         7.79 o                         
  -1   9   7         14.01         11.33         2.55 o                         
   0   9   7          0.10          3.82         1.76 o                         
   1   9   7         39.64         38.26         2.44 o                         
   2   9   7        140.05        155.43         3.58 o                         
   3   9   7        745.43        730.55         5.72 o                         
   4   9   7        417.32        426.46         5.51 o                         
   5   9   7          0.10          4.73         3.61 o                         
   6   9   7         37.89         37.80         4.14 o                         
   7   9   7        149.90        149.30         6.07 o                         
   8   9   7       1194.12       1174.81        15.25 o                         
 -10  10   7        243.70        236.57         7.92 o                         
  -9  10   7          3.96         14.90         5.62 o                         
  -8  10   7          1.80          5.34         4.78 o                         
  -7  10   7         77.06         76.92         4.69 o                         
  -6  10   7       1741.59       1695.80         9.51 o                         
  -5  10   7        287.29        294.32         4.33 o                         
  -4  10   7       4471.67       4470.69        12.68 o                         
  -3  10   7       1481.68       1471.90         8.06 o                         
  -2  10   7       1316.61       1313.17         8.82 o                         
  -1  10   7       5229.25       5194.96        20.18 o                         
   0  10   7        441.04        452.26         4.00 o                         
   1  10   7       1791.70       1763.35         6.39 o                         
   2  10   7       2570.49       2561.03         9.06 o                         
   3  10   7        224.57        231.96         3.67 o                         
   4  10   7        740.48        744.97         7.44 o                         
   5  10   7        635.83        639.45         7.13 o                         
   6  10   7        481.65        476.15         7.08 o                         
   7  10   7        674.99        676.08        10.81 o                         
   8  10   7         58.16         57.92         6.57 o                         
 -10  11   7         12.94         11.49         6.04 o                         
  -9  11   7          0.86         -0.66         5.57 o                         
  -8  11   7         26.60         24.87         4.54 o                         
  -7  11   7         57.88         57.38         4.11 o                         
  -6  11   7          4.35          4.47         3.51 o                         
  -5  11   7         28.05         28.27         2.70 o                         
  -4  11   7        666.16        672.98         5.20 o                         
  -3  11   7       1450.78       1445.68         7.59 o                         
  -2  11   7         96.97         99.16         3.88 o                         
  -1  11   7          2.48          6.98         2.41 o                         
   0  11   7        584.50        587.89         4.72 o                         
   1  11   7       4389.89       4376.30        15.24 o                         
   2  11   7       5527.34       5431.52        24.55 o                         
   3  11   7        186.53        181.81         3.23 o                         
   4  11   7        508.29        485.66         6.50 o                         
   5  11   7       1961.85       1957.07        10.91 o                         
   6  11   7         13.72         18.56         4.37 o                         
   7  11   7        168.64        164.57         6.31 o                         
   8  11   7          4.21          4.09         6.12 o                         
 -10  12   7         51.34         52.01         6.25 o                         
  -9  12   7        832.07        833.16        10.70 o                         
  -8  12   7          6.59          4.31         4.74 o                         
  -7  12   7       1008.44        988.20         9.92 o                         
  -6  12   7         25.25         27.70         3.64 o                         
  -5  12   7       1256.00       1259.05         7.20 o                         
  -4  12   7        160.56        160.37         3.01 o                         
  -3  12   7       1174.55       1168.35         6.17 o                         
  -2  12   7        617.15        653.34         5.83 o                         
  -1  12   7         20.13         17.55         2.23 o                         
   0  12   7          3.11          4.17         2.08 o                         
   1  12   7        226.49        241.92         4.21 o                         
   2  12   7       1510.66       1499.37         6.57 o                         
   3  12   7        625.95        616.86         4.77 o                         
   4  12   7          2.77          7.28         3.14 o                         
   5  12   7         27.79         30.59         3.47 o                         
   6  12   7        461.92        464.06         7.88 o                         
   7  12   7         77.63         79.15         5.83 o                         
   8  12   7       1436.92       1414.06        19.35 o                         
 -10  13   7        220.89        221.47        10.19 o                         
  -9  13   7        280.59        277.56         7.89 o                         
  -8  13   7        291.05        287.66         6.34 o                         
  -7  13   7        121.49        117.62         4.75 o                         
  -6  13   7        442.20        432.80         4.84 o                         
  -5  13   7          1.93          3.97         2.92 o                         
  -4  13   7         57.56         58.77         3.40 o                         
  -3  13   7       5900.03       5843.02        34.30 o                         
  -2  13   7        729.95        699.46         4.53 o                         
  -1  13   7       2352.28       2345.13         8.40 o                         
   0  13   7        537.98        537.04         5.38 o                         
   1  13   7         39.64         38.44         2.89 o                         
   2  13   7        115.90        113.39         2.67 o                         
   3  13   7        198.60        190.56         3.75 o                         
   4  13   7         90.46         95.34         3.98 o                         
   5  13   7          1.10          5.71         3.40 o                         
   6  13   7         35.04         32.01         4.75 o                         
   7  13   7         91.49         76.57         9.42 o                         
   8  13   7         20.35         20.48         7.34 o                         
  -9  14   7        488.07        511.37        11.47 o                         
  -8  14   7          2.24          3.24         4.50 o                         
  -7  14   7        123.40        131.63         5.40 o                         
  -6  14   7       1118.85       1106.86         9.99 o                         
  -5  14   7          0.49          0.59         3.72 o                         
  -4  14   7        463.51        461.96         5.27 o                         
  -3  14   7       1550.36       1509.37         6.62 o                         
  -2  14   7        320.44        311.12         3.39 o                         
  -1  14   7       1102.58       1116.35         7.19 o                         
   0  14   7        396.74        416.07         5.07 o                         
   1  14   7        257.79        259.10         4.31 o                         
   2  14   7        313.46        321.05         3.60 o                         
   3  14   7          0.99          2.16         2.74 o                         
   4  14   7        549.83        525.05         6.43 o                         
   5  14   7         15.86         12.82         4.18 o                         
   6  14   7        106.22        105.18         5.53 o                         
   7  14   7         33.50         32.46         6.23 o                         
   8  14   7        203.72        205.98        13.08 o                         
  -9  15   7         17.63         24.54         5.50 o                         
  -8  15   7          0.96         -2.33         4.75 o                         
  -7  15   7          4.12          7.08         4.24 o                         
  -6  15   7          6.97         11.27         4.13 o                         
  -5  15   7        587.51        577.84         6.77 o                         
  -4  15   7         23.27         21.54         3.10 o                         
  -3  15   7          5.24          2.98         2.66 o                         
  -2  15   7       2522.29       2523.42         9.60 o                         
  -1  15   7          8.74          4.71         2.45 o                         
   0  15   7        520.19        514.07         5.16 o                         
   1  15   7        951.85        895.23         5.61 o                         
   2  15   7         25.79         23.97         2.94 o                         
   3  15   7        160.07        179.65         4.13 o                         
   4  15   7        102.69        106.12         3.80 o                         
   5  15   7       2210.70       2235.58        12.16 o                         
   6  15   7        258.64        258.75         6.32 o                         
   7  15   7        413.84        422.36        10.57 o                         
   8  15   7         33.15         27.98         8.09 o                         
  -9  16   7        109.24        116.28         8.15 o                         
  -8  16   7        410.43        409.70        10.09 o                         
  -7  16   7        500.45        493.50         9.89 o                         
  -6  16   7        598.16        591.12         7.65 o                         
  -5  16   7       1058.09       1058.26         9.36 o                         
  -4  16   7       1113.34       1094.88         7.12 o                         
  -3  16   7         36.56         30.84         3.46 o                         
  -2  16   7        127.00        112.39         2.97 o                         
  -1  16   7       8989.62       8841.25        31.22 o                         
   0  16   7        633.91        656.41         4.91 o                         
   1  16   7          0.94         -2.37         2.37 o                         
   2  16   7        164.10        153.35         3.75 o                         
   3  16   7         27.36         28.65         3.06 o                         
   4  16   7        250.24        260.05         4.88 o                         
   5  16   7         37.50         37.35         4.27 o                         
   6  16   7        239.17        254.91         7.38 o                         
   7  16   7        403.21        410.52         9.68 o                         
   8  16   7        189.25        183.03         9.65 o                         
  -9  17   7        195.56        179.34        15.15 o                         
  -8  17   7        506.37        529.42        10.19 o                         
  -7  17   7        298.25        270.43         7.69 o                         
  -6  17   7         94.33         92.28         5.70 o                         
  -5  17   7        169.15        168.01         4.98 o                         
  -4  17   7       1051.48       1018.74         8.93 o                         
  -3  17   7        128.42        113.31         3.75 o                         
  -2  17   7       1469.56       1434.08         7.13 o                         
  -1  17   7        896.52        871.43         7.48 o                         
   0  17   7         61.26         54.07         3.00 o                         
   1  17   7        452.64        440.42         4.12 o                         
   2  17   7        140.19        134.71         3.56 o                         
   3  17   7        122.93        128.48         4.12 o                         
   4  17   7         22.95         24.07         3.67 o                         
   5  17   7        293.87        290.88         8.06 o                         
   6  17   7         31.48         26.44         5.46 o                         
   7  17   7         23.03         25.19         6.22 o                         
  -9  18   7        945.43        936.70        17.75 o                         
  -8  18   7        208.59        208.18         7.72 o                         
  -7  18   7       2239.16       2226.44        14.03 o                         
  -6  18   7        230.38        225.36         6.87 o                         
  -5  18   7          4.59          7.64         4.48 o                         
  -4  18   7         97.89         93.36         3.95 o                         
  -3  18   7          0.55         -1.05         3.21 o                         
  -2  18   7        211.10        197.03         4.13 o                         
  -1  18   7          7.21          3.18         2.76 o                         
   0  18   7          0.10          1.41         2.47 o                         
   1  18   7         99.09         96.11         3.24 o                         
   2  18   7       1415.24       1407.46         7.94 o                         
   3  18   7        895.72        874.66         8.21 o                         
   4  18   7         12.13         12.80         3.69 o                         
   5  18   7        246.91        256.56         7.20 o                         
   6  18   7        148.27        150.80         6.44 o                         
   7  18   7         31.90         19.80         7.16 o                         
  -9  19   7         15.93         19.32         7.95 o                         
  -8  19   7         66.13         56.74         7.02 o                         
  -7  19   7         25.76         28.70         5.56 o                         
  -6  19   7        692.10        676.00        10.54 o                         
  -5  19   7         18.27         19.45         4.57 o                         
  -4  19   7        826.79        794.71        10.16 o                         
  -3  19   7        566.14        546.77         7.06 o                         
  -2  19   7        680.54        656.25         6.53 o                         
  -1  19   7          4.26          1.91         2.65 o                         
   0  19   7          0.96          2.18         2.76 o                         
   1  19   7        204.86        204.29         4.08 o                         
   2  19   7       3420.90       3404.87        15.68 o                         
   3  19   7        352.48        360.70         6.49 o                         
   4  19   7        645.81        650.56         8.80 o                         
   5  19   7         82.65         73.31         6.45 o                         
   6  19   7         18.33         11.49         5.26 o                         
   7  19   7        259.79        249.14        11.44 o                         
  -8  20   7        102.30        118.87         9.32 o                         
  -7  20   7          0.92         -2.61         7.00 o                         
  -6  20   7        137.76        137.97         8.17 o                         
  -5  20   7         47.13         42.87         7.01 o                         
  -4  20   7        234.28        238.95         6.93 o                         
  -3  20   7         47.18         51.16         4.18 o                         
  -2  20   7        705.70        674.12         6.32 o                         
  -1  20   7        471.10        455.17         6.58 o                         
   0  20   7        572.67        571.12         6.29 o                         
   1  20   7        723.10        713.79         6.75 o                         
   2  20   7          4.16         -3.78         3.78 o                         
   3  20   7       1209.60       1215.61        10.06 o                         
   4  20   7        367.61        372.22         9.40 o                         
   5  20   7        702.49        726.41        10.82 o                         
   6  20   7        250.66        266.96         6.90 o                         
   7  20   7         98.07        103.38         7.12 o                         
  -8  21   7          3.07         -3.94         8.25 o                         
  -7  21   7         67.27         63.52        10.90 o                         
  -6  21   7        304.69        277.95        10.67 o                         
  -5  21   7        803.32        789.43        13.86 o                         
  -4  21   7         31.08         37.88         6.20 o                         
  -3  21   7        153.37        145.04         5.38 o                         
  -2  21   7        115.76        112.60         4.79 o                         
  -1  21   7        367.32        359.99         5.69 o                         
   0  21   7          0.36         -0.48         2.96 o                         
   1  21   7        450.60        433.51         5.58 o                         
   2  21   7         12.49         15.03         3.46 o                         
   3  21   7        436.54        434.05         8.33 o                         
   4  21   7         38.37         44.19         5.26 o                         
   5  21   7        145.89        152.61         6.56 o                         
   6  21   7        524.11        544.31         9.50 o                         
   7  21   7          0.00          5.98         5.62 o                         
  -8  22   7          1.05          1.09         8.18 o                         
  -7  22   7         39.37         39.50        10.54 o                         
  -6  22   7       1575.93       1561.56        58.13 o                         
  -5  22   7         86.00         74.04         9.91 o                         
  -4  22   7        919.51        916.20        14.13 o                         
  -3  22   7        257.29        255.66         5.89 o                         
  -2  22   7         52.08         53.49         4.03 o                         
  -1  22   7         45.00         32.24         3.94 o                         
   0  22   7          2.40          4.73         3.22 o                         
   1  22   7        598.69        583.51         6.27 o                         
   2  22   7        168.85        168.86         5.62 o                         
   3  22   7        270.66        274.15         6.53 o                         
   4  22   7        119.20        118.09         6.50 o                         
   5  22   7        145.43        148.76         6.57 o                         
   6  22   7         81.64         89.28         6.99 o                         
  -8  23   7        155.48        145.59         8.44 o                         
  -7  23   7         88.39         96.83         9.57 o                         
  -6  23   7        229.53        236.91        10.78 o                         
  -5  23   7        578.98        581.85        16.69 o                         
  -4  23   7        617.77        625.19         9.73 o                         
  -3  23   7        891.98        915.59        10.51 o                         
  -2  23   7          0.10         -3.53         3.98 o                         
  -1  23   7        844.97        847.81         8.20 o                         
   0  23   7        249.30        249.09         5.77 o                         
   1  23   7        120.59        115.45         5.44 o                         
   2  23   7        315.17        313.28         6.08 o                         
   3  23   7         43.20         38.99         5.00 o                         
   4  23   7        352.18        361.90         8.26 o                         
   5  23   7        491.63        512.21        10.45 o                         
   6  23   7        330.94        331.35         7.46 o                         
  -8  24   7          0.52         -4.13        15.32 o                         
  -7  24   7        117.12        102.27        12.37 o                         
  -6  24   7          8.09          7.83        11.71 o                         
  -5  24   7          9.48          3.06         9.29 o                         
  -4  24   7        338.59        331.33         8.39 o                         
  -3  24   7         18.80         15.87         7.23 o                         
  -2  24   7        536.24        515.81         7.90 o                         
  -1  24   7       1291.53       1250.80        11.91 o                         
   0  24   7       1013.49       1007.86         9.29 o                         
   1  24   7        806.90        811.51         8.27 o                         
   2  24   7        908.77        908.65         8.74 o                         
   3  24   7        961.37        950.29         9.80 o                         
   4  24   7         84.65         78.73         6.13 o                         
   5  24   7        244.90        244.57         7.90 o                         
   6  24   7         61.92         70.39         6.57 o                         
  -7  25   7         19.86         19.78         9.29 o                         
  -6  25   7        102.89         90.71        10.21 o                         
  -5  25   7        104.84        105.43        10.07 o                         
  -4  25   7          3.25         -0.14         6.81 o                         
  -3  25   7         42.09         33.13         7.41 o                         
  -2  25   7          0.24         -2.17         4.94 o                         
  -1  25   7        894.71        897.93        10.26 o                         
   0  25   7         40.60         40.43         4.23 o                         
   1  25   7        397.84        407.14         7.19 o                         
   2  25   7        151.16        150.02         6.57 o                         
   3  25   7        113.38        104.73         5.31 o                         
   4  25   7         86.83         88.67         5.42 o                         
   5  25   7         10.56         13.25         6.27 o                         
   6  25   7        280.76        279.89         9.26 o                         
  -7  26   7         99.33        113.42        13.98 o                         
  -6  26   7         96.19        101.82        10.80 o                         
  -5  26   7         82.43         74.25        12.02 o                         
  -4  26   7       1264.25       1292.69        14.96 o                         
  -3  26   7        126.96        133.00         9.10 o                         
  -2  26   7        679.45        672.24         9.02 o                         
  -1  26   7         49.06         41.53         5.76 o                         
   0  26   7         48.18         46.12         4.93 o                         
   1  26   7         25.89         23.84         5.18 o                         
   2  26   7         49.03         48.51         5.69 o                         
   3  26   7         52.94         56.22         5.74 o                         
   4  26   7          2.52         -1.24         5.01 o                         
   5  26   7        421.39        423.34        10.16 o                         
  -7  27   7         88.42        124.26        21.10 o                         
  -6  27   7        143.94        163.54        11.23 o                         
  -5  27   7        509.11        499.28        16.16 o                         
  -4  27   7        262.49        259.20         9.80 o                         
  -3  27   7         38.36         39.17         6.78 o                         
  -2  27   7        146.37        146.81         6.42 o                         
  -1  27   7         22.86         23.80         5.40 o                         
   0  27   7        215.91        212.69         6.85 o                         
   1  27   7         45.01         43.27         6.11 o                         
   2  27   7        115.72        113.89         5.98 o                         
   3  27   7         78.47         74.09         7.23 o                         
   4  27   7          1.60          9.30         5.84 o                         
   5  27   7         90.96         95.09         7.44 o                         
  -6  28   7         19.46         20.87         8.75 o                         
  -5  28   7         47.69         55.90         8.60 o                         
  -4  28   7          3.96          4.38         7.05 o                         
  -3  28   7        406.83        395.75         8.57 o                         
  -2  28   7        154.09        160.37         7.54 o                         
  -1  28   7        413.16        420.99         7.35 o                         
   0  28   7        563.14        580.31         9.84 o                         
   1  28   7        267.81        298.06         9.55 o                         
   2  28   7          8.89          1.96         5.42 o                         
   3  28   7        270.31        278.44         8.05 o                         
   4  28   7        166.29        169.07         8.46 o                         
   5  28   7          1.82         -3.93         9.13 o                         
  -6  29   7          5.92          5.58        12.04 o                         
  -5  29   7        107.50         95.75        12.16 o                         
  -4  29   7        240.21        249.35        10.99 o                         
  -3  29   7        440.69        438.01         8.93 o                         
  -2  29   7        909.10        911.74        13.25 o                         
  -1  29   7        294.93        293.41         8.64 o                         
   0  29   7        331.48        343.30         8.06 o                         
   1  29   7        612.41        628.38         9.89 o                         
   2  29   7        403.41        424.22         9.95 o                         
   3  29   7        117.31        120.86         8.55 o                         
   4  29   7          9.27          9.89         6.23 o                         
  -5  30   7        196.15        189.30        11.06 o                         
  -4  30   7         27.80         28.01         9.07 o                         
  -3  30   7         52.67         56.36         8.17 o                         
  -2  30   7        397.60        399.54        12.42 o                         
  -1  30   7         48.75         44.01         6.96 o                         
   0  30   7         86.76         75.27         6.94 o                         
   1  30   7          2.24         -6.04         6.56 o                         
   2  30   7          8.82         -2.34         6.56 o                         
   3  30   7        153.11        163.93         7.54 o                         
   4  30   7          3.08         -0.79         7.07 o                         
  -5  31   7         18.18         16.12         9.79 o                         
  -4  31   7         30.97         37.53         9.23 o                         
  -3  31   7         57.27         52.96        10.97 o                         
  -2  31   7         43.99         36.81         9.30 o                         
  -1  31   7         24.33         25.53         8.57 o                         
   0  31   7          5.73          3.90         6.43 o                         
   1  31   7         28.29         28.52         7.48 o                         
   2  31   7         40.57         42.60         6.81 o                         
   3  31   7          0.11         -2.49         7.97 o                         
  -4  32   7        117.19        125.85        18.05 o                         
  -3  32   7        289.37        289.45        11.86 o                         
  -2  32   7        118.24        131.49        12.60 o                         
  -1  32   7         15.76         14.59        11.24 o                         
   0  32   7       1002.69       1044.33        12.96 o                         
   1  32   7        398.01        418.19        11.05 o                         
   2  32   7         57.45         51.07         8.64 o                         
  -3  33   7          3.46          0.18        11.09 o                         
  -2  33   7        129.08        134.45        13.08 o                         
  -1  33   7         44.89         48.81        11.69 o                         
   0  33   7        161.11        176.48        11.30 o                         
   1  33   7        115.43        122.07         8.10 o                         
   2  33   7         64.28         65.66        16.84 o                         
  -2  34   7         24.48         11.83        10.21 o                         
  -1  34   7        436.67        468.87        16.08 o                         
   0  34   7          0.21         -2.56        10.98 o                         
 -10   0   8         52.18         58.85         9.58 o                         
  -8   0   8          3.63          5.53         9.00 o                         
  -6   0   8       2636.88       2589.63        15.88 o                         
  -4   0   8      21782.21      21799.22        87.55 o                         
  -2   0   8        179.02        177.33         5.25 o                         
   2   0   8       1506.71       1566.22        17.18 o                         
   4   0   8        236.23        240.93         6.88 o                         
   6   0   8         53.90         40.79         8.63 o                         
   8   0   8       1041.69       1080.67        28.73 o                         
 -10   1   8        896.41        906.99        10.76 o                         
  -9   1   8        486.87        489.63         9.14 o                         
  -8   1   8          0.41          4.23         5.02 o                         
  -7   1   8        616.57        604.77         7.88 o                         
  -6   1   8        143.02        136.82         4.48 o                         
  -5   1   8        105.60        109.61         4.30 o                         
  -4   1   8        902.90        868.14         6.24 o                         
  -3   1   8       3904.53       3979.26        19.20 o                         
  -2   1   8        288.40        310.50         6.21 o                         
  -1   1   8       3678.54       3649.47        16.52 o                         
   0   1   8        244.57        232.65         6.77 o                         
   1   1   8        664.48        680.43         7.52 o                         
   2   1   8        524.60        502.96         4.71 o                         
   3   1   8         59.51         61.69         2.31 o                         
   4   1   8         14.20         17.70         2.38 o                         
   5   1   8        981.68        963.13         9.09 o                         
   6   1   8          0.65          5.84         5.83 o                         
   7   1   8        152.15        147.84         7.32 o                         
   8   1   8        104.55        102.39         9.85 o                         
 -10   2   8          3.76          4.26         6.47 o                         
  -9   2   8         10.52          7.53         6.01 o                         
  -8   2   8         68.28         63.15         5.14 o                         
  -7   2   8         90.06         93.91         4.23 o                         
  -6   2   8         19.70         20.91         4.22 o                         
  -5   2   8        197.28        194.16         3.57 o                         
  -4   2   8          7.90          6.22         2.58 o                         
  -3   2   8          1.09          3.88         1.95 o                         
  -2   2   8       3703.42       3791.72        16.45 o                         
  -1   2   8       8307.70       8358.86        34.06 o                         
   0   2   8       2440.77       2556.25        20.40 o                         
   1   2   8         55.09         53.19         2.89 o                         
   2   2   8       5192.24       5231.93        34.87 o                         
   3   2   8        667.77        647.14         4.38 o                         
   4   2   8        968.65        972.70         5.79 o                         
   5   2   8          1.56          4.63         3.80 o                         
   6   2   8         20.72         18.38         4.83 o                         
   7   2   8         17.33         21.20         5.87 o                         
   8   2   8        511.76        504.30        16.49 o                         
 -10   3   8        212.12        228.60         8.03 o                         
  -9   3   8        403.88        406.08         7.94 o                         
  -8   3   8        123.30        136.87         5.83 o                         
  -7   3   8        836.48        840.42        10.54 o                         
  -6   3   8          2.88          2.33         3.29 o                         
  -5   3   8          6.60          4.65         2.39 o                         
  -4   3   8       1529.39       1569.47         9.19 o                         
  -3   3   8        177.37        171.27         3.49 o                         
  -2   3   8        189.39        171.78         5.24 o                         
  -1   3   8       1592.97       1594.83         8.34 o                         
   0   3   8        246.66        236.03         8.64 o                         
   1   3   8        473.59        458.63         5.16 o                         
   2   3   8       2970.10       2982.36        23.30 o                         
   3   3   8       3015.53       3059.53        16.14 o                         
   4   3   8        653.21        652.12         5.20 o                         
   5   3   8        121.96        119.83         4.34 o                         
   6   3   8         49.51         54.40         4.46 o                         
   7   3   8         66.54         63.38         6.71 o                         
   8   3   8        366.47        369.39        10.71 o                         
 -10   4   8          5.47          7.42         6.71 o                         
  -9   4   8        852.94        855.42        13.40 o                         
  -8   4   8         99.31         94.35         6.11 o                         
  -7   4   8        482.74        487.15         7.69 o                         
  -6   4   8       1104.22       1078.39         8.32 o                         
  -5   4   8        293.05        300.18         3.58 o                         
  -4   4   8       2097.94       2050.93         8.59 o                         
  -3   4   8       3189.22       3103.51        10.24 o                         
  -2   4   8        787.86        782.30         5.90 o                         
  -1   4   8          6.63          8.18         2.67 o                         
   0   4   8         30.15         32.75         3.95 o                         
   1   4   8        523.37        552.73         4.42 o                         
   2   4   8       1425.80       1428.49        10.29 o                         
   3   4   8        131.54        140.93         2.98 o                         
   4   4   8        868.70        839.85         7.25 o                         
   5   4   8        218.86        214.67         4.83 o                         
   6   4   8         59.45         61.65         5.17 o                         
   7   4   8       1812.14       1843.52        15.41 o                         
   8   4   8        288.36        288.52        10.05 o                         
 -10   5   8        961.46        979.09        13.19 o                         
  -9   5   8        619.79        620.52        12.19 o                         
  -8   5   8        831.07        848.78        11.09 o                         
  -7   5   8       1090.43       1071.26         9.99 o                         
  -6   5   8        498.30        486.55         5.62 o                         
  -5   5   8         62.46         63.82         2.75 o                         
  -4   5   8       1886.27       1898.20         8.41 o                         
  -3   5   8        680.08        727.09         6.00 o                         
  -2   5   8         48.26         50.51         2.60 o                         
  -1   5   8        238.84        252.84        21.10 o                         
   0   5   8         90.40        112.15         3.63 o                         
   1   5   8         27.01         29.93         2.47 o                         
   2   5   8        273.46        257.33         3.38 o                         
   3   5   8        358.53        361.51         3.69 o                         
   4   5   8         63.22         62.12         3.59 o                         
   5   5   8       1452.45       1444.61        10.33 o                         
   6   5   8          8.89          0.92         5.42 o                         
   7   5   8        269.03        285.68         9.58 o                         
   8   5   8          7.48          5.69         7.91 o                         
 -10   6   8         22.33         19.16         7.63 o                         
  -9   6   8         26.19         28.16         5.42 o                         
  -8   6   8        177.77        173.62         6.59 o                         
  -7   6   8         57.00         59.20         5.12 o                         
  -6   6   8        390.15        389.92         5.88 o                         
  -5   6   8         94.63         97.26         4.04 o                         
  -4   6   8        515.30        493.63         5.42 o                         
  -3   6   8       1053.56       1037.14         6.49 o                         
  -2   6   8          6.51         -0.01         2.26 o                         
  -1   6   8       9519.81       9612.00        64.39 o                         
   0   6   8        316.26        297.60         3.37 o                         
   1   6   8        926.34        889.23         5.19 o                         
   2   6   8        393.59        407.85         3.99 o                         
   3   6   8         91.23         92.40         2.92 o                         
   4   6   8         86.67         86.05         3.74 o                         
   5   6   8        953.55        912.67         9.53 o                         
   6   6   8        537.39        525.96         8.76 o                         
   7   6   8         84.18         83.18         6.25 o                         
   8   6   8        171.54        150.80        12.69 o                         
 -10   7   8         44.10         48.08         8.50 o                         
  -9   7   8        175.51        180.86         7.26 o                         
  -8   7   8        256.96        257.89         7.55 o                         
  -7   7   8       1548.73       1547.98        12.22 o                         
  -6   7   8         16.93         17.95         3.57 o                         
  -5   7   8        447.94        459.40         4.84 o                         
  -4   7   8        157.32        147.44         3.91 o                         
  -3   7   8        920.51        881.70         6.59 o                         
  -2   7   8       1308.74       1405.83         6.12 o                         
  -1   7   8       3761.17       3809.44        22.50 o                         
   0   7   8        248.99        235.55         3.05 o                         
   1   7   8        139.45        146.06         2.80 o                         
   2   7   8        270.83        263.42         3.53 o                         
   3   7   8       1226.64       1216.36         6.12 o                         
   4   7   8        189.02        192.67         4.81 o                         
   5   7   8       1252.93       1233.24         9.35 o                         
   6   7   8          1.04         -4.41         4.41 o                         
   7   7   8       1514.46       1495.26        17.45 o                         
   8   7   8         99.94         83.16        12.33 o                         
 -10   8   8         28.64         35.09         7.62 o                         
  -9   8   8        130.33        128.89         7.61 o                         
  -8   8   8        158.40        157.22         6.75 o                         
  -7   8   8        670.68        666.01         8.44 o                         
  -6   8   8          0.24         -0.66         3.19 o                         
  -5   8   8        527.39        522.68         5.09 o                         
  -4   8   8       2204.48       2244.67        15.91 o                         
  -3   8   8        330.19        309.58         4.06 o                         
  -2   8   8       1047.71       1046.17         5.91 o                         
  -1   8   8       1426.31       1429.01         6.77 o                         
   0   8   8       5018.01       5087.77        19.21 o                         
   1   8   8        946.61        896.91         5.63 o                         
   2   8   8        468.42        486.12         3.89 o                         
   3   8   8        352.45        352.77         4.55 o                         
   4   8   8        129.87        129.96         5.60 o                         
   5   8   8        611.51        615.68         7.79 o                         
   6   8   8        131.57        129.86         5.64 o                         
   7   8   8        385.24        385.54         9.25 o                         
   8   8   8        667.88        655.36        14.94 o                         
 -10   9   8          0.58          0.66         5.93 o                         
  -9   9   8        633.10        643.82        10.77 o                         
  -8   9   8        287.26        291.22         8.83 o                         
  -7   9   8       1006.55       1010.58         8.82 o                         
  -6   9   8        334.99        340.00         5.28 o                         
  -5   9   8        100.41        102.42         2.81 o                         
  -4   9   8        138.66        151.63         3.16 o                         
  -3   9   8       4069.61       4067.44        15.26 o                         
  -2   9   8         90.08         90.31         2.95 o                         
  -1   9   8        539.79        560.44         4.99 o                         
   0   9   8        284.11        263.91         3.25 o                         
   1   9   8         45.40         46.76         2.25 o                         
   2   9   8         17.91         16.35         2.39 o                         
   3   9   8          0.03          1.66         2.82 o                         
   4   9   8         63.45         64.85         4.58 o                         
   5   9   8        410.00        411.27         6.60 o                         
   6   9   8        667.44        670.13         9.60 o                         
   7   9   8         75.46         75.42         5.83 o                         
   8   9   8         52.63         53.87         7.52 o                         
 -10  10   8         13.36         13.32         6.29 o                         
  -9  10   8         81.53         89.22         7.21 o                         
  -8  10   8        481.13        481.48        10.90 o                         
  -7  10   8        514.64        514.13         7.68 o                         
  -6  10   8        531.34        498.39         6.53 o                         
  -5  10   8         55.58         56.15         3.05 o                         
  -4  10   8       1178.04       1144.30         7.05 o                         
  -3  10   8       5250.65       5120.19        29.00 o                         
  -2  10   8        169.48        185.54         3.10 o                         
  -1  10   8        223.09        226.52         3.38 o                         
   0  10   8       4502.46       4552.85        12.98 o                         
   1  10   8       1842.38       1852.83         6.79 o                         
   2  10   8       1592.96       1611.58         8.77 o                         
   3  10   8         55.51         56.44         3.31 o                         
   4  10   8        694.72        695.75         7.62 o                         
   5  10   8        112.41        110.37         6.04 o                         
   6  10   8         14.08         17.52         4.65 o                         
   7  10   8        156.29        161.19         6.56 o                         
   8  10   8        356.87        344.35        10.69 o                         
 -10  11   8         52.08         47.10         6.60 o                         
  -9  11   8         46.48         43.65         5.58 o                         
  -8  11   8         51.56         48.71         5.41 o                         
  -7  11   8         93.85         86.93         5.28 o                         
  -6  11   8         61.63         65.70         4.27 o                         
  -5  11   8         74.77         82.16         3.12 o                         
  -4  11   8       1809.92       1801.79         8.24 o                         
  -3  11   8       1523.21       1452.22         8.07 o                         
  -2  11   8       1876.21       1850.77         9.74 o                         
  -1  11   8       1486.31       1470.47         6.85 o                         
   0  11   8       1571.76       1577.94         9.12 o                         
   1  11   8        308.37        293.94         3.55 o                         
   2  11   8       1889.74       1854.42        10.13 o                         
   3  11   8        990.23       1025.84         7.68 o                         
   4  11   8        270.95        275.74         4.70 o                         
   5  11   8        181.42        183.08         4.79 o                         
   6  11   8          2.14          2.44         4.19 o                         
   7  11   8        744.82        765.76        10.16 o                         
   8  11   8        579.34        534.94        12.03 o                         
 -10  12   8         19.29         18.87         6.69 o                         
  -9  12   8          7.35         11.12         5.70 o                         
  -8  12   8         13.21         13.50         5.10 o                         
  -7  12   8         11.02          8.61         4.60 o                         
  -6  12   8        585.83        571.68         7.55 o                         
  -5  12   8        133.57        129.40         4.69 o                         
  -4  12   8       2723.79       2675.47        13.78 o                         
  -3  12   8          0.44         -1.70         2.21 o                         
  -2  12   8        895.28        903.72         9.82 o                         
  -1  12   8      12261.64      11914.52        54.56 o                         
   0  12   8          0.61          1.23         2.63 o                         
   1  12   8       3755.38       3601.98        14.40 o                         
   2  12   8         12.34         13.74         2.80 o                         
   3  12   8        123.93        124.12         3.98 o                         
   4  12   8         36.32         36.09         3.41 o                         
   5  12   8        657.18        648.40         7.14 o                         
   6  12   8         37.69         41.33         4.91 o                         
   7  12   8        102.00        106.16         6.22 o                         
   8  12   8        584.70        580.80        23.36 o                         
  -9  13   8        218.42        221.77         7.56 o                         
  -8  13   8          1.72         -0.18         5.67 o                         
  -7  13   8        387.99        395.81         6.33 o                         
  -6  13   8       3918.17       3872.50        22.29 o                         
  -5  13   8        840.03        816.10        10.08 o                         
  -4  13   8        449.51        430.94         4.79 o                         
  -3  13   8         88.26         89.58         2.45 o                         
  -2  13   8         16.81         18.32         2.30 o                         
  -1  13   8        743.11        744.59         5.01 o                         
   0  13   8        166.75        152.42         3.36 o                         
   1  13   8         31.71         30.89         2.94 o                         
   2  13   8        416.45        372.88         4.23 o                         
   3  13   8         20.98         19.95         3.11 o                         
   4  13   8        250.49        254.68         5.17 o                         
   5  13   8         64.94         63.61         4.17 o                         
   6  13   8        138.31        152.03         7.94 o                         
   7  13   8         37.59         37.51         5.78 o                         
   8  13   8        182.38        181.51         9.48 o                         
  -9  14   8        137.44        142.63         8.18 o                         
  -8  14   8        136.90        136.72         7.13 o                         
  -7  14   8        101.71         98.04         5.25 o                         
  -6  14   8         12.33         16.84         4.53 o                         
  -5  14   8         10.49         10.34         4.08 o                         
  -4  14   8        440.38        415.60         5.73 o                         
  -3  14   8        872.58        854.92         5.45 o                         
  -2  14   8        455.33        434.88         4.22 o                         
  -1  14   8       4342.86       4295.40        16.76 o                         
   0  14   8        279.86        286.50         4.05 o                         
   1  14   8         46.10         49.70         3.13 o                         
   2  14   8       1472.20       1443.68         7.23 o                         
   3  14   8         59.17         61.51         3.56 o                         
   4  14   8       1326.97       1327.57        10.62 o                         
   5  14   8         40.02         36.33         4.01 o                         
   6  14   8        134.49        134.03         5.88 o                         
   7  14   8        382.64        352.33        10.55 o                         
   8  14   8        236.10        223.59        13.86 o                         
  -9  15   8         17.87         16.99         6.67 o                         
  -8  15   8         12.61         11.64         5.64 o                         
  -7  15   8         26.59         32.52         5.27 o                         
  -6  15   8        922.74        897.74         9.66 o                         
  -5  15   8        188.38        184.09         5.58 o                         
  -4  15   8       2868.29       2883.46        16.26 o                         
  -3  15   8        545.17        529.46         5.92 o                         
  -2  15   8        658.09        629.18         4.40 o                         
  -1  15   8        851.21        822.97         5.36 o                         
   0  15   8          0.01         -1.28         2.37 o                         
   1  15   8       2779.86       2752.05        16.09 o                         
   2  15   8       1072.36       1060.72         6.83 o                         
   3  15   8        162.23        160.66         4.60 o                         
   4  15   8        968.31        957.58         9.44 o                         
   5  15   8        344.88        341.88         6.96 o                         
   6  15   8         66.69         73.31         5.84 o                         
   7  15   8        121.70        126.38         7.87 o                         
   8  15   8        189.39        193.80        19.58 o                         
  -9  16   8         31.51         43.63         8.37 o                         
  -8  16   8         64.91         69.58         6.19 o                         
  -7  16   8        313.96        318.03         8.48 o                         
  -6  16   8         43.13         42.82         4.92 o                         
  -5  16   8        595.55        582.72         8.40 o                         
  -4  16   8         56.59         54.00         3.88 o                         
  -3  16   8          1.61         -1.06         3.13 o                         
  -2  16   8       1497.70       1473.11         7.16 o                         
  -1  16   8        215.76        198.53         3.67 o                         
   0  16   8       2083.16       2058.43        11.27 o                         
   1  16   8        235.99        243.18         4.15 o                         
   2  16   8        959.38        937.39         6.32 o                         
   3  16   8        272.52        263.75         4.59 o                         
   4  16   8        794.87        797.64         9.09 o                         
   5  16   8        432.13        419.23         6.90 o                         
   6  16   8          1.13          3.00         5.05 o                         
   7  16   8         30.35         23.77         7.31 o                         
  -9  17   8        141.34        146.37         9.58 o                         
  -8  17   8         64.42         72.99         6.67 o                         
  -7  17   8          1.35          2.55         5.63 o                         
  -6  17   8          0.36          0.76         4.98 o                         
  -5  17   8        430.46        443.21         7.89 o                         
  -4  17   8         50.85         48.79         4.45 o                         
  -3  17   8         50.83         44.12         3.67 o                         
  -2  17   8         13.70         13.22         3.09 o                         
  -1  17   8        597.00        578.58         5.45 o                         
   0  17   8        265.52        262.78         4.66 o                         
   1  17   8        177.57        177.87         3.79 o                         
   2  17   8          4.93          3.44         3.25 o                         
   3  17   8        107.04        111.35         4.57 o                         
   4  17   8        188.68        187.92         4.86 o                         
   5  17   8        808.70        826.11         8.77 o                         
   6  17   8         97.23        102.91         5.47 o                         
   7  17   8          6.05          4.40         7.09 o                         
  -9  18   8         45.25         41.50         7.76 o                         
  -8  18   8          5.46          3.31         5.79 o                         
  -7  18   8         89.01         93.48         6.72 o                         
  -6  18   8        241.89        230.67         8.49 o                         
  -5  18   8         69.88         66.97         5.04 o                         
  -4  18   8       2142.40       2110.14        12.08 o                         
  -3  18   8        325.44        327.44         7.67 o                         
  -2  18   8         77.35         77.03         3.75 o                         
  -1  18   8          1.29          4.34         2.87 o                         
   0  18   8        354.41        352.12         5.25 o                         
   1  18   8        606.29        576.79         6.72 o                         
   2  18   8        112.30        111.04         4.16 o                         
   3  18   8         90.39         91.81         4.65 o                         
   4  18   8          1.58          1.64         3.89 o                         
   5  18   8         91.38         90.25         5.46 o                         
   6  18   8        146.13        156.26         7.95 o                         
   7  18   8          6.49          7.68         6.52 o                         
  -9  19   8         59.27         78.37        14.84 o                         
  -8  19   8        152.43        146.92         8.39 o                         
  -7  19   8          1.62          1.53         5.83 o                         
  -6  19   8         53.36         56.91         6.55 o                         
  -5  19   8        166.62        169.56         7.04 o                         
  -4  19   8        505.97        473.78         7.80 o                         
  -3  19   8       1958.36       1926.93        11.87 o                         
  -2  19   8        271.96        264.80         5.69 o                         
  -1  19   8        819.16        820.04         7.96 o                         
   0  19   8       1696.19       1678.90         9.07 o                         
   1  19   8        140.54        135.19         4.85 o                         
   2  19   8         28.65         30.48         3.79 o                         
   3  19   8        383.93        384.36         6.88 o                         
   4  19   8        137.75        141.23         6.30 o                         
   5  19   8        531.89        522.16         9.77 o                         
   6  19   8          1.98         -1.62         5.87 o                         
   7  19   8        788.07        787.35        12.16 o                         
  -8  20   8        135.34        136.11         8.11 o                         
  -7  20   8        338.89        336.53         8.96 o                         
  -6  20   8          8.56          6.57         6.26 o                         
  -5  20   8       1113.43       1088.18        15.81 o                         
  -4  20   8         18.25          9.50         4.77 o                         
  -3  20   8        560.37        534.16         8.03 o                         
  -2  20   8         68.09         62.18         3.59 o                         
  -1  20   8       1333.22       1315.95         8.93 o                         
   0  20   8       1211.47       1207.31         7.54 o                         
   1  20   8         92.43         86.06         4.14 o                         
   2  20   8       1859.47       1873.10        10.33 o                         
   3  20   8        548.28        553.61         7.20 o                         
   4  20   8       1055.26       1084.75        12.07 o                         
   5  20   8        464.08        477.25         8.89 o                         
   6  20   8         59.24         62.26         6.21 o                         
   7  20   8         34.56         36.76         7.44 o                         
  -8  21   8          0.21         -0.80         6.63 o                         
  -7  21   8        482.32        474.34        11.43 o                         
  -6  21   8        275.99        280.61         9.49 o                         
  -5  21   8        565.66        559.63        12.86 o                         
  -4  21   8        870.55        834.94        12.37 o                         
  -3  21   8         87.48         91.65         5.35 o                         
  -2  21   8        373.72        371.47         6.04 o                         
  -1  21   8         71.12         69.58         4.43 o                         
   0  21   8         65.90         55.71         3.97 o                         
   1  21   8        728.95        734.59         8.14 o                         
   2  21   8        918.61        899.86         8.47 o                         
   3  21   8        761.76        782.56        10.73 o                         
   4  21   8         87.38         83.32         5.78 o                         
   5  21   8        106.08         97.04         6.80 o                         
   6  21   8        105.67        101.28         6.20 o                         
  -8  22   8        412.45        428.64        12.09 o                         
  -7  22   8        568.90        559.64        17.71 o                         
  -6  22   8        117.61        120.15        13.48 o                         
  -5  22   8        424.63        433.79        10.64 o                         
  -4  22   8          0.18          0.49         7.88 o                         
  -3  22   8        811.57        830.84        10.39 o                         
  -2  22   8        279.46        266.75         7.45 o                         
  -1  22   8         73.91         71.45         4.08 o                         
   0  22   8        545.45        549.03         7.85 o                         
   1  22   8        114.32        105.42         5.15 o                         
   2  22   8         33.72         30.26         4.17 o                         
   3  22   8         44.46         45.38         5.61 o                         
   4  22   8        180.81        183.80         7.49 o                         
   5  22   8        200.21        202.46         7.11 o                         
   6  22   8         34.59         31.43         6.30 o                         
  -8  23   8         14.79          3.69         9.82 o                         
  -7  23   8        105.97        116.75        12.91 o                         
  -6  23   8          2.90          2.47        12.18 o                         
  -5  23   8        188.55        181.12        10.38 o                         
  -4  23   8        479.31        478.10        12.10 o                         
  -3  23   8         94.72         92.46         6.14 o                         
  -2  23   8        302.84        301.49         7.70 o                         
  -1  23   8         10.09          1.74         3.89 o                         
   0  23   8        841.52        842.49         9.20 o                         
   1  23   8       1070.16       1053.38         8.88 o                         
   2  23   8          1.73          2.72         4.12 o                         
   3  23   8         42.86         47.58         5.37 o                         
   4  23   8       1463.14       1533.40        18.76 o                         
   5  23   8        437.50        426.83        10.12 o                         
   6  23   8         33.54         31.19         5.83 o                         
  -7  24   8         57.41         72.46        17.67 o                         
  -6  24   8         92.32         80.81        13.30 o                         
  -5  24   8        195.54        213.58         9.35 o                         
  -4  24   8          0.02         -4.36         6.27 o                         
  -3  24   8          1.41         -1.17         4.58 o                         
  -2  24   8       1812.47       1821.74        15.91 o                         
  -1  24   8       2179.30       2153.79        16.71 o                         
   0  24   8         47.77         41.90         4.84 o                         
   1  24   8        477.62        470.69         7.54 o                         
   2  24   8          3.77          3.92         4.34 o                         
   3  24   8        109.87        108.89         5.70 o                         
   4  24   8        288.63        272.52         9.52 o                         
   5  24   8         68.78         75.36         6.88 o                         
   6  24   8        408.08        435.51        13.41 o                         
  -7  25   8        190.76        218.33        22.63 o                         
  -6  25   8         20.74         37.80        10.62 o                         
  -5  25   8        121.46        122.78         7.88 o                         
  -4  25   8         97.52         97.38         8.04 o                         
  -3  25   8         37.72         30.84         7.25 o                         
  -2  25   8        828.67        837.05        10.77 o                         
  -1  25   8        204.78        193.20         5.31 o                         
   0  25   8        270.37        281.79         7.00 o                         
   1  25   8        606.35        591.09         8.75 o                         
   2  25   8        341.31        337.67         7.83 o                         
   3  25   8          0.59         -2.27         4.76 o                         
   4  25   8          9.95          9.83         5.38 o                         
   5  25   8        152.64        172.49         9.42 o                         
  -7  26   8        104.93        101.19        21.67 o                         
  -6  26   8         51.59         48.93         9.02 o                         
  -5  26   8         19.32         12.45         7.72 o                         
  -4  26   8        947.51        940.18        15.38 o                         
  -3  26   8         16.90         14.78         7.41 o                         
  -2  26   8         13.98          3.60         4.93 o                         
  -1  26   8        126.21        123.90         6.36 o                         
   0  26   8        425.88        423.99         7.52 o                         
   1  26   8          5.83         -1.75         4.56 o                         
   2  26   8        130.97        130.58         7.79 o                         
   3  26   8          6.95          5.08         4.92 o                         
   4  26   8         74.89         78.04         6.44 o                         
   5  26   8         74.83         73.14         9.54 o                         
  -6  27   8        171.66        160.90        10.18 o                         
  -5  27   8          2.31         -6.43         9.27 o                         
  -4  27   8        144.95        149.05         9.73 o                         
  -3  27   8       1064.06       1060.91        14.45 o                         
  -2  27   8         27.91         27.04         5.67 o                         
  -1  27   8         14.11         11.23         4.74 o                         
   0  27   8          3.63         -4.32         4.81 o                         
   1  27   8        225.87        235.15         7.93 o                         
   2  27   8          2.14         -0.58         6.53 o                         
   3  27   8         93.25        101.58         6.17 o                         
   4  27   8         10.43         11.66         5.36 o                         
   5  27   8         15.93         10.50        11.32 o                         
  -6  28   8         44.53         43.72         7.96 o                         
  -5  28   8         34.02         40.04         9.70 o                         
  -4  28   8         36.40         34.51        11.71 o                         
  -3  28   8        386.16        375.61        10.69 o                         
  -2  28   8        321.67        320.60         7.00 o                         
  -1  28   8          1.80          6.60         6.45 o                         
   0  28   8        192.77        177.20         7.06 o                         
   1  28   8          6.88         16.90         6.68 o                         
   2  28   8        656.03        681.36        14.37 o                         
   3  28   8         32.85         27.78         6.23 o                         
   4  28   8         95.18         95.43         6.27 o                         
  -5  29   8         80.13         81.17        10.27 o                         
  -4  29   8         29.52         30.45         7.87 o                         
  -3  29   8         29.81         18.85         9.22 o                         
  -2  29   8         39.54         33.39         7.37 o                         
  -1  29   8        181.20        185.69         7.01 o                         
   0  29   8        668.06        652.03        12.26 o                         
   1  29   8        486.58        496.18        11.26 o                         
   2  29   8        168.26        143.20        10.29 o                         
   3  29   8        942.72        973.36        14.87 o                         
   4  29   8         21.53         18.23         6.34 o                         
  -5  30   8          2.57         -1.50         9.58 o                         
  -4  30   8        730.87        714.86        22.50 o                         
  -3  30   8        380.39        407.08        15.81 o                         
  -2  30   8        296.22        317.23        11.97 o                         
  -1  30   8          0.53          5.24         5.35 o                         
   0  30   8         19.70         21.02         6.21 o                         
   1  30   8         26.96         40.58         8.38 o                         
   2  30   8         30.29         23.54         6.28 o                         
   3  30   8          1.36         -5.97         5.97 o                         
  -4  31   8          2.98         -2.87         7.94 o                         
  -3  31   8        356.80        357.18        10.78 o                         
  -2  31   8        136.55        146.41         8.67 o                         
  -1  31   8        101.37         99.26         6.70 o                         
   0  31   8         23.39         27.81         6.35 o                         
   1  31   8          3.45         -2.08         6.76 o                         
   2  31   8         20.93         15.00         7.39 o                         
   3  31   8        156.08        148.30        12.40 o                         
  -4  32   8         14.96          8.04        11.47 o                         
  -3  32   8        107.60        106.04        12.55 o                         
  -2  32   8        162.92        169.70        18.18 o                         
  -1  32   8        269.05        278.86        11.39 o                         
   0  32   8          1.62          1.33         6.15 o                         
   1  32   8         28.29         26.01         7.07 o                         
   2  32   8        125.73        125.31        10.73 o                         
  -2  33   8         13.29         11.99         9.27 o                         
  -1  33   8        178.03        179.70        13.51 o                         
   0  33   8        113.43        112.46         8.80 o                         
   1  33   8        900.94       1029.09        20.82 o                         
  -9   0   9        217.80        230.59        10.85 o                         
  -7   0   9       1768.92       1790.39        17.23 o                         
  -5   0   9        136.05        148.36         6.65 o                         
  -3   0   9       2044.63       1970.64        12.94 o                         
  -1   0   9        425.33        412.76         7.84 o                         
   1   0   9          0.03         -2.21         3.26 o                         
   3   0   9        794.73        793.39         8.16 o                         
   5   0   9        259.17        250.47        10.31 o                         
   7   0   9        461.66        484.94        14.94 o                         
 -10   1   9        330.46        322.53         8.73 o                         
  -9   1   9        334.35        333.99         7.69 o                         
  -8   1   9        146.30        153.29         5.91 o                         
  -7   1   9        437.13        444.33         8.14 o                         
  -6   1   9         10.12          6.73         3.40 o                         
  -5   1   9        125.11        137.41         4.22 o                         
  -4   1   9        222.14        227.83         4.24 o                         
  -3   1   9       1931.85       1913.44         9.60 o                         
  -2   1   9        458.78        481.12         3.92 o                         
  -1   1   9       6486.36       6627.49        29.70 o                         
   0   1   9        120.16        117.36         4.83 o                         
   1   1   9        330.60        324.00         4.80 o                         
   2   1   9         21.01         25.86         2.36 o                         
   3   1   9        586.35        580.86         4.92 o                         
   4   1   9       1219.47       1225.89         7.16 o                         
   5   1   9        281.91        276.80         6.10 o                         
   6   1   9        246.35        231.33         8.23 o                         
   7   1   9        225.77        223.92         9.26 o                         
   8   1   9         56.50         54.89         7.37 o                         
 -10   2   9         60.85         66.93         6.93 o                         
  -9   2   9         19.09         25.41         6.14 o                         
  -8   2   9        242.61        241.54         6.50 o
[truncated: 310,152 more chars]
