# Supplementary material for: Crystal structure of sodium thio­sulfate dihydrate and comparison to the penta­hydrate
Source: Acta Crystallogr E Crystallogr Commun. 2023 Jan 1;79(Pt 1):44–9. doi: 10.1107/S2056989022011975 (PMC9815136; doi:10.1107/S2056989022011975)
Supplement: Supplementary file 3 [file e-79-00044-Na2S2O3H2O2_200Ksup3.hkl]

data_Na2S2O3H2O2_200K                                                           
_shelx_title ' Na2S2O3*2H2O (200K) in P2(1)/n (Nr.14)'                          
_shelx_refln_list_code          4                                               
_shelx_F_calc_maximum      248.17                                               
_exptl_crystal_F_000       784.00                                               
_reflns_d_resolution_high  0.5277                                               
                                                                                
loop_                                                                           
 _space_group_symop_operation_xyz                                               
 'x, y, z'                                                                      
 '-x+1/2, y+1/2, -z+1/2'                                                        
 '-x, -y, -z'                                                                   
 'x-1/2, -y-1/2, z-1/2'                                                         
                                                                                
_cell_length_a     5.8003                                                       
_cell_length_b    19.3713                                                       
_cell_length_c    11.5520                                                       
_cell_angle_alpha  90.000                                                       
_cell_angle_beta  102.331                                                       
_cell_angle_gamma  90.000                                                       
                                                                                
_shelx_F_squared_multiplier     1.000                                           
                                                                                
loop_                                                                           
 _refln_index_h                                                                 
 _refln_index_k                                                                 
 _refln_index_l                                                                 
 _refln_F_squared_calc                                                          
 _refln_F_squared_meas                                                          
 _refln_F_squared_sigma                                                         
 _refln_observed_status                                                         
   2   0   0       4040.23       4714.27        22.58 o                         
   4   0   0       1710.51       1784.12        27.38 o                         
   6   0   0         25.93         23.61         2.92 o                         
   8   0   0        326.08        314.43         9.26 o                         
  10   0   0          0.00          7.59         8.21 o                         
   1   1   0       4427.43       4634.18        31.90 o                         
   2   1   0         49.18         53.84         1.99 o                         
   3   1   0       7970.08       7967.08        50.53 o                         
   4   1   0        478.61        538.63         6.50 o                         
   5   1   0        164.07        165.34         2.74 o                         
   6   1   0        519.33        499.59         5.25 o                         
   7   1   0          4.94          2.88         3.53 o                         
   8   1   0        205.92        198.04         5.85 o                         
   9   1   0        404.01        399.17         7.93 o                         
  10   1   0          6.27          8.33         5.40 o                         
   1   2   0        130.42        140.05         1.34 o                         
   2   2   0       6439.93       6958.81        39.44 o                         
   3   2   0       3957.53       4207.52        22.90 o                         
   4   2   0          0.20          1.62         2.48 o                         
   5   2   0        469.01        528.85         4.92 o                         
   6   2   0        856.29        882.93         5.94 o                         
   7   2   0        160.43        163.73         4.80 o                         
   8   2   0        316.63        305.99         6.15 o                         
   9   2   0         17.64         16.35         4.27 o                         
  10   2   0         14.34         13.53         5.30 o                         
   1   3   0          2.19          2.76         0.62 o                         
   2   3   0       4293.17       4774.17        42.10 o                         
   3   3   0      10160.81       9956.51        26.46 o                         
   4   3   0          3.97          6.25         2.95 o                         
   5   3   0         39.07         46.11         2.72 o                         
   6   3   0       1049.33       1055.56         6.93 o                         
   7   3   0          9.59         11.14         2.92 o                         
   8   3   0        368.64        341.43         5.84 o                         
   9   3   0         47.63         54.61         4.60 o                         
  10   3   0         25.53         23.12         5.44 o                         
   0   4   0       4260.69       4345.24        59.04 o                         
   1   4   0       6982.02       7187.69       103.80 o                         
   2   4   0       4004.42       4255.19         9.87 o                         
   3   4   0        987.31       1089.00         9.31 o                         
   4   4   0        217.02        247.39         6.17 o                         
   5   4   0       1572.61       1568.67         7.78 o                         
   6   4   0         13.58         15.19         2.18 o                         
   7   4   0        184.55        182.60         4.17 o                         
   8   4   0         19.07         21.53         4.01 o                         
   9   4   0        137.01        139.51         5.90 o                         
  10   4   0         21.37         20.20         5.20 o                         
   1   5   0       1432.93       1359.80         9.31 o                         
   2   5   0       4570.67       4585.32        62.35 o                         
   3   5   0       2620.16       2669.16        22.21 o                         
   4   5   0       3280.24       3347.14        46.59 o                         
   5   5   0         72.67         78.32         2.29 o                         
   6   5   0        526.95        506.97         5.93 o                         
   7   5   0         11.82         11.54         3.15 o                         
   8   5   0        131.27        138.71         5.19 o                         
   9   5   0        244.68        235.72         7.64 o                         
  10   5   0         14.81         14.99         5.53 o                         
   0   6   0       3878.40       4133.19        17.70 o                         
   2   6   0       3104.57       3417.92        28.06 o                         
   3   6   0       5496.33       5733.37        31.06 o                         
   4   6   0         50.24         52.12         2.81 o                         
   5   6   0       1032.21       1174.24         8.43 o                         
   6   6   0         76.71         79.84         3.30 o                         
   7   6   0         12.22         14.12         3.70 o                         
   8   6   0        109.82        106.47         5.45 o                         
   9   6   0        160.27        154.73         8.23 o                         
  10   6   0          0.03         -3.20         5.32 o                         
   1   7   0        906.52        847.85         7.51 o                         
   2   7   0        471.05        557.71         4.48 o                         
   3   7   0        232.61        244.17         4.74 o                         
   4   7   0          0.33          1.61         2.13 o                         
   5   7   0        563.64        580.00         5.14 o                         
   6   7   0         14.85         13.77         2.63 o                         
   7   7   0         32.36         32.97         4.12 o                         
   8   7   0         57.57         49.84         4.64 o                         
   9   7   0        731.71        729.92        10.80 o                         
  10   7   0         11.92         17.18         5.26 o                         
   0   8   0      14297.52      12153.09       558.66 o                         
   1   8   0       2361.91       2541.82        29.01 o                         
   2   8   0      12088.43      12111.99       145.91 o                         
   3   8   0       8353.02       8303.97        97.55 o                         
   4   8   0         35.68         38.50         2.78 o                         
   5   8   0        342.28        351.98         4.46 o                         
   6   8   0         36.09         37.50         2.92 o                         
   7   8   0         13.95         14.30         3.62 o                         
   8   8   0        210.66        213.10         5.74 o                         
   9   8   0         80.66         75.35         5.85 o                         
  10   8   0         13.22         12.57         5.32 o                         
   1   9   0       1426.43       1407.78        10.78 o                         
   2   9   0        943.93       1000.28         7.72 o                         
   3   9   0       3366.24       3437.21        31.20 o                         
   4   9   0          4.05          4.55         2.16 o                         
   5   9   0        688.31        700.43         4.90 o                         
   6   9   0        517.41        499.26         5.20 o                         
   7   9   0         22.80         20.57         3.46 o                         
   8   9   0        212.37        203.55         6.28 o                         
   9   9   0         43.78         44.00         5.70 o                         
  10   9   0         44.32         51.94         6.40 o                         
   0  10   0      12184.91      11458.63       434.93 o                         
   1  10   0       7733.11       7929.93        26.99 o                         
   2  10   0        125.85        133.22         3.56 o                         
   3  10   0        973.75        986.23         7.86 o                         
   4  10   0       6974.95       7196.96        49.30 o                         
   5  10   0        110.77        115.14         2.71 o                         
   6  10   0       1720.75       1656.32        12.25 o                         
   7  10   0        140.45        133.31         4.72 o                         
   8  10   0        587.16        587.11        10.07 o                         
   9  10   0          6.98         11.97         4.85 o                         
  10  10   0         38.64         35.27         6.48 o                         
   1  11   0        257.56        198.03         3.08 o                         
   2  11   0       2297.93       2327.69        20.17 o                         
   3  11   0       4405.38       4636.75        49.31 o                         
   4  11   0        271.98        275.38         3.18 o                         
   5  11   0         26.77         26.71         2.26 o                         
   6  11   0        283.03        287.26         5.34 o                         
   7  11   0        427.53        411.08         6.47 o                         
   8  11   0        566.26        548.58        10.48 o                         
   9  11   0        376.72        366.22         9.44 o                         
  10  11   0          2.43          1.53         6.73 o                         
   0  12   0       3081.87       2755.75         8.22 o                         
   1  12   0       1537.91       1552.04        11.50 o                         
   2  12   0       2687.42       2621.96        24.80 o                         
   3  12   0       2981.66       3018.24        16.12 o                         
   4  12   0        223.75        231.22         2.95 o                         
   5  12   0       1123.98       1134.90         5.92 o                         
   6  12   0          1.80          1.19         2.46 o                         
   7  12   0        124.55        126.93         5.43 o                         
   8  12   0          1.44          3.63         6.10 o                         
   9  12   0        162.22        168.48         9.49 o                         
  10  12   0          0.78         -4.65         6.14 o                         
   1  13   0        983.66        893.73         9.65 o                         
   2  13   0       8616.92       8632.91       114.10 o                         
   3  13   0        279.51        268.73         3.80 o                         
   4  13   0        357.11        360.06         3.46 o                         
   5  13   0        259.36        258.30         3.36 o                         
   6  13   0         34.32         35.31         3.44 o                         
   7  13   0         23.01         21.50         4.54 o                         
   8  13   0         26.59         22.17         6.01 o                         
   9  13   0          0.13         -7.65         7.65 o                         
   0  14   0        245.45        234.15        21.13 o                         
   1  14   0       4932.83       5113.54        42.33 o                         
   2  14   0        433.23        397.83         4.44 o                         
   3  14   0       1476.22       1473.33         8.65 o                         
   4  14   0        292.32        300.28         3.81 o                         
   5  14   0         33.55         33.04         2.47 o                         
   6  14   0        974.76        962.82         7.80 o                         
   7  14   0         10.97          5.27         4.13 o                         
   8  14   0        197.04        192.05         6.70 o                         
   9  14   0        104.04         98.56         6.80 o                         
   1  15   0         16.83          8.00         4.96 o                         
   2  15   0          1.07         -0.79         2.26 o                         
   3  15   0        318.48        317.30         3.82 o                         
   4  15   0          4.94          4.54         2.38 o                         
   5  15   0        328.99        326.28         4.71 o                         
   6  15   0        555.32        551.44         6.90 o                         
   7  15   0        127.32        118.54         4.55 o                         
   8  15   0        338.77        330.90         8.07 o                         
   9  15   0          0.01          1.32         6.05 o                         
   0  16   0       1858.03       1848.41        22.68 o                         
   1  16   0        373.88        382.17         6.11 o                         
   2  16   0       1133.36       1128.04         7.67 o                         
   3  16   0         28.66         29.78         2.54 o                         
   4  16   0        286.75        291.55         3.85 o                         
   5  16   0        304.89        298.80         5.67 o                         
   6  16   0       1028.53       1027.32         7.97 o                         
   7  16   0         20.62         19.17         4.27 o                         
   8  16   0        270.14        285.70        10.74 o                         
   9  16   0         49.81         60.02         8.49 o                         
   1  17   0         63.57         46.74         4.54 o                         
   2  17   0         58.03         55.65         2.51 o                         
   3  17   0       1059.50       1064.58         7.06 o                         
   4  17   0        287.34        284.68         5.13 o                         
   5  17   0        616.30        597.13         6.94 o                         
   6  17   0        415.90        411.42         6.29 o                         
   7  17   0         19.20         21.87         4.23 o                         
   8  17   0        231.78        217.01         8.98 o                         
   9  17   0          5.72         11.65         7.08 o                         
   0  18   0       6300.14       6563.98        74.08 o                         
   1  18   0       1991.58       1947.37         9.98 o                         
   2  18   0        657.65        633.88         4.84 o                         
   3  18   0        407.93        391.14         5.29 o                         
   4  18   0          6.44          9.63         3.55 o                         
   5  18   0          4.89          6.88         3.12 o                         
   6  18   0         72.25         81.23         5.62 o                         
   7  18   0         94.46         89.40         4.99 o                         
   8  18   0         93.73         96.18         8.05 o                         
   9  18   0         34.80         28.34         6.87 o                         
   1  19   0         60.67         61.68         3.25 o                         
   2  19   0        101.42         93.53         3.05 o                         
   3  19   0        723.65        699.88         6.26 o                         
   4  19   0        572.13        552.73         6.78 o                         
   5  19   0        234.55        234.57         5.47 o                         
   6  19   0        203.94        201.34         5.35 o                         
   7  19   0         38.46         41.94         4.92 o                         
   8  19   0         39.41         48.25         6.81 o                         
   9  19   0        172.56        159.93         9.63 o                         
   0  20   0         46.69         41.80         3.73 o                         
   1  20   0         54.66         60.74         2.70 o                         
   2  20   0        421.74        400.49         5.53 o                         
   3  20   0        942.73        952.03         6.81 o                         
   4  20   0        337.98        334.56         6.91 o                         
   5  20   0        181.67        183.64         5.29 o                         
   6  20   0        387.04        378.71         8.27 o                         
   7  20   0         97.86         95.00         5.07 o                         
   8  20   0        446.12        446.99         8.18 o                         
   1  21   0        517.84        502.88         5.62 o                         
   2  21   0       1987.15       1942.54        10.78 o                         
   3  21   0        529.29        530.87         7.02 o                         
   4  21   0         34.90         35.86         3.83 o                         
   5  21   0       1082.55       1086.74         9.88 o                         
   6  21   0          1.88         -0.54         4.85 o                         
   7  21   0        261.98        265.45         7.34 o                         
   8  21   0          0.08          3.30         5.39 o                         
   0  22   0          1.47          0.90         4.94 o                         
   1  22   0       2061.58       2001.46        11.63 o                         
   2  22   0        495.52        485.89         7.97 o                         
   3  22   0         15.72         15.00         3.51 o                         
   4  22   0        545.78        545.03         7.04 o                         
   5  22   0         45.92         39.44         4.96 o                         
   6  22   0        170.83        152.08         7.39 o                         
   7  22   0         35.98         39.85         5.31 o                         
   8  22   0         11.02         12.75         6.36 o                         
   1  23   0        141.25        149.54         4.81 o                         
   2  23   0         16.73         14.59         4.14 o                         
   3  23   0        624.19        617.27         7.22 o                         
   4  23   0        161.24        149.54         6.39 o                         
   5  23   0         52.54         52.23         5.92 o                         
   6  23   0         15.38         13.95         5.72 o                         
   7  23   0        172.33        179.51         7.13 o                         
   8  23   0        195.87        169.56         9.30 o                         
   0  24   0        163.23        152.33         7.07 o                         
   1  24   0        250.64        242.94         7.34 o                         
   2  24   0        330.07        317.10         6.00 o                         
   3  24   0        399.88        408.03         6.92 o                         
   4  24   0         84.88         82.72         5.01 o                         
   5  24   0        487.26        508.25         9.68 o                         
   6  24   0         25.16         26.31         5.92 o                         
   7  24   0          6.07          4.27         6.31 o                         
   8  24   0         80.99         89.17        11.45 o                         
   1  25   0         64.60         66.63         5.18 o                         
   2  25   0        602.43        603.11         8.53 o                         
   3  25   0          7.90          2.59         4.36 o                         
   4  25   0         73.51         74.48         5.05 o                         
   5  25   0        149.79        148.23         7.05 o                         
   6  25   0          0.29         -5.66         5.66 o                         
   7  25   0         33.74         33.98         7.20 o                         
   0  26   0       4920.36       4710.88        61.97 o                         
   1  26   0         95.25         97.62         5.48 o                         
   2  26   0         32.50         36.76         4.62 o                         
   3  26   0        226.97        220.46         6.65 o                         
   4  26   0          2.43         -0.37         4.15 o                         
   5  26   0         10.26         10.80         5.02 o                         
   6  26   0         26.14         24.82         6.62 o                         
   7  26   0          6.98         11.49         6.34 o                         
   1  27   0        366.51        382.41         8.90 o                         
   2  27   0        351.71        357.57         8.12 o                         
   3  27   0        808.26        807.84        11.85 o                         
   4  27   0         61.33         56.61         5.78 o                         
   5  27   0         29.57         34.39         5.34 o                         
   6  27   0         42.55         53.25         6.57 o                         
   7  27   0          2.52          7.20         7.49 o                         
   0  28   0         57.28         65.05         8.09 o                         
   1  28   0         18.51         21.60         5.34 o                         
   2  28   0        109.96        110.51         6.71 o                         
   3  28   0          0.11         -2.21         4.72 o                         
   4  28   0        110.16        111.80         5.73 o                         
   5  28   0          0.98          3.07         5.79 o                         
   6  28   0         97.59         92.27         7.96 o                         
   1  29   0        139.90        126.30         6.23 o                         
   2  29   0        140.69        148.88         7.67 o                         
   3  29   0        139.84        136.03         8.26 o                         
   4  29   0         80.17         82.63         5.16 o                         
   5  29   0        116.69        123.45         8.83 o                         
   6  29   0         10.18         18.61         8.43 o                         
   0  30   0        598.36        581.44        16.89 o                         
   1  30   0        190.44        194.08         6.91 o                         
   2  30   0        351.27        351.29         8.96 o                         
   3  30   0         14.37          9.49         7.26 o                         
   4  30   0          6.39          8.52         4.97 o                         
   5  30   0          5.02          5.02         7.03 o                         
   6  30   0         53.95         45.33        16.84 o                         
   1  31   0        774.39        763.73        13.58 o                         
   2  31   0          0.38          8.37         5.99 o                         
   3  31   0         19.28         22.83         7.44 o                         
   4  31   0        105.77        123.04         8.09 o                         
   5  31   0         27.27         27.92         6.93 o                         
   0  32   0         43.30         42.47         8.49 o                         
   1  32   0         51.10         64.43         6.27 o                         
   2  32   0         53.34         58.16         6.56 o                         
   3  32   0        102.35         94.97        10.53 o                         
   4  32   0         80.55         80.15         9.24 o                         
   5  32   0          5.29          2.34        11.93 o                         
   1  33   0          2.62         -3.42         6.06 o                         
   2  33   0          0.69         -0.01         7.48 o                         
   3  33   0          0.50         -7.54         8.66 o                         
   4  33   0         18.46          3.51         8.62 o                         
   0  34   0         49.01         45.17        12.34 o                         
   1  34   0          1.16          3.47         7.97 o                         
   2  34   0        239.60        259.53         9.86 o                         
   3  34   0        155.47        155.02        10.38 o                         
   1  35   0        160.24        177.15        23.75 o                         
   2  35   0         76.27         72.72        10.24 o                         
   0  36   0        129.46        155.16        14.25 o                         
   1  36   0         62.29         63.44        12.98 o                         
  -9   0   1        100.85        102.41        10.13 o                         
  -7   0   1       1597.82       1573.31        19.04 o                         
  -5   0   1       1414.31       1513.45         8.16 o                         
  -3   0   1        151.66        155.56         4.17 o                         
  -1   0   1       3309.27       3361.08        84.67 o                         
   1   0   1       1992.04       1942.34        24.41 o                         
   3   0   1       2838.00       2863.53        44.05 o                         
   5   0   1        324.17        315.25         4.76 o                         
   7   0   1        230.18        213.42         7.41 o                         
   9   0   1         46.97         43.58         9.59 o                         
 -10   1   1         14.73         12.74         5.58 o                         
  -9   1   1        152.01        154.77         5.76 o                         
  -8   1   1       1030.39       1019.88        10.54 o                         
  -7   1   1        213.95        210.84         5.06 o                         
  -6   1   1        170.37        153.66         3.26 o                         
  -5   1   1        621.46        689.70         4.81 o                         
  -4   1   1        165.39        186.25         5.41 o                         
  -3   1   1       4749.01       4839.55        19.63 o                         
  -2   1   1       5950.65       6542.37        55.02 o                         
  -1   1   1        100.09        112.22         2.90 o                         
   1   1   1         76.20         76.64         1.86 o                         
   2   1   1      12490.93      12905.18        94.24 o                         
   3   1   1       7231.84       7496.99        26.32 o                         
   4   1   1        461.38        542.09         6.60 o                         
   5   1   1        340.56        335.15         3.73 o                         
   6   1   1        329.68        321.46         5.52 o                         
   7   1   1        147.04        137.74         5.03 o                         
   8   1   1          8.66         12.39         3.87 o                         
   9   1   1         33.62         34.43         4.91 o                         
  10   1   1          1.60          6.02         5.82 o                         
 -10   2   1        137.22        134.49         6.71 o                         
  -9   2   1         58.88         59.22         5.28 o                         
  -8   2   1          1.09          1.61         4.02 o                         
  -7   2   1         10.22         11.04         3.12 o                         
  -6   2   1        771.54        779.53         5.25 o                         
  -5   2   1       4045.97       4231.04        13.48 o                         
  -4   2   1        640.83        643.77         7.66 o                         
  -3   2   1       1981.54       2222.09        17.05 o                         
  -2   2   1       1155.90       1092.39         8.13 o                         
  -1   2   1      10076.65      10162.09        79.17 o                         
   1   2   1        558.55        574.73         3.29 o                         
   2   2   1        330.47        393.51         3.34 o                         
   3   2   1        607.26        655.31         5.22 o                         
   4   2   1        318.61        334.28         4.78 o                         
   5   2   1       2108.16       2267.31        10.26 o                         
   6   2   1        800.30        843.24         7.10 o                         
   7   2   1          1.99          2.82         2.95 o                         
   8   2   1        154.89        153.62         4.62 o                         
   9   2   1        874.02        851.28         9.64 o                         
  10   2   1          1.21         -0.07         5.37 o                         
 -10   3   1          0.27         -1.63         5.22 o                         
  -9   3   1       1670.70       1703.64        16.64 o                         
  -8   3   1        126.61        127.15         4.98 o                         
  -7   3   1        199.18        205.02         4.38 o                         
  -6   3   1          9.02         12.36         2.42 o                         
  -5   3   1        680.74        746.00         5.65 o                         
  -4   3   1        459.35        439.43         6.02 o                         
  -3   3   1       1310.27       1356.29         9.19 o                         
  -2   3   1      18131.54      17727.93        49.36 o                         
  -1   3   1        933.19        963.93         7.35 o                         
   0   3   1       2368.96       2502.63        26.54 o                         
   1   3   1       4326.07       4287.82        23.78 o                         
   2   3   1       3293.80       3395.26        24.88 o                         
   3   3   1       4951.00       5232.19        36.56 o                         
   4   3   1        243.98        231.91         6.14 o                         
   5   3   1        903.65        956.44         5.31 o                         
   6   3   1         21.60         20.81         2.45 o                         
   7   3   1          9.71          9.34         2.85 o                         
   8   3   1         50.79         61.05         4.60 o                         
   9   3   1        644.05        647.16         8.79 o                         
  10   3   1         62.37         66.31         6.04 o                         
 -10   4   1          6.26          6.79         5.00 o                         
  -9   4   1         15.09         12.04         5.44 o                         
  -8   4   1        243.65        240.76         6.80 o                         
  -7   4   1         24.70         25.30         3.12 o                         
  -6   4   1       1991.11       1945.26        10.70 o                         
  -5   4   1         38.14         36.80         2.30 o                         
  -4   4   1       2366.82       2541.77        22.04 o                         
  -3   4   1       1443.66       1482.59        17.39 o                         
  -2   4   1       2273.27       2146.42        14.79 o                         
  -1   4   1        379.54        381.09         4.17 o                         
   0   4   1       9422.29       9364.24        56.36 o                         
   1   4   1          2.00          3.55         0.85 o                         
   2   4   1      31222.72      27379.85       329.18 o                         
   3   4   1        107.02        124.16         3.99 o                         
   4   4   1        365.60        337.09         5.83 o                         
   5   4   1         60.50         69.91         2.49 o                         
   6   4   1         78.10         76.02         2.92 o                         
   7   4   1         96.82        100.82         3.83 o                         
   8   4   1         91.06         97.16         4.63 o                         
   9   4   1        234.95        238.08         5.77 o                         
  10   4   1          2.95          3.00         5.42 o                         
 -10   5   1          2.78          3.39         5.06 o                         
  -9   5   1        295.42        321.17         9.30 o                         
  -8   5   1        373.24        370.06         6.91 o                         
  -7   5   1          1.01          1.73         3.51 o                         
  -6   5   1        767.36        772.28         6.86 o                         
  -5   5   1        700.38        735.39         6.42 o                         
  -4   5   1       2671.57       2737.97        64.26 o                         
  -3   5   1       3202.79       3274.07        15.71 o                         
  -2   5   1       1991.20       1995.27        10.71 o                         
  -1   5   1      12804.72      12288.39        51.99 o                         
   0   5   1       5161.28       5191.70        15.36 o                         
   1   5   1       1057.26       1145.99         5.20 o                         
   2   5   1        346.79        368.38         7.17 o                         
   3   5   1       5351.19       5428.30        75.82 o                         
   4   5   1          3.60          3.48         2.18 o                         
   5   5   1        196.02        208.03         3.65 o                         
   6   5   1        275.32        262.44         4.28 o                         
   7   5   1         97.17         84.46         4.75 o                         
   8   5   1         30.83         31.02         4.62 o                         
   9   5   1          1.35          3.54         4.96 o                         
  10   5   1          6.53          6.98         5.45 o                         
 -10   6   1          6.82          6.09         5.49 o                         
  -9   6   1         50.18         52.52         6.29 o                         
  -8   6   1         75.18         65.50         5.39 o                         
  -7   6   1        306.60        300.58         6.94 o                         
  -6   6   1       1480.50       1452.29         8.94 o                         
  -5   6   1        195.35        204.23         3.83 o                         
  -4   6   1        111.23        109.01         8.94 o                         
  -3   6   1        419.30        450.94        13.27 o                         
  -2   6   1       1458.49       1681.03        14.10 o                         
  -1   6   1        647.94        694.85         6.27 o                         
   0   6   1        333.69        378.62         8.25 o                         
   1   6   1       2672.80       2500.95       181.97 o                         
   2   6   1       1267.89       1354.84         7.59 o                         
   3   6   1        805.33        794.50        20.90 o                         
   4   6   1         81.73         74.84         3.32 o                         
   5   6   1         37.53         43.62         2.28 o                         
   6   6   1       5757.47       5722.89        31.07 o                         
   7   6   1        328.19        308.04         5.38 o                         
   8   6   1       2085.40       2106.29        17.04 o                         
   9   6   1          9.55          9.82         5.91 o                         
  10   6   1         26.46         32.81         5.74 o                         
 -10   7   1         28.81         27.91         6.35 o                         
  -9   7   1        180.75        182.25         7.98 o                         
  -8   7   1        920.42        918.07        11.56 o                         
  -7   7   1         41.13         44.07         4.30 o                         
  -6   7   1       1613.88       1637.74         7.83 o                         
  -5   7   1        412.00        425.54         4.08 o                         
  -4   7   1        344.85        358.86         4.51 o                         
  -3   7   1       4363.73       4538.19        18.16 o                         
  -2   7   1        612.34        636.62         5.31 o                         
  -1   7   1          2.02          9.70         1.20 o                         
   0   7   1         44.39         58.63         4.74 o                         
   1   7   1         36.36         31.65         1.30 o                         
   2   7   1         41.56         32.87         2.38 o                         
   3   7   1         14.03         13.72         2.24 o                         
   4   7   1         12.33         20.81         1.97 o                         
   5   7   1       7782.25       7850.81        30.29 o                         
   6   7   1        353.58        361.67         4.99 o                         
   7   7   1         42.30         50.21         3.61 o                         
   8   7   1        371.13        333.56         7.68 o                         
   9   7   1        130.73        137.52         7.15 o                         
  10   7   1         38.58         33.24         5.71 o                         
 -10   8   1         11.68         11.20         5.70 o                         
  -9   8   1        258.21        250.94         6.00 o                         
  -8   8   1        164.04        173.69         7.29 o                         
  -7   8   1         22.85         22.34         3.91 o                         
  -6   8   1        817.70        785.93         5.03 o                         
  -5   8   1       1579.82       1649.70         5.87 o                         
  -4   8   1       1228.23       1249.57        11.96 o                         
  -3   8   1        710.12        746.44         7.27 o                         
  -2   8   1          3.41          3.57         1.68 o                         
  -1   8   1       1309.98       1541.55        22.71 o                         
   0   8   1       2843.26       2649.71        44.61 o                         
   1   8   1       1703.07       2020.54        27.45 o                         
   2   8   1       2664.12       2678.87        23.33 o                         
   3   8   1       1795.56       1820.86        13.00 o                         
   4   8   1          1.34          6.13         1.93 o                         
   5   8   1        469.59        489.74         3.46 o                         
   6   8   1        387.49        375.36         5.05 o                         
   7   8   1        128.99        133.78         4.89 o                         
   8   8   1        169.11        169.63         5.66 o                         
   9   8   1         41.18         37.81         5.12 o                         
  10   8   1         11.36          6.04         5.64 o                         
 -10   9   1          4.59          0.51         5.91 o                         
  -9   9   1         24.52         27.01         5.39 o                         
  -8   9   1        114.82        108.16         5.20 o                         
  -7   9   1        705.01        694.78         7.81 o                         
  -6   9   1       2440.37       2377.98         8.88 o                         
  -5   9   1        218.02        225.24         3.19 o                         
  -4   9   1         30.92         33.64         2.09 o                         
  -3   9   1       1060.74       1099.10        14.02 o                         
  -2   9   1        525.29        479.08         5.02 o                         
  -1   9   1       1199.22       1382.60         8.06 o                         
   0   9   1      15548.03      15619.22       148.23 o                         
   1   9   1        638.32        787.48        12.28 o                         
   2   9   1        586.15        602.64         4.83 o                         
   3   9   1          0.22         -1.70         1.76 o                         
   4   9   1         25.65         29.53         2.00 o                         
   5   9   1         56.64         56.12         2.01 o                         
   6   9   1        202.27        181.22         3.52 o                         
   7   9   1          5.03         11.79         4.28 o                         
   8   9   1          5.88          0.23         4.75 o                         
   9   9   1          9.45         10.61         5.05 o                         
  10   9   1          2.26         -0.01         6.14 o                         
 -10  10   1         40.00         50.00         6.48 o                         
  -9  10   1         49.16         50.26         5.86 o                         
  -8  10   1        100.27        102.95         5.75 o                         
  -7  10   1        242.38        226.86         5.27 o                         
  -6  10   1         51.26         50.44         2.90 o                         
  -5  10   1        117.37        130.32         2.43 o                         
  -4  10   1        558.35        562.62         4.39 o                         
  -3  10   1        400.69        412.66         7.28 o                         
  -2  10   1         14.64         19.95         2.49 o                         
  -1  10   1        627.16        561.39         5.51 o                         
   0  10   1      11335.64      11519.77        97.36 o                         
   1  10   1         69.77         66.20         2.02 o                         
   2  10   1       1340.78       1354.39         8.26 o                         
   3  10   1         58.19         65.57         2.16 o                         
   4  10   1        183.18        182.47         2.97 o                         
   5  10   1       2011.08       2048.50        10.30 o                         
   6  10   1         92.36         99.91         3.76 o                         
   7  10   1         27.78         20.43         4.38 o                         
   8  10   1        323.33        322.10         7.07 o                         
   9  10   1        183.82        183.25         6.59 o                         
  10  10   1         27.83         37.30         5.93 o                         
 -10  11   1          9.18         11.14         6.10 o                         
  -9  11   1        572.38        564.95        10.16 o                         
  -8  11   1        552.09        534.50         9.73 o                         
  -7  11   1         57.01         60.07         4.53 o                         
  -6  11   1       1926.11       1892.03         8.95 o                         
  -5  11   1       1107.19       1130.42         5.63 o                         
  -4  11   1        388.21        390.53         3.94 o                         
  -3  11   1          5.27         10.46         2.84 o                         
  -2  11   1         44.85         57.59         2.36 o                         
  -1  11   1       1757.97       1733.08        28.80 o                         
   0  11   1       2974.03       3237.40        54.90 o                         
   1  11   1        504.15        560.30         8.97 o                         
   2  11   1       1655.83       1667.72        12.73 o                         
   3  11   1       1045.92       1045.32         7.29 o                         
   4  11   1         24.90         31.66         1.94 o                         
   5  11   1        143.47        146.04         2.83 o                         
   6  11   1          2.84          6.13         4.10 o                         
   7  11   1        930.64        904.77        10.22 o                         
   8  11   1        259.29        227.17         9.25 o                         
   9  11   1          0.17          2.26         5.50 o                         
  10  11   1         42.11         36.00         8.79 o                         
 -10  12   1          2.52          4.15         6.68 o                         
  -9  12   1         39.15         45.07         7.15 o                         
  -8  12   1         85.61         89.38         5.67 o                         
  -7  12   1         65.76         63.96         4.37 o                         
  -6  12   1       1744.01       1725.64         8.58 o                         
  -5  12   1        831.76        838.54         5.12 o                         
  -4  12   1       1312.70       1372.29         8.96 o                         
  -3  12   1        105.39         93.35         2.83 o                         
  -2  12   1         66.70         78.20         3.43 o                         
  -1  12   1        337.37        355.53         4.14 o                         
   0  12   1         82.05         79.77         2.98 o                         
   1  12   1       1053.35       1180.11        13.04 o                         
   2  12   1       1559.80       1521.26        14.10 o                         
   3  12   1       5497.35       5511.32        33.97 o                         
   4  12   1        131.56        133.92         2.32 o                         
   5  12   1       1491.65       1434.22         7.68 o                         
   6  12   1        194.01        193.02         4.87 o                         
   7  12   1          1.09         -1.51         3.98 o                         
   8  12   1        293.71        293.53         9.56 o                         
   9  12   1          7.13          1.70         6.13 o                         
 -10  13   1          8.39          6.27         9.84 o                         
  -9  13   1         42.07         31.57         6.51 o                         
  -8  13   1          3.11          0.23         4.38 o                         
  -7  13   1        104.76         97.04         4.93 o                         
  -6  13   1         12.08         12.11         2.94 o                         
  -5  13   1        931.02        932.26         5.15 o                         
  -4  13   1         22.95         21.09         2.20 o                         
  -3  13   1       4191.57       4288.80        24.78 o                         
  -2  13   1       1461.06       1488.64         7.24 o                         
  -1  13   1       2227.24       2355.22        10.27 o                         
   0  13   1        121.20        134.85         3.60 o                         
   1  13   1        476.40        471.24         3.64 o                         
   2  13   1       1939.34       2026.11        19.01 o                         
   3  13   1       3752.30       3734.78        25.78 o                         
   4  13   1         21.88         21.33         2.05 o                         
   5  13   1        120.21        116.44         2.61 o                         
   6  13   1        443.97        422.29         6.94 o                         
   7  13   1         20.11         19.67         4.00 o                         
   8  13   1          0.13          1.52         5.72 o                         
   9  13   1         22.87         21.37         5.54 o                         
  -9  14   1        168.88        172.92         7.80 o                         
  -8  14   1          4.92          6.69         4.66 o                         
  -7  14   1         39.63         34.69         5.05 o                         
  -6  14   1       1273.09       1243.36        10.64 o                         
  -5  14   1         12.90         13.50         2.37 o                         
  -4  14   1        146.81        144.64         2.47 o                         
  -3  14   1       1122.82       1092.80         6.32 o                         
  -2  14   1       1976.52       2017.00        15.81 o                         
  -1  14   1          4.63          2.47         2.19 o                         
   0  14   1       2080.90       2211.76        21.10 o                         
   1  14   1         88.54         84.26         1.99 o                         
   2  14   1       1380.66       1421.44        10.06 o                         
   3  14   1       4930.27       4963.65        32.72 o                         
   4  14   1         30.65         32.29         2.41 o                         
   5  14   1       1303.34       1268.04         8.44 o                         
   6  14   1        409.75        410.09         6.17 o                         
   7  14   1          8.26         10.00         3.76 o                         
   8  14   1          5.58          3.75         5.20 o                         
   9  14   1          6.94          3.79         7.50 o                         
  -9  15   1        646.77        649.32        14.31 o                         
  -8  15   1         34.39         24.53         6.52 o                         
  -7  15   1          6.85          9.44         3.70 o                         
  -6  15   1         34.23         34.71         3.41 o                         
  -5  15   1          9.45         11.54         2.71 o                         
  -4  15   1       1003.65       1024.25         7.29 o                         
  -3  15   1        132.21        135.79         3.45 o                         
  -2  15   1         35.84         24.10         2.06 o                         
  -1  15   1         37.45         41.44         2.15 o                         
   0  15   1         41.94         34.16         2.71 o                         
   1  15   1       2239.72       2370.81        22.72 o                         
   2  15   1         65.77         62.18         3.01 o                         
   3  15   1        647.66        662.35         5.64 o                         
   4  15   1         61.55         58.09         3.09 o                         
   5  15   1        731.34        707.75         7.14 o                         
   6  15   1        312.51        316.89         5.30 o                         
   7  15   1         10.02          5.88         4.12 o                         
   8  15   1        126.71        123.09         6.43 o                         
   9  15   1        140.87        131.02        10.75 o                         
  -9  16   1        153.08        148.65         9.36 o                         
  -8  16   1         57.96         62.89         7.30 o                         
  -7  16   1        281.06        263.98         6.18 o                         
  -6  16   1         31.23         31.49         4.05 o                         
  -5  16   1        139.60        138.14         4.21 o                         
  -4  16   1         15.31         14.07         2.56 o                         
  -3  16   1        110.95        104.77         3.52 o                         
  -2  16   1         53.20         50.15         2.52 o                         
  -1  16   1        179.97        150.90         2.63 o                         
   0  16   1       2974.27       3053.35        36.65 o                         
   1  16   1         35.25         32.25         4.11 o                         
   2  16   1       1134.19       1105.63         7.11 o                         
   3  16   1        245.25        252.41         4.05 o                         
   4  16   1        570.16        548.72         4.94 o                         
   5  16   1       2760.90       2740.44        11.80 o                         
   6  16   1        325.63        327.07         6.18 o                         
   7  16   1         47.64         43.16         4.94 o                         
   8  16   1         27.26         26.99         6.51 o                         
   9  16   1        248.46        237.35         8.93 o                         
  -9  17   1         63.76         78.21         8.42 o                         
  -8  17   1        231.78        231.46         8.20 o                         
  -7  17   1        104.73        104.79         5.00 o                         
  -6  17   1        730.84        739.61         7.34 o                         
  -5  17   1        243.12        246.10         5.46 o                         
  -4  17   1        182.84        191.43         3.55 o                         
  -3  17   1       5501.62       5562.86        29.39 o                         
  -2  17   1        834.14        819.29         6.04 o                         
  -1  17   1       1807.78       1785.19        14.90 o                         
   0  17   1       3801.94       3816.77        28.62 o                         
   1  17   1       3296.34       3221.90        13.79 o                         
   2  17   1        391.59        373.89         4.48 o                         
   3  17   1         76.89         69.63         3.30 o                         
   4  17   1        795.52        760.84         6.14 o                         
   5  17   1        166.33        159.15         4.70 o                         
   6  17   1        174.93        191.47         5.47 o                         
   7  17   1         15.91         16.14         4.88 o                         
   8  17   1          2.48          5.78         6.46 o                         
   9  17   1         60.74         65.17         7.17 o                         
  -9  18   1          1.57         -1.36         7.02 o                         
  -8  18   1          1.18         -1.42         5.36 o                         
  -7  18   1        160.65        161.71         5.64 o                         
  -6  18   1          0.21         -3.99         4.16 o                         
  -5  18   1        397.49        372.78         6.74 o                         
  -4  18   1        298.80        294.44         4.58 o                         
  -3  18   1         19.63          9.65         2.90 o                         
  -2  18   1       1290.88       1276.43         6.55 o                         
  -1  18   1         18.70         14.39         3.02 o                         
   0  18   1         14.61         32.14         3.06 o                         
   1  18   1        418.66        413.26         5.22 o                         
   2  18   1         30.46         34.87         2.52 o                         
   3  18   1       3930.20       3910.76        14.29 o                         
   4  18   1        236.49        230.23         4.02 o                         
   5  18   1          8.04         11.04         3.15 o                         
   6  18   1        168.42        173.77         5.21 o                         
   7  18   1          4.74          7.84         4.50 o                         
   8  18   1        391.76        404.59         8.94 o                         
   9  18   1          7.54         13.24         6.61 o                         
  -9  19   1          4.55          6.65         7.31 o                         
  -8  19   1        274.73        259.35         8.81 o                         
  -7  19   1         37.52         40.75         4.58 o                         
  -6  19   1        912.85        877.07        10.16 o                         
  -5  19   1         21.52         24.20         4.40 o                         
  -4  19   1         36.12         37.81         3.51 o                         
  -3  19   1        539.16        544.16         5.00 o                         
  -2  19   1          9.64          7.95         2.47 o                         
  -1  19   1         62.48         70.56         2.78 o                         
   0  19   1        230.82        245.72         3.57 o                         
   1  19   1        119.38        111.18         3.44 o                         
   2  19   1         66.24         59.92         2.82 o                         
   3  19   1          0.10         -2.90         2.90 o                         
   4  19   1        930.68        904.01         7.42 o                         
   5  19   1         47.56         45.98         4.01 o                         
   6  19   1        377.64        382.41         6.76 o                         
   7  19   1        295.58        308.87         6.57 o                         
   8  19   1        137.92        124.03         6.17 o                         
   9  19   1         39.76         38.94        20.90 o                         
  -9  20   1         22.75         15.31        10.12 o                         
  -8  20   1        160.18        166.93         7.29 o                         
  -7  20   1        105.92        102.05         5.38 o                         
  -6  20   1         28.70         25.14         4.50 o                         
  -5  20   1        365.54        356.82         6.99 o                         
  -4  20   1        155.26        152.64         4.37 o                         
  -3  20   1         31.07         32.10         2.87 o                         
  -2  20   1         17.66         15.76         2.48 o                         
  -1  20   1         85.47         79.41         2.80 o                         
   0  20   1        468.78        446.58         4.86 o                         
   1  20   1        712.74        684.68         6.09 o                         
   2  20   1         15.89         12.10         2.93 o                         
   3  20   1         10.01         12.13         3.55 o                         
   4  20   1          0.68          1.97         3.83 o                         
   5  20   1         38.75         37.72         3.95 o                         
   6  20   1        587.59        548.06         9.16 o                         
   7  20   1         49.49         50.03         5.11 o                         
   8  20   1        391.35        367.73         9.55 o                         
  -8  21   1        138.15        145.44         8.25 o                         
  -7  21   1          6.85          5.74         5.26 o                         
  -6  21   1        100.38        115.21         8.33 o                         
  -5  21   1        119.74        119.65         5.14 o                         
  -4  21   1        310.74        295.79         6.03 o                         
  -3  21   1         50.01         53.29         3.13 o                         
  -2  21   1        234.17        234.58         4.22 o                         
  -1  21   1         45.62         38.63         2.74 o                         
   0  21   1          0.69          6.44         2.63 o                         
   1  21   1        524.25        476.30         5.17 o                         
   2  21   1        363.17        348.86         5.47 o                         
   3  21   1        423.72        426.91         6.47 o                         
   4  21   1        354.36        339.55         6.69 o                         
   5  21   1         48.32         48.15         4.17 o                         
   6  21   1         90.95         89.33         5.98 o                         
   7  21   1          0.04         -4.94         4.94 o                         
   8  21   1          3.78          8.24         5.55 o                         
  -8  22   1         37.90         41.45         7.72 o                         
  -7  22   1         45.01         38.58         5.99 o                         
  -6  22   1        507.21        473.40        10.02 o                         
  -5  22   1        534.05        534.68         8.68 o                         
  -4  22   1        145.46        146.34         5.01 o                         
  -3  22   1        138.92        127.19         3.77 o                         
  -2  22   1         93.00         96.09         4.56 o                         
  -1  22   1        311.97        292.53         5.35 o                         
   0  22   1       1688.25       1697.38        10.24 o                         
   1  22   1        594.66        591.69         7.18 o                         
   2  22   1       1667.89       1704.60        10.77 o                         
   3  22   1         20.69         25.44         4.10 o                         
   4  22   1        237.59        234.97         6.09 o                         
   5  22   1        186.00        197.27         5.70 o                         
   6  22   1         55.60         68.73         5.94 o                         
   7  22   1        180.91        193.62         6.76 o                         
   8  22   1         12.89         12.51         5.57 o                         
  -8  23   1         62.02         74.84         7.41 o                         
  -7  23   1          8.03          7.91         6.03 o                         
  -6  23   1        486.71        473.56         8.78 o                         
  -5  23   1         38.16         28.58         5.49 o                         
  -4  23   1        375.97        358.68         7.34 o                         
  -3  23   1        145.59        149.27         5.22 o                         
  -2  23   1        599.78        618.63         6.65 o                         
  -1  23   1        545.36        545.98         8.44 o                         
   0  23   1        404.85        423.24         6.26 o                         
   1  23   1        278.10        284.82         6.21 o                         
   2  23   1        108.27         97.77         5.17 o                         
   3  23   1        632.48        632.16         7.46 o                         
   4  23   1         18.93         23.06         4.27 o                         
   5  23   1        113.67        108.75         6.89 o                         
   6  23   1          2.00          3.01         5.63 o                         
   7  23   1         91.32         97.84         6.46 o                         
   8  23   1          8.83         14.56         7.38 o                         
  -8  24   1          7.22          6.24         7.12 o                         
  -7  24   1        481.11        452.35        13.67 o                         
  -6  24   1        238.28        239.90         6.83 o                         
  -5  24   1          0.28          2.17         4.33 o                         
  -4  24   1        113.69        118.50         4.83 o                         
  -3  24   1        101.25        104.79         5.21 o                         
  -2  24   1          0.80          3.05         3.28 o                         
  -1  24   1        157.81        157.91         6.70 o                         
   0  24   1        175.96        176.03         5.75 o                         
   1  24   1        288.20        285.36         6.55 o                         
   2  24   1          0.35          6.44         4.49 o                         
   3  24   1         48.81         45.08         4.63 o                         
   4  24   1          0.18         -2.14         4.11 o                         
   5  24   1        391.77        388.43         8.58 o                         
   6  24   1        653.77        655.25        15.11 o                         
   7  24   1         25.07         24.17         5.91 o                         
  -7  25   1          2.89          7.14         7.15 o                         
  -6  25   1          1.92          5.03         5.75 o                         
  -5  25   1        107.24        113.21         5.99 o                         
  -4  25   1         11.99         14.89         3.85 o                         
  -3  25   1       1603.46       1605.41        12.83 o                         
  -2  25   1        155.04        156.24         5.59 o                         
  -1  25   1          0.17          0.29         5.12 o                         
   0  25   1        129.76        131.72         5.82 o                         
   1  25   1          3.07          2.17         4.56 o                         
   2  25   1        477.18        471.24         9.94 o                         
   3  25   1         13.53         13.45         3.96 o                         
   4  25   1        359.08        376.49         7.38 o                         
   5  25   1        495.07        476.93         7.92 o                         
   6  25   1         27.44         26.07         7.59 o                         
   7  25   1         84.12         85.29         7.07 o                         
  -7  26   1         17.23         22.45         6.94 o                         
  -6  26   1         67.11         56.54         8.05 o                         
  -5  26   1        250.05        272.90         8.51 o                         
  -4  26   1        275.28        271.75         6.04 o                         
  -3  26   1         45.09         26.68         4.56 o                         
  -2  26   1        987.70        988.89        10.23 o                         
  -1  26   1        334.12        340.78         8.21 o                         
   0  26   1        425.57        421.94         8.05 o                         
   1  26   1         21.39          9.66         5.16 o                         
   2  26   1        247.40        247.70         7.71 o                         
   3  26   1        108.35        115.54         6.44 o                         
   4  26   1        221.27        228.97         6.16 o                         
   5  26   1          1.48         -4.07         4.66 o                         
   6  26   1          0.05         -0.10         6.01 o                         
   7  26   1          4.85         -2.49         7.01 o                         
  -7  27   1        239.18        267.32        10.99 o                         
  -6  27   1          7.37          9.57         6.45 o                         
  -5  27   1          9.80          9.69         5.70 o                         
  -4  27   1         32.81         29.59         4.54 o                         
  -3  27   1          1.59          3.82         4.06 o                         
  -2  27   1          0.85         -1.59         4.88 o                         
  -1  27   1         91.18         92.33         6.12 o                         
   0  27   1         62.75         78.81         6.79 o                         
   1  27   1       1478.76       1467.67        12.24 o                         
   2  27   1         66.02         57.85         5.32 o                         
   3  27   1        550.36        558.18        11.34 o                         
   4  27   1        219.01        206.76         6.09 o                         
   5  27   1          3.47          0.39         4.72 o                         
   6  27   1         15.79         15.43         6.72 o                         
   7  27   1         40.11         47.91        11.11 o                         
  -6  28   1         49.60         50.27         7.51 o                         
  -5  28   1        129.06        131.83         7.34 o                         
  -4  28   1          0.11          1.81         5.01 o                         
  -3  28   1        116.57        119.43         6.47 o                         
  -2  28   1          6.24          4.05         4.84 o                         
  -1  28   1        270.61        271.99         7.42 o                         
   0  28   1          0.02          2.98         4.78 o                         
   1  28   1          3.19         22.41         5.55 o                         
   2  28   1         33.59         32.11         6.34 o                         
   3  28   1          7.67          5.94         5.32 o                         
   4  28   1        628.54        644.69        10.26 o                         
   5  28   1        167.22        169.21         6.64 o                         
   6  28   1        107.58        120.33         6.81 o                         
  -6  29   1         71.54         80.02         8.10 o                         
  -5  29   1        380.84        377.73        10.10 o                         
  -4  29   1         31.93         28.45         6.27 o                         
  -3  29   1         30.36         25.75         8.96 o                         
  -2  29   1        668.25        684.05        11.21 o                         
  -1  29   1         78.31         95.40         6.44 o                         
   0  29   1        114.80        118.02         9.43 o                         
   1  29   1         50.00         43.89         5.80 o                         
   2  29   1          5.01         10.53         6.92 o                         
   3  29   1        109.19         98.79         7.63 o                         
   4  29   1         94.46         95.66         5.64 o                         
   5  29   1          4.83          4.35         6.00 o                         
   6  29   1          7.19          4.67         6.11 o                         
  -6  30   1         20.85         25.54         8.60 o                         
  -5  30   1         23.30         21.97         6.62 o                         
  -4  30   1        477.28        507.89        14.63 o                         
  -3  30   1         20.07         30.78         9.16 o                         
  -2  30   1        374.61        377.66        10.41 o                         
  -1  30   1         73.03         76.52         8.37 o                         
   0  30   1         18.29          7.90         7.12 o                         
   1  30   1         77.74         77.22         6.70 o                         
   2  30   1        332.87        354.53        12.13 o                         
   3  30   1         89.89         92.55         7.94 o                         
   4  30   1         23.69         26.69         5.47 o                         
   5  30   1         33.09         31.30         7.80 o                         
   6  30   1          0.20         10.51        15.82 o                         
  -5  31   1         45.41         42.53         9.19 o                         
  -4  31   1          0.22         -5.24         6.97 o                         
  -3  31   1        123.31        129.69        10.98 o                         
  -2  31   1         42.37         54.66         8.14 o                         
  -1  31   1        115.89        111.29         7.64 o                         
   0  31   1        134.43        146.71        10.46 o                         
   1  31   1         46.63         51.81         5.98 o                         
   2  31   1        156.35        171.78         7.38 o                         
   3  31   1          5.67          2.40         7.01 o                         
   4  31   1         20.63         26.32         5.72 o                         
   5  31   1         30.43         24.91         6.33 o                         
  -5  32   1          1.45         -0.06         8.50 o                         
  -4  32   1        275.56        280.82        10.99 o                         
  -3  32   1          6.85         14.11         9.76 o                         
  -2  32   1         40.53         53.77         9.36 o                         
  -1  32   1         23.80         22.25         7.96 o                         
   0  32   1          0.49          8.31         6.72 o                         
   1  32   1         19.47         19.66         6.01 o                         
   2  32   1         20.06         17.12         6.33 o                         
   3  32   1         38.59         48.22         7.10 o                         
   4  32   1          0.78          5.17         7.75 o                         
   5  32   1         27.34         30.32        16.04 o                         
  -4  33   1         20.78         17.51         7.97 o                         
  -3  33   1         19.10         21.40         8.82 o                         
  -2  33   1          0.47          6.77         8.16 o                         
  -1  33   1          1.71          0.39         8.07 o                         
   0  33   1         30.78         27.89         7.06 o                         
   1  33   1          0.70          6.97         6.08 o                         
   2  33   1          0.33          5.16         6.40 o                         
   3  33   1          5.61          6.74         6.49 o                         
   4  33   1          2.78          7.10        10.14 o                         
  -3  34   1          1.80         -0.99         8.53 o                         
  -2  34   1          7.23         16.84         8.53 o                         
  -1  34   1        133.70        148.04        10.83 o                         
   0  34   1         33.84         31.90         7.31 o                         
   1  34   1          0.04         -2.22         6.80 o                         
   2  34   1        163.20        165.02         8.45 o                         
   3  34   1          3.44         -4.25         7.64 o                         
  -3  35   1         32.54         20.15        17.24 o                         
  -2  35   1         97.35        101.20         8.41 o                         
  -1  35   1         25.71         40.85        10.48 o                         
   0  35   1        135.59        132.53         9.13 o                         
   1  35   1        151.41        152.04         9.31 o                         
   2  35   1         72.52         65.97         8.27 o                         
  -1  36   1          9.37         16.38         8.53 o                         
   0  36   1          3.12          5.22         7.33 o                         
   1  36   1         17.10         31.27        12.63 o                         
 -10   0   2         10.66          6.01         6.80 o                         
  -8   0   2        109.95        113.41         7.31 o                         
  -6   0   2       6783.19       6741.84        53.97 o                         
  -4   0   2         14.23          3.20         3.63 o                         
  -2   0   2       1056.55       1144.89        21.35 o                         
   0   0   2         47.88         65.04         2.65 o                         
   2   0   2      30559.06      27185.79       287.74 o                         
   4   0   2       2939.49       3021.88        21.30 o                         
   6   0   2          1.31          4.34         5.70 o                         
   8   0   2        285.59        286.19        11.30 o                         
  10   0   2         20.28         13.56         7.41 o                         
 -10   1   2         12.65         15.64         6.64 o                         
  -9   1   2        352.35        358.66         8.51 o                         
  -8   1   2         17.69         18.38         4.91 o                         
  -7   1   2          7.40         10.55         3.69 o                         
  -6   1   2       1854.67       1884.77        10.28 o                         
  -5   1   2        187.80        222.22         3.67 o                         
  -4   1   2         10.23          9.34         2.58 o                         
  -3   1   2         72.87         54.00         2.37 o                         
  -2   1   2       1345.23       1453.99         7.89 o                         
  -1   1   2       1613.18       1628.39        35.11 o                         
   0   1   2       7949.75       8376.30        69.94 o                         
   1   1   2       7106.16       6949.19        55.78 o                         
   2   1   2       9182.84       9109.76        28.93 o                         
   3   1   2       1227.23       1296.70         8.37 o                         
   4   1   2        593.35        657.20         5.23 o                         
   5   1   2       4389.63       4579.81        19.07 o                         
   6   1   2         17.02         14.09         2.64 o                         
   7   1   2          4.95          1.11         3.02 o                         
   8   1   2         13.42         16.30         4.43 o                         
   9   1   2         42.19         49.27         5.68 o                         
  10   1   2          0.05         -1.66         5.37 o                         
 -10   2   2          9.71          9.31         5.90 o                         
  -9   2   2        198.06        206.28         6.07 o                         
  -8   2   2        194.08        188.81         5.35 o                         
  -7   2   2          0.06         -0.24         3.03 o                         
  -6   2   2        198.58        193.91         3.70 o                         
  -5   2   2          2.03          3.23         1.78 o                         
  -4   2   2        648.89        695.53         6.28 o                         
  -3   2   2       5534.16       5877.80        32.62 o                         
  -2   2   2       5193.76       4955.20        12.18 o                         
  -1   2   2        618.49        619.38         3.77 o                         
   0   2   2       2830.98       2886.59        47.43 o                         
   1   2   2       3560.76       3577.90        50.70 o                         
   2   2   2       3061.92       3358.70        14.16 o                         
   3   2   2       1856.33       1895.63        15.28 o                         
   4   2   2        252.87        257.66         3.40 o                         
   5   2   2        276.29        291.27         3.85 o                         
   6   2   2       1177.70       1185.68         7.27 o                         
   7   2   2         10.98          9.82         3.23 o                         
   8   2   2       1654.07       1624.13        12.30 o                         
   9   2   2         77.98         80.32         5.44 o                         
  10   2   2         67.66         57.36         6.34 o                         
 -10   3   2          1.70          2.41         5.31 o                         
  -9   3   2         44.04         46.80         6.07 o                         
  -8   3   2        466.34        462.84         9.06 o                         
  -7   3   2         19.99         16.44         4.06 o                         
  -6   3   2       1527.80       1546.23         7.18 o                         
  -5   3   2        450.79        453.84         4.28 o                         
  -4   3   2         98.97        105.79         4.85 o                         
  -3   3   2       3798.59       3945.37        14.43 o                         
  -2   3   2          8.64          8.97         1.11 o                         
  -1   3   2      13955.16      13772.56       122.57 o                         
   0   3   2        321.61        304.72         7.97 o                         
   1   3   2        459.80        467.55         4.01 o                         
   2   3   2       4577.84       4834.00        24.62 o                         
   3   3   2          0.38          2.25         2.06 o                         
   4   3   2         52.06         74.57         2.35 o                         
   5   3   2        435.82        436.81         3.91 o                         
   6   3   2       1990.90       1945.11         9.74 o                         
   7   3   2          0.25          0.89         3.08 o                         
   8   3   2          0.08          1.23         4.14 o                         
   9   3   2         21.89         15.10         4.42 o                         
  10   3   2          0.62         -2.66         5.40 o                         
 -10   4   2          9.51          9.42         5.45 o                         
  -9   4   2          0.60          1.06         5.13 o                         
  -8   4   2        330.10        324.21         7.23 o                         
  -7   4   2        570.91        566.51         8.38 o                         
  -6   4   2        370.23        376.15         4.10 o                         
  -5   4   2       3041.12       3201.36        13.11 o                         
  -4   4   2        798.42        802.49         9.18 o                         
  -3   4   2        400.53        370.70         4.70 o                         
  -2   4   2       3795.51       3957.90        25.54 o                         
  -1   4   2       7019.88       6955.96        43.59 o                         
   0   4   2       1100.16       1194.18         9.03 o                         
   1   4   2       1660.90       1541.83         6.97 o                         
   2   4   2          6.44         11.15         2.27 o                         
   3   4   2      10140.51      10172.78        46.36 o                         
   4   4   2        777.13        838.89         6.49 o                         
   5   4   2          7.72         11.09         1.85 o                         
   6   4   2        260.64        244.97         4.45 o                         
   7   4   2         60.53         53.49         3.45 o                         
   8   4   2        345.88        340.24         6.43 o                         
   9   4   2          3.41          3.49         4.35 o                         
  10   4   2         52.53         51.70         6.47 o                         
 -10   5   2          2.64          3.63         5.60 o                         
  -9   5   2          0.24         -5.63         5.63 o                         
  -8   5   2        269.80        272.64         7.02 o                         
  -7   5   2         76.87         74.48         4.61 o                         
  -6   5   2        300.47        306.23         4.67 o                         
  -5   5   2        435.94        424.98         4.52 o                         
  -4   5   2       2576.24       2581.92        27.43 o                         
  -3   5   2       5340.49       5542.07        33.42 o                         
  -2   5   2       2068.82       1956.73        20.00 o                         
  -1   5   2      16263.01      15636.84       171.48 o                         
   0   5   2      35651.67      32252.89       331.38 o                         
   1   5   2       9586.77       9307.53        30.26 o                         
   2   5   2       1821.13       1811.48        15.50 o                         
   3   5   2       1432.60       1432.84        10.91 o                         
   4   5   2         34.97         41.71         2.86 o                         
   5   5   2        162.31        183.50         3.21 o                         
   6   5   2       1041.56       1008.14        11.49 o                         
   7   5   2          0.56          5.25         3.57 o                         
   8   5   2        126.34        122.70         5.87 o                         
   9   5   2         94.58         92.86         5.62 o                         
  10   5   2          2.33          4.15         5.91 o                         
 -10   6   2          2.54         -3.80         5.43 o                         
  -9   6   2       1457.11       1472.20        18.64 o                         
  -8   6   2         54.09         48.48         6.09 o                         
  -7   6   2          2.42          7.63         3.43 o                         
  -6   6   2        523.58        510.41         7.16 o                         
  -5   6   2          0.20          0.22         2.04 o                         
  -4   6   2        362.03        361.30         4.82 o                         
  -3   6   2        111.42        112.40         3.94 o                         
  -2   6   2         46.92         44.19         1.81 o                         
  -1   6   2       5817.56       6199.15        21.97 o                         
   0   6   2        652.70        625.92        12.18 o                         
   1   6   2        771.34        805.91        10.05 o                         
   2   6   2        187.20        179.67        12.65 o                         
   3   6   2       4770.39       4938.88        33.24 o                         
   4   6   2        251.39        247.12         4.03 o                         
   5   6   2       2032.59       2058.84         7.52 o                         
   6   6   2        114.07        112.04         3.45 o                         
   7   6   2         28.80         32.01         3.89 o                         
   8   6   2        135.72        134.99         5.97 o                         
   9   6   2        513.35        518.48        12.37 o                         
  10   6   2         28.38         30.80         6.05 o                         
 -10   7   2          9.19         12.23         5.48 o                         
  -9   7   2        717.38        767.29        10.26 o                         
  -8   7   2       1006.97       1018.35        13.13 o                         
  -7   7   2        612.53        591.32         8.63 o                         
  -6   7   2         61.53         64.75         2.97 o                         
  -5   7   2         97.04        121.05         2.94 o                         
  -4   7   2          5.57          4.07         1.83 o                         
  -3   7   2       1137.41       1167.87        11.03 o                         
  -2   7   2        457.51        490.28         4.72 o                         
  -1   7   2       1563.10       1548.80        12.28 o                         
   0   7   2       2214.12       2159.93        32.57 o                         
   1   7   2        600.57        642.19         4.65 o                         
   2   7   2         17.93         24.15         3.43 o                         
   3   7   2       2868.05       2880.03        60.46 o                         
   4   7   2        166.51        182.63         2.90 o                         
   5   7   2       3057.23       3114.72         8.92 o                         
   6   7   2        152.85        143.10         3.97 o                         
   7   7   2        119.56        122.20         4.19 o                         
   8   7   2          8.50          8.94         4.08 o                         
   9   7   2         12.68         16.25         5.13 o                         
  10   7   2         24.87         22.36         5.39 o                         
 -10   8   2          3.66          3.71         5.60 o                         
  -9   8   2        163.83        165.57         6.26 o                         
  -8   8   2          6.57          7.50         4.03 o                         
  -7   8   2         25.41         27.44         3.71 o                         
  -6   8   2       2084.97       2052.35         8.32 o                         
  -5   8   2        288.66        317.17         3.28 o                         
  -4   8   2        119.25        111.80         3.04 o                         
  -3   8   2       5370.52       5406.46        53.65 o                         
  -2   8   2        953.38        975.76         5.11 o                         
  -1   8   2        556.17        631.44        21.35 o                         
   0   8   2          0.19          0.45         2.97 o                         
   1   8   2       3687.82       3893.72        39.99 o                         
   2   8   2      14084.65      13411.97       113.91 o                         
   3   8   2       4464.61       4476.69        32.89 o                         
   4   8   2         73.10         74.96         2.13 o                         
   5   8   2       1226.98       1245.03         5.62 o                         
   6   8   2       1549.51       1521.16         8.57 o                         
   7   8   2          0.22          1.82         3.19 o                         
   8   8   2          2.96         -0.26         4.18 o                         
   9   8   2        104.41         93.88         6.21 o                         
  10   8   2          0.62         -2.66         6.19 o                         
 -10   9   2          5.08          4.72         5.43 o                         
  -9   9   2         97.33         98.40         6.12 o                         
  -8   9   2          9.99         12.77         4.03 o                         
  -7   9   2         77.54         69.02         4.08 o                         
  -6   9   2        251.34        245.11         3.76 o                         
  -5   9   2       1366.64       1345.29         5.87 o                         
  -4   9   2         23.17         21.31         1.97 o                         
  -3   9   2       5229.37       5266.79        49.66 o                         
  -2   9   2        504.69        480.41         4.44 o                         
  -1   9   2        783.85        732.19        17.57 o                         
   0   9   2        742.11        835.21         8.17 o                         
   1   9   2        999.29        932.34         6.97 o                         
   2   9   2         35.15         11.71         4.17 o                         
   3   9   2        173.66        166.29         2.85 o                         
   4   9   2       2200.71       2227.28         8.64 o                         
   5   9   2        841.31        826.48         5.51 o                         
   6   9   2        408.03        402.94         4.68 o                         
   7   9   2        190.54        193.53         5.06 o                         
   8   9   2        131.23        142.24         5.85 o                         
   9   9   2        107.45        100.56         5.87 o                         
  10   9   2         16.92         13.56         6.59 o                         
 -10  10   2         39.17         43.51         5.91 o                         
  -9  10   2        257.61        266.63         6.94 o                         
  -8  10   2         82.98         83.32         4.99 o                         
  -7  10   2        355.74        341.64         6.56 o                         
  -6  10   2        639.24        611.11         5.51 o                         
  -5  10   2         19.07         14.97         1.93 o                         
  -4  10   2          0.12         -1.62         1.62 o                         
  -3  10   2       3163.14       3268.44        45.09 o                         
  -2  10   2       1303.84       1309.22         9.22 o                         
  -1  10   2       1710.68       1671.62        12.06 o                         
   0  10   2       1000.24       1070.33        14.33 o                         
   1  10   2        111.85        125.04         3.09 o                         
   2  10   2       1946.61       1920.92        29.46 o                         
   3  10   2        587.54        589.14         4.25 o                         
   4  10   2        293.53        310.94         3.02 o                         
   5  10   2         23.89         22.27         1.85 o                         
   6  10   2       1105.51       1053.26         7.78 o                         
   7  10   2         33.88         39.86         4.08 o                         
   8  10   2        590.52        560.74        10.36 o                         
   9  10   2         86.68         87.07         5.92 o                         
  10  10   2         29.35         26.32        17.41 o                         
 -10  11   2         70.18         81.02         6.65 o                         
  -9  11   2        123.43        130.69         6.19 o                         
  -8  11   2        152.52        169.96         6.61 o                         
  -7  11   2         12.09         14.92         3.47 o                         
  -6  11   2        385.27        378.76         5.21 o                         
  -5  11   2        590.10        614.79         4.37 o                         
  -4  11   2        139.97        155.56         2.86 o                         
  -3  11   2        410.16        432.27         4.80 o                         
  -2  11   2          4.63         10.94         1.75 o                         
  -1  11   2        218.78        207.76         2.93 o                         
   0  11   2        238.77        246.52         5.00 o                         
   1  11   2        694.97        726.79        14.65 o                         
   2  11   2        406.69        373.22         8.42 o                         
   3  11   2       5805.59       5910.54        29.47 o                         
   4  11   2         42.06         44.90         1.97 o                         
   5  11   2       3423.34       3430.74        15.08 o                         
   6  11   2        939.06        917.60         9.16 o                         
   7  11   2        292.81        293.06         7.87 o                         
   8  11   2         50.29         45.18         5.97 o                         
   9  11   2         75.74         75.84         6.30 o                         
 -10  12   2         21.85         17.04         7.10 o                         
  -9  12   2        207.43        219.06         7.86 o                         
  -8  12   2        354.66        351.75         7.49 o                         
  -7  12   2          5.52          6.91         3.68 o                         
  -6  12   2        915.27        902.23         6.25 o                         
  -5  12   2        776.22        791.47         5.72 o                         
  -4  12   2        435.07        440.99         4.78 o                         
  -3  12   2        112.52        104.32         3.19 o                         
  -2  12   2        152.62        161.68         3.66 o                         
  -1  12   2       2608.10       2816.85        17.07 o                         
   0  12   2        471.43        438.01         5.14 o                         
   1  12   2          4.92         -2.30         2.30 o                         
   2  12   2       1116.98       1125.18         9.93 o                         
   3  12   2       1341.82       1323.21         8.22 o                         
   4  12   2       1011.49       1024.40         5.14 o                         
   5  12   2        501.19        498.36         4.18 o                         
   6  12   2         44.50         48.64         4.31 o                         
   7  12   2         99.27        101.40         5.79 o                         
   8  12   2          0.01         -1.64         5.49 o                         
   9  12   2        231.58        231.49         8.21 o                         
 -10  13   2         14.25         14.61         7.17 o                         
  -9  13   2         39.38         39.65         5.84 o                         
  -8  13   2        147.80        150.56         6.15 o                         
  -7  13   2         30.19         25.81         3.79 o                         
  -6  13   2          6.90          9.35         2.80 o                         
  -5  13   2       1020.07       1001.39         5.07 o                         
  -4  13   2       2272.67       2356.73         9.06 o                         
  -3  13   2        728.59        727.06        10.74 o                         
  -2  13   2        843.74        855.91        11.99 o                         
  -1  13   2       1803.11       1929.78        23.29 o                         
   0  13   2      11575.49      11809.50        65.20 o                         
   1  13   2        499.93        465.87         4.59 o                         
   2  13   2       1858.78       1902.20        12.02 o                         
   3  13   2          1.97          1.99         1.76 o                         
   4  13   2        340.81        330.00         3.61 o                         
   5  13   2         24.92         27.62         2.43 o                         
   6  13   2         10.63         11.73         3.45 o                         
   7  13   2         19.14         15.49         4.28 o                         
   8  13   2        185.56        186.28         7.19 o                         
   9  13   2          7.89          4.89         5.29 o                         
 -10  14   2         59.95         59.53        20.04 o                         
  -9  14   2         89.58         91.77         8.28 o                         
  -8  14   2         95.83         93.93         6.22 o                         
  -7  14   2         86.09         82.88         4.08 o                         
  -6  14   2        502.92        509.84         6.16 o                         
  -5  14   2        605.56        599.36         4.98 o                         
  -4  14   2         57.37         58.87         2.48 o                         
  -3  14   2         62.73         56.65         2.37 o                         
  -2  14   2        427.84        409.96         4.62 o                         
  -1  14   2       4831.69       4989.84        42.21 o                         
   0  14   2       1122.50       1097.83         9.53 o                         
   1  14   2        474.51        470.23         4.94 o                         
   2  14   2          5.17          6.20         2.37 o                         
   3  14   2       3292.35       3300.86        18.46 o                         
   4  14   2          0.72         -0.07         2.08 o                         
   5  14   2        497.84        477.96         5.19 o                         
   6  14   2        347.04        331.87         5.79 o                         
   7  14   2          4.65          0.85         4.60 o                         
   8  14   2        149.49        142.17         9.99 o                         
   9  14   2          0.15          1.86         5.89 o                         
  -9  15   2         41.70         37.59         6.50 o                         
  -8  15   2        392.23        390.74         9.43 o                         
  -7  15   2         76.04         67.99         4.41 o                         
  -6  15   2        454.18        450.53         5.78 o                         
  -5  15   2         89.22         92.21         3.63 o                         
  -4  15   2       2773.50       2780.41        16.99 o                         
  -3  15   2         22.72         19.90         2.44 o                         
  -2  15   2        121.84        131.54         3.01 o                         
  -1  15   2          7.50         -3.33         3.33 o                         
   0  15   2       1425.21       1455.09        12.13 o                         
   1  15   2        670.41        649.40         5.01 o                         
   2  15   2        131.20        123.27         2.98 o                         
   3  15   2        941.77        911.29         5.70 o                         
   4  15   2          5.97          6.05         2.34 o                         
   5  15   2        769.03        768.01         7.36 o                         
   6  15   2       1069.75       1083.55        11.04 o                         
   7  15   2        154.77        152.53         6.56 o                         
   8  15   2        103.47        101.54         7.08 o                         
   9  15   2         16.51         22.77         8.36 o                         
  -9  16   2          0.81          3.75         7.21 o                         
  -8  16   2        146.95        152.47         9.52 o                         
  -7  16   2         64.86         66.46         4.66 o                         
  -6  16   2         46.63         46.12         3.95 o                         
  -5  16   2        350.17        332.74         5.33 o                         
  -4  16   2          2.13         -2.28         2.28 o                         
  -3  16   2       1178.37       1192.64         7.38 o                         
  -2  16   2       2832.65       2810.49        22.38 o                         
  -1  16   2        726.20        707.26         6.72 o                         
   0  16   2          1.06          6.09         2.89 o                         
   1  16   2        343.03        315.13         3.76 o                         
   2  16   2       1074.17       1076.48         7.70 o                         
   3  16   2         52.59         47.61         3.01 o                         
   4  16   2        330.18        330.87         4.01 o                         
   5  16   2        251.55        254.05         5.61 o                         
   6  16   2        690.38        665.99         8.70 o                         
   7  16   2        217.96        210.96         6.30 o                         
   8  16   2        407.30        418.92         9.85 o                         
   9  16   2         29.58         18.82         9.19 o                         
  -9  17   2        177.08        186.34         9.53 o                         
  -8  17   2          0.20         -3.62         5.22 o                         
  -7  17   2          4.88         -0.42         4.06 o                         
  -6  17   2         38.13         37.41         4.04 o                         
  -5  17   2         18.10         17.66         3.49 o                         
  -4  17   2        275.76        260.20         3.64 o                         
  -3  17   2       1210.51       1200.75         9.23 o                         
  -2  17   2        545.45        522.27         5.05 o                         
  -1  17   2        261.40        273.82         5.03 o                         
   0  17   2       2307.43       2441.89        16.62 o                         
   1  17   2        435.54        422.23         4.46 o                         
   2  17   2         60.25         56.09         3.38 o                         
   3  17   2        399.80        403.97         4.83 o                         
   4  17   2        119.90        118.47         3.46 o                         
   5  17   2        721.00        709.54         7.52 o                         
   6  17   2        236.70        233.58         5.76 o                         
   7  17   2         47.91         49.83         4.71 o                         
   8  17   2         12.72         10.61         5.55 o                         
   9  17   2         15.78         10.95         8.01 o                         
  -9  18   2         77.49         80.52         7.15 o                         
  -8  18   2          4.92          4.36         5.32 o                         
  -7  18   2        146.03        144.24         6.12 o                         
  -6  18   2       2256.20       2275.51        21.47 o                         
  -5  18   2          1.50          1.76         3.32 o                         
  -4  18   2        308.23        303.47         5.15 o                         
  -3  18   2         95.67         97.24         3.59 o                         
  -2  18   2         84.39         78.35         3.16 o                         
  -1  18   2       1446.68       1441.90        12.15 o                         
   0  18   2         39.93         45.77         3.23 o                         
   1  18   2        318.60        312.56         4.08 o                         
   2  18   2       3973.19       3868.88        12.31 o                         
   3  18   2        323.27        307.20         5.96 o                         
   4  18   2        717.34        709.01         7.23 o                         
   5  18   2          0.61          0.73         3.79 o                         
   6  18   2         19.74         23.93         3.91 o                         
   7  18   2         10.71         11.53         4.71 o                         
   8  18   2          4.78          0.55         5.51 o                         
   9  18   2         57.49         65.94        13.48 o                         
  -9  19   2        392.94        412.43        11.88 o                         
  -8  19   2          6.96          3.71         5.39 o                         
  -7  19   2        499.94        480.52         7.92 o                         
  -6  19   2        162.28        169.73         5.74 o                         
  -5  19   2          7.96         11.30         4.16 o                         
  -4  19   2        218.67        210.50         4.91 o                         
  -3  19   2         90.75         90.70         3.32 o                         
  -2  19   2          0.34         -0.53         2.36 o                         
  -1  19   2        331.10        322.25         4.27 o                         
   0  19   2        368.14        387.94         3.78 o                         
   1  19   2        156.95        150.91         3.05 o                         
   2  19   2        110.85        101.60         3.41 o                         
   3  19   2       1553.88       1523.48         9.39 o                         
   4  19   2         33.52         29.96         3.88 o                         
   5  19   2       1199.15       1172.25        11.04 o                         
   6  19   2         26.61         23.58         4.23 o                         
   7  19   2         19.43         15.94         4.74 o                         
   8  19   2        362.76        366.46         8.06 o                         
  -9  20   2        253.97        224.80        10.81 o                         
  -8  20   2         28.34         28.66         5.72 o                         
  -7  20   2          0.16          0.23         4.36 o                         
  -6  20   2         55.72         54.62         5.60 o                         
  -5  20   2        293.43        279.72         6.86 o                         
  -4  20   2          4.62          3.51         3.47 o                         
  -3  20   2        495.88        474.80         6.91 o                         
  -2  20   2          4.16          8.65         2.53 o                         
  -1  20   2         31.34         25.79         2.80 o                         
   0  20   2        145.10        154.87         3.52 o                         
   1  20   2         21.81         21.45         2.52 o                         
   2  20   2        371.76        366.63         4.84 o                         
   3  20   2          0.89         -2.71         2.71 o                         
   4  20   2        225.71        208.02         5.58 o                         
   5  20   2        857.30        846.30        10.53 o                         
   6  20   2        342.03        327.45         8.43 o                         
   7  20   2        235.51        240.55         6.97 o                         
   8  20   2        381.25        382.05         8.49 o                         
  -8  21   2        179.53        199.65        10.00 o                         
  -7  21   2         60.32         53.51         8.00 o                         
  -6  21   2        182.55        168.97         8.38 o                         
  -5  21   2        184.86        178.00         7.57 o                         
  -4  21   2        484.53        474.08         6.17 o                         
  -3  21   2        703.21        672.40         6.22 o                         
  -2  21   2          0.55         -2.82         2.82 o                         
  -1  21   2       1714.99       1669.01        10.03 o                         
   0  21   2        847.36        805.63         5.66 o                         
   1  21   2         23.23         25.36         2.85 o                         
   2  21   2        261.73        262.27         4.63 o                         
   3  21   2         38.77         32.34         3.74 o                         
   4  21   2        117.12        121.00         4.95 o                         
   5  21   2         33.28         34.45         3.96 o                         
   6  21   2         47.03         34.94         6.29 o                         
   7  21   2        207.85        199.44         6.96 o                         
   8  21   2          2.14          7.70         6.11 o                         
  -8  22   2          0.03         -1.93         6.73 o                         
  -7  22   2        183.62        181.89         9.44 o                         
  -6  22   2          4.05          3.60         4.82 o                         
  -5  22   2        588.69        605.30        10.37 o                         
  -4  22   2        811.64        815.77         8.59 o                         
  -3  22   2        227.23        223.60         4.87 o                         
  -2  22   2        207.93        193.20         4.36 o                         
  -1  22   2        154.71        155.32         4.78 o                         
   0  22   2        532.33        523.88         5.28 o                         
   1  22   2        132.44        131.17         5.16 o                         
   2  22   2        264.41        269.61         6.32 o                         
   3  22   2       1601.78       1565.22        10.60 o                         
   4  22   2         23.93         18.54         4.30 o                         
   5  22   2         11.40         13.06         4.04 o                         
   6  22   2         88.32         78.28         6.40 o                         
   7  22   2         34.37         20.90         6.64 o                         
   8  22   2         60.09         53.19         7.09 o                         
  -8  23   2         23.40         20.93         7.77 o                         
  -7  23   2         49.43         62.54         6.72 o                         
  -6  23   2         71.38         64.87         6.89 o                         
  -5  23   2         67.74         71.01         6.78 o                         
  -4  23   2        191.88        193.77         4.86 o                         
  -3  23   2        318.51        326.86         4.81 o                         
  -2  23   2        174.51        180.39         4.88 o                         
  -1  23   2        278.84        277.66         6.98 o                         
   0  23   2         16.37         22.89         3.23 o                         
   1  23   2        553.88        532.84         6.58 o                         
   2  23   2          4.10          5.29         3.47 o                         
   3  23   2        868.37        858.24         8.05 o                         
   4  23   2          2.46          3.00         4.39 o                         
   5  23   2        212.85        209.83         6.37 o                         
   6  23   2        589.02        570.74        11.06 o                         
   7  23   2        250.80        249.27         9.84 o                         
   8  23   2          5.26          2.51        14.79 o                         
  -8  24   2        120.31        128.89         9.03 o                         
  -7  24   2         37.81         37.10         6.34 o                         
  -6  24   2         82.84         87.88         6.70 o                         
  -5  24   2        285.89        295.98         9.13 o                         
  -4  24   2          5.93          8.83         3.45 o                         
  -3  24   2        555.37        544.45         6.50 o                         
  -2  24   2         17.28         16.21         3.82 o                         
  -1  24   2          0.16          8.08         4.10 o                         
   0  24   2        116.82        124.15         4.49 o                         
   1  24   2          2.71          8.71         4.58 o                         
   2  24   2         43.87         44.95         4.86 o                         
   3  24   2        222.16        221.88         6.41 o                         
   4  24   2        563.47        577.84         8.51 o                         
   5  24   2         24.92         30.50         5.62 o                         
   6  24   2         21.69         24.54         7.83 o                         
   7  24   2          0.04          7.42         6.50 o                         
  -8  25   2        146.24        169.29        21.30 o                         
  -7  25   2         94.09         99.80         6.85 o                         
  -6  25   2          3.29         -1.42         6.11 o                         
  -5  25   2        225.32        217.44         5.83 o                         
  -4  25   2          4.95         10.69         4.34 o                         
  -3  25   2        285.51        270.33         6.54 o                         
  -2  25   2         53.46         53.97         4.77 o                         
  -1  25   2         90.31         84.74         5.54 o                         
   0  25   2       1164.99       1164.60        11.22 o                         
   1  25   2         82.65         85.32         4.32 o                         
   2  25   2        188.55        176.14         7.92 o                         
   3  25   2        251.33        250.09         6.17 o                         
   4  25   2         27.82         27.30         5.37 o                         
   5  25   2        507.90        506.77         9.97 o                         
   6  25   2         12.05          5.24         6.76 o                         
   7  25   2          1.35         -0.69         6.42 o                         
  -7  26   2         28.59         23.06         6.50 o                         
  -6  26   2        236.16        246.40         8.88 o                         
  -5  26   2          1.51          1.26         5.39 o                         
  -4  26   2         60.66         65.51         6.14 o                         
  -3  26   2          8.21          5.46         4.80 o                         
  -2  26   2        246.84        246.81         6.06 o                         
  -1  26   2        348.94        353.45         8.06 o                         
   0  26   2         12.38         27.13         4.85 o                         
   1  26   2        440.51        445.99         7.34 o                         
   2  26   2        865.54        873.32        13.00 o                         
   3  26   2          1.88          3.83         4.41 o                         
   4  26   2          3.26          0.29         4.87 o                         
   5  26   2        154.78        154.57         6.41 o                         
   6  26   2          6.16          7.39         7.00 o                         
   7  26   2          3.74          3.26         6.74 o                         
  -7  27   2         16.46         18.42         7.01 o                         
  -6  27   2        221.39        220.68        10.08 o                         
  -5  27   2          1.32          4.55         6.09 o                         
  -4  27   2        653.17        671.24        10.59 o                         
  -3  27   2        174.94        187.88         6.62 o                         
  -2  27   2          0.67          3.35         6.21 o                         
  -1  27   2        166.88        165.59         7.05 o                         
   0  27   2        313.02        301.36         7.52 o                         
   1  27   2          1.26          7.22         5.08 o                         
   2  27   2        106.10         98.96         6.22 o                         
   3  27   2         13.76         14.35         4.96 o                         
   4  27   2        116.42        117.77         6.29 o                         
   5  27   2          2.73          3.45         4.78 o                         
   6  27   2          7.80          7.36         7.16 o                         
  -7  28   2        292.38        313.97        21.98 o                         
  -6  28   2          3.29         -0.44         7.23 o                         
  -5  28   2        131.12        137.94         7.28 o                         
  -4  28   2          0.43         -6.20         6.55 o                         
  -3  28   2         17.04         16.68         6.81 o                         
  -2  28   2        582.36        613.96        11.60 o                         
  -1  28   2          2.90         15.83         7.95 o                         
   0  28   2         69.69         62.09         6.53 o                         
   1  28   2        138.23        139.98         5.92 o                         
   2  28   2         45.11         51.60         6.45 o                         
   3  28   2        353.15        346.50         8.19 o                         
   4  28   2         18.42         11.23         5.36 o                         
   5  28   2         35.83         45.17         5.39 o                         
   6  28   2         70.41         75.07         6.46 o                         
  -6  29   2         81.87         75.02         9.91 o                         
  -5  29   2         13.07         20.16         6.53 o                         
  -4  29   2        166.79        177.45         8.32 o                         
  -3  29   2        164.57        185.58        12.61 o                         
  -2  29   2         97.90         98.88         7.17 o                         
  -1  29   2        549.91        564.93        11.52 o                         
   0  29   2          4.64          4.03         5.60 o                         
   1  29   2          1.95          4.96         5.12 o                         
   2  29   2        722.12        711.13        10.45 o                         
   3  29   2         17.21         17.54         5.51 o                         
   4  29   2         33.00         36.35         5.75 o                         
   5  29   2         67.30         68.95         6.53 o                         
   6  29   2        113.35        112.74         8.53 o                         
  -6  30   2        130.43        134.54         9.44 o                         
  -5  30   2        129.79        134.87         8.78 o                         
  -4  30   2        317.00        340.17        13.32 o                         
  -3  30   2          5.63         10.69         7.95 o                         
  -2  30   2          1.04          0.09         6.59 o                         
  -1  30   2        405.87        423.21        11.02 o                         
   0  30   2        345.40        351.28         8.15 o                         
   1  30   2        533.30        539.51         9.86 o                         
   2  30   2        153.29        153.02         8.53 o                         
   3  30   2         46.94         49.69         7.76 o                         
   4  30   2         85.65         89.49         6.27 o                         
   5  30   2          7.04          2.72         5.89 o                         
  -5  31   2        155.94        153.23         9.99 o                         
  -4  31   2         66.81         62.62         9.08 o                         
  -3  31   2          8.68          7.95         7.15 o                         
  -2  31   2         24.01         23.57         6.96 o                         
  -1  31   2          0.35         22.57         9.56 o                         
   0  31   2        258.47        277.92        10.40 o                         
   1  31   2        152.51        163.76         8.91 o                         
   2  31   2         44.91         53.28         7.11 o                         
   3  31   2        160.97        160.55         7.75 o                         
   4  31   2          2.68         -2.08         5.73 o                         
   5  31   2          1.02          3.60         7.05 o                         
  -5  32   2         26.54         29.28         8.17 o                         
  -4  32   2         16.15         17.69         9.03 o                         
  -3  32   2          5.83          7.89         7.27 o                         
  -2  32   2         25.35         24.48         6.95 o                         
  -1  32   2          2.93          5.48         7.68 o                         
   0  32   2          0.71          9.49         6.71 o                         
   1  32   2         86.98         96.92         7.36 o                         
   2  32   2          6.67          2.09         7.38 o                         
   3  32   2        211.08        233.35        11.22 o                         
   4  32   2        110.55        114.90         7.34 o                         
  -4  33   2          8.28         -1.51         9.82 o                         
  -3  33   2         77.46         76.12         8.16 o                         
  -2  33   2         10.91          7.30         6.81 o                         
  -1  33   2        154.91        143.58        11.34 o                         
   0  33   2          0.04         -1.30         6.83 o                         
   1  33   2         68.06         80.94         8.15 o                         
   2  33   2         12.34         18.98         6.97 o                         
   3  33   2          1.65          3.77         6.53 o                         
   4  33   2          3.59          8.10        10.91 o                         
  -3  34   2        119.61        130.03         9.79 o                         
  -2  34   2        436.95        466.12        12.43 o                         
  -1  34   2          4.24         12.95         8.55 o                         
   0  34   2         15.35         21.31         8.52 o                         
   1  34   2          7.75         14.38         7.17 o                         
   2  34   2        107.06        116.33         8.20 o                         
   3  34   2         24.16         22.35         6.79 o                         
  -3  35   2        108.21         86.16        18.33 o                         
  -2  35   2         19.13         25.47         8.59 o                         
  -1  35   2         90.50         93.62         9.67 o                         
   0  35   2        105.53        115.43         9.66 o                         
   1  35   2         57.83         47.75         9.20 o                         
   2  35   2         20.47         22.40         7.39 o                         
  -1  36   2         30.87         32.47         8.73 o                         
   0  36   2          0.34         -2.98         8.20 o                         
   1  36   2         67.52         64.46        15.64 o                         
  -9   0   3         15.76          8.70         9.00 o                         
  -7   0   3        106.15        107.69         7.36 o                         
  -5   0   3          2.43          5.50         3.38 o                         
  -3   0   3      61587.18      56087.33       665.45 o                         
  -1   0   3        312.73        352.76        11.99 o                         
   1   0   3       2046.64       1871.67        12.45 o                         
   3   0   3        255.52        274.44         5.57 o                         
   5   0   3        528.07        508.03         6.09 o                         
   7   0   3        563.46        546.82        12.24 o                         
   9   0   3         16.64         13.00         7.57 o                         
 -10   1   3          9.54         10.85         5.45 o                         
  -9   1   3        201.93        219.62         8.38 o                         
  -8   1   3         22.73         21.39         4.47 o                         
  -7   1   3         55.89         59.54         4.38 o                         
  -6   1   3       3009.63       3040.04        14.05 o                         
  -5   1   3          2.50          0.35         1.90 o                         
  -4   1   3          0.69          6.02         2.18 o                         
  -3   1   3        917.90        906.29         4.36 o                         
  -2   1   3        334.99        287.33         4.25 o                         
  -1   1   3       8909.82       8719.16        34.21 o                         
   0   1   3       4307.54       4342.42        17.77 o                         
   1   1   3        696.15        643.73        12.88 o                         
   2   1   3       1237.44       1168.58         6.96 o                         
   3   1   3       1534.07       1504.36         8.09 o                         
   4   1   3        168.11        196.67         2.92 o                         
   5   1   3       2089.81       2121.56        10.86 o                         
   6   1   3        522.11        519.14         6.74 o                         
   7   1   3         18.24         17.77         4.24 o                         
   8   1   3        660.38        660.18        16.45 o                         
   9   1   3         50.65         55.89         5.47 o                         
  10   1   3         41.88         40.96         5.75 o                         
 -10   2   3         76.17         80.70         7.61 o                         
  -9   2   3        969.92       1002.86        12.04 o                         
  -8   2   3         13.41         16.36         4.18 o                         
  -7   2   3        695.57        717.36         8.21 o                         
  -6   2   3        453.23        476.77         4.72 o                         
  -5   2   3         76.51         77.83         2.24 o                         
  -4   2   3        528.57        534.83         6.55 o                         
  -3   2   3        455.07        513.54         3.72 o                         
  -2   2   3        854.42        820.95         6.88 o                         
  -1   2   3        940.00       1016.70         5.83 o                         
   0   2   3      11433.32      11517.97        63.01 o                         
   1   2   3         57.38         35.25         2.05 o                         
   2   2   3         25.18         22.64         2.01 o                         
   3   2   3        447.15        436.33         5.45 o                         
   4   2   3        388.04        382.74         4.88 o                         
   5   2   3       1974.86       1974.51         8.73 o                         
   6   2   3        188.51        188.86         3.93 o                         
   7   2   3        140.04        139.38         5.49 o                         
   8   2   3        470.57        462.46         8.71 o                         
   9   2   3        234.78        225.51         6.61 o                         
  10   2   3         28.21         19.90         5.33 o                         
 -10   3   3         12.61         16.26         6.30 o                         
  -9   3   3          3.95         -5.53         5.53 o                         
  -8   3   3         19.86         21.10         5.07 o                         
  -7   3   3        656.10        662.64         7.31 o                         
  -6   3   3        461.30        462.56         4.42 o                         
  -5   3   3         18.17         27.93         1.97 o                         
  -4   3   3        692.95        698.48         9.95 o                         
  -3   3   3       3139.40       3112.73        18.20 o                         
  -2   3   3         35.12         34.07         2.66 o                         
  -1   3   3       1217.15       1376.82         6.51 o                         
   0   3   3      15170.69      15160.04       216.39 o                         
   1   3   3        188.79        189.10         8.31 o                         
   2   3   3         54.89         57.44         2.87 o                         
   3   3   3       6311.25       6319.17        43.32 o                         
   4   3   3        909.31        952.90         6.35 o                         
   5   3   3       3233.36       3315.97        17.32 o                         
   6   3   3        134.96        141.13         3.72 o                         
   7   3   3        375.68        375.09         5.26 o                         
   8   3   3         56.10         57.61         4.57 o                         
   9   3   3        129.87        138.61         6.61 o                         
  10   3   3         29.21         28.19         6.64 o                         
 -10   4   3         93.06         83.37         6.87 o                         
  -9   4   3        288.04        286.49         8.12 o                         
  -8   4   3         86.75         85.27         6.01 o                         
  -7   4   3        178.17        166.96         4.51 o                         
  -6   4   3       2148.49       2146.10         8.75 o                         
  -5   4   3          8.68         13.52         2.01 o                         
  -4   4   3      10247.33      10348.35        98.30 o                         
  -3   4   3        426.32        428.03        10.16 o                         
  -2   4   3       8679.45       8633.44        45.10 o                         
  -1   4   3       9294.61       9211.36        84.82 o                         
   0   4   3        456.90        439.85         4.90 o                         
   1   4   3       1678.69       1722.91        24.38 o                         
   2   4   3       3536.58       3542.79        17.47 o                         
   3   4   3         74.95         86.76         4.27 o                         
   4   4   3       3694.12       3854.97        22.23 o                         
   5   4   3         39.09         39.04         2.02 o                         
   6   4   3        226.31        208.15         4.09 o                         
   7   4   3         45.78         44.23         3.39 o                         
   8   4   3        502.04        496.73         7.52 o                         
   9   4   3          5.30          1.42         4.99 o                         
  10   4   3         11.89          8.53         6.02 o                         
 -10   5   3         18.58         16.32         6.53 o                         
  -9   5   3         10.74         10.98         5.06 o                         
  -8   5   3          6.17          7.13         4.53 o                         
  -7   5   3       1075.16       1066.97         9.91 o                         
  -6   5   3        191.04        183.00         4.40 o                         
  -5   5   3       1838.79       1892.46        10.14 o                         
  -4   5   3        743.94        765.60         9.26 o                         
  -3   5   3       1099.18       1112.27        14.16 o                         
  -2   5   3        821.93        837.37         6.14 o                         
  -1   5   3       1031.18       1311.85        10.85 o                         
   0   5   3       7493.68       7296.04        82.73 o                         
   1   5   3      12188.11      13009.86       138.92 o                         
   2   5   3         97.16         88.74         3.50 o                         
   3   5   3        235.10        237.22         6.59 o                         
   4   5   3        692.56        727.38         5.76 o                         
   5   5   3        246.52        265.56         3.14 o                         
   6   5   3        210.04        205.44         5.29 o                         
   7   5   3         60.81         60.47         3.98 o                         
   8   5   3        410.26        411.91         7.19 o                         
   9   5   3         46.17         45.11         5.33 o                         
  10   5   3        117.20        112.05         7.18 o                         
 -10   6   3         36.74         46.19         5.75 o                         
  -9   6   3          2.49          5.46         5.11 o                         
  -8   6   3        244.40        230.79         6.36 o                         
  -7   6   3        389.26        394.63         6.81 o                         
  -6   6   3        787.95        796.82         7.68 o                         
  -5   6   3         33.77         37.80         3.81 o                         
  -4   6   3       1034.94       1042.27        12.62 o                         
  -3   6   3       1324.38       1356.11        15.96 o                         
  -2   6   3       8262.08       8441.15        25.45 o                         
  -1   6   3         69.53         82.01         2.27 o                         
   0   6   3      10987.88       9887.24        44.83 o                         
   1   6   3        112.81        132.55         2.43 o                         
   2   6   3       1222.57       1217.25        13.73 o                         
   3   6   3        458.00        460.01         8.42 o                         
   4   6   3        375.00        416.75         4.31 o                         
   5   6   3       1061.13       1043.38         5.25 o                         
   6   6   3          5.71          2.05         2.93 o                         
   7   6   3         49.72         49.84         4.18 o                         
   8   6   3        857.50        850.98        13.61 o                         
   9   6   3          2.86          0.79         4.70 o                         
  10   6   3         79.41         80.05         9.35 o                         
 -10   7   3         26.28         22.38         5.58 o                         
  -9   7   3        412.91        406.66         8.32 o                         
  -8   7   3         31.93         22.29         3.93 o                         
  -7   7   3        109.43        114.96         4.39 o                         
  -6   7   3        780.19        790.93         5.43 o                         
  -5   7   3          0.62          1.47         1.81 o                         
  -4   7   3         19.08         21.54         2.01 o                         
  -3   7   3        325.88        344.37         3.47 o                         
  -2   7   3         39.01         34.44         2.85 o                         
  -1   7   3       1573.94       1476.56        12.19 o                         
   0   7   3        187.06        181.70         2.40 o                         
   1   7   3        142.18        166.13         5.40 o                         
   2   7   3       2498.15       2409.73        17.04 o                         
   3   7   3        280.28        298.66         5.89 o                         
   4   7   3        317.58        296.05         3.11 o                         
   5   7   3        291.03        288.53         3.58 o                         
   6   7   3       1391.57       1330.86         7.38 o                         
   7   7   3        509.26        490.32         7.15 o                         
   8   7   3       1079.68       1103.91        10.15 o                         
   9   7   3         34.30         38.78         5.30 o                         
  10   7   3          1.60         -6.20        10.81 o                         
 -10   8   3          9.09          6.72         5.50 o                         
  -9   8   3         83.76         84.19         5.29 o                         
  -8   8   3        263.55        269.68         6.19 o                         
  -7   8   3        174.55        169.74         5.12 o                         
  -6   8   3       3727.02       3651.82        14.48 o                         
  -5   8   3        857.37        851.48         4.46 o                         
  -4   8   3       2859.43       2907.94        17.58 o                         
  -3   8   3       6128.55       6182.82        46.56 o                         
  -2   8   3        917.45        863.12         4.86 o                         
  -1   8   3       8759.31       8865.18        72.64 o                         
   0   8   3       1793.58       1776.84         9.64 o                         
   1   8   3      10453.53      10442.12        61.08 o                         
   2   8   3         22.56         24.44         2.54 o                         
   3   8   3       1372.41       1410.61        13.78 o                         
   4   8   3         26.01         23.16         1.74 o                         
   5   8   3        701.98        662.21         4.77 o                         
   6   8   3        165.43        159.84         3.69 o                         
   7   8   3          1.90         -1.25         3.39 o                         
   8   8   3         21.60         19.41         3.96 o                         
   9   8   3        308.52        317.76         7.99 o                         
 -10   9   3          2.12          0.96         6.38 o                         
  -9   9   3         86.28         87.59         5.85 o                         
  -8   9   3        236.71        225.90         6.85 o                         
  -7   9   3         33.17         33.81         3.71 o                         
  -6   9   3       2086.24       2069.91         9.56 o                         
  -5   9   3        444.82        450.54         3.67 o                         
  -4   9   3       1608.31       1619.79        10.58 o                         
  -3   9   3        129.13        143.34         2.59 o                         
  -2   9   3       1183.45       1078.59         8.36 o                         
  -1   9   3        323.27        339.10         4.90 o                         
   0   9   3       4575.61       4523.24        53.81 o                         
   1   9   3        284.80        264.29         4.14 o                         
   2   9   3       9762.76       9516.56        63.12 o                         
   3   9   3       2872.00       2840.49        14.75 o                         
   4   9   3        190.38        193.87         2.46 o                         
   5   9   3        410.05        405.73         3.79 o                         
   6   9   3        118.30        115.11         3.05 o                         
   7   9   3          0.15          1.57         3.44 o                         
   8   9   3        145.82        140.78         5.62 o                         
   9   9   3          1.10         -0.69         5.22 o                         
 -10  10   3          0.63         -0.29         6.61 o                         
  -9  10   3        761.67        750.67        10.32 o                         
  -8  10   3         17.80         14.52         4.62 o                         
  -7  10   3        961.68        953.81         8.48 o                         
  -6  10   3        443.97        431.70         5.51 o                         
  -5  10   3         29.94         26.98         1.97 o                         
  -4  10   3       4000.58       4129.47        36.74 o                         
  -3  10   3       1028.61       1025.93        10.12 o                         
  -2  10   3       1436.20       1437.78         6.02 o                         
  -1  10   3       2231.37       2268.07        14.62 o                         
   0  10   3        273.30        273.79         5.87 o                         
   1  10   3       6424.65       6709.89        29.32 o                         
   2  10   3         40.63         35.30         1.79 o                         
   3  10   3        447.83        454.35         4.38 o                         
   4  10   3        360.56        374.11         3.07 o                         
   5  10   3        433.13        414.01         3.77 o                         
   6  10   3        108.22         97.11         3.60 o                         
   7  10   3        699.22        669.92         8.92 o                         
   8  10   3          4.97          5.11         5.14 o                         
   9  10   3         74.31         75.43         5.73 o                         
 -10  11   3        193.32        172.45         8.89 o                         
  -9  11   3         61.80         63.55         5.30 o                         
  -8  11   3         69.31         60.39         4.81 o                         
  -7  11   3        101.19        102.64         5.55 o                         
  -6  11   3       1068.39       1079.03         7.04 o                         
  -5  11   3        162.32        161.35         2.94 o                         
  -4  11   3         13.42         11.67         2.56 o                         
  -3  11   3        737.24        745.31         5.55 o                         
  -2  11   3         80.68         88.25         1.85 o                         
  -1  11   3        228.84        238.98         4.68 o                         
   0  11   3       3033.09       3099.08        17.24 o                         
   1  11   3       1416.16       1351.57         5.98 o                         
   2  11   3       1343.12       1294.88        12.96 o                         
   3  11   3        972.32        988.96         7.43 o                         
   4  11   3        557.74        537.67         3.84 o                         
   5  11   3       1958.06       1919.94         9.81 o                         
   6  11   3        816.37        775.90         8.68 o                         
   7  11   3        312.99        315.16         7.17 o                         
   8  11   3        604.47        596.11        10.96 o                         
   9  11   3        381.96        397.06         8.10 o                         
 -10  12   3         22.02         23.16         5.52 o                         
  -9  12   3          0.06         -1.17         4.97 o                         
  -8  12   3        182.77        181.00         5.43 o                         
  -7  12   3         37.08         40.86         4.04 o                         
  -6  12   3        144.14        149.88         3.33 o                         
  -5  12   3       1261.55       1275.18         5.81 o                         
  -4  12   3        799.99        812.48        11.21 o                         
  -3  12   3       5385.46       5480.60        32.15 o                         
  -2  12   3       3259.44       3323.22        11.58 o                         
  -1  12   3       3977.00       4125.63        37.94 o                         
   0  12   3        390.76        415.78         7.00 o                         
   1  12   3        176.08        170.37         5.65 o                         
   2  12   3       1150.58       1138.17         6.66 o                         
   3  12   3          3.28          4.38         1.86 o                         
   4  12   3       3036.20       3078.99        15.53 o                         
   5  12   3        172.60        167.53         2.96 o                         
   6  12   3        158.93        158.50         4.35 o                         
   7  12   3         30.84         31.84         5.20 o                         
   8  12   3        304.79        275.98         9.86 o                         
   9  12   3          0.96         -3.02         5.16 o                         
 -10  13   3         24.23         19.09         7.12 o                         
  -9  13   3         25.74         20.83         5.73 o                         
  -8  13   3         19.04         16.88         4.14 o                         
  -7  13   3       1093.47       1079.97        11.05 o                         
  -6  13   3         12.17         14.51         2.70 o                         
  -5  13   3        164.78        162.25         2.88 o                         
  -4  13   3        890.87        927.44         5.85 o                         
  -3  13   3       3222.16       3231.33        15.44 o                         
  -2  13   3        388.93        381.44         5.49 o                         
  -1  13   3       6553.93       6736.23        61.34 o                         
   0  13   3       1101.79       1122.44        10.69 o                         
   1  13   3        243.00        237.00         4.41 o                         
   2  13   3        731.66        754.98         6.19 o                         
   3  13   3         13.07         10.47         2.07 o                         
   4  13   3          4.91         11.41         2.37 o                         
   5  13   3          7.31          5.32         2.28 o                         
   6  13   3         38.17         39.66         3.68 o                         
   7  13   3         68.52         74.12         5.65 o                         
   8  13   3          5.76         14.72         5.07 o                         
   9  13   3          4.94          7.09         5.27 o                         
 -10  14   3         14.52         11.03         7.20 o                         
  -9  14   3         83.74         79.92         7.76 o                         
  -8  14   3         49.55         52.28         5.29 o                         
  -7  14   3        298.24        300.29         5.36 o                         
  -6  14   3          5.21          6.77         3.01 o                         
  -5  14   3        263.31        263.98         3.63 o                         
  -4  14   3       3271.12       3335.23        17.49 o                         
  -3  14   3       1012.39       1021.50         6.32 o                         
  -2  14   3        893.03        941.39         5.11 o                         
  -1  14   3        204.08        227.34         5.94 o                         
   0  14   3       3049.67       3134.55        20.61 o                         
   1  14   3          3.63          2.76         1.78 o                         
   2  14   3          0.10         -1.76         1.98 o                         
   3  14   3        988.43        965.82         6.42 o                         
   4  14   3        200.75        200.93         3.44 o                         
   5  14   3         13.85         15.03         2.99 o                         
   6  14   3        286.39        269.39         5.48 o                         
   7  14   3        163.22        170.21         6.84 o                         
   8  14   3        274.88        257.51         8.58 o                         
   9  14   3         28.36         26.39         6.01 o                         
  -9  15   3         43.04         49.53         6.39 o                         
  -8  15   3         15.93         16.69         5.31 o                         
  -7  15   3          1.25          2.86         4.03 o                         
  -6  15   3         20.66         20.62         3.49 o                         
  -5  15   3        200.28        199.94         4.33 o                         
  -4  15   3        191.25        189.24         3.31 o                         
  -3  15   3        183.32        185.56         3.84 o                         
  -2  15   3        116.43        113.57         2.56 o                         
  -1  15   3        258.63        264.11         4.21 o                         
   0  15   3       1288.73       1308.98         8.57 o                         
   1  15   3        244.24        229.04         3.79 o                         
   2  15   3        933.84        937.51         5.42 o                         
   3  15   3       1024.70        992.76         6.03 o                         
   4  15   3          2.46          4.61         2.24 o                         
   5  15   3       1705.78       1682.38         8.69 o                         
   6  15   3          1.43          1.01         3.47 o                         
   7  15   3        432.96        435.88         8.67 o                         
   8  15   3          1.68          6.92         6.45 o                         
   9  15   3         73.21         79.53         6.76 o                         
  -9  16   3        594.65        577.15        12.30 o                         
  -8  16   3          0.23          0.86         5.64 o                         
  -7  16   3        202.05        204.45         7.21 o                         
  -6  16   3          0.51          2.05         3.36 o                         
  -5  16   3        761.90        744.46         9.91 o                         
  -4  16   3        134.35        136.23         3.45 o                         
  -3  16   3         25.34         28.80         2.51 o                         
  -2  16   3         25.39         26.74         2.39 o                         
  -1  16   3       5969.99       6077.12        33.51 o                         
   0  16   3        143.68        143.86         3.26 o                         
   1  16   3        410.69        427.66         4.20 o                         
   2  16   3        567.45        559.68         4.88 o                         
   3  16   3       1142.09       1174.61         8.34 o                         
   4  16   3        121.22        113.20         2.93 o                         
   5  16   3          2.96          3.11         3.22 o                         
   6  16   3        317.55        313.71         5.64 o                         
   7  16   3        175.91        188.33         8.52 o                         
   8  16   3         43.99         31.11         9.03 o                         
   9  16   3         47.96         46.83         7.10 o                         
  -9  17   3        143.02        132.95         9.00 o                         
  -8  17   3        421.61        421.69        10.37 o                         
  -7  17   3         64.47         65.82         5.23 o                         
  -6  17   3       1053.59       1030.58        11.45 o                         
  -5  17   3        208.44        201.87         4.74 o                         
  -4  17   3       1745.73       1689.07        10.54 o                         
  -3  17   3         53.65         43.95         3.13 o                         
  -2  17   3         72.19         70.37         2.78 o                         
  -1  17   3       1878.13       1907.35        11.43 o                         
   0  17   3       1561.89       1609.53         8.09 o                         
   1  17   3         39.98         42.84         2.36 o                         
   2  17   3       2536.43       2491.08        13.27 o                         
   3  17   3        142.07        137.36         4.35 o                         
   4  17   3         30.09         29.31         2.72 o                         
   5  17   3        639.68        642.32         6.42 o                         
   6  17   3          1.76         -0.77         3.67 o                         
   7  17   3          0.11          6.74         4.86 o                         
   8  17   3         11.00         17.95         6.25 o                         
   9  17   3         88.77         99.80        22.15 o                         
  -9  18   3          6.37          9.80         8.40 o                         
  -8  18   3          0.01         -5.07         5.07 o                         
  -7  18   3         69.59         63.62         5.24 o                         
  -6  18   3        179.24        172.09         6.62 o                         
  -5  18   3         15.88         19.08         3.60 o                         
  -4  18   3        389.18        391.44         6.17 o                         
  -3  18   3       4873.08       4808.07        30.85 o                         
  -2  18   3       2700.92       2706.09        19.32 o                         
  -1  18   3        153.95        133.99         3.45 o                         
   0  18   3        571.91        528.30         4.43 o                         
   1  18   3       2180.35       2204.21         7.78 o                         
   2  18   3        229.36        200.83         4.08 o                         
   3  18   3        556.99        539.71         5.60 o                         
   4  18   3          6.65          8.98         3.18 o                         
   5  18   3        810.94        793.66         9.34 o                         
   6  18   3         66.79         61.58         4.70 o                         
   7  18   3         50.85         51.58         5.46 o                         
   8  18   3         22.68         25.09         6.15 o                         
  -9  19   3         68.95         60.57         8.73 o                         
  -8  19   3         45.40         48.81         5.48 o                         
  -7  19   3        218.28        217.79         7.85 o                         
  -6  19   3        592.95        614.83        11.35 o                         
  -5  19   3         63.05         57.02         5.95 o                         
  -4  19   3          8.11          9.62         3.16 o                         
  -3  19   3         18.69         12.93         3.20 o                         
  -2  19   3        524.73        507.76         4.79 o                         
  -1  19   3         25.28         20.05         2.43 o                         
   0  19   3        392.63        400.45         3.57 o                         
   1  19   3       1438.63       1386.60         6.93 o                         
   2  19   3       1153.92       1117.09         6.60 o                         
   3  19   3        232.44        224.65         4.21 o                         
   4  19   3         38.34         45.78         4.06 o                         
   5  19   3        186.79        185.00         6.78 o                         
   6  19   3        845.85        879.93        11.82 o                         
   7  19   3          4.34          8.74         4.53 o                         
   8  19   3        311.81        328.35        10.63 o                         
  -9  20   3        117.76        113.68         8.60 o                         
  -8  20   3         62.10         68.27         6.34 o                         
  -7  20   3          3.64         10.14         5.69 o                         
  -6  20   3        168.90        179.86         7.83 o                         
  -5  20   3        225.08        229.98         6.85 o                         
  -4  20   3          6.07          8.97         3.54 o                         
  -3  20   3        148.53        151.05         4.00 o                         
  -2  20   3        157.76        147.21         3.07 o                         
  -1  20   3         62.61         63.61         2.85 o                         
   0  20   3        618.32        619.71         5.22 o                         
   1  20   3          4.43         -2.36         2.36 o                         
   2  20   3         41.88         34.61         2.96 o                         
   3  20   3         35.72         39.87         4.18 o                         
   4  20   3          6.14          6.06         3.71 o                         
   5  20   3        539.45        537.39        11.39 o                         
   6  20   3         66.71         78.21         5.74 o                         
   7  20   3        166.14        178.76         7.12 o                         
   8  20   3        123.17        115.84         7.37 o                         
  -8  21   3        275.61        291.76        12.90 o                         
  -7  21   3          1.05          3.84         6.16 o                         
  -6  21   3         55.62         53.45         5.93 o                         
  -5  21   3       1024.41        996.91        12.59 o                         
  -4  21   3        117.41        104.90         7.63 o                         
  -3  21   3         56.87         59.15         3.55 o                         
  -2  21   3        169.98        152.86         4.81 o                         
  -1  21   3        135.68        137.58         3.68 o                         
   0  21   3       1235.86       1226.72         9.19 o                         
   1  21   3        537.68        524.03         5.94 o                         
   2  21   3        750.24        725.63         7.35 o                         
   3  21   3        194.84        189.06         5.49 o                         
   4  21   3       1023.85       1037.94        12.26 o                         
   5  21   3        241.07        237.59         8.22 o                         
   6  21   3          4.64          5.07         4.72 o                         
   7  21   3         26.42         24.12         5.58 o                         
   8  21   3         20.66         13.92         6.49 o                         
  -8  22   3          1.12          2.92         7.73 o                         
  -7  22   3        373.84        388.73        10.89 o                         
  -6  22   3        243.54        235.54         8.98 o                         
  -5  22   3        288.76        286.04         7.08 o                         
  -4  22   3       1823.06       1871.94        14.82 o                         
  -3  22   3         19.42         12.29         3.55 o                         
  -2  22   3       1101.61       1104.90         9.78 o                         
  -1  22   3        283.96        272.94         4.49 o                         
   0  22   3          3.82          7.55         3.03 o                         
   1  22   3        939.74        906.60         9.24 o                         
   2  22   3         53.53         55.31         4.15 o                         
   3  22   3        560.88        541.18         7.99 o                         
   4  22   3        176.59        186.00         8.31 o                         
   5  22   3        170.61        166.72         6.59 o                         
   6  22   3         38.64         43.73         5.83 o                         
   7  22   3          8.58          6.80         5.62 o                         
   8  22   3         84.95         83.64        10.00 o                         
  -8  23   3         30.91         23.23         7.20 o                         
  -7  23   3        399.37        410.48        11.75 o                         
  -6  23   3         15.26         23.12         6.78 o                         
  -5  23   3         44.65         43.12         6.04 o                         
  -4  23   3        169.20        157.16         5.49 o                         
  -3  23   3        782.39        777.33         8.92 o                         
  -2  23   3        131.08        127.18         5.25 o                         
  -1  23   3        192.49        188.77         4.86 o                         
   0  23   3        930.18        916.34         6.79 o                         
   1  23   3         28.12         22.39         3.85 o                         
   2  23   3         22.97         23.47         3.94 o                         
   3  23   3          0.01         -4.71         4.71 o                         
   4  23   3         33.82         36.48         7.00 o                         
   5  23   3        457.48        435.55         9.01 o                         
   6  23   3        157.44        168.47         7.39 o                         
   7  23   3         66.35         69.83         7.02 o                         
  -8  24   3         30.10         31.12         7.70 o                         
  -7  24   3          9.62          6.50         6.47 o                         
  -6  24   3        123.48        132.12         7.17 o                         
  -5  24   3        154.03        164.46         8.69 o                         
  -4  24   3        104.70         97.03         5.27 o                         
  -3  24   3         32.58         35.48         4.83 o                         
  -2  24   3          7.85          7.52         5.15 o                         
  -1  24   3        248.61        239.35         5.33 o                         
   0  24   3        930.64        915.69         7.99 o                         
   1  24   3         22.24         22.09         4.79 o                         
   2  24   3        774.43        772.47         9.71 o                         
   3  24   3        239.02        237.26         6.09 o                         
   4  24   3         60.10         73.51         5.89 o                         
   5  24   3         55.04         55.17         6.72 o                         
   6  24   3         18.00         12.21         5.28 o                         
   7  24   3        371.90        426.47        10.36 o                         
  -8  25   3          8.88         17.31        12.47 o                         
  -7  25   3         43.77         39.62         6.49 o                         
  -6  25   3         43.28         64.65         6.90 o                         
  -5  25   3        124.74        135.01         5.87 o                         
  -4  25   3         87.17         85.20         5.70 o                         
  -3  25   3          3.58         -4.46         4.46 o                         
  -2  25   3        262.91        250.79         8.81 o                         
  -1  25   3       1526.73       1515.68        14.45 o                         
   0  25   3         89.67         91.36         4.79 o                         
   1  25   3        219.21        216.07         6.48 o                         
   2  25   3        197.79        196.28         7.48 o                         
   3  25   3          6.37          6.38         4.28 o                         
   4  25   3        151.20        155.40         6.32 o                         
   5  25   3         25.17         19.39         6.41 o                         
   6  25   3          9.04          0.46         6.85 o                         
   7  25   3         61.93         53.84         7.56 o                         
  -7  26   3          0.05          1.07         6.20 o                         
  -6  26   3         88.23        101.39         8.46 o                         
  -5  26   3          8.02          2.28         4.90 o                         
  -4  26   3         10.23          5.82         4.39 o                         
  -3  26   3       1646.81       1666.04        12.78 o                         
  -2  26   3        437.74        431.45        10.97 o                         
  -1  26   3         77.43        110.35         6.98 o                         
   0  26   3         39.76         51.03         4.49 o                         
   1  26   3         73.02         69.70         5.23 o                         
   2  26   3          8.02          7.81         5.39 o                         
   3  26   3        170.39        169.67         5.92 o                         
   4  26   3          4.40          2.56         5.10 o                         
   5  26   3          0.20          1.50         5.46 o                         
   6  26   3          0.82         -5.26         6.23 o                         
   7  26   3          9.51         19.81        16.19 o                         
  -7  27   3         15.54         10.99         7.49 o                         
  -6  27   3        245.12        258.21        10.21 o                         
  -5  27   3        334.36        365.96        10.33 o                         
  -4  27   3         72.57         76.50         7.61 o                         
  -3  27   3         34.20         24.74         5.88 o                         
  -2  27   3        503.46        524.55        15.21 o                         
  -1  27   3        236.03        226.48         8.46 o                         
   0  27   3        599.64        604.31        10.84 o                         
   1  27   3          1.04         -4.68         4.68 o                         
   2  27   3          3.14          7.86         5.64 o                         
   3  27   3        326.33        320.14         7.50 o                         
   4  27   3          1.41          4.22         5.06 o                         
   5  27   3        163.10        161.02         6.35 o                         
   6  27   3         49.99         45.24         9.53 o                         
  -7  28   3         38.32         31.63        16.73 o                         
  -6  28   3         19.62         23.37         8.19 o                         
  -5  28   3          0.19          0.04         6.29 o                         
  -4  28   3         39.99         55.39         8.61 o                         
  -3  28   3          8.42          9.89         6.56 o                         
  -2  28   3        142.48        137.97         9.10 o                         
  -1  28   3          0.86         10.90         6.05 o                         
   0  28   3          2.03         14.01         5.83 o                         
   1  28   3        190.26        189.47         6.95 o                         
   2  28   3         62.06         59.70         6.54 o                         
   3  28   3        162.95        169.66         7.03 o                         
   4  28   3        297.01        310.46         8.12 o                         
   5  28   3        195.99        220.61         8.30 o                         
   6  28   3        146.22        173.86         9.98 o                         
  -6  29   3         69.41         69.26         9.82 o                         
  -5  29   3         36.79         29.10         8.67 o                         
  -4  29   3          3.95         -1.93         7.30 o                         
  -3  29   3          0.60         -2.51         6.38 o                         
  -2  29   3         48.62         59.37         8.74 o                         
  -1  29   3          1.23         -3.11         6.19 o                         
   0  29   3        124.38        116.26         7.63 o                         
   1  29   3        711.80        718.89        14.11 o                         
   2  29   3         39.37         35.36         6.01 o                         
   3  29   3        107.03         98.34         6.35 o                         
   4  29   3         42.30         43.71         6.24 o                         
   5  29   3        165.57        174.09         6.64 o                         
   6  29   3          4.16        -12.45        15.13 o                         
  -6  30   3         59.22         50.39        10.95 o                         
  -5  30   3         45.48         58.56         8.17 o                         
  -4  30   3        136.45        135.60        10.31 o                         
  -3  30   3        354.39        362.88        12.86 o                         
  -2  30   3        600.45        586.30        13.78 o                         
  -1  30   3        343.64        345.67        10.20 o                         
   0  30   3         49.08         54.78         7.27 o                         
   1  30   3         15.10         14.19         7.15 o                         
   2  30   3         10.32         12.00         5.60 o                         
   3  30   3         94.33        100.56         9.29 o                         
   4  30   3        132.43        132.77         7.65 o                         
   5  30   3          2.35          8.44         6.10 o                         
  -5  31   3         70.27         78.22        10.66 o                         
  -4  31   3        477.65        485.10        12.73 o                         
  -3  31   3         43.73         38.20         7.38 o                         
  -2  31   3        448.16        478.54        13.08 o                         
  -1  31   3         11.82         23.00         7.95 o                         
   0  31   3         64.12         68.48         6.63 o                         
   1  31   3        129.32        140.01         8.66 o                         
   2  31   3         17.67         27.02         5.91 o                         
   3  31   3        132.48        134.92        10.09 o                         
   4  31   3          0.94          6.65         6.29 o                         
   5  31   3          4.15          2.01         7.68 o                         
  -5  32   3         96.13         86.44         9.34 o                         
  -4  32   3          6.69          7.50        12.53 o                         
  -3  32   3          1.24         -0.55         7.27 o                         
  -2  32   3         22.72         31.20         7.40 o                         
  -1  32   3         67.64         75.41         7.59 o                         
   0  32   3        328.23        326.61        10.47 o                         
   1  32   3          4.09          3.32         6.04 o                         
   2  32   3          4.99         10.31         6.85 o                         
   3  32   3          3.60          3.79         6.66 o                         
   4  32   3        114.72        122.94         7.53 o                         
  -4  33   3          0.98          6.62        10.42 o                         
  -3  33   3         12.27         11.77         7.66 o                         
  -2  33   3          3.76          4.98         7.98 o                         
  -1  33   3         26.59         29.43         7.58 o                         
   0  33   3          4.06          8.60         7.92 o                         
   1  33   3         37.92         43.44         7.12 o                         
   2  33   3         71.01         55.72         8.25 o                         
   3  33   3        125.87        138.70         9.70 o                         
   4  33   3         41.05         45.35        11.02 o                         
  -3  34   3         43.99         45.08         9.89 o                         
  -2  34   3         13.87          4.83         8.57 o                         
  -1  34   3        190.87        204.89        12.01 o                         
   0  34   3         15.02         16.12         7.42 o                         
   1  34   3         81.84         84.91         8.58 o                         
   2  34   3         12.33          7.64         7.29 o                         
   3  34   3         10.56         17.36         7.41 o                         
  -2  35   3        100.38        101.54        11.11 o                         
  -1  35   3          5.66         -0.72         8.62 o                         
   0  35   3         80.75         90.22        12.09 o                         
   1  35   3          7.27          7.51         7.11 o                         
   2  35   3         25.86         22.13         9.43 o                         
  -1  36   3          0.14         -8.79        16.22 o                         
   0  36   3         49.09         53.27        16.56 o                         
 -10   0   4         84.20         81.45         8.00 o                         
  -8   0   4        357.17        357.27        17.61 o                         
  -6   0   4         71.71         79.18         3.59 o                         
  -4   0   4      15975.70      15944.07       133.52 o                         
  -2   0   4          0.22          8.16         3.71 o                         
   0   0   4      20569.73      19202.53        40.20 o                         
   2   0   4          1.19          0.97         3.54 o                         
   4   0   4        150.99        164.46         4.36 o                         
   6   0   4        135.44        143.83         6.30 o                         
   8   0   4        960.51        958.97        14.79 o                         
  10   0   4         62.64         73.88        15.93 o                         
 -10   1   4         70.86         79.40         6.60 o                         
  -9   1   4          0.26          4.59         5.61 o                         
  -8   1   4        372.33        399.79        10.09 o                         
  -7   1   4         10.07          9.72         3.79 o                         
  -6   1   4       2011.28       2038.45         7.62 o                         
  -5   1   4          7.80          9.23         1.79 o                         
  -4   1   4       1045.30       1072.40         6.08 o                         
  -3   1   4         33.30         39.47         3.02 o                         
  -2   1   4       9386.70       9504.71        39.17 o                         
  -1   1   4      14794.99      14719.50       160.30 o                         
   0   1   4         19.15          8.17         2.21 o                         
   1   1   4        401.77        464.08         5.23 o                         
   2   1   4       4877.76       4882.78        18.19 o                         
   3   1   4       1905.83       1915.06        18.25 o                         
   4   1   4        265.60        283.80         3.03 o                         
   5   1   4        664.81        684.27         4.25 o                         
   6   1   4         95.97        103.49         4.49 o                         
   7   1   4        297.72        293.10         8.72 o                         
   8   1   4        148.21        158.03         6.91 o                         
   9   1   4        106.97        108.17         5.86 o                         
  10   1   4        149.33        139.18         8.82 o                         
 -10   2   4         30.68         29.46         5.75 o                         
  -9   2   4        383.93        374.40         8.58 o                         
  -8   2   4        735.59        742.46         9.58 o                         
  -7   2   4         75.10         77.51         3.58 o                         
  -6   2   4        458.05        481.88         5.31 o                         
  -5   2   4        122.73        118.86         2.43 o                         
  -4   2   4       1697.35       1782.24        11.71 o                         
  -3   2   4        552.46        553.63         4.97 o                         
  -2   2   4        428.37        404.30         8.22 o                         
  -1   2   4       1738.76       1816.54         8.90 o                         
   0   2   4        649.32        660.32         6.02 o                         
   1   2   4       5524.68       5755.25        56.21 o                         
   2   2   4      10724.90      10198.29       166.44 o                         
   3   2   4       3611.57       3580.31        17.58 o                         
   4   2   4         68.98         90.76         2.25 o                         
   5   2   4        486.33        499.64         5.19 o                         
   6   2   4        768.43        747.44         8.08 o                         
   7   2   4        193.71        190.29         5.11 o                         
   8   2   4          2.45          4.08         5.15 o                         
   9   2   4         21.03         20.90         4.96 o                         
  10   2   4         17.51         19.95         8.65 o                         
 -10   3   4          3.22          2.25         6.14 o                         
  -9   3   4         16.91         13.40         5.27 o                         
  -8   3   4         18.30         19.95         4.57 o                         
  -7   3   4        612.00        607.40         6.60 o                         
  -6   3   4         44.64         45.52         2.33 o                         
  -5   3   4       1413.45       1471.58         5.88 o                         
  -4   3   4        233.15        244.07         3.77 o                         
  -3   3   4       1396.69       1456.39        11.72 o                         
  -2   3   4       1675.18       1902.16         8.98 o                         
  -1   3   4       2026.03       2092.02        12.51 o                         
   1   3   4       1548.70       1555.27        22.55 o                         
   2   3   4         45.36         65.09         3.25 o                         
   3   3   4         71.71         60.86         3.87 o                         
   4   3   4         36.66         32.28         2.02 o                         
   5   3   4        313.42        314.72         3.54 o                         
   6   3   4       1966.10       1938.63        16.79 o                         
   7   3   4        199.37        188.44         6.00 o                         
   8   3   4        911.61        914.65        11.32 o                         
   9   3   4        125.14        123.52         7.13 o                         
  10   3   4         17.22         31.40        15.99 o                         
 -10   4   4          2.11         -0.33         7.10 o                         
  -9   4   4        174.61        171.76         8.11 o                         
  -8   4   4         37.09         32.66         4.04 o                         
  -7   4   4         21.38         22.88         3.14 o                         
  -6   4   4        984.03        978.94         5.23 o                         
  -5   4   4       2233.37       2317.56         8.47 o                         
  -4   4   4        800.58        783.99         5.95 o                         
  -3   4   4       3379.33       3363.33        44.54 o                         
  -2   4   4       1306.42       1301.34         9.42 o                         
  -1   4   4       3461.04       3179.51        44.11 o                         
   0   4   4         99.72        158.17         3.76 o                         
   1   4   4        958.40        904.52         5.68 o                         
   2   4   4        331.69        353.17         5.64 o                         
   3   4   4        202.12        207.72        11.93 o                         
   4   4   4         11.94         14.89         1.92 o                         
   5   4   4        925.58        902.41         5.26 o                         
   6   4   4         85.55         90.03         3.10 o                         
   7   4   4        111.63        108.41         4.06 o                         
   8   4   4         63.48         65.54         4.51 o                         
   9   4   4         78.84         90.54         6.07 o                         
 -10   5   4          0.13          5.08         5.98 o                         
  -9   5   4        415.52        409.48        11.86 o                         
  -8   5   4        896.45        865.80        10.54 o                         
  -7   5   4        860.46        855.05         7.69 o                         
  -6   5   4       4889.58       4876.81        22.52 o                         
  -5   5   4        212.75        233.91         3.27 o                         
  -4   5   4       5808.62       6013.72        45.31 o                         
  -3   5   4        785.26        827.07         8.38 o                         
  -2   5   4        340.28        297.82         5.56 o                         
  -1   5   4        959.40        922.71         9.25 o                         
   0   5   4      10046.49       9867.02        85.00 o                         
   1   5   4        184.27        208.53         3.45 o                         
   2   5   4       2836.89       2876.32        19.76 o                         
   3   5   4       2480.28       2467.85        37.83 o                         
   4   5   4        596.96        558.59         4.96 o                         
   5   5   4        860.09        845.92         5.74 o                         
   6   5   4        103.95        106.45         3.14 o                         
   7   5   4        102.01        104.51         4.09 o                         
   8   5   4         28.12         22.74         4.82 o                         
   9   5   4        117.48        122.94         6.29 o                         
 -10   6   4         35.71         31.41         6.15 o                         
  -9   6   4        950.96        947.31        15.46 o                         
  -8   6   4         50.32         51.65         5.00 o                         
  -7   6   4        652.02        657.85         8.41 o                         
  -6   6   4       1477.96       1429.70         8.09 o                         
  -5   6   4         96.66        104.82         3.12 o                         
  -4   6   4          7.42         -0.41         2.16 o                         
  -3   6   4         19.04         22.85         2.38 o                         
  -2   6   4       4008.42       4131.24        51.90 o                         
  -1   6   4         77.16         98.88         3.99 o                         
   0   6   4        809.67        779.27         6.21 o                         
   1   6   4          1.36         16.01         1.60 o                         
   2   6   4          5.81          1.54         4.97 o                         
   3   6   4       9563.24       9844.22       300.75 o                         
   4   6   4         20.04         23.39         1.89 o                         
   5   6   4       3871.28       3902.31        18.89 o                         
   6   6   4          4.30          4.07         3.02 o                         
   7   6   4        126.80        129.80         4.59 o                         
   8   6   4        200.17        203.62         6.10 o                         
   9   6   4          0.11         -3.03         5.37 o                         
 -10   7   4          4.58         -0.44         5.85 o                         
  -9   7   4        535.18        537.94        10.58 o                         
  -8   7   4        171.55        158.72         6.56 o                         
  -7   7   4        336.60        343.11         6.61 o                         
  -6   7   4        194.95        195.04         3.68 o                         
  -5   7   4          0.17         -1.05         1.85 o                         
  -4   7   4       1312.33       1373.93         6.77 o                         
  -3   7   4       1085.33       1109.16         9.92 o                         
  -2   7   4         82.52         66.63         2.83 o                         
  -1   7   4        478.82        463.46         5.34 o                         
   0   7   4       1340.56       1432.21         5.57 o                         
   1   7   4         27.63         28.65         2.22 o                         
   2   7   4       4049.36       4129.22       120.47 o                         
   3   7   4         11.34         12.49         2.55 o                         
   4   7   4         65.12         56.81         2.18 o                         
   5   7   4       3976.84       3908.66        18.02 o                         
   6   7   4        269.96        267.97         4.10 o                         
   7   7   4        885.37        854.88         8.85 o                         
   8   7   4        228.24        233.74         5.65 o                         
   9   7   4         20.59         17.97         5.40 o                         
 -10   8   4         10.60          5.48         5.97 o                         
  -9   8   4         50.99         48.93         5.81 o                         
  -8   8   4        452.66        445.02         6.54 o                         
  -7   8   4         93.94         90.57         3.80 o                         
  -6   8   4         10.47          5.90         2.36 o                         
  -5   8   4         43.09         48.10         2.10 o                         
  -4   8   4       2637.38       2698.21         9.44 o                         
  -3   8   4        863.36        834.16        25.64 o                         
  -2   8   4          0.28          2.05         1.35 o                         
  -1   8   4       6596.46       6456.42        36.47 o                         
   0   8   4       2187.95       2324.14        23.31 o                         
   1   8   4        100.37        101.83         2.19 o                         
   2   8   4        276.59        254.95         5.46 o                         
   3   8   4        133.22        138.23         3.20 o                         
   4   8   4         18.69         21.99         1.89 o                         
   5   8   4        634.55        640.38         4.34 o                         
   6   8   4         76.56         76.05         3.02 o                         
   7   8   4         12.22         14.81         3.59 o                         
   8   8   4        167.45        153.18         5.96 o                         
   9   8   4         46.69         45.21         5.67 o                         
 -10   9   4        141.35        157.11         7.90 o                         
  -9   9   4        548.70        552.39        10.12 o                         
  -8   9   4          0.05         -0.63         3.93 o                         
  -7   9   4        231.96        220.50         4.78 o                         
  -6   9   4         47.19         52.57         2.67 o                         
  -5   9   4        116.89        118.70         2.17 o                         
  -4   9   4         23.71         25.21         2.16 o                         
  -3   9   4        226.71        228.22         4.19 o                         
  -2   9   4       1508.65       1578.35        18.28 o                         
  -1   9   4         37.08         46.75         1.49 o                         
   0   9   4       1976.05       1966.43        10.81 o                         
   1   9   4       1514.90       1625.03        22.51 o                         
   2   9   4        517.92        545.38         5.85 o                         
   3   9   4        229.93        233.29         3.66 o                         
   4   9   4        418.92        422.18         3.56 o                         
   5   9   4          1.23         -0.03         2.08 o                         
   6   9   4        168.28        179.28         3.89 o                         
   7   9   4         12.40          9.53         3.86 o                         
   8   9   4         54.57         55.47         5.72 o                         
   9   9   4          7.23          1.19         5.42 o                         
 -10  10   4         60.67         60.98         6.65 o                         
  -9  10   4         18.48         12.90         4.65 o                         
  -8  10   4          9.36          5.83         3.89 o                         
  -7  10   4        219.41        215.60         4.50 o                         
  -6  10   4          6.73          5.87         2.34 o                         
  -5  10   4         26.76         27.90         2.08 o                         
  -4  10   4         50.18         54.75         2.56 o                         
  -3  10   4       6035.52       6063.24        32.99 o                         
  -2  10   4        105.86        109.90         3.90 o                         
  -1  10   4       7850.13       7951.07        16.26 o                         
   0  10   4        172.64        144.48         2.40 o                         
   1  10   4       2693.63       2740.19        25.20 o                         
   2  10   4       3022.93       3067.26        23.93 o                         
   3  10   4         53.27         58.99         2.54 o                         
   4  10   4        272.89        276.10         2.72 o                         
   5  10   4        783.14        764.14         5.17 o                         
   6  10   4        212.11        203.95         4.31 o                         
   7  10   4        154.84        149.90         5.44 o                         
   8  10   4         69.67         61.90         5.07 o                         
   9  10   4         13.81         23.72         6.04 o                         
 -10  11   4          7.01          8.60         5.28 o                         
  -9  11   4        147.09        152.22         5.90 o                         
  -8  11   4          5.53          5.24         3.99 o                         
  -7  11   4        183.11        187.42         4.78 o                         
  -6  11   4        356.93        358.34         5.21 o                         
  -5  11   4         55.25         60.55         2.32 o                         
  -4  11   4         35.06         37.20         2.64 o                         
  -3  11   4         35.72         37.66         2.60 o                         
  -2  11   4         73.43         77.38         2.02 o                         
  -1  11   4       2096.16       2091.06        31.89 o                         
   0  11   4       2870.07       2912.78        30.42 o                         
   1  11   4        196.34        190.23         6.12 o                         
   2  11   4       1261.21       1276.41        14.05 o                         
   3  11   4          6.91          7.49         1.91 o                         
   4  11   4       1344.61       1338.36         9.89 o                         
   5  11   4       1169.46       1149.87         6.46 o                         
   6  11   4        356.96        338.35         5.68 o                         
   7  11   4          0.71          4.27         4.25 o                         
   8  11   4        520.00        516.10        10.97 o                         
   9  11   4         16.13         19.59         5.72 o                         
 -10  12   4          1.23          1.29         5.24 o                         
  -9  12   4        595.41        592.58         8.78 o                         
  -8  12   4        103.84        104.29         5.12 o                         
  -7  12   4          1.44          0.03         3.55 o                         
  -6  12   4        532.07        527.31         6.65 o                         
  -5  12   4         19.82         21.56         2.02 o                         
  -4  12   4        180.74        184.14         3.29 o                         
  -3  12   4        115.40        118.41         3.02 o                         
  -2  12   4          1.56          3.21         1.29 o                         
  -1  12   4         13.16         10.70         1.81 o                         
   0  12   4       4782.32       4914.95        33.06 o                         
   1  12   4       1402.08       1394.15         9.09 o                         
   2  12   4        338.51        342.58         3.57 o                         
   3  12   4       1204.44       1205.21         8.72 o                         
   4  12   4          9.13          8.90         1.85 o                         
   5  12   4       1509.91       1458.14         7.56 o                         
   6  12   4         79.57         77.84         3.81 o                         
   7  12   4         30.33         34.54         4.35 o                         
   8  12   4        109.18        106.97         6.15 o                         
   9  12   4         71.55         70.68         5.94 o                         
 -10  13   4        246.78        247.16         9.28 o                         
  -9  13   4         19.82         16.94         5.24 o                         
  -8  13   4         32.80         32.23         4.60 o                         
  -7  13   4        102.15         94.40         4.48 o                         
  -6  13   4       1938.21       1912.40         8.93 o                         
  -5  13   4         23.60         24.57         2.13 o                         
  -4  13   4        718.83        745.53         4.91 o                         
  -3  13   4         76.06         70.47         2.49 o                         
  -2  13   4       4547.80       4661.55        27.10 o                         
  -1  13   4        409.67        436.69         5.11 o                         
   0  13   4       3749.95       3826.15        57.99 o                         
   1  13   4        184.76        191.56         4.09 o                         
   2  13   4        791.53        806.75         6.56 o                         
   3  13   4        760.80        762.48         5.62 o                         
   4  13   4         68.19         66.39         2.50 o                         
   5  13   4         10.97         10.64         2.41 o                         
   6  13   4         18.52         20.13         3.70 o                         
   7  13   4         11.64         12.53         4.45 o                         
   8  13   4         28.99         32.21         5.44 o                         
   9  13   4         28.56         27.39         5.26 o                         
 -10  14   4         14.53         13.05         6.71 o                         
  -9  14   4        170.83        174.35         7.05 o                         
  -8  14   4         19.99         19.37         4.62 o                         
  -7  14   4        146.12        143.50         4.60 o                         
  -6  14   4        964.32        938.42         6.70 o                         
  -5  14   4        150.11        147.56         3.41 o                         
  -4  14   4          4.03          4.25         1.73 o                         
  -3  14   4       2253.04       2303.56        12.23 o                         
  -2  14   4         40.46         25.47         3.06 o                         
  -1  14   4        362.31        373.03         6.30 o                         
   0  14   4       4784.79       4800.75        29.64 o                         
   1  14   4          5.62          2.69         1.98 o                         
   2  14   4       2996.47       2968.39        12.86 o                         
   3  14   4       1064.42       1086.65         6.42 o                         
   4  14   4        279.79        269.46         4.43 o                         
   5  14   4        145.38        141.91         4.03 o                         
   6  14   4          5.38          6.76         3.19 o                         
   7  14   4         96.47        101.60         6.42 o                         
   8  14   4         99.15         98.69         6.09 o                         
   9  14   4         46.28         32.78         6.51 o                         
  -9  15   4          0.04         -2.38         5.60 o                         
  -8  15   4         85.19         93.55         5.21 o                         
  -7  15   4        286.70        286.48         5.66 o                         
  -6  15   4         61.85         64.43         3.98 o                         
  -5  15   4        162.88        153.72         4.18 o                         
  -4  15   4        132.74        127.96         3.49 o                         
  -3  15   4         70.03         67.71         2.86 o                         
  -2  15   4       3150.74       3195.26        19.09 o                         
  -1  15   4        249.88        249.45         4.29 o                         
   0  15   4       1331.00       1400.49        10.90 o                         
   1  15   4       1211.90       1199.21         6.85 o                         
   2  15   4        416.17        417.71         4.32 o                         
   3  15   4       1538.50       1523.90         6.96 o                         
   4  15   4         92.17         84.20         4.30 o                         
   5  15   4         71.75         81.93         4.05 o                         
   6  15   4        957.99        953.15         9.91 o                         
   7  15   4          0.02          1.05         4.43 o                         
   8  15   4        923.75        946.45        13.19 o                         
   9  15   4         14.81         15.93         6.56 o                         
  -9  16   4        124.16        118.22         7.23 o                         
  -8  16   4        218.57        200.28        10.80 o                         
  -7  16   4          1.30          3.00         4.07 o                         
  -6  16   4         52.71         53.69         4.27 o                         
  -5  16   4        138.15        135.21         4.77 o                         
  -4  16   4          6.10          6.80         2.62 o                         
  -3  16   4       3084.22       3074.02        12.11 o                         
  -2  16   4          1.87         -2.19         2.19 o                         
  -1  16   4       4434.68       4479.91        24.51 o                         
   0  16   4         24.63         15.55         2.02 o                         
   1  16   4         89.60         89.52         2.77 o                         
   2  16   4       3816.74       3793.72        19.06 o                         
   3  16   4        617.73        631.07         5.47 o                         
   4  16   4         96.35         86.67         3.44 o                         
   5  16   4          0.59          3.62         3.15 o                         
   6  16   4         43.81         42.66         4.67 o                         
   7  16   4        223.61        225.09         8.23 o                         
   8  16   4          0.22         -3.81         6.15 o                         
   9  16   4        134.42        113.34        22.84 o                         
  -9  17   4        173.69        180.04         9.17 o                         
  -8  17   4          0.80          4.22         5.20 o                         
  -7  17   4          8.22         10.48         5.74 o                         
  -6  17   4       1058.41       1053.73        12.59 o                         
  -5  17   4        133.20        132.86         4.98 o                         
  -4  17   4        663.18        629.66         6.33 o                         
  -3  17   4        184.43        183.47         3.96 o                         
  -2  17   4       1097.06       1095.17         6.27 o                         
  -1  17   4        497.97        483.29         4.86 o                         
   0  17   4         47.68         41.34         2.11 o                         
   1  17   4        432.85        431.42         4.55 o                         
   2  17   4        234.45        238.01         3.92 o                         
   3  17   4         26.85         30.41         3.19 o                         
   4  17   4         43.48         38.14         3.28 o                         
   5  17   4         88.06         82.02         4.37 o                         
   6  17   4         18.08         18.48         3.92 o                         
   7  17   4         85.69         87.83         5.70 o                         
   8  17   4        178.46        185.68        13.29 o                         
  -9  18   4          0.35          0.27         7.57 o                         
  -8  18   4         15.16         12.43         5.31 o                         
  -7  18   4        196.71        214.77         7.79 o                         
  -6  18   4        207.63        208.27         6.37 o                         
  -5  18   4        613.66        601.71         8.54 o                         
  -4  18   4       1236.00       1230.01        12.36 o                         
  -3  18   4         65.95         65.09         3.04 o                         
  -2  18   4         12.79          5.57         2.03 o                         
  -1  18   4        132.91        129.84         2.69 o                         
   0  18   4       1133.45       1166.90         5.43 o                         
   1  18   4        329.00        315.74         3.90 o                         
   2  18   4        151.72        160.49         2.97 o                         
   3  18   4        185.28        181.58         4.95 o                         
   4  18   4          0.98          3.78         3.47 o                         
   5  18   4        589.16        580.01         6.93 o                         
   6  18   4         27.92         26.98         4.47 o                         
   7  18   4          2.73          1.94         4.52 o                         
   8  18   4        157.02        159.60        10.49 o                         
  -9  19   4        135.69        134.03        12.79 o                         
  -8  19   4          0.06          6.36         6.65 o                         
  -7  19   4          0.71          0.66         5.76 o                         
  -6  19   4         21.21         14.53         5.03 o                         
  -5  19   4          0.37         -2.14         4.14 o                         
  -4  19   4         56.23         56.61         4.37 o                         
  -3  19   4          7.92          9.37         3.06 o                         
  -2  19   4          1.97          0.26         2.68 o                         
  -1  19   4        440.52        447.58         4.28 o                         
   0  19   4         53.98         52.69         2.92 o                         
   1  19   4        491.99        497.34         3.88 o                         
   2  19   4         20.68         17.66         2.75 o                         
   3  19   4         36.80         32.98         4.06 o                         
   4  19   4        657.39        659.16         7.49 o                         
   5  19   4        605.41        585.64         9.30 o                         
   6  19   4        138.00        139.95         5.89 o                         
   7  19   4        310.23        325.55         8.16 o                         
   8  19   4         97.99        102.68         8.70 o                         
  -9  20   4         85.23         77.19         8.10 o                         
  -8  20   4         65.33         60.17         7.03 o                         
  -7  20   4          5.56          7.37         5.62 o                         
  -6  20   4          9.11          5.71         5.92 o                         
  -5  20   4        152.09        157.92         6.42 o                         
  -4  20   4         49.87         58.80         4.56 o                         
  -3  20   4        756.29        711.96         6.93 o                         
  -2  20   4        309.25        288.37         5.74 o                         
  -1  20   4        370.43        361.85         4.73 o                         
   0  20   4        232.16        221.83         4.03 o                         
   1  20   4        265.15        247.16         3.59 o                         
   2  20   4        280.32        280.72         4.52 o                         
   3  20   4       1387.28       1370.69        10.58 o                         
   4  20   4        134.24        122.46         4.66 o                         
   5  20   4        490.08        475.86         7.40 o                         
   6  20   4         36.74         30.64         5.72 o                         
   7  20   4        104.47        107.03         7.72 o                         
   8  20   4         36.69         35.74         7.37 o                         
  -8  21   4         67.59         73.28         9.08 o                         
  -7  21   4        189.60        196.08         7.65 o                         
  -6  21   4        596.47        613.03        11.20 o                         
  -5  21   4         18.19         11.53         5.44 o                         
  -4  21   4         43.61         43.42         4.61 o                         
  -3  21   4        121.31        107.91         3.86 o                         
  -2  21   4       1184.51       1125.66         9.47 o                         
  -1  21   4        212.96        212.18         4.61 o                         
   0  21   4        252.33        250.56         4.17 o                         
   1  21   4        536.97        512.64         5.37 o                         
   2  21   4        182.75        180.05         4.68 o                         
   3  21   4         94.67         86.72         4.80 o                         
   4  21   4         65.60         60.62         4.47 o                         
   5  21   4         47.72         45.98         6.96 o                         
   6  21   4        312.92        317.26         8.25 o                         
   7  21   4         70.47         76.39         7.46 o                         
   8  21   4          7.58         15.68        10.40 o                         
  -8  22   4        147.81        165.89         8.14 o                         
  -7  22   4         18.36         22.18         6.28 o                         
  -6  22   4          0.12          8.71         6.58 o                         
  -5  22   4         53.29         51.82         6.04 o                         
  -4  22   4        149.85        140.65         5.92 o                         
  -3  22   4       2017.22       2015.42        14.70 o                         
  -2  22   4         91.21         88.48         3.79 o                         
  -1  22   4       1038.79       1028.15         7.59 o                         
   0  22   4          0.90          2.24         3.30 o                         
   1  22   4         15.34         15.09         3.10 o                         
   2  22   4         95.33         98.43         4.08 o                         
   3  22   4          0.60         -2.17         3.99 o                         
   4  22   4        175.02        178.46         6.32 o                         
   5  22   4         10.39          7.91         5.11 o                         
   6  22   4         17.87         17.46         5.64 o                         
   7  22   4         74.22         83.57         7.72 o                         
  -8  23   4         22.61         27.85         7.10 o                         
  -7  23   4        168.63        184.24         7.83 o                         
  -6  23   4          7.38          5.73         6.23 o                         
  -5  23   4        141.99        140.70         7.88 o                         
  -4  23   4        100.51         94.58         5.29 o                         
  -3  23   4        318.30        314.22         6.57 o                         
  -2  23   4        184.32        175.34         5.15 o                         
  -1  23   4        469.66        472.56         5.86 o                         
   0  23   4        662.90        650.57         7.56 o                         
   1  23   4          0.01          2.98         2.96 o                         
   2  23   4         66.09         68.73         4.61 o                         
   3  23   4        196.87        184.29         6.07 o                         
   4  23   4        227.68        227.51         6.81 o                         
   5  23   4         10.48          7.07         5.34 o                         
   6  23   4         17.38         16.95         6.24 o                         
   7  23   4          7.01          8.96         5.97 o                         
  -8  24   4         37.26         46.63         8.24 o                         
  -7  24   4         37.83         41.36         6.81 o                         
  -6  24   4         39.16         42.13         6.89 o                         
  -5  24   4         94.98         89.03         6.20 o                         
  -4  24   4         37.43         35.85         5.39 o                         
  -3  24   4         52.23         52.94         4.75 o                         
  -2  24   4         64.02         54.13         8.05 o                         
  -1  24   4         36.16         32.83         4.12 o                         
   0  24   4         97.92         91.67         4.47 o                         
   1  24   4        250.20        245.28         5.85 o                         
   2  24   4        591.62        589.17         8.91 o                         
   3  24   4        625.93        634.58        11.44 o                         
   4  24   4        276.45        282.64         8.49 o                         
   5  24   4        430.40        435.49         9.88 o                         
   6  24   4        204.12        200.45         9.03 o                         
   7  24   4        114.32        137.77         8.16 o                         
  -8  25   4         88.07         97.75        13.65 o                         
  -7  25   4         63.08         64.08         7.69 o                         
  -6  25   4        929.04        946.66        16.39 o                         
  -5  25   4         81.40         76.62         5.70 o                         
  -4  25   4         65.33         71.52         6.34 o                         
  -3  25   4         29.67         29.48         4.95 o                         
  -2  25   4         33.23         24.72         8.82 o                         
  -1  25   4        136.09        132.57         4.94 o                         
   0  25   4         74.03         78.50         4.21 o                         
   1  25   4          0.43         -1.87         4.21 o                         
   2  25   4       1202.11       1204.96        15.19 o                         
   3  25   4        162.58        151.78         5.95 o                         
   4  25   4        229.37        240.61         7.75 o                         
   5  25   4        117.36        124.88         7.03 o                         
   6  25   4        221.10        245.14        11.44 o                         
   7  25   4          2.42         -5.96         8.35 o                         
  -7  26   4         83.30         83.71         7.33 o                         
  -6  26   4          1.93         -7.43         7.43 o                         
  -5  26   4        692.24        696.53        12.74 o                         
  -4  26   4        528.51        576.72        12.75 o                         
  -3  26   4        497.49        494.15         8.78 o                         
  -2  26   4          0.16         -0.37         6.15 o                         
  -1  26   4        988.53       1007.75        11.40 o                         
   0  26   4        404.40        384.01         7.08 o                         
   1  26   4        549.41        548.35        11.31 o                         
   2  26   4          7.19         -1.47         5.11 o                         
   3  26   4         77.10         78.95         5.99 o                         
   4  26   4          5.16          1.15         5.15 o                         
   5  26   4          4.27          4.57         6.14 o                         
   6  26   4         13.33         16.88         7.08 o                         
  -7  27   4         69.80         75.08         8.35 o                         
  -6  27   4          8.38          1.05         6.32 o                         
  -5  27   4         21.19         19.60         6.42 o                         
  -4  27   4         65.05         72.25         7.56 o                         
  -3  27   4          0.26          0.01         5.24 o                         
  -2  27   4        576.48        590.22        11.01 o                         
  -1  27   4        273.33        263.52         7.71 o                         
   0  27   4        250.24        260.25         7.04 o                         
   1  27   4        273.57        275.14         7.76 o                         
   2  27   4          5.39         12.90         6.94 o                         
   3  27   4         62.02         56.84         5.76 o                         
   4  27   4         29.60         27.60         5.42 o                         
   5  27   4         37.15         35.86         6.58 o                         
   6  27   4          5.69         10.30         7.77 o                         
  -7  28   4         10.70         10.79        12.23 o                         
  -6  28   4         44.14         41.31         6.81 o                         
  -5  28   4          6.44          1.03         6.93 o                         
  -4  28   4        103.41        100.07         9.23 o                         
  -3  28   4         34.47         28.58         8.28 o                         
  -2  28   4          1.62          1.64         6.84 o                         
  -1  28   4         53.49         59.92         6.91 o                         
   0  28   4        342.50        321.48         9.23 o                         
   1  28   4        499.38        498.92        10.48 o                         
   2  28   4        596.58        587.98        13.04 o                         
   3  28   4          2.55          4.84         4.75 o                         
   4  28   4         24.59         26.70         5.68 o                         
   5  28   4          3.46          7.64         6.14 o                         
   6  28   4        109.08        121.53        12.56 o                         
  -6  29   4          8.34          9.30         9.11 o                         
  -5  29   4        359.79        381.45        15.95 o                         
  -4  29   4        131.63        134.54        10.06 o                         
  -3  29   4         81.50         86.62         9.25 o                         
  -2  29   4        369.26        348.31        10.06 o                         
  -1  29   4         75.07         85.08         6.97 o                         
   0  29   4          1.97          4.77         6.28 o                         
   1  29   4        615.25        618.19        13.39 o                         
   2  29   4         27.01         20.95         5.79 o                         
   3  29   4         58.17         67.08         5.52 o                         
   4  29   4        181.71        183.17         8.01 o                         
   5  29   4         37.53         38.72         6.20 o                         
  -6  30   4         18.96         28.34         8.83 o                         
  -5  30   4         29.50         30.33        11.44 o                         
  -4  30   4        146.81        132.49        12.43 o                         
  -3  30   4          2.25          1.60         6.74 o                         
  -2  30   4          9.95         19.87        10.99 o                         
  -1  30   4         14.41         14.11         6.80 o                         
   0  30   4         56.94         54.02         7.61 o                         
   1  30   4         69.93         68.31         6.53 o                         
   2  30   4          2.42          6.25         5.85 o                         
   3  30   4          1.45         -0.10         5.12 o                         
   4  30   4          0.00         -2.70         6.50 o                         
   5  30   4         28.89         27.76         6.85 o                         
  -5  31   4         71.99         86.38        10.44 o                         
  -4  31   4         80.94         89.15        13.30 o                         
  -3  31   4        198.53        199.45         9.59 o                         
  -2  31   4         10.27         -7.49         7.49 o                         
  -1  31   4         91.67         90.97         9.77 o                         
   0  31   4         78.12         80.29         6.80 o                         
   1  31   4          0.05          0.48         6.67 o                         
   2  31   4         54.86         53.58         6.34 o                         
   3  31   4          3.68         -6.43         7.23 o                         
   4  31   4          0.52         -0.12         6.89 o                         
  -5  32   4         29.36         21.03         8.81 o                         
  -4  32   4         77.98         86.49        11.17 o                         
  -3  32   4         51.02         57.65         9.89 o                         
  -2  32   4          0.08          2.80         9.29 o                         
  -1  32   4          4.37         10.11         7.10 o                         
   0  32   4        130.97        124.99         8.59 o                         
   1  32   4         39.92         39.57         7.14 o                         
   2  32   4          0.65          3.63         6.39 o                         
   3  32   4        271.12        276.15        10.02 o                         
   4  32   4         48.58         58.59         7.59 o                         
  -4  33   4         48.10         45.30        12.93 o                         
  -3  33   4         73.35         85.18         9.15 o                         
  -2  33   4          1.33         -0.21         8.17 o                         
  -1  33   4          0.00          1.66         8.37 o                         
   0  33   4          2.12          5.01        10.10 o                         
   1  33   4         59.54         64.49         7.54 o                         
   2  33   4         39.99         31.09         7.72 o                         
   3  33   4         82.99         72.88         8.85 o                         
  -3  34   4          2.36         -1.90         8.37 o                         
  -2  34   4          0.04          5.57         8.78 o                         
  -1  34   4        134.68        148.58        10.06 o                         
   0  34   4         84.68         85.48        12.23 o                         
   1  34   4         48.16         40.35         7.55 o                         
   2  34   4        117.12        132.09         8.52 o                         
  -2  35   4        329.37        341.78        13.50 o                         
  -1  35   4         77.91         95.72         9.34 o                         
   0  35   4        109.79        107.82        10.94 o                         
   1  35   4          0.33          1.42         6.66 o                         
  -9   0   5        656.44        634.20        16.11 o                         
  -7   0   5         29.90         33.41         6.78 o                         
  -5   0   5        213.22        215.87         5.01 o                         
  -3   0   5       3111.37       3168.03        16.53 o                         
  -1   0   5      16646.21      15461.81        41.91 o                         
   3   0   5       2687.26       2892.96        23.61 o                         
   5   0   5        971.33        931.22         7.21 o                         
   7   0   5          1.99          0.67         5.41 o                         
   9   0   5          0.61          3.63         7.77 o                         
 -10   1   5         14.05         15.95         5.49 o                         
  -9   1   5        462.18        472.55         9.18 o                         
  -8   1   5          0.45          6.56         5.03 o                         
  -7   1   5       1066.86       1041.76         8.71 o                         
  -6   1   5       1503.29       1482.52         7.07 o                         
  -5   1   5         24.59         29.32         2.19 o                         
  -4   1   5       4244.79       4303.73        29.43 o                         
  -3   1   5        320.51        323.20         4.00 o                         
  -2   1   5        414.43        465.01         4.62 o                         
  -1   1   5       7232.36       6916.50        21.95 o                         
   0   1   5       3193.39       3082.48        24.04 o                         
   1   1   5        534.48        536.30         8.85 o                         
   2   1   5       3621.37       3514.17        46.70 o                         
   3   1   5         38.26         39.23         2.32 o                         
   4   1   5         10.53         10.67         2.06 o                         
   5   1   5         46.41         46.13         2.32 o                         
   6   1   5        428.42        409.96         5.77 o                         
   7   1   5          9.74          9.19         4.08 o                         
   8   1   5        275.80        264.56         7.08 o                         
   9   1   5         18.80         12.45         5.70 o                         
 -10   2   5         44.00         42.80         5.75 o                         
  -9   2   5        123.40        126.77         5.63 o                         
  -8   2   5         72.48         71.52         4.65 o                         
  -7   2   5         45.59         53.97         3.72 o                         
  -6   2   5        661.95        674.45         5.18 o                         
  -5   2   5       1101.04       1099.52         5.74 o                         
  -4   2   5         65.25         64.05         2.23 o                         
  -3   2   5       3030.53       3131.44        24.97 o                         
  -2   2   5         14.78         19.01         1.75 o                         
  -1   2   5       2902.09       3049.97        20.54 o                         
   0   2   5         52.75         56.73         3.11 o                         
   1   2   5          0.29          8.62         3.77 o                         
   2   2   5       4263.78       4305.19        91.21 o                         
   3   2   5       4114.19       4354.57        32.70 o                         
   4   2   5          8.29         12.42         1.91 o                         
   5   2   5       5529.07       5449.62        22.77 o                         
   6   2   5         45.55         44.40         3.59 o                         
   7   2   5        948.43        934.92         9.59 o                         
   8   2   5         21.79         21.37         4.34 o                         
   9   2   5         13.82         15.99         5.34 o                         
 -10   3   5          0.51         -3.32         5.14 o                         
  -9   3   5        698.41        698.65        10.42 o                         
  -8   3   5          9.61         16.78         3.96 o                         
  -7   3   5        815.76        804.05         6.47 o                         
  -6   3   5       1799.05       1821.49         8.29 o                         
  -5   3   5        142.35        156.59         2.64 o                         
  -4   3   5       1074.58       1115.04         6.10 o                         
  -3   3   5        308.28        311.19         5.01 o                         
  -2   3   5        116.25        114.13         2.13 o                         
  -1   3   5       4554.28       4519.62        24.55 o                         
   0   3   5       1186.52       1173.26         9.00 o                         
   1   3   5        402.00        485.80         5.71 o                         
   2   3   5        369.12        368.89        21.55 o                         
   3   3   5       5236.92       5545.96        26.53 o                         
   4   3   5        688.89        656.71         5.00 o                         
   5   3   5        117.11        115.22         3.41 o                         
   6   3   5        678.59        681.00         6.80 o                         
   7   3   5         75.47         76.20         4.50 o                         
   8   3   5         10.82          9.82         4.72 o                         
   9   3   5          0.60          1.09         5.60 o                         
 -10   4   5        214.11        229.20         9.35 o                         
  -9   4   5         59.96         65.11         6.34 o                         
  -8   4   5        803.11        791.41         8.21 o                         
  -7   4   5          9.77         11.73         3.25 o                         
  -6   4   5          0.32          1.89         2.12 o                         
  -5   4   5          4.86          5.28         1.99 o                         
  -4   4   5         35.46         36.10         2.18 o                         
  -3   4   5        680.75        643.39         5.93 o                         
  -2   4   5      10920.49      11473.67       118.02 o                         
  -1   4   5          9.57         22.89         3.00 o                         
   0   4   5      14145.97      13688.88        57.00 o                         
   1   4   5        191.08        178.61         3.39 o                         
   2   4   5       1459.23       1458.41        17.19 o                         
   3   4   5       1584.69       1694.21         9.40 o                         
   4   4   5       1336.56       1365.26         6.82 o                         
   5   4   5       2181.27       2161.81         8.85 o                         
   6   4   5        110.81        109.43         3.47 o                         
   7   4   5        589.70        571.30         7.96 o                         
   8   4   5        271.64        264.41         6.73 o                         
   9   4   5         22.96         23.83         5.88 o                         
 -10   5   5         66.72         74.35         7.16 o                         
  -9   5   5         12.62         17.11         5.93 o                         
  -8   5   5         13.84         10.11         4.45 o                         
  -7   5   5        372.92        370.04         5.84 o                         
  -6   5   5       1873.83       1842.70         9.39 o                         
  -5   5   5        332.72        329.15         3.95 o                         
  -4   5   5       4376.56       4516.23        32.54 o                         
  -3   5   5       1776.40       1683.06        20.60 o                         
  -2   5   5        648.87        637.84        12.73 o                         
  -1   5   5       3357.98       3487.78        40.12 o                         
   0   5   5       1214.10       1317.98        17.53 o                         
   1   5   5         19.41         14.31         2.25 o                         
   2   5   5          4.83          7.31         5.82 o                         
   3   5   5       1556.81       1666.86        11.04 o                         
   4   5   5         50.33         59.79         2.24 o                         
   5   5   5        465.21        482.94         4.30 o                         
   6   5   5        155.27        154.85         3.47 o                         
   7   5   5        141.08        136.12         4.23 o                         
   8   5   5         48.39         40.24         6.44 o                         
   9   5   5         13.52         11.99         6.54 o                         
 -10   6   5          1.27         -3.23         5.58 o                         
  -9   6   5         57.93         58.19         5.44 o                         
  -8   6   5          2.15         -2.58         3.91 o                         
  -7   6   5         53.36         53.35         4.55 o                         
  -6   6   5          0.43          0.69         2.45 o                         
  -5   6   5          0.06         -0.41         1.80 o                         
  -4   6   5        151.06        156.11         3.59 o                         
  -3   6   5         31.12         36.75         3.06 o                         
  -2   6   5        758.75        806.20         7.84 o                         
  -1   6   5          8.18         20.31         2.92 o                         
   0   6   5       4238.47       4345.97        12.58 o                         
   1   6   5       1174.35       1278.79         6.29 o                         
   2   6   5       6104.83       6161.41        40.74 o                         
   3   6   5       2063.28       2127.34        12.92 o                         
   4   6   5         97.45        111.46         2.55 o                         
   5   6   5        120.07        115.31         2.67 o                         
   6   6   5        665.19        652.73         6.46 o                         
   7   6   5         94.23         93.20         4.86 o                         
   8   6   5        700.51        693.40         9.64 o                         
   9   6   5         39.73         30.17         7.49 o                         
 -10   7   5        150.70        146.86         8.47 o                         
  -9   7   5         39.92         40.63         5.81 o                         
  -8   7   5         25.59         20.72         4.93 o                         
  -7   7   5         48.72         50.63         4.47 o                         
  -6   7   5        200.66        205.03         4.25 o                         
  -5   7   5          9.18         11.24         2.09 o                         
  -4   7   5       1122.42       1167.53         6.18 o                         
  -3   7   5       1010.82       1027.98         8.03 o                         
  -2   7   5       1880.12       2036.20        11.12 o                         
  -1   7   5       2797.74       2925.51        13.00 o                         
   0   7   5         15.39         22.61         3.55 o                         
   1   7   5       2811.26       2810.34        29.14 o                         
   2   7   5       2693.62       2649.17        13.09 o                         
   3   7   5        476.70        478.98         4.91 o                         
   4   7   5         79.25         77.93         2.32 o                         
   5   7   5         52.83         53.96         2.37 o                         
   6   7   5        373.78        354.69         4.52 o                         
   7   7   5          2.52         -1.61         3.64 o                         
   8   7   5        417.33        418.61         8.29 o                         
   9   7   5         31.82         28.71         5.73 o                         
 -10   8   5          3.21          8.24         6.64 o                         
  -9   8   5        451.57        460.33         8.60 o                         
  -8   8   5          0.47         -0.03         4.04 o                         
  -7   8   5        280.96        279.78         5.95 o                         
  -6   8   5        197.31        188.79         3.36 o                         
  -5   8   5        452.99        449.77         4.11 o                         
  -4   8   5        206.05        202.95         3.53 o                         
  -3   8   5        994.76       1013.06         8.21 o                         
  -2   8   5        362.93        369.61         7.13 o                         
  -1   8   5       8735.66       8569.24        74.05 o                         
   0   8   5       2850.16       3032.74        16.82 o                         
   1   8   5       1732.03       1799.00        27.65 o                         
   2   8   5       2065.84       2182.31        10.36 o                         
   3   8   5       7631.77       7772.10        24.08 o                         
   4   8   5          3.24          3.45         1.76 o                         
   5   8   5        216.75        191.46         3.23 o                         
   6   8   5         96.53         90.25         3.69 o                         
   7   8   5        113.44        114.71         4.83 o                         
   8   8   5        515.45        505.02         8.06 o                         
   9   8   5         23.31         26.46         6.18 o                         
 -10   9   5         64.57         72.97         7.90 o                         
  -9   9   5         15.00         14.49         5.21 o                         
  -8   9   5        254.15        252.64         5.29 o                         
  -7   9   5         53.28         54.68         3.63 o                         
  -6   9   5       3108.13       3064.40        12.48 o                         
  -5   9   5        319.64        325.71         3.23 o                         
  -4   9   5       6076.52       6181.80        26.42 o                         
  -3   9   5         26.83         35.36         2.99 o                         
  -2   9   5        264.70        278.80         5.48 o                         
  -1   9   5         85.09         95.13         4.96 o                         
   0   9   5          2.20          5.58         2.43 o                         
   1   9   5        622.81        649.14        11.90 o                         
   2   9   5        554.13        611.01         4.36 o                         
   3   9   5          5.53          6.46         1.87 o                         
   4   9   5          5.07          7.37         2.01 o                         
   5   9   5          5.95          7.72         2.55 o                         
   6   9   5        258.21        243.66         4.89 o                         
   7   9   5         82.30         77.12         4.54 o                         
   8   9   5        129.24        122.56         5.56 o                         
   9   9   5         30.42         32.30         5.80 o                         
 -10  10   5        107.50        107.75         6.95 o                         
  -9  10   5        101.82        104.45         5.16 o                         
  -8  10   5          0.75         -0.74         3.79 o                         
  -7  10   5          9.36         15.42         3.17 o                         
  -6  10   5        239.07        244.49         5.18 o                         
  -5  10   5        516.02        515.81         3.91 o                         
  -4  10   5       1759.51       1776.89        10.65 o                         
  -3  10   5         77.59         82.11         2.45 o                         
  -2  10   5        260.27        250.25         3.94 o                         
  -1  10   5        897.76        840.13        10.49 o                         
   0  10   5       2276.16       2318.00        12.94 o                         
   1  10   5       2031.84       2053.35        15.29 o                         
   2  10   5         77.75         76.83         2.26 o                         
   3  10   5       2214.71       2279.39        15.10 o                         
   4  10   5        793.20        782.43         5.36 o                         
   5  10   5       1002.19        976.28         8.47 o                         
   6  10   5         14.31         18.04         3.29 o                         
   7  10   5        214.41        210.76         5.80 o                         
   8  10   5        215.72        209.81         6.17 o                         
   9  10   5          3.44         -1.76         5.71 o                         
 -10  11   5        128.61        136.35         6.22 o                         
  -9  11   5        308.96        308.03         6.44 o                         
  -8  11   5          7.19          6.70         3.92 o                         
  -7  11   5          6.73         10.87         3.73 o                         
  -6  11   5          3.08          1.61         2.99 o                         
  -5  11   5        123.27        127.45         3.58 o                         
  -4  11   5         91.56         92.64         2.51 o                         
  -3  11   5        547.85        560.45         4.69 o                         
  -2  11   5          1.28          4.35         1.50 o                         
  -1  11   5       3847.28       3752.97        51.97 o                         
   0  11   5       9099.97       9140.19        42.11 o                         
   1  11   5       1096.23       1098.84         7.27 o                         
   2  11   5       4066.65       4118.37        10.42 o                         
   3  11   5       1429.51       1476.03         8.09 o                         
   4  11   5          4.00          4.52         2.03 o                         
   5  11   5        139.05        137.36         3.30 o                         
   6  11   5        563.33        563.21         7.58 o                         
   7  11   5         75.71         82.78         5.27 o                         
   8  11   5        168.47        159.23         6.40 o                         
   9  11   5          6.38          4.73         6.26 o                         
 -10  12   5          0.01         -0.62         5.28 o                         
  -9  12   5        503.05        504.10         9.75 o                         
  -8  12   5        982.77        971.29        11.22 o                         
  -7  12   5        254.61        245.87         4.96 o                         
  -6  12   5        197.84        196.20         3.97 o                         
  -5  12   5          0.48         -0.64         2.03 o                         
  -4  12   5          0.31          3.44         1.86 o                         
  -3  12   5       2167.29       2148.74         8.25 o                         
  -2  12   5       1451.12       1504.96         8.85 o                         
  -1  12   5       5814.34       5730.55        61.71 o                         
   0  12   5         55.27         63.52         4.10 o                         
   1  12   5       5274.09       5351.34        24.52 o                         
   2  12   5       3355.06       3291.08        14.03 o                         
   3  12   5          4.40          3.94         1.93 o                         
   4  12   5        416.90        405.75         3.99 o                         
   5  12   5         22.73         20.63         2.67 o                         
   6  12   5         67.40         73.43         4.64 o                         
   7  12   5          0.27          2.40         4.10 o                         
   8  12   5         82.35         86.46         6.42 o                         
   9  12   5        203.25        209.25         8.50 o                         
 -10  13   5          1.50          5.19         6.79 o                         
  -9  13   5         58.07         49.62         6.05 o                         
  -8  13   5         87.85         92.40         5.34 o                         
  -7  13   5        403.37        402.14         6.69 o                         
  -6  13   5        474.17        460.84         5.53 o                         
  -5  13   5        354.04        342.35         3.57 o                         
  -4  13   5        638.38        634.91         4.68 o                         
  -3  13   5       6130.59       6284.19        27.49 o                         
  -2  13   5       1189.34       1195.19         5.99 o                         
  -1  13   5         57.84         53.19         3.69 o                         
   0  13   5         71.60         67.47         3.60 o                         
   1  13   5        486.34        506.47         4.49 o                         
   2  13   5        162.22        162.86         2.94 o                         
   3  13   5        246.39        255.96         3.75 o                         
   4  13   5         61.80         60.41         2.75 o                         
   5  13   5        271.24        274.89         4.65 o                         
   6  13   5         30.48         23.87         3.59 o                         
   7  13   5         62.80         59.19         4.44 o                         
   8  13   5         24.52         23.84         5.95 o                         
   9  13   5          3.64          2.14         6.74 o                         
 -10  14   5         52.96         55.83         7.24 o                         
  -9  14   5        121.95        114.95         6.82 o                         
  -8  14   5        128.78        121.65         5.40 o                         
  -7  14   5          1.43         -0.16         3.74 o                         
  -6  14   5         15.67         12.41         3.36 o                         
  -5  14   5         36.76         39.44         2.71 o                         
  -4  14   5        343.90        347.23         4.32 o                         
  -3  14   5          0.18         -2.01         2.01 o                         
  -2  14   5         11.13          9.32         2.83 o                         
  -1  14   5       1475.09       1476.11         7.33 o                         
   0  14   5       2626.37       2774.69         9.84 o                         
   1  14   5        798.99        798.35         5.43 o                         
   2  14   5       2711.55       2687.61        16.76 o                         
   3  14   5        594.70        589.28         7.23 o                         
   4  14   5        176.99        184.17         4.11 o                         
   5  14   5        309.83        303.04         4.93 o                         
   6  14   5          1.34          2.27         4.04 o                         
   7  14   5        135.96        130.48         5.76 o                         
   8  14   5          0.08          1.80         5.58 o                         
   9  14   5         30.90         43.82        13.49 o                         
  -9  15   5        130.12        126.68         6.75 o                         
  -8  15   5         11.94         10.24         4.91 o                         
  -7  15   5        390.18        387.34         7.19 o                         
  -6  15   5        108.49        105.74         3.98 o                         
  -5  15   5         46.43         48.22         3.58 o                         
  -4  15   5         65.57         64.00         2.88 o                         
  -3  15   5        905.63        895.36         4.38 o                         
  -2  15   5         65.86         72.56         3.00 o                         
  -1  15   5       2165.70       2180.97         8.37 o                         
   0  15   5        612.75        639.34         4.96 o                         
   1  15   5        816.42        764.81         5.52 o                         
   2  15   5       1182.35       1140.54         7.64 o                         
   3  15   5         73.95         80.16         2.90 o                         
   4  15   5        846.57        824.87         8.08 o                         
   5  15   5         29.29         35.73         4.43 o                         
   6  15   5          4.95          5.85         3.75 o                         
   7  15   5         17.01         26.80         6.04 o                         
   8  15   5         10.50          8.76         5.69 o                         
  -9  16   5          3.75          3.17         6.56 o                         
  -8  16   5         30.84         28.12         4.64 o                         
  -7  16   5          0.34          4.08         4.57 o                         
  -6  16   5        101.49        101.84         5.04 o                         
  -5  16   5        480.23        502.80         8.92 o                         
  -4  16   5        540.77        516.63         5.23 o                         
  -3  16   5        155.46        148.19         2.67 o                         
  -2  16   5         25.29         18.47         2.63 o                         
  -1  16   5         10.53          5.36         2.34 o                         
   0  16   5         92.79         81.61         2.39 o                         
   1  16   5       3129.85       3088.82        16.12 o                         
   2  16   5          2.87          6.24         2.37 o                         
   3  16   5        831.01        810.23         6.59 o                         
   4  16   5        410.83        391.20         7.02 o                         
   5  16   5       1323.77       1320.45        10.92 o                         
   6  16   5         70.24         68.45         4.53 o                         
   7  16   5         98.81         93.76         6.76 o                         
   8  16   5         39.85         41.81         9.40 o                         
  -9  17   5         61.97         54.07         7.43 o                         
  -8  17   5         17.44         17.27         5.25 o                         
  -7  17   5         66.47         80.10         5.74 o                         
  -6  17   5        596.42        581.12         8.09 o                         
  -5  17   5         94.07         94.59         5.10 o                         
  -4  17   5       1037.79       1005.87         8.02 o                         
  -3  17   5        621.43        604.04         4.69 o                         
  -2  17   5        704.87        671.64         4.55 o                         
  -1  17   5        317.84        303.26         3.89 o                         
   0  17   5       1517.72       1527.21         7.01 o                         
   1  17   5        342.73        342.29         4.63 o                         
   2  17   5        507.22        510.18         5.02 o                         
   3  17   5          0.01          2.36         2.63 o                         
   4  17   5         47.35         49.24         3.87 o                         
   5  17   5          1.07          0.77         3.87 o                         
   6  17   5         96.51         98.36         5.12 o                         
   7  17   5          8.68          4.66         4.85 o                         
   8  17   5        113.63        132.84         9.17 o                         
  -9  18   5        432.96        436.88        17.73 o                         
  -8  18   5         12.75          8.47         6.91 o                         
  -7  18   5        232.38        236.25         9.10 o                         
  -6  18   5         30.79         33.04         4.78 o                         
  -5  18   5        574.01        571.36         8.14 o                         
  -4  18   5        594.24        571.28         7.89 o                         
  -3  18   5        610.95        585.38         5.54 o                         
  -2  18   5        226.38        222.47         3.07 o                         
  -1  18   5       5757.10       5787.37        22.26 o                         
   0  18   5        359.09        345.47         4.07 o                         
   1  18   5        626.53        598.47         4.86 o                         
   2  18   5          5.83          3.36         2.40 o                         
   3  18   5        250.86        245.59         5.09 o                         
   4  18   5        287.60        295.92         6.37 o                         
   5  18   5         14.18         17.96         4.05 o                         
   6  18   5         19.58         19.99         4.39 o                         
   7  18   5         18.05         21.81         5.16 o                         
   8  18   5         92.08        116.30        13.02 o                         
  -9  19   5         16.29         17.67         9.24 o                         
  -8  19   5         26.31         25.73         7.81 o                         
  -7  19   5        160.71        160.85         7.51 o                         
  -6  19   5         34.92         33.59         5.55 o                         
  -5  19   5          8.43          8.25         4.90 o                         
  -4  19   5         98.29         91.66         5.25 o                         
  -3  19   5         97.82         93.94         3.69 o                         
  -2  19   5        226.69        227.16         4.09 o                         
  -1  19   5        440.93        411.48         8.58 o                         
   0  19   5       2087.05       2079.41        11.24 o                         
   1  19   5         27.96         22.33         2.38 o                         
   2  19   5       1409.31       1375.31         9.43 o                         
   3  19   5        596.60        577.59         6.89 o                         
   4  19   5          6.76          9.99         3.68 o                         
   5  19   5         48.32         48.86         5.73 o                         
   6  19   5        132.41        126.52         6.40 o                         
   7  19   5          5.79          6.50         5.01 o                         
   8  19   5        259.67        274.24        11.46 o                         
  -9  20   5         50.06         59.77        11.99 o                         
  -8  20   5          3.67         -2.09         6.78 o                         
  -7  20   5          0.96         -0.54         5.54 o                         
  -6  20   5         20.80         19.57         7.59 o                         
  -5  20   5         36.08         25.30         7.21 o                         
  -4  20   5          0.99          0.40         4.02 o                         
  -3  20   5         53.65         55.85         3.68 o                         
  -2  20   5         33.17         34.45         3.89 o                         
  -1  20   5        198.63        188.44         4.10 o                         
   0  20   5         31.49         22.02         2.75 o                         
   1  20   5        248.81        240.06         3.57 o                         
   2  20   5        479.86        472.43         5.19 o                         
   3  20   5        162.58        164.49         5.53 o                         
   4  20   5         65.81         67.65         4.53 o                         
   5  20   5        714.95        700.62        10.06 o                         
   6  20   5        399.24        409.77         9.22 o                         
   7  20   5        111.66        115.26         6.16 o                         
   8  20   5         74.12         79.59        15.93 o                         
  -8  21   5        137.77        137.09         8.61 o                         
  -7  21   5         15.22         18.16         6.07 o                         
  -6  21   5        693.73        732.12        19.10 o                         
  -5  21   5          5.03          7.94         6.06 o                         
  -4  21   5       1276.66       1258.52        11.67 o                         
  -3  21   5         44.13         40.87         3.60 o                         
  -2  21   5        476.22        448.37         6.93 o                         
  -1  21   5       1650.95       1564.78         8.46 o                         
   0  21   5         16.63         15.83         2.84 o                         
   1  21   5        174.16        165.08         3.82 o                         
   2  21   5         96.43         95.92         4.26 o                         
   3  21   5         63.84         68.15         4.36 o                         
   4  21   5        344.18        354.01         7.48 o                         
   5  21   5        220.30        212.77         6.82 o                         
   6  21   5        176.75        186.72         6.25 o                         
   7  21   5          8.71          9.01         5.44 o                         
  -8  22   5        192.86        200.74        10.44 o                         
  -7  22   5        429.54        408.60        11.18 o                         
  -6  22   5         32.91         30.73         6.47 o                         
  -5  22   5        743.15        736.17        11.99 o                         
  -4  22   5         72.57         68.06         6.70 o                         
  -3  22   5        617.12        608.13         8.98 o                         
  -2  22   5        631.92        623.79         6.82 o                         
  -1  22   5          9.67          6.46         2.90 o                         
   0  22   5       1489.89       1449.38         8.31 o                         
   1  22   5        300.42        303.68         5.73 o                         
   2  22   5          5.58          2.14         3.59 o                         
   3  22   5        584.80        586.82         8.02 o                         
   4  22   5        175.98        170.69         5.85 o                         
   5  22   5        359.95        340.04         7.73 o                         
   6  22   5         60.80         59.61         6.31 o                         
   7  22   5         68.00         78.41         6.65 o                         
  -8  23   5         80.03         87.19         8.33 o                         
  -7  23   5         45.44         51.88         6.97 o                         
  -6  23   5        256.57        241.87        12.54 o                         
  -5  23   5         18.00         23.22         6.94 o                         
  -4  23   5        101.85        102.06         6.00 o                         
  -3  23   5         77.38         69.70         4.47 o                         
  -2  23   5        430.96        430.99         6.76 o                         
  -1  23   5         50.36         49.31         3.86 o                         
   0  23   5        506.22        490.70         6.54 o                         
   1  23   5        113.51        104.69         4.31 o                         
   2  23   5        450.41        424.52         7.39 o                         
   3  23   5        792.06        776.08        11.50 o                         
   4  23   5        895.95        915.54        11.98 o                         
   5  23   5          0.25         -5.15         5.32 o                         
   6  23   5         10.10         13.21         5.59 o                         
   7  23   5        210.22        199.72         8.74 o                         
  -8  24   5        115.02        115.91         9.73 o                         
  -7  24   5         25.37         26.55         6.79 o                         
  -6  24   5        203.44        201.75         8.26 o                         
  -5  24   5         45.76         56.36         6.62 o                         
  -4  24   5          0.21         -4.35         4.95 o                         
  -3  24   5        565.34        561.55         8.41 o                         
  -2  24   5          9.42          5.16         4.15 o                         
  -1  24   5         62.81         63.40         4.45 o                         
   0  24   5         22.52         19.64         3.88 o                         
   1  24   5       1107.55       1089.59         9.48 o                         
   2  24   5       1158.88       1161.33         9.53 o                         
   3  24   5         13.92         10.50         5.07 o                         
   4  24   5         98.75         88.80         5.35 o                         
   5  24   5        171.83        178.83         7.92 o                         
   6  24   5          3.46         11.49         6.97 o                         
   7  24   5          0.05          2.43         6.56 o                         
  -7  25   5         66.90         59.59         8.26 o                         
  -6  25   5         13.14         19.20         6.93 o                         
  -5  25   5         13.86         13.27         5.63 o                         
  -4  25   5          2.52          2.37         5.28 o                         
  -3  25   5        419.01        407.76         8.58 o                         
  -2  25   5          1.52          1.48         4.45 o                         
  -1  25   5         28.39         22.79         4.12 o                         
   0  25   5         34.87         39.93         6.18 o                         
   1  25   5        128.48        121.59         6.31 o                         
   2  25   5        355.31        372.80         7.15 o                         
   3  25   5        199.00        206.24         6.88 o                         
   4  25   5          4.88         -0.06         5.13 o                         
   5  25   5         29.57         28.61         5.93 o                         
   6  25   5         81.55         81.10         8.34 o                         
  -7  26   5         78.52         83.25         9.41 o                         
  -6  26   5         46.47         42.25         7.03 o                         
  -5  26   5         88.44         89.45         7.53 o                         
  -4  26   5          4.86          6.29         5.77 o                         
  -3  26   5         17.01          8.93         5.25 o                         
  -2  26   5        200.27        206.53         8.40 o                         
  -1  26   5        490.23        499.41         8.85 o                         
   0  26   5          0.69          7.87         5.17 o                         
   1  26   5        132.30        127.64         5.94 o                         
   2  26   5        256.56        247.30         6.40 o                         
   3  26   5         87.94         92.97         6.15 o                         
   4  26   5         24.33         21.67         6.41 o                         
   5  26   5         85.43         79.19         9.66 o                         
   6  26   5          0.23         -6.93         8.06 o                         
  -7  27   5        144.46        144.65        11.30 o                         
  -6  27   5         74.15         79.51         9.08 o                         
  -5  27   5          1.30          0.46         6.46 o                         
  -4  27   5        299.30        296.00         9.95 o                         
  -3  27   5        233.62        223.88         9.90 o                         
  -2  27   5          0.02          5.10         5.37 o                         
  -1  27   5        103.75         99.91         5.25 o                         
   0  27   5        450.60        442.54         8.70 o                         
   1  27   5        215.51        216.98         7.97 o                         
   2  27   5          0.86          1.04         4.47 o                         
   3  27   5          9.15          2.09         6.32 o                         
   4  27   5        259.40        283.69         9.27 o                         
   5  27   5          0.01         -3.65         6.87 o                         
   6  27   5          9.03          5.14         9.14 o                         
  -7  28   5         17.84         17.31        11.99 o                         
  -6  28   5          6.80          5.41         8.19 o                         
  -5  28   5        204.36        225.32        14.05 o                         
  -4  28   5         19.23         16.64         7.26 o                         
  -3  28   5         75.89         77.64         8.56 o                         
  -2  28   5          8.66          4.03         6.26 o                         
  -1  28   5        104.67        112.22         7.59 o                         
   0  28   5        256.02        256.81        12.26 o                         
   1  28   5          3.40          1.21         5.30 o                         
   2  28   5          0.07         -1.45         5.85 o                         
   3  28   5        186.79        181.73         7.85 o                         
   4  28   5         80.84         86.44         6.96 o                         
   5  28   5        281.74        289.52         9.99 o                         
  -6  29   5         36.20         40.73         9.06 o                         
  -5  29   5          0.01         -5.97         9.12 o                         
  -4  29   5         69.60         76.05        10.82 o                         
  -3  29   5          3.67          2.05         7.20 o                         
  -2  29   5          9.35         13.17         8.24 o                         
  -1  29   5        411.45        407.01        12.16 o                         
   0  29   5         19.50         20.17         6.06 o                         
   1  29   5          0.32          1.40         6.06 o                         
   2  29   5        130.14        149.35         8.67 o                         
   3  29   5        537.93        562.75         9.77 o                         
   4  29   5        161.83        159.62         6.94 o                         
   5  29   5          9.81          9.77         6.97 o                         
  -6  30   5         30.28         21.41        17.24 o                         
  -5  30   5          1.18          4.68        14.33 o                         
  -4  30   5        119.20        128.53        11.09 o                         
  -3  30   5        215.99        207.77        10.66 o                         
  -2  30   5        421.83        444.58        15.99 o                         
  -1  30   5        206.84        224.50         8.56 o                         
   0  30   5        141.64        136.75        12.18 o                         
   1  30   5        141.10        144.95         7.72 o                         
   2  30   5         40.24         36.93         7.80 o                         
   3  30   5          8.29          2.86         5.70 o                         
   4  30   5         15.49          9.38         5.94 o                         
   5  30   5         25.94         24.15        10.66 o                         
  -5  31   5         15.72          9.57         8.59 o                         
  -4  31   5          3.19          8.14        10.09 o                         
  -3  31   5        106.72        101.62         9.85 o                         
  -2  31   5        366.35        360.83        10.92 o                         
  -1  31   5          6.46          7.35         6.74 o                         
   0  31   5        230.39        228.78        10.86 o                         
   1  31   5          0.00         -3.51         6.48 o                         
   2  31   5         60.99         60.31         6.71 o                         
   3  31   5         29.91         28.32         7.52 o                         
   4  31   5          4.34          5.34         7.06 o                         
  -4  32   5         12.33          8.33        12.09 o                         
  -3  32   5          2.86          9.43         7.11 o                         
  -2  32   5         79.09         80.52         9.00 o                         
  -1  32   5         58.13         64.11         7.51 o                         
   0  32   5        177.23        190.93        18.67 o                         
   1  32   5        381.36        395.87        11.88 o                         
   2  32   5        289.34        280.21         9.35 o                         
   3  32   5        122.73        151.62        11.10 o                         
   4  32   5          0.55         -6.91        14.73 o                         
  -4  33   5        155.41        155.54        14.10 o                         
  -3  33   5         20.12         25.25         8.47 o                         
  -2  33   5        114.40        133.71        13.89 o                         
  -1  33   5          0.35         10.57         8.41 o                         
   0  33   5         34.84         35.51        16.22 o                         
   1  33   5         20.75         20.79         8.02 o                         
   2  33   5          0.17         -1.26         6.28 o                         
   3  33   5          6.96         16.31         9.17 o                         
  -3  34   5          1.92          6.98         9.79 o                         
  -2  34   5          3.95          1.75         8.22 o                         
  -1  34   5         17.92         16.37         8.63 o                         
   0  34   5          0.00         -7.53         9.25 o                         
   1  34   5         62.87         70.48         7.74 o                         
   2  34   5        125.93        126.91         8.46 o                         
  -2  35   5         56.06         62.16         8.83 o                         
  -1  35   5         18.93         15.30         7.67 o                         
   0  35   5          1.56         -0.02         9.06 o                         
   1  35   5        104.31        128.34        14.59 o                         
 -10   0   6        283.96        289.15        11.65 o                         
  -8   0   6         20.71         26.29         6.79 o                         
  -6   0   6       9622.03       9493.32        61.92 o                         
  -4   0   6         33.28         29.85         3.24 o                         
  -2   0   6         59.30         75.92         3.26 o                         
   2   0   6       3571.63       3680.76        26.49 o                         
   4   0   6        221.71        209.96         4.07 o                         
   6   0   6        418.61        413.49         7.19 o                         
   8   0   6        124.22        125.30        10.70 o                         
 -10   1   6          1.17          2.30         5.27 o                         
  -9   1   6        359.31        362.60         7.81 o                         
  -8   1   6         98.45        100.95         5.86 o                         
  -7   1   6          1.29          1.83         3.31 o                         
  -6   1   6       1710.01       1697.88        11.17 o                         
  -5   1   6       1909.21       1968.65         9.97 o                         
  -4   1   6       3293.06       3398.70        16.41 o                         
  -3   1   6          5.45         12.70         2.48 o                         
  -2   1   6        332.36        354.24         4.42 o                         
  -1   1   6        425.21        460.58         6.08 o                         
   0   1   6        496.57        541.93         6.60 o                         
   2   1   6       5461.11       5571.10        21.73 o                         
   3   1   6        750.93        781.92         7.45 o                         
   4   1   6        123.15        137.37         3.05 o                         
   5   1   6       1118.67       1083.86         6.67 o                         
   6   1   6        117.27        113.28         3.90 o                         
   7   1   6        159.08        162.59         6.39 o                         
   8   1   6        510.03        511.04        10.73 o                         
   9   1   6         16.88         18.27         5.46 o                         
 -10   2   6        169.36        175.70         8.08 o                         
  -9   2   6         97.23         96.69         6.04 o                         
  -8   2   6         75.44         78.19         4.82 o                         
  -7   2   6        325.18        308.33         4.79 o                         
  -6   2   6         44.18         49.66         2.83 o                         
  -5   2   6        566.44        564.30         4.00 o                         
  -4   2   6       2192.43       2289.77        12.20 o                         
  -3   2   6       4053.23       4092.61        36.29 o                         
  -2   2   6        439.59        391.38         7.59 o                         
  -1   2   6        108.27        109.57         3.51 o                         
   0   2   6       4547.11       4774.74        30.03 o                         
   1   2   6          9.86         26.82         3.14 o                         
   2   2   6         11.47          8.19         3.21 o                         
   3   2   6         50.47         54.00         2.72 o                         
   4   2   6       2945.66       2968.56        12.35 o                         
   5   2   6       2024.17       1973.16         9.48 o                         
   6   2   6        313.64        309.87         5.20 o                         
   7   2   6         70.26         76.96         5.37 o                         
   8   2   6        334.96        327.81         7.81 o                         
   9   2   6         12.79         16.06         6.52 o                         
 -10   3   6        136.83        153.79         6.30 o                         
  -9   3   6         44.31         46.10         5.03 o                         
  -8   3   6        135.93        124.38         5.06 o                         
  -7   3   6          4.14         10.50         3.25 o                         
  -6   3   6        235.83        223.25         3.81 o                         
  -5   3   6         72.19         71.59         2.17 o                         
  -4   3   6        123.57        136.37         2.59 o                         
  -3   3   6       5306.33       5289.58        32.94 o                         
  -2   3   6        252.10        248.54         5.13 o                         
  -1   3   6          3.15          0.86         4.45 o                         
   0   3   6       2023.82       2007.32         9.80 o                         
   1   3   6       1987.29       1940.12         9.97 o                         
   2   3   6       3522.11       3482.10        33.12 o                         
   3   3   6       1470.32       1525.68        11.62 o                         
   4   3   6        751.81        736.68         5.37 o                         
   5   3   6        111.47        110.77         3.51 o                         
   6   3   6          6.83          7.88         3.35 o                         
   7   3   6         28.55         24.92         4.01 o                         
   8   3   6        160.81        153.03         7.02 o                         
   9   3   6         72.84         72.69         7.06 o                         
 -10   4   6         47.82         53.41         6.87 o                         
  -9   4   6        631.11        647.67        10.36 o                         
  -8   4   6         27.84         30.91         4.46 o                         
  -7   4   6       1586.59       1548.42         9.82 o                         
  -6   4   6        498.43        500.61         5.36 o                         
  -5   4   6         53.90         53.44         2.38 o                         
  -4   4   6       2626.92       2676.51        11.37 o                         
  -3   4   6       4414.24       4438.90        29.69 o                         
  -2   4   6       8872.93       9059.11        83.19 o                         
  -1   4   6         23.47         23.76         5.11 o                         
   0   4   6        607.49        704.12         6.69 o                         
   1   4   6       1754.77       1775.88        22.12 o                         
   2   4   6        933.07        961.17         9.29 o                         
   3   4   6       1016.75       1047.03         5.68 o                         
   4   4   6        501.89        498.00         4.77 o                         
   5   4   6       1971.88       1930.37        13.96 o                         
   6   4   6         70.08         69.67         3.70 o                         
   7   4   6         23.64         24.20         4.07 o                         
   8   4   6         39.32         39.62         4.89 o                         
   9   4   6          0.07          1.84         5.84 o                         
 -10   5   6        198.81        214.87         8.22 o                         
  -9   5   6         22.07         23.38         5.71 o                         
  -8   5   6        446.49        451.74         7.55 o                         
  -7   5   6        441.72        428.18         7.12 o                         
  -6   5   6       1579.13       1606.11         8.62 o                         
  -5   5   6       1100.91       1108.47         6.61 o                         
  -4   5   6       3289.67       3356.65        23.87 o                         
  -3   5   6       4647.51       4649.79        91.04 o                         
  -2   5   6        184.19        198.40         4.47 o                         
  -1   5   6        907.12        894.23        25.44 o                         
   0   5   6        112.46        115.91         3.27 o                         
   1   5   6       1059.53       1103.60        10.73 o                         
   2   5   6       2179.85       2251.55        19.75 o                         
   3   5   6         80.18         82.28         3.05 o                         
   4   5   6         83.97         83.96         2.64 o                         
   5   5   6        542.98        540.47         5.46 o                         
   6   5   6        371.08        361.62         5.52 o                         
   7   5   6        270.51        271.51         5.43 o                         
   8   5   6        896.22        895.76        12.37 o                         
   9   5   6          0.06         -7.10         7.10 o                         
 -10   6   6         44.02         53.94         6.85 o                         
  -9   6   6         83.90         76.04         8.72 o                         
  -8   6   6         15.75         17.27         3.96 o                         
  -7   6   6        208.77        213.60         5.61 o                         
  -6   6   6       1055.35       1007.73         7.93 o                         
  -5   6   6       1153.65       1150.02         5.50 o                         
  -4   6   6         54.04         59.36         2.10 o                         
  -3   6   6       3905.89       3979.43        28.97 o                         
  -2   6   6       2897.19       2969.84        20.55 o                         
  -1   6   6       3106.45       3030.61        26.26 o                         
   0   6   6       1090.77       1180.44         7.55 o                         
   1   6   6        609.82        601.78         5.95 o                         
   2   6   6       5718.89       5958.78        48.02 o                         
   3   6   6          9.59          8.86         2.07 o                         
   4   6   6        258.05        253.99         3.86 o                         
   5   6   6       4098.36       4003.87        16.84 o                         
   6   6   6        276.72        276.62         5.17 o                         
   7   6   6        607.45        605.83         8.05 o                         
   8   6   6          0.13         -0.25         7.23 o                         
   9   6   6         29.98         35.49         9.16 o                         
 -10   7   6         14.74         17.53         7.08 o                         
  -9   7   6        434.66        436.79        14.68 o                         
  -8   7   6         10.97         14.99         4.49 o                         
  -7   7   6        146.31        141.42         4.15 o                         
  -6   7   6         62.77         65.75         2.95 o                         
  -5   7   6        226.33        220.11         3.29 o                         
  -4   7   6        349.91        371.95         3.42 o                         
  -3   7   6         28.56         27.30         2.93 o                         
  -2   7   6        106.60        103.95         4.42 o                         
  -1   7   6       7074.79       7109.83        68.05 o                         
   0   7   6       1239.77       1269.51         7.84 o                         
   1   7   6        317.17        286.23         5.05 o                         
   2   7   6       1479.18       1488.74         8.50 o                         
   3   7   6       1371.61       1373.18         7.01 o                         
   4   7   6       1420.44       1420.09         7.06 o                         
   5   7   6       2144.49       2116.96        10.41 o                         
   6   7   6        128.88        126.86         4.11 o                         
   7   7   6         43.53         50.75         4.05 o                         
   8   7   6        606.40        657.10        12.30 o                         
   9   7   6         43.83         48.82         7.04 o                         
 -10   8   6         14.19         12.73         6.79 o                         
  -9   8   6        683.12        664.08        14.33 o                         
  -8   8   6          8.59          5.60         3.88 o                         
  -7   8   6       2029.08       2003.51        12.63 o                         
  -6   8   6       3350.32       3377.65        11.76 o                         
  -5   8   6        144.85        142.17         2.72 o                         
  -4   8   6        879.42        928.77         5.08 o                         
  -3   8   6         96.27        102.14         3.13 o                         
  -2   8   6        361.87        326.80         7.44 o                         
  -1   8   6        717.81        722.21         7.79 o                         
   0   8   6         65.07         69.93         3.12 o                         
   1   8   6        565.26        612.16         5.68 o                         
   2   8   6         55.71         58.31         2.60 o                         
   3   8   6          1.03         -0.83         2.00 o                         
   4   8   6        106.54        107.34         2.99 o                         
   5   8   6         68.42         59.03         2.95 o                         
   6   8   6        320.49        314.08         4.89 o                         
   7   8   6         97.58         91.38         4.59 o                         
   8   8   6        146.54        138.51         6.20 o                         
   9   8   6         61.37         67.68         8.24 o                         
 -10   9   6        218.93        237.73         8.69 o                         
  -9   9   6         88.31         89.40         5.97 o                         
  -8   9   6        320.07        324.29         5.68 o                         
  -7   9   6        756.74        733.26         7.17 o                         
  -6   9   6          3.28          2.71         2.48 o                         
  -5   9   6       1326.25       1334.28         6.42 o                         
  -4   9   6         27.66         33.17         2.43 o                         
  -3   9   6       1014.67        941.03         6.45 o                         
  -2   9   6        551.49        565.86         9.23 o                         
  -1   9   6       4127.96       4088.00        17.31 o                         
   0   9   6        552.27        588.41         7.45 o                         
   1   9   6          0.26         -0.47         1.62 o                         
   2   9   6        403.56        429.18         4.31 o                         
   3   9   6        122.71        126.14         3.11 o                         
   4   9   6         22.12         20.05         2.24 o                         
   5   9   6        227.98        219.13         5.05 o                         
   6   9   6          0.09          5.69         3.06 o                         
   7   9   6        555.56        545.70         8.46 o                         
   8   9   6         39.37         30.67         5.86 o                         
   9   9   6         43.93         34.37         9.57 o                         
 -10  10   6         64.15         66.12         6.22 o                         
  -9  10   6         99.98         92.18         5.47 o                         
  -8  10   6          1.68          2.73         3.99 o                         
  -7  10   6       1325.23       1292.19         8.53 o                         
  -6  10   6        128.56        128.27         3.98 o                         
  -5  10   6        206.96        203.26         3.17 o                         
  -4  10   6        495.20        511.94         4.00 o                         
  -3  10   6        428.87        413.09         4.06 o                         
  -2  10   6       2541.01       2766.85        16.89 o                         
  -1  10   6         48.33         31.92         4.62 o                         
   0  10   6         70.70         86.11         4.62 o                         
   1  10   6         85.23         81.81         2.57 o                         
   2  10   6        276.76        283.13         3.61 o                         
   3  10   6        847.26        851.95         5.79 o                         
   4  10   6        964.73        953.53         6.76 o                         
   5  10   6        321.33        310.47         4.42 o                         
   6  10   6        842.06        819.34         8.40 o                         
   7  10   6        195.52        187.83         5.44 o                         
   8  10   6        356.44        377.26         9.43 o                         
   9  10   6         11.32          3.69         9.35 o                         
 -10  11   6         30.64         27.02         5.87 o                         
  -9  11   6        314.45        313.84         6.89 o                         
  -8  11   6         29.57         30.83         4.03 o                         
  -7  11   6         18.55         15.07         3.73 o                         
  -6  11   6          1.10         -1.76         3.25 o                         
  -5  11   6         55.45         54.18         2.80 o                         
  -4  11   6          7.81          6.73         1.77 o                         
  -3  11   6        926.76        953.26         6.61 o                         
  -2  11   6        211.33        217.24         3.73 o                         
  -1  11   6       1831.13       1813.88        14.89 o                         
   0  11   6       1875.08       1979.80        12.82 o                         
   1  11   6          1.60          1.71         2.23 o                         
   2  11   6        941.30        917.64         4.86 o                         
   3  11   6        124.90        125.64         2.82 o                         
   4  11   6        440.67        419.73         4.87 o                         
   5  11   6        734.79        717.20         6.89 o                         
   6  11   6        713.63        713.71         8.69 o                         
   7  11   6         99.31        100.79         5.33 o                         
   8  11   6         67.31         71.02         8.23 o                         
   9  11   6         99.02         93.98        12.77 o                         
 -10  12   6         40.11         31.59         6.07 o                         
  -9  12   6         16.99         19.69         5.26 o                         
  -8  12   6         39.20         43.07         4.36 o                         
  -7  12   6         22.75         23.58         4.55 o                         
  -6  12   6        712.62        703.02         7.38 o                         
  -5  12   6        786.14        770.65         5.58 o                         
  -4  12   6          9.69         10.12         1.88 o                         
  -3  12   6       2338.95       2268.80        11.17 o                         
  -2  12   6         27.64         23.27         2.12 o                         
  -1  12   6        119.48        124.09         2.90 o                         
   0  12   6        998.86        970.25         6.61 o                         
   1  12   6       2052.31       2063.37         7.60 o                         
   2  12   6        148.56        159.07         2.58 o                         
   3  12   6        707.19        690.78         5.47 o                         
   4  12   6         53.52         52.11         2.91 o                         
   5  12   6       1422.16       1369.13         8.57 o                         
   6  12   6          0.84          1.01         3.60 o                         
   7  12   6        117.91        110.83         5.08 o                         
   8  12   6         92.95         94.29         8.15 o                         
   9  12   6          4.35         15.59        16.16 o                         
 -10  13   6         86.08         86.58         7.69 o                         
  -9  13   6         11.07          2.61         5.29 o                         
  -8  13   6        264.73        255.99         6.40 o                         
  -7  13   6         62.82         66.46         4.02 o                         
  -6  13   6       1703.85       1659.02         9.29 o                         
  -5  13   6        109.80        110.55         3.12 o                         
  -4  13   6       4213.50       4234.58        32.07 o                         
  -3  13   6        352.21        353.83         3.72 o                         
  -2  13   6       1794.55       1847.48         8.40 o                         
  -1  13   6        454.93        482.42         5.29 o                         
   0  13   6        194.75        215.21         4.04 o                         
   1  13   6        149.01        160.02         3.29 o                         
   2  13   6        514.59        512.80         4.35 o                         
   3  13   6        128.23        130.34         3.13 o                         
   4  13   6        811.18        774.95         7.07 o                         
   5  13   6         12.91         17.17         3.17 o                         
   6  13   6         10.47         13.05         3.90 o                         
   7  13   6        150.94        127.60         9.10 o                         
   8  13   6        287.55        281.11         9.18 o                         
 -10  14   6        169.77        190.09        22.95 o                         
  -9  14   6         59.38         66.86         7.18 o                         
  -8  14   6          0.13          0.31         4.63 o                         
  -7  14   6        403.04        393.98         6.29 o                         
  -6  14   6        119.40        105.78         4.05 o                         
  -5  14   6         28.04         27.04         3.12 o                         
  -4  14   6        134.49        136.77         3.32 o                         
  -3  14   6       3970.97       4033.90        15.09 o                         
  -2  14   6         27.17         23.75         2.26 o                         
  -1  14   6        478.78        476.87         4.73 o                         
   0  14   6       1764.18       1805.46        10.30 o                         
   1  14   6        162.77        151.15         3.05 o                         
   2  14   6          0.87         -2.03         2.23 o                         
   3  14   6        290.79        275.68         4.16 o                         
   4  14   6        384.93        372.24         5.69 o                         
   5  14   6        456.63        442.70         7.24 o                         
   6  14   6         25.96         20.03         4.38 o                         
   7  14   6         33.30         25.11         6.91 o                         
   8  14   6        184.30        192.52        13.03 o                         
  -9  15   6          7.73         11.22         5.43 o                         
  -8  15   6          4.23          9.47         4.14 o                         
  -7  15   6         21.99         25.46         4.38 o                         
  -6  15   6         33.07         26.94         4.44 o                         
  -5  15   6          0.31         -0.69         2.96 o                         
  -4  15   6        469.06        452.21         4.85 o                         
  -3  15   6       1013.18       1030.92         7.32 o                         
  -2  15   6        397.50        371.75         4.76 o                         
  -1  15   6        931.88        942.59         6.73 o                         
   0  15   6       3398.59       3457.38        19.34 o                         
   1  15   6         30.48         32.64         2.35 o                         
   2  15   6       3614.71       3563.54        16.61 o                         
   3  15   6         19.45         23.55         2.88 o                         
   4  15   6       1200.73       1158.02         9.50 o                         
   5  15   6        176.47        174.89         4.91 o                         
   6  15   6         17.53         13.04         4.60 o                         
   7  15   6        235.72        236.89         9.95 o                         
   8  15   6        246.03        233.88        11.59 o                         
  -9  16   6         51.07         53.57         6.94 o                         
  -8  16   6         57.22         57.83         5.46 o                         
  -7  16   6        274.19        288.81         6.78 o                         
  -6  16   6        585.38        579.67         8.20 o                         
  -5  16   6         19.83         21.15         4.03 o                         
  -4  16   6       1583.22       1571.84        11.36 o                         
  -3  16   6        267.92        258.89         3.34 o                         
  -2  16   6          7.74          7.60         2.12 o                         
  -1  16   6        360.87        365.79         3.95 o                         
   0  16   6        113.57        109.38         3.22 o                         
   1  16   6       1283.42       1247.69         6.07 o                         
   2  16   6         18.27         18.78         2.50 o                         
   3  16   6        717.83        705.60         7.07 o                         
   4  16   6        261.57        246.02         5.32 o                         
   5  16   6        120.55        124.47         5.58 o                         
   6  16   6        724.79        701.99         8.87 o                         
   7  16   6          4.30          1.03         5.67 o                         
   8  16   6        299.80        293.70        10.92 o                         
  -9  17   6        171.21        177.74        11.42 o                         
  -8  17   6         45.28         50.05         6.23 o                         
  -7  17   6        522.53        566.71         9.87 o                         
  -6  17   6        172.69        176.46         5.46 o                         
  -5  17   6         54.21         45.84         4.59 o                         
  -4  17   6       1688.11       1638.96         8.10 o                         
  -3  17   6        634.69        617.57         6.41 o                         
  -2  17   6        125.28        121.36         3.77 o                         
  -1  17   6        682.73        678.38         5.72 o                         
   0  17   6        205.01        200.56         3.38 o                         
   1  17   6        220.97        210.37         3.32 o                         
   2  17   6        485.76        485.56         5.53 o                         
   3  17   6        165.52        162.72         4.05 o                         
   4  17   6         90.57         94.63         4.62 o                         
   5  17   6         83.99         81.71         5.92 o                         
   6  17   6        148.06        161.85         5.73 o                         
   7  17   6        143.61        146.83         8.48 o                         
   8  17   6        160.45        133.23         9.20 o                         
  -9  18   6         21.81         33.57        12.36 o                         
  -8  18   6          8.40         15.52         8.21 o                         
  -7  18   6         90.98         80.39         5.56 o                         
  -6  18   6       1489.81       1499.82        12.08 o                         
  -5  18   6       1147.11       1104.19        12.53 o                         
  -4  18   6          5.38          2.15         3.21 o                         
  -3  18   6        649.37        620.51         5.80 o                         
  -2  18   6        319.23        314.58         4.72 o                         
  -1  18   6         50.04         49.27         2.51 o                         
   0  18   6        718.41        720.45         6.27 o                         
   1  18   6          4.14          4.96         2.26 o                         
   2  18   6        726.99        742.02         6.63 o                         
   3  18   6         11.14         14.65         3.02 o                         
   4  18   6        311.10        302.33         6.12 o                         
   5  18   6        226.87        228.00         6.29 o                         
   6  18   6          2.04          3.32         4.82 o                         
   7  18   6        393.90        388.68         8.88 o                         
   8  18   6        161.24        146.14         8.20 o                         
  -9  19   6        261.57        259.86        12.18 o                         
  -8  19   6         23.15         36.47         7.13 o                         
  -7  19   6         18.29         19.98         5.37 o                         
  -6  19   6         31.86         35.55         6.69 o                         
  -5  19   6         87.33         84.09         5.27 o                         
  -4  19   6         26.12         19.99         4.69 o                         
  -3  19   6        216.13        216.31         4.70 o                         
  -2  19   6        318.16        305.51         4.16 o                         
  -1  19   6        964.03        927.74         7.27 o                         
   0  19   6         14.96         12.27         2.46 o                         
   1  19   6        215.87        196.60         3.21 o                         
   2  19   6        376.01        366.20         5.73 o                         
   3  19   6        993.80        982.44         8.06 o                         
   4  19   6        193.84        197.06         5.28 o                         
   5  19   6        209.51        218.59         6.46 o                         
   6  19   6        206.80        204.34         6.52 o                         
   7  19   6         32.37         23.61         5.68 o                         
   8  19   6        117.79        129.21        17.87 o                         
  -9  20   6        132.11        121.41        11.01 o                         
  -8  20   6         96.19        102.26         8.24 o                         
  -7  20   6         34.97         45.55         6.04 o                         
  -6  20   6        106.20        108.47         7.51 o                         
  -5  20   6         68.54         66.19         7.04 o                         
  -4  20   6        113.18         97.54         6.24 o                         
  -3  20   6       1505.46       1476.40         8.74 o                         
  -2  20   6          3.65          5.60         2.89 o                         
  -1  20   6          4.64         -2.93         2.93 o                         
   0  20   6         47.29         51.48         3.00 o                         
   1  20   6         42.85         45.94         3.38 o                         
   2  20   6        410.75        409.85         5.89 o                         
   3  20   6        376.19        375.08         8.13 o                         
   4  20   6          3.06          0.23         4.27 o                         
   5  20   6        811.09        806.71        10.20 o                         
   6  20   6        370.18        385.04         6.93 o                         
   7  20   6         59.70         63.95         6.33 o                         
  -8  21   6        498.69        557.33        12.66 o                         
  -7  21   6         19.57         18.92         7.34 o                         
  -6  21   6          1.05          9.65         7.55 o                         
  -5  21   6         75.13         73.10         7.32 o                         
  -4  21   6        317.94        315.77         6.86 o                         
  -3  21   6        795.92        797.33         9.61 o                         
  -2  21   6         25.09         29.60         3.58 o                         
  -1  21   6        821.11        804.61         6.26 o                         
   0  21   6        106.00        104.32         3.45 o                         
   1  21   6       1389.35       1360.76         8.37 o                         
   2  21   6        269.68        265.80         4.69 o                         
   3  21   6          7.22         -2.34         3.75 o                         
   4  21   6        115.56        118.20         5.51 o                         
   5  21   6         37.25         27.66         4.86 o                         
   6  21   6        134.21        128.96         5.95 o                         
   7  21   6         59.83         70.40         5.94 o                         
  -8  22   6         46.81         45.64         8.02 o                         
  -7  22   6        368.77        349.89        12.16 o                         
  -6  22   6         57.94         60.15         7.38 o                         
  -5  22   6        108.52        113.36         7.39 o                         
  -4  22   6         10.43          3.07         4.51 o                         
  -3  22   6        113.00        107.97         4.34 o                         
  -2  22   6         73.74         67.36         4.48 o                         
  -1  22   6         14.80         11.80         3.80 o                         
   0  22   6        442.70        429.75         6.17 o                         
   1  22   6         57.35         47.93         3.77 o                         
   2  22   6        167.12        157.52         4.54 o                         
   3  22   6         74.77         83.24         4.70 o                         
   4  22   6          6.08          1.33         4.79 o                         
   5  22   6         81.11         78.40         6.61 o                         
   6  22   6        126.71        126.82         6.57 o                         
   7  22   6         38.20         35.03         5.81 o                         
  -8  23   6         33.72         33.98         7.77 o                         
  -7  23   6         92.20         92.18         7.69 o                         
  -6  23   6        480.83        501.33        12.00 o                         
  -5  23   6          8.01         11.85         6.35 o                         
  -4  23   6          4.81          0.43         5.48 o                         
  -3  23   6        562.66        557.04         9.15 o                         
  -2  23   6         15.52          7.98         3.59 o                         
  -1  23   6         96.35         92.05         4.23 o                         
   0  23   6          0.32         -3.24         3.54 o                         
   1  23   6          2.08          2.06         3.42 o                         
   2  23   6        622.00        606.81         7.96 o                         
   3  23   6         84.75         88.68         5.01 o                         
   4  23   6          3.13          4.53         5.12 o                         
   5  23   6         13.11         11.27         5.72 o                         
   6  23   6        224.41        244.32         7.38 o                         
   7  23   6         26.93         38.12         7.38 o                         
  -8  24   6         41.69         44.21         8.31 o                         
  -7  24   6         61.42         63.46         7.81 o                         
  -6  24   6         21.30         26.32         8.48 o                         
  -5  24   6         13.49         18.73         8.28 o                         
  -4  24   6        347.53        346.47         7.73 o                         
  -3  24   6        204.23        202.96         6.21 o                         
  -2  24   6         47.65         47.43         4.50 o                         
  -1  24   6        505.82        498.66         8.32 o                         
   0  24   6          3.42          6.37         3.49 o                         
   1  24   6        256.57        256.34         6.15 o                         
   2  24   6         86.36         84.53         4.64 o                         
   3  24   6        216.20        200.91         5.72 o                         
   4  24   6        599.47        608.17         9.34 o                         
   5  24   6        419.33        421.73         8.85 o                         
   6  24   6          2.41         -6.51         6.51 o                         
  -7  25   6          0.84          0.32         7.19 o                         
  -6  25   6        107.46        105.78        10.96 o                         
  -5  25   6         48.30         57.45        11.18 o                         
  -4  25   6        899.75        879.48        11.87 o                         
  -3  25   6        166.28        158.29         7.77 o                         
  -2  25   6        166.88        162.58         5.13 o                         
  -1  25   6        813.78        811.19         9.28 o                         
   0  25   6        140.68        136.58         5.12 o                         
   1  25   6        302.40        282.89         5.78 o                         
   2  25   6          6.83          8.37         4.33 o                         
   3  25   6          7.54          5.19         4.43 o                         
   4  25   6        214.09        213.67         6.03 o                         
   5  25   6        188.05        197.30         7.40 o                         
   6  25   6         72.73         73.82         6.83 o                         
  -7  26   6         48.40         50.70        10.08 o                         
  -6  26   6        592.29        605.70        19.58 o                         
  -5  26   6        370.85        390.07        15.41 o                         
  -4  26   6         34.39         35.97         6.22 o                         
  -3  26   6        159.10        139.42        11.24 o                         
  -2  26   6         89.69         88.36         5.00 o                         
  -1  26   6         12.88          6.18         5.41 o                         
   0  26   6        190.77        180.11         5.42 o                         
   1  26   6        127.08        115.75         5.95 o                         
   2  26   6         27.60         30.38         4.93 o                         
   3  26   6          2.90          2.60         5.10 o                         
   4  26   6         51.85         55.27         5.77 o                         
   5  26   6          0.05          8.03         5.61 o                         
   6  26   6        153.97        146.37        10.91 o                         
  -7  27   6          5.38          7.59        13.12 o                         
  -6  27   6         30.93         27.07         8.77 o                         
  -5  27   6        185.17        186.91        10.97 o                         
  -4  27   6        149.76        144.91         7.98 o                         
  -3  27   6        223.34        236.01         9.14 o                         
  -2  27   6         21.48         17.76         5.50 o                         
  -1  27   6         33.02         35.76         7.58 o                         
   0  27   6        746.37        748.53        11.79 o                         
   1  27   6          3.16          1.89         6.48 o                         
   2  27   6        427.81        421.26         8.91 o                         
   3  27   6        143.30        143.55         7.98 o                         
   4  27   6        192.73        195.57         7.17 o                         
   5  27   6          1.41          1.15         5.59 o                         
  -6  28   6         16.17         19.28         8.71 o                         
  -5  28   6         67.40         71.83         8.86 o                         
  -4  28   6          8.68          8.82         5.65 o                         
  -3  28   6         22.76         21.94         6.67 o                         
  -2  28   6        196.14        204.12         8.84 o                         
  -1  28   6         61.61         56.58         8.12 o                         
   0  28   6         72.06         74.99         7.16 o                         
   1  28   6        528.25        553.46         9.87 o                         
   2  28   6          0.46         -2.15         4.82 o                         
   3  28   6        856.01        870.17        11.13 o                         
   4  28   6        297.03        300.82         9.72 o                         
   5  28   6         18.49         23.38         7.54 o                         
  -6  29   6         37.73         49.31         9.01 o                         
  -5  29   6         32.54         32.73        11.78 o                         
  -4  29   6          0.57         -1.78         6.28 o                         
  -3  29   6         79.87         73.79         8.25 o                         
  -2  29   6        656.31        655.41        17.55 o                         
  -1  29   6         23.32         21.05         5.48 o                         
   0  29   6          0.85          3.05         5.46 o                         
   1  29   6          0.05          2.23         6.06 o                         
   2  29   6        130.95        138.30         6.87 o                         
   3  29   6         80.17         79.31         6.59 o                         
   4  29   6          1.49         -6.44         6.44 o                         
   5  29   6          0.95          6.09         8.55 o                         
  -6  30   6        188.70        203.49        21.53 o                         
  -5  30   6        369.54        393.36        16.37 o                         
  -4  30   6        176.62        166.62        11.25 o                         
  -3  30   6          9.05          0.19         9.38 o                         
  -2  30   6         72.88         69.04        11.59 o                         
  -1  30   6         28.86         24.98         8.53 o                         
   0  30   6        129.59        126.50         7.04 o                         
   1  30   6         97.77         88.93         7.01 o                         
   2  30   6         65.91         70.92         8.15 o                         
   3  30   6          5.27         11.66         6.93 o                         
   4  30   6         79.28         82.79         7.90 o                         
  -5  31   6        113.29        109.00        13.13 o                         
  -4  31   6         21.22          6.62        17.13 o                         
  -3  31   6         11.21          9.71        11.63 o                         
  -2  31   6          0.03          4.49         8.95 o                         
  -1  31   6          0.44         -1.11         8.69 o                         
   0  31   6         20.58         19.86         6.38 o                         
   1  31   6         17.53         11.64         5.98 o                         
   2  31   6         57.94         46.46         8.27 o                         
   3  31   6         38.88         52.60        11.66 o                         
   4  31   6          0.50          2.46         9.31 o                         
  -4  32   6          0.89          2.97        16.96 o                         
  -3  32   6        105.60        103.84        10.48 o                         
  -2  32   6         56.22         62.21         8.58 o                         
  -1  32   6         33.83         34.58         9.57 o                         
   0  32   6         56.87         50.92         8.14 o                         
   1  32   6        111.49        105.99         8.44 o                         
   2  32   6         22.80         24.53         7.40 o                         
   3  32   6          1.57         -0.90         9.71 o                         
  -4  33   6          0.20         -0.91        17.87 o                         
  -3  33   6          1.37          3.33         8.34 o                         
  -2  33   6          1.18          0.62         9.27 o                         
  -1  33   6        130.32        143.31        11.37 o                         
   0  33   6         89.34         98.80         9.28 o                         
   1  33   6         21.52         23.07         7.30 o                         
   2  33   6        110.81        135.34         9.24 o                         
  -3  34   6          7.76         -4.23        16.16 o                         
  -2  34   6         82.11         86.09         9.02 o                         
  -1  34   6         21.83         12.10        10.31 o                         
   0  34   6         25.38         26.03         8.71 o                         
   1  34   6        191.38        191.92        14.93 o                         
   2  34   6          1.52         -1.77        15.19 o                         
  -9   0   7         37.49         31.86         9.92 o                         
  -7   0   7       2657.33       2625.20        34.78 o                         
  -5   0   7          0.03         -0.45         3.08 o                         
  -3   0   7        392.40        355.40        13.30 o                         
  -1   0   7       2219.10       2345.87        13.05 o                         
   3   0   7         40.54         46.42         2.79 o                         
   5   0   7       2176.59       2183.42        12.82 o                         
   7   0   7        174.60        176.16        10.91 o                         
   9   0   7         48.37         47.89         8.85 o                         
 -10   1   7         34.76         37.46         5.48 o                         
  -9   1   7        186.23        188.09         7.46 o                         
  -8   1   7         29.45         33.05         4.30 o                         
  -7   1   7        120.25        118.36         4.50 o                         
  -6   1   7         19.52         27.89         2.96 o                         
  -5   1   7        200.59        193.67         3.11 o                         
  -4   1   7       1631.51       1636.69         7.13 o                         
  -3   1   7        156.23        145.31         3.92 o                         
  -2   1   7       1421.35       1528.42         9.16 o                         
  -1   1   7       4231.30       4205.16        21.88 o                         
   0   1   7        371.04        374.84         8.96 o                         
   1   1   7       2325.28       2300.52        19.36 o                         
   2   1   7       1198.61       1243.88        12.00 o                         
   3   1   7         98.15        102.53         2.13 o                         
   4   1   7        962.07        961.24         4.90 o                         
   5   1   7        975.66        956.92         8.09 o                         
   6   1   7         52.19         52.59         4.11 o                         
   7   1   7       1005.25        985.98        12.62 o                         
   8   1   7        103.13         94.30         6.18 o                         
   9   1   7          0.42         -0.66         6.42 o                         
 -10   2   7          3.45          3.35         5.53 o                         
  -9   2   7         43.05         38.95         4.92 o                         
  -8   2   7         52.18         51.87         4.08 o                         
  -7   2   7        354.63        354.36         5.93 o                         
  -6   2   7          4.46          0.62         2.94 o                         
  -5   2   7        247.71        245.39         3.36 o                         
  -4   2   7        163.64        158.61         3.43 o                         
  -3   2   7        639.34        635.53         5.22 o                         
  -2   2   7       2036.27       2124.93        15.79 o                         
  -1   2   7      10204.52      10106.35        59.66 o                         
   0   2   7      11030.34      11055.90        29.20 o                         
   1   2   7       1930.66       1804.29        12.71 o                         
   2   2   7         26.48         32.14         3.67 o                         
   3   2   7        272.75        275.30         3.83 o                         
   4   2   7        228.53        230.71         3.16 o                         
   5   2   7         17.80         16.86         3.39 o                         
   6   2   7        123.96        122.93         5.03 o                         
   7   2   7        188.40        176.29         6.88 o                         
   8   2   7        145.56        146.74         6.65 o                         
   9   2   7         19.74         20.24         7.38 o                         
 -10   3   7         52.06         59.48         6.01 o                         
  -9   3   7         18.71         20.29         4.73 o                         
  -8   3   7          0.99          2.79         3.79 o                         
  -7   3   7          9.04          7.37         3.47 o                         
  -6   3   7          3.04          0.33         2.86 o                         
  -5   3   7         25.52         25.02         2.44 o                         
  -4   3   7       2792.89       2810.97         9.55 o                         
  -3   3   7       2028.12       2062.30        15.79 o                         
  -2   3   7        956.68       1041.62        13.40 o                         
  -1   3   7        648.94        691.26         6.06 o                         
   0   3   7        489.16        478.40         6.72 o                         
   1   3   7        296.90        302.81         6.74 o                         
   2   3   7        421.50        442.71         6.49 o                         
   3   3   7       3029.89       3068.62        14.55 o                         
   4   3   7        649.16        645.72         5.05 o                         
   5   3   7       1914.61       1843.47        10.21 o                         
   6   3   7          1.36          2.20         3.64 o                         
   7   3   7        158.60        163.23         5.37 o                         
   8   3   7        192.63        177.14         7.54 o                         
   9   3   7         38.93         30.92         9.07 o                         
 -10   4   7        189.13        185.16         8.12 o                         
  -9   4   7        206.31        194.15         6.96 o                         
  -8   4   7          4.11          0.33         3.82 o                         
  -7   4   7        271.01        279.27         6.02 o                         
  -6   4   7       2825.41       2809.48        14.83 o                         
  -5   4   7        624.29        629.55         5.71 o                         
  -4   4   7       2779.17       2841.63        12.05 o                         
  -3   4   7        152.07        147.40         4.38 o                         
  -2   4   7       1351.91       1349.93        16.70 o                         
  -1   4   7         58.05         39.98         3.70 o                         
   0   4   7        385.41        412.41         5.39 o                         
   1   4   7         98.95         84.76         4.28 o                         
   2   4   7        489.07        495.94         4.56 o                         
   3   4   7         10.08         11.24         2.11 o                         
   4   4   7        408.19        409.95         4.69 o                         
   5   4   7          8.16         11.30         2.87 o                         
   6   4   7        380.55        371.57         7.35 o                         
   7   4   7          4.73          4.53         4.07 o                         
   8   4   7          9.85         10.72         6.11 o                         
   9   4   7         11.19         10.23         8.81 o                         
 -10   5   7         96.70        106.90         8.16 o                         
  -9   5   7        326.90        305.38         9.67 o                         
  -8   5   7         27.19         30.36         4.65 o                         
  -7   5   7         32.12         39.59         4.76 o                         
  -6   5   7         62.21         65.22         3.35 o                         
  -5   5   7         29.19         30.49         2.28 o                         
  -4   5   7       1207.63       1231.54         7.97 o                         
  -3   5   7       4973.76       5154.61        39.23 o                         
  -2   5   7       1086.40       1088.31         8.04 o                         
  -1   5   7        198.61        160.61         4.97 o                         
   0   5   7       1665.36       1749.29        10.04 o                         
   1   5   7        398.55        418.67         5.68 o                         
   2   5   7        668.51        718.61         5.72 o                         
   3   5   7        412.20        416.13         4.03 o                         
   4   5   7        689.01        697.72         6.06 o                         
   5   5   7          0.53          3.29         2.63 o                         
   6   5   7         27.92         31.71         3.89 o                         
   7   5   7        170.55        166.11         5.91 o                         
   8   5   7        161.07        160.55         8.54 o                         
   9   5   7          1.28         12.02        10.78 o                         
 -10   6   7        206.05        207.82         9.64 o                         
  -9   6   7        174.26        177.18         7.25 o                         
  -8   6   7         80.61         73.94         6.27 o                         
  -7   6   7         61.52         62.52         4.06 o                         
  -6   6   7         91.65         89.89         3.51 o                         
  -5   6   7        357.30        377.17         4.64 o                         
  -4   6   7        367.44        374.82         3.86 o                         
  -3   6   7       1122.19       1109.19        10.69 o                         
  -2   6   7        742.15        741.91        15.76 o                         
  -1   6   7        136.16        134.29         4.66 o                         
   0   6   7       6390.15       6532.81        46.23 o                         
   1   6   7        157.57        153.90         3.73 o                         
   2   6   7        784.36        784.73         5.02 o                         
   3   6   7         43.32         40.95         2.22 o                         
   4   6   7         53.16         52.53         2.66 o                         
   5   6   7         51.95         48.33         3.85 o                         
   6   6   7         33.97         35.57         4.34 o                         
   7   6   7        157.90        162.00         7.17 o                         
   8   6   7        154.32        159.23        10.28 o                         
   9   6   7          3.90          1.67         8.51 o                         
 -10   7   7         21.38         22.07         8.97 o                         
  -9   7   7        218.26        223.20         9.91 o                         
  -8   7   7         19.14         15.08         5.05 o                         
  -7   7   7         27.93         26.90         3.57 o                         
  -6   7   7         29.77         32.00         3.03 o                         
  -5   7   7          5.15          6.40         2.37 o                         
  -4   7   7        767.10        811.02         5.04 o                         
  -3   7   7         46.06         42.84         2.53 o                         
  -2   7   7         27.13         32.70         2.91 o                         
  -1   7   7       2019.51       2140.88        16.12 o                         
   0   7   7       1486.84       1492.36         9.27 o                         
   1   7   7         53.32         75.59         2.69 o                         
   2   7   7       7647.40       7752.27        24.67 o                         
   3   7   7        125.17        129.42         3.08 o                         
   4   7   7       1634.01       1571.94        14.58 o                         
   5   7   7        526.98        503.95         6.34 o                         
   6   7   7         41.71         40.91         3.86 o                         
   7   7   7         54.12         54.35         4.85 o                         
   8   7   7         51.69         50.28         9.08 o                         
   9   7   7         52.37         55.44        11.69 o                         
 -10   8   7        191.88        195.55         9.07 o                         
  -9   8   7        127.38        135.17         7.73 o                         
  -8   8   7          3.50          6.79         4.18 o                         
  -7   8   7        789.41        783.22         6.91 o                         
  -6   8   7        712.33        702.64         6.32 o                         
  -5   8   7         89.49         89.11         2.50 o                         
  -4   8   7       2644.48       2684.31        12.38 o                         
  -3   8   7         65.53         62.81         2.93 o                         
  -2   8   7        171.44        171.94         4.11 o                         
  -1   8   7       3526.83       3436.32        31.75 o                         
   0   8   7       1439.97       1469.03        15.57 o                         
   1   8   7        220.06        235.26         3.25 o                         
   2   8   7        747.88        730.64         4.99 o                         
   3   8   7         14.02         14.94         2.22 o                         
   4   8   7        111.95        118.09         4.30 o                         
   5   8   7        541.52        514.91         6.06 o                         
   6   8   7         45.17         49.44         3.75 o                         
   7   8   7         15.38         20.77         5.13 o                         
   8   8   7          2.97         -5.68         6.69 o                         
   9   8   7          8.29          9.00         8.97 o                         
 -10   9   7        283.97        283.94         8.52 o                         
  -9   9   7         14.68          4.69         6.17 o                         
  -8   9   7          0.02          2.44         4.02 o                         
  -7   9   7          2.20          1.06         3.48 o                         
  -6   9   7         14.69         12.14         2.63 o                         
  -5   9   7        366.68        370.56         3.81 o                         
  -4   9   7        830.39        828.19         5.07 o                         
  -3   9   7       1048.98       1090.60         6.27 o                         
  -2   9   7       1106.39       1160.77         8.36 o                         
  -1   9   7         48.56         45.97         2.92 o                         
   0   9   7         13.56         13.59         1.89 o                         
   1   9   7          5.58          5.63         1.87 o                         
   2   9   7         78.45         78.64         3.16 o                         
   3   9   7        512.36        492.01         4.49 o                         
   4   9   7        317.49        321.61         4.67 o                         
   5   9   7          0.95          2.36         3.18 o                         
   6   9   7         14.41         10.06         3.91 o                         
   7   9   7         99.52         97.69         5.75 o                         
   8   9   7        937.29        938.74        12.86 o                         
 -10  10   7        124.84        116.97         6.56 o                         
  -9  10   7         12.56         11.54         5.20 o                         
  -8  10   7          4.41          2.63         3.99 o                         
  -7  10   7         70.87         76.25         4.30 o                         
  -6  10   7       1013.52        989.96         8.47 o                         
  -5  10   7        232.58        225.32         3.34 o                         
  -4  10   7       3720.27       3732.41        18.21 o                         
  -3  10   7        910.40        914.12         5.95 o                         
  -2  10   7       1016.77       1065.15         9.48 o                         
  -1  10   7       4620.18       4719.75        32.75 o                         
   0  10   7        409.00        423.79         3.98 o                         
   1  10   7       1610.85       1613.40         6.66 o                         
   2  10   7       1845.89       1824.53        14.71 o                         
   3  10   7         74.37         76.39         3.02 o                         
   4  10   7        508.79        510.50         5.67 o                         
   5  10   7        739.43        710.25         8.07 o                         
   6  10   7        136.05        138.27         5.38 o                         
   7  10   7        374.17        381.22         7.41 o                         
   8  10   7          1.36          8.83         6.07 o                         
 -10  11   7          6.26          3.01         5.50 o                         
  -9  11   7          4.54          3.31         4.87 o                         
  -8  11   7         26.51         31.81         4.23 o                         
  -7  11   7         51.57         46.12         4.28 o                         
  -6  11   7         17.28         17.30         3.52 o                         
  -5  11   7          1.93          1.39         2.23 o                         
  -4  11   7        418.62        409.55         3.78 o                         
  -3  11   7       1171.71       1163.50         7.20 o                         
  -2  11   7        115.08        112.41         4.51 o                         
  -1  11   7          2.52          6.36         2.41 o                         
   0  11   7        446.74        441.34         4.14 o                         
   1  11   7       3622.87       3644.71        15.90 o                         
   2  11   7       4807.64       4871.00        26.02 o                         
   3  11   7         35.58         31.40         2.40 o                         
   4  11   7        358.67        344.22         5.43 o                         
   5  11   7       1223.38       1174.07         9.33 o                         
   6  11   7         29.63         27.49         4.48 o                         
   7  11   7         87.17         89.36         5.24 o                         
   8  11   7          3.24         -1.90         6.09 o                         
 -10  12   7          4.34         10.01         5.63 o                         
  -9  12   7        334.23        322.80         7.98 o                         
  -8  12   7          5.41          4.05         4.32 o                         
  -7  12   7        760.95        750.26         9.41 o                         
  -6  12   7         25.29         24.94         3.38 o                         
  -5  12   7        787.30        777.50         5.77 o                         
  -4  12   7        327.66        326.65         3.28 o                         
  -3  12   7       1001.28       1009.38         5.75 o                         
  -2  12   7        439.80        470.32         4.92 o                         
  -1  12   7          0.17          1.90         2.11 o                         
   0  12   7          0.95          4.18         2.26 o                         
   1  12   7        131.36        128.46         3.45 o                         
   2  12   7        987.23        964.85         5.78 o                         
   3  12   7        574.60        565.24         4.14 o                         
   4  12   7          0.05         -0.88         3.01 o                         
   5  12   7         36.03         31.84         3.33 o                         
   6  12   7        445.42        428.84         7.55 o                         
   7  12   7         30.65         38.97         5.33 o                         
   8  12   7        468.69        489.43        11.95 o                         
 -10  13   7         59.39         70.46         7.56 o                         
  -9  13   7        243.81        243.59         8.06 o                         
  -8  13   7        118.66        127.26         5.72 o                         
  -7  13   7        179.08        169.54         4.91 o                         
  -6  13   7        254.68        244.50         4.22 o                         
  -5  13   7          2.51          6.05         2.46 o                         
  -4  13   7         41.67         43.14         2.38 o                         
  -3  13   7       4912.71       4951.68        25.33 o                         
  -2  13   7        556.74        559.36         4.03 o                         
  -1  13   7       2175.76       2182.91         8.49 o                         
   0  13   7        369.20        378.58         4.57 o                         
   1  13   7         11.54         11.47         2.19 o                         
   2  13   7         42.67         44.87         2.36 o                         
   3  13   7        193.18        184.19         3.58 o                         
   4  13   7         78.57         88.75         3.82 o                         
   5  13   7         23.61         25.99         3.43 o                         
   6  13   7         48.82         50.75         4.68 o                         
   7  13   7        145.96        145.26         8.41 o                         
   8  13   7          5.90          2.92         7.81 o                         
  -9  14   7        239.43        245.00         7.85 o                         
  -8  14   7          0.04          4.60         4.56 o                         
  -7  14   7        134.30        142.37         6.39 o                         
  -6  14   7        706.32        693.28         6.68 o                         
  -5  14   7         20.74         20.38         3.50 o                         
  -4  14   7        387.72        374.31         4.50 o                         
  -3  14   7       1375.95       1322.51         6.97 o                         
  -2  14   7        189.60        190.92         3.03 o                         
  -1  14   7        917.90        934.59         6.80 o                         
   0  14   7        411.54        414.51         6.19 o                         
   1  14   7        239.22        245.76         4.18 o                         
   2  14   7        236.47        238.24         3.27 o                         
   3  14   7          0.06          1.16         2.56 o                         
   4  14   7        400.51        381.37         5.20 o                         
   5  14   7          3.31          5.20         3.53 o                         
   6  14   7        109.80        102.82         5.39 o                         
   7  14   7         35.22         31.07         6.16 o                         
   8  14   7         47.24         41.96         8.45 o                         
  -9  15   7         12.47         11.46         5.72 o                         
  -8  15   7          2.94          1.05         4.48 o                         
  -7  15   7         10.60          9.72         3.98 o                         
  -6  15   7         11.85          7.60         3.84 o                         
  -5  15   7        377.91        364.09         5.80 o                         
  -4  15   7         28.81         24.94         2.70 o                         
  -3  15   7          1.68          4.20         2.47 o                         
  -2  15   7       1662.55       1662.87         6.77 o                         
  -1  15   7         15.36          9.36         2.69 o                         
   0  15   7        334.43        322.74         4.10 o                         
   1  15   7        813.81        763.81         5.15 o                         
   2  15   7         82.15         81.95         3.03 o                         
   3  15   7        201.97        224.03         4.52 o                         
   4  15   7         70.93         68.35         3.54 o                         
   5  15   7       1338.06       1328.39         9.83 o                         
   6  15   7        118.82        116.89         5.35 o                         
   7  15   7        123.98        129.03         6.23 o                         
   8  15   7         23.06         21.13         7.90 o                         
  -9  16   7        103.18        106.49         8.12 o                         
  -8  16   7        134.83        133.17         6.42 o                         
  -7  16   7        273.69        256.31         6.66 o                         
  -6  16   7        596.62        576.15         8.01 o                         
  -5  16   7        597.01        594.87         9.36 o                         
  -4  16   7       1118.29       1101.67         7.55 o                         
  -3  16   7         14.81         15.18         2.95 o                         
  -2  16   7         32.79         27.38         2.50 o                         
  -1  16   7       6629.87       6552.50        20.25 o                         
   0  16   7        435.99        449.66         4.61 o                         
   1  16   7          0.10         -0.76         2.16 o                         
   2  16   7        158.66        145.33         3.84 o                         
   3  16   7         15.40         16.37         2.97 o                         
   4  16   7        105.31        110.68         4.36 o                         
   5  16   7         94.80         90.51         5.78 o                         
   6  16   7        144.40        138.18         5.67 o                         
   7  16   7        136.39        142.88         7.70 o                         
   8  16   7         38.29         44.77         8.17 o                         
  -9  17   7        101.68         95.59         8.88 o                         
  -8  17   7        230.58        243.31         7.83 o                         
  -7  17   7        209.04        209.48         6.06 o                         
  -6  17   7        148.86        142.16         5.31 o                         
  -5  17   7        172.66        164.31         5.35 o                         
  -4  17   7        783.61        752.41         6.24 o                         
  -3  17   7        169.18        162.28         3.96 o                         
  -2  17   7       1089.82       1064.17         7.38 o                         
  -1  17   7        631.70        615.00         5.50 o                         
   0  17   7         41.73         42.64         2.73 o                         
   1  17   7        225.92        214.96         3.70 o                         
   2  17   7         43.98         43.79         2.97 o                         
   3  17   7         96.30         94.93         3.45 o                         
   4  17   7          1.19         -0.76         3.46 o                         
   5  17   7        220.66        228.75         5.85 o                         
   6  17   7          0.43          0.92         4.86 o                         
   7  17   7         12.78         16.13         5.70 o                         
   8  17   7        289.58        297.19        21.24 o                         
  -9  18   7        286.02        313.16        13.41 o                         
  -8  18   7        115.86        122.46         6.47 o                         
  -7  18   7       1162.22       1186.91        11.18 o                         
  -6  18   7        117.41        107.95         6.87 o                         
  -5  18   7          0.07         -1.13         4.27 o                         
  -4  18   7        140.53        128.21         4.15 o                         
  -3  18   7          0.03         -2.81         3.17 o                         
  -2  18   7        129.37        122.44         3.68 o                         
  -1  18   7         16.43         15.03         2.89 o                         
   0  18   7          0.51          2.11         2.42 o                         
   1  18   7         50.96         51.30         3.23 o                         
   2  18   7        867.89        870.80         7.94 o                         
   3  18   7        448.07        426.71         5.68 o                         
   4  18   7          8.81         11.82         3.76 o                         
   5  18   7        234.61        231.85         6.34 o                         
   6  18   7         94.36        100.09         6.01 o                         
   7  18   7         11.02         11.27         7.19 o                         
  -9  19   7          4.14         15.15         7.82 o                         
  -8  19   7         10.94         18.16         6.67 o                         
  -7  19   7          2.41          5.73         4.87 o                         
  -6  19   7        295.36        294.25         6.94 o                         
  -5  19   7          1.56          3.10         4.31 o                         
  -4  19   7        496.21        498.73         9.36 o                         
  -3  19   7        308.88        284.57         6.28 o                         
  -2  19   7        427.51        412.44         4.93 o                         
  -1  19   7          1.56          2.89         2.74 o                         
   0  19   7         15.02         13.22         2.66 o                         
   1  19   7        130.11        128.97         3.39 o                         
   2  19   7       2714.23       2696.64        14.50 o                         
   3  19   7        116.51        115.85         4.87 o                         
   4  19   7        487.33        497.23         8.04 o                         
   5  19   7         42.99         41.11         4.62 o                         
   6  19   7          8.71         10.98         5.10 o                         
   7  19   7        132.74        132.01         8.97 o                         
  -8  20   7         30.36         41.38         7.17 o                         
  -7  20   7          0.78          3.84         5.75 o                         
  -6  20   7        110.42         97.23         5.95 o                         
  -5  20   7         13.50          7.46         5.43 o                         
  -4  20   7        150.94        157.67         8.94 o                         
  -3  20   7         19.45         14.83         3.68 o                         
  -2  20   7        547.99        510.58         5.61 o                         
  -1  20   7        296.93        289.03         4.62 o                         
   0  20   7        430.37        415.52         5.84 o                         
   1  20   7        482.70        473.18         5.38 o                         
   2  20   7          0.08         -3.53         3.53 o                         
   3  20   7        868.25        843.09         8.74 o                         
   4  20   7        235.89        231.23         6.81 o                         
   5  20   7        429.12        419.65         7.61 o                         
   6  20   7         56.64         66.66         5.90 o                         
   7  20   7         45.24         44.75         6.36 o                         
  -8  21   7          0.05          3.38         8.60 o                         
  -7  21   7          3.92          7.57         7.18 o                         
  -6  21   7        109.16        115.01         9.71 o                         
  -5  21   7        483.15        450.97        12.18 o                         
  -4  21   7         24.31         16.26         6.34 o                         
  -3  21   7        130.45        130.74         5.70 o                         
  -2  21   7         93.67         88.09         4.05 o                         
  -1  21   7        151.26        148.15         4.27 o                         
   0  21   7          0.18         -1.05         2.99 o                         
   1  21   7        216.24        202.82         5.18 o                         
   2  21   7          5.01          7.09         3.41 o                         
   3  21   7        315.87        297.86         6.90 o                         
   4  21   7         33.22         26.62         4.76 o                         
   5  21   7         15.80         15.23         5.43 o                         
   6  21   7        270.22        277.39         6.70 o                         
   7  21   7         12.21          7.12         6.11 o                         
  -8  22   7          4.17          4.08         8.36 o                         
  -7  22   7          6.95          4.17         8.53 o                         
  -6  22   7        904.38        842.33        18.78 o                         
  -5  22   7          8.14         10.76         8.74 o                         
  -4  22   7        764.53        750.53        11.99 o                         
  -3  22   7        234.18        229.71         5.85 o                         
  -2  22   7         72.28         68.34         4.31 o                         
  -1  22   7         79.73         73.40         3.92 o                         
   0  22   7          0.95          1.68         3.31 o                         
   1  22   7        247.64        246.10         5.52 o                         
   2  22   7         63.02         66.53         4.52 o                         
   3  22   7        153.11        151.03         5.34 o                         
   4  22   7         91.57         84.35         5.99 o                         
   5  22   7         62.43         68.90         5.51 o                         
   6  22   7         47.91         46.45         5.63 o                         
   7  22   7         69.59         91.08        12.07 o                         
  -8  23   7         50.95         61.39         8.90 o                         
  -7  23   7         54.68         50.77         8.11 o                         
  -6  23   7        131.77        120.05        11.01 o                         
  -5  23   7        331.38        337.91        12.07 o                         
  -4  23   7        331.99        332.46         9.38 o                         
  -3  23   7        580.61        581.34         7.69 o                         
  -2  23   7          2.56          1.42         3.90 o                         
  -1  23   7        500.64        505.48         6.28 o                         
   0  23   7        218.38        214.93         5.26 o                         
   1  23   7         64.40         64.81         4.42 o                         
   2  23   7        242.57        242.87         5.74 o                         
   3  23   7         40.15         36.09         4.52 o                         
   4  23   7        247.72        251.55         8.82 o                         
   5  23   7        247.26        259.16         7.76 o                         
   6  23   7        113.83        123.58         7.58 o                         
  -8  24   7          0.02         10.46        12.69 o                         
  -7  24   7         91.87        102.10         8.72 o                         
  -6  24   7          0.21         -9.25         9.93 o                         
  -5  24   7          8.01         10.00         8.82 o                         
  -4  24   7        142.42        145.56         7.45 o                         
  -3  24   7          3.47          5.31         5.06 o                         
  -2  24   7        222.55        219.57         6.39 o                         
  -1  24   7        993.97        976.12         9.32 o                         
   0  24   7        651.49        646.31         8.39 o                         
   1  24   7        420.32        413.85         6.74 o                         
   2  24   7        440.42        424.26         8.47 o                         
   3  24   7        542.33        543.31         8.42 o                         
   4  24   7         29.07         23.45         5.16 o                         
   5  24   7         52.63         56.11         7.04 o                         
   6  24   7         33.12         28.62         6.22 o                         
  -7  25   7         13.14          6.09         8.96 o                         
  -6  25   7        105.67         92.99        11.92 o                         
  -5  25   7         43.75         35.57         8.97 o                         
  -4  25   7          5.86         10.19         6.76 o                         
  -3  25   7          2.31          4.11         6.29 o                         
  -2  25   7          4.76          1.16         4.70 o                         
  -1  25   7        689.85        696.06         9.17 o                         
   0  25   7         14.09         15.80         4.79 o                         
   1  25   7        268.79        256.84         6.02 o                         
   2  25   7        110.42        113.43         6.95 o                         
   3  25   7         34.33         26.15         4.93 o                         
   4  25   7         12.62         12.86         4.84 o                         
   5  25   7         53.48         56.88         6.35 o                         
   6  25   7        100.54        100.63         7.40 o                         
  -7  26   7         81.04         87.81        14.29 o                         
  -6  26   7         63.25         64.87        10.50 o                         
  -5  26   7         26.61         26.89         9.05 o                         
  -4  26   7        528.20        538.92        13.57 o                         
  -3  26   7        124.95        132.02        11.40 o                         
  -2  26   7        414.10        411.91         7.40 o                         
  -1  26   7         12.70          7.47         5.00 o                         
   0  26   7         54.71         51.75         4.39 o                         
   1  26   7          7.49         15.01         4.88 o                         
   2  26   7         28.63         28.40         5.35 o                         
   3  26   7         24.77         25.34         4.94 o                         
   4  26   7          0.04          9.30         5.13 o                         
   5  26   7        237.13        250.77         8.98 o                         
  -7  27   7         32.07         16.61        20.10 o                         
  -6  27   7         34.72         35.44         8.69 o                         
  -5  27   7        232.29        252.14        14.07 o                         
  -4  27   7        105.11         99.71         6.90 o                         
  -3  27   7         24.29         16.72         9.01 o                         
  -2  27   7         83.23         83.42         6.08 o                         
  -1  27   7         25.54         33.32         6.19 o                         
   0  27   7         67.48         62.15         5.45 o                         
   1  27   7         36.24         36.72         5.27 o                         
   2  27   7        139.23        133.57         6.20 o                         
   3  27   7         40.79         31.47         5.85 o                         
   4  27   7          0.04          1.29         5.35 o                         
   5  27   7         62.70         63.29         6.09 o                         
  -6  28   7          0.37          5.36         7.95 o                         
  -5  28   7          6.85         11.48         8.31 o                         
  -4  28   7          1.08          1.92         6.06 o                         
  -3  28   7        211.49        215.25        11.00 o                         
  -2  28   7         88.78         83.11         6.27 o                         
  -1  28   7        307.57        300.06        11.07 o                         
   0  28   7        273.84        272.48         7.25 o                         
   1  28   7        158.68        168.43         7.49 o                         
   2  28   7          7.63          9.58         5.38 o                         
   3  28   7         84.27         78.53         6.80 o                         
   4  28   7         75.61         74.07         6.76 o                         
   5  28   7          9.43          6.43         6.66 o                         
  -6  29   7          0.09         -7.30         8.57 o                         
  -5  29   7         61.92         70.29        10.11 o                         
  -4  29   7        109.58        118.24         9.02 o                         
  -3  29   7        179.11        194.20         8.66 o                         
  -2  29   7        494.56        501.27        11.58 o                         
  -1  29   7        147.81        142.09         6.60 o                         
   0  29   7        153.19        153.06         6.80 o                         
   1  29   7        329.50        319.04         8.79 o                         
   2  29   7        143.24        143.55         7.67 o                         
   3  29   7         76.68         85.26         6.96 o                         
   4  29   7          0.06          2.24         6.00 o                         
  -5  30   7         66.22         70.03        10.28 o                         
  -4  30   7          0.52          1.01         7.84 o                         
  -3  30   7         11.52         10.95         7.34 o                         
  -2  30   7        133.55        123.49         9.11 o                         
  -1  30   7         24.56         30.48         5.55 o                         
   0  30   7         45.30         57.69         6.61 o                         
   1  30   7          0.67          5.69         6.62 o                         
   2  30   7         14.07         15.24         6.82 o                         
   3  30   7         66.32         77.23         6.44 o                         
   4  30   7          2.06          5.01         6.65 o                         
  -5  31   7          6.52          6.55        10.51 o                         
  -4  31   7          8.82          3.69         9.44 o                         
  -3  31   7         41.78         46.29         8.87 o                         
  -2  31   7          8.80          9.64         8.11 o                         
  -1  31   7         20.92         26.90         8.72 o                         
   0  31   7          0.04          1.07         5.92 o                         
   1  31   7         11.22         12.09         5.81 o                         
   2  31   7         50.55         66.43         9.65 o                         
   3  31   7          0.00          1.28         7.98 o                         
  -4  32   7         71.35         89.71        13.16 o                         
  -3  32   7        113.37        106.94        11.51 o                         
  -2  32   7         36.46         42.45         8.81 o                         
  -1  32   7          5.28          4.91         8.77 o                         
   0  32   7        487.68        493.15        11.34 o                         
   1  32   7        176.79        185.43         8.42 o                         
   2  32   7         32.06         48.67         9.20 o                         
   3  32   7         83.14         84.99        11.86 o                         
  -3  33   7          0.03         -2.46         9.75 o                         
  -2  33   7         59.53         56.45         9.85 o                         
  -1  33   7         26.21         35.00        11.92 o                         
   0  33   7         46.35         41.11         8.52 o                         
   1  33   7         64.60         62.71         7.62 o                         
   2  33   7         67.52         64.43        11.76 o                         
  -2  34   7         27.40         21.37         7.85 o                         
  -1  34   7        116.39        129.95        13.01 o                         
   0  34   7          0.01         -1.86         7.47 o                         
   1  34   7          4.68          7.77        15.24 o                         
 -10   0   8         68.29         73.02         8.25 o                         
  -8   0   8         43.23         49.86         7.14 o                         
  -6   0   8       2127.82       2066.82        22.19 o                         
  -4   0   8      18593.13      18453.87        50.13 o                         
  -2   0   8         95.32         85.79         4.43 o                         
   2   0   8       1832.56       1929.87        20.88 o                         
   4   0   8        227.60        225.59         5.01 o                         
   6   0   8          2.24          5.76         7.49 o                         
   8   0   8        505.56        514.45        15.93 o                         
 -10   1   8        445.98        426.84        11.28 o                         
  -9   1   8        237.74        240.02         6.75 o                         
  -8   1   8          8.16          5.14         4.50 o                         
  -7   1   8        494.32        498.19         7.28 o                         
  -6   1   8         37.84         38.47         3.18 o                         
  -5   1   8         52.49         49.36         2.68 o                         
  -4   1   8        823.90        808.92         5.09 o                         
  -3   1   8       3344.84       3427.90        13.37 o                         
  -2   1   8        242.15        242.48         4.31 o                         
  -1   1   8       3098.73       3102.84        33.33 o                         
   0   1   8        206.66        215.61         5.53 o                         
   1   1   8        561.26        615.29        14.33 o                         
   2   1   8        327.91        317.32         4.01 o                         
   3   1   8          7.62          5.79         1.89 o                         
   4   1   8         15.96         17.19         2.36 o                         
   5   1   8        588.30        566.91         7.62 o                         
   6   1   8          0.81         -2.82         5.33 o                         
   7   1   8         45.02         32.10         6.17 o                         
   8   1   8        117.89        120.83        11.52 o                         
   9   1   8          0.02         -2.19         6.60 o                         
 -10   2   8          2.85          4.92         5.63 o                         
  -9   2   8          6.22          6.68         5.13 o                         
  -8   2   8         16.31         10.51         3.94 o                         
  -7   2   8         39.91         43.20         3.62 o                         
  -6   2   8          6.26          3.14         3.06 o                         
  -5   2   8        104.29        102.56         2.71 o                         
  -4   2   8          0.83          0.37         2.35 o                         
  -3   2   8          1.05          3.89         1.91 o                         
  -2   2   8       3043.85       3075.22        42.86 o                         
  -1   2   8       7557.28       7652.95        18.96 o                         
   0   2   8       2189.29       2303.60        20.04 o                         
   1   2   8         46.74         50.39         3.56 o                         
   2   2   8       4168.20       4312.73        24.76 o                         
   3   2   8        393.34        389.85         4.34 o                         
   4   2   8        743.09        752.66         5.53 o                         
   5   2   8         18.31         18.12         3.82 o                         
   6   2   8          0.57          5.86         4.07 o                         
   7   2   8          4.65          8.81         5.28 o                         
   8   2   8        189.38        189.38         9.03 o                         
   9   2   8         29.20         40.41        10.57 o                         
 -10   3   8         86.69         88.65         6.63 o                         
  -9   3   8        253.69        242.36         7.98 o                         
  -8   3   8         93.64         91.88         4.68 o                         
  -7   3   8        671.92        669.67         6.91 o                         
  -6   3   8         10.46         15.51         2.97 o                         
  -5   3   8          1.67          2.68         2.10 o                         
  -4   3   8       1093.99       1118.75         6.07 o                         
  -3   3   8        195.98        184.89         3.25 o                         
  -2   3   8        149.83        129.08         4.11 o                         
  -1   3   8       1374.29       1373.16         7.87 o                         
   0   3   8        187.40        176.14         5.29 o                         
   1   3   8        417.10        425.91         6.92 o                         
   2   3   8       2936.06       3047.16        21.64 o                         
   3   3   8       2543.23       2565.82        13.92 o                         
   4   3   8        545.58        539.68         4.59 o                         
   5   3   8         72.91         76.76         4.33 o                         
   6   3   8         15.42         16.18         4.04 o                         
   7   3   8          0.49          2.90         5.78 o                         
   8   3   8         88.13         83.05         7.14 o                         
   9   3   8          2.69          4.31         9.77 o                         
 -10   4   8          8.46         15.54         7.13 o                         
  -9   4   8        172.17        168.32         9.38 o                         
  -8   4   8         62.23         66.25         5.91 o                         
  -7   4   8        291.47        280.27         6.71 o                         
  -6   4   8        734.67        716.68         6.41 o                         
  -5   4   8        241.49        251.76         3.39 o                         
  -4   4   8       1863.79       1829.05         8.43 o                         
  -3   4   8       2900.24       2802.52        12.20 o                         
  -2   4   8        759.41        757.86         5.46 o                         
  -1   4   8          3.99          8.25         2.88 o                         
   0   4   8         19.03         19.78         3.84 o                         
   1   4   8        590.65        633.16         5.87 o                         
   2   4   8       1131.28       1156.78         7.73 o                         
   3   4   8        236.49        245.25         4.34 o                         
   4   4   8        715.14        707.74         6.60 o                         
   5   4   8        280.08        276.80         5.14 o                         
   6   4   8         46.51         44.87         4.58 o                         
   7   4   8       1087.99       1117.14        16.34 o                         
   8   4   8        115.04        115.76         8.30 o                         
 -10   5   8        433.52        448.50        11.58 o                         
  -9   5   8        382.71        381.60         8.87 o                         
  -8   5   8        361.44        366.46         8.17 o                         
  -7   5   8        815.51        812.91        10.56 o                         
  -6   5   8        534.84        527.23         7.09 o                         
  -5   5   8         28.18         31.36         2.39 o                         
  -4   5   8       1204.48       1227.79         6.88 o                         
  -3   5   8        521.09        558.65         4.76 o                         
  -2   5   8         29.03         30.61         2.63 o                         
  -1   5   8        183.77        184.41        14.56 o                         
   0   5   8        131.45        148.71         3.49 o                         
   1   5   8         38.26         38.42         2.46 o                         
   2   5   8        433.93        434.51         4.82 o                         
   3   5   8        292.32        289.98         3.50 o                         
   4   5   8         33.33         35.82         3.40 o                         
   5   5   8       1092.82       1064.68         8.02 o                         
   6   5   8          2.98         -5.49         7.00 o                         
   7   5   8        257.05        236.60        10.10 o                         
   8   5   8         68.18         66.25         7.64 o                         
 -10   6   8          0.15          1.29         6.03 o                         
  -9   6   8          1.96         -0.55         5.01 o                         
  -8   6   8         98.30         89.95         5.12 o                         
  -7   6   8         30.68         32.33         4.08 o                         
  -6   6   8        278.42        274.40         5.20 o                         
  -5   6   8        127.38        130.42         3.42 o                         
  -4   6   8        516.44        498.59         4.75 o                         
  -3   6   8        953.26        952.37         5.80 o                         
  -2   6   8         21.97         17.55         2.25 o                         
  -1   6   8       8176.57       8342.23       106.48 o                         
   0   6   8        240.74        237.40         3.52 o                         
   1   6   8        875.75        861.70         6.20 o                         
   2   6   8        259.40        266.58         3.30 o                         
   3   6   8        102.30        102.45         3.20 o                         
   4   6   8         83.65         85.01         3.29 o                         
   5   6   8        400.39        393.33         6.04 o                         
   6   6   8        276.72        267.12         6.61 o                         
   7   6   8         48.69         47.69         6.61 o                         
   8   6   8         68.71         73.85         7.10 o                         
 -10   7   8         11.20         14.60         6.55 o                         
  -9   7   8         68.35         69.63         5.98 o                         
  -8   7   8         98.39        108.33         6.04 o                         
  -7   7   8        821.20        808.79         9.44 o                         
  -6   7   8          0.42          3.97         3.16 o                         
  -5   7   8        358.77        365.13         5.25 o                         
  -4   7   8        193.84        190.56         3.31 o                         
  -3   7   8        760.52        715.73         5.31 o                         
  -2   7   8        922.31        999.28         6.22 o                         
  -1   7   8       3182.91       3248.78        18.55 o                         
   0   7   8        167.02        151.23         2.89 o                         
   1   7   8        137.04        147.07         2.94 o                         
   2   7   8        223.52        221.56         3.36 o                         
   3   7   8        939.63        928.07         6.28 o                         
   4   7   8        154.23        152.61         4.90 o                         
   5   7   8        924.37        911.27         9.67 o                         
   6   7   8          4.31          8.21         4.40 o                         
   7   7   8        669.96        691.56        12.31 o                         
   8   7   8          5.20          2.29         9.01 o                         
 -10   8   8          0.92          2.83         6.66 o                         
  -9   8   8         44.87         44.63         7.01 o                         
  -8   8   8        161.41        158.07         5.95 o                         
  -7   8   8        443.28        427.26         6.88 o                         
  -6   8   8          2.42          1.87         3.20 o                         
  -5   8   8        416.20        418.64         4.56 o                         
  -4   8   8       1984.87       1996.34        11.76 o                         
  -3   8   8        337.06        317.70         4.32 o                         
  -2   8   8        646.86        662.87         4.97 o                         
  -1   8   8       1454.07       1483.20         8.52 o                         
   0   8   8       4744.00       4899.01        18.91 o                         
   1   8   8        616.64        584.27         4.04 o                         
   2   8   8        504.33        519.09         4.69 o                         
   3   8   8        235.60        240.47         3.61 o                         
   4   8   8         14.52         14.50         3.75 o                         
   5   8   8        626.92        617.89         9.85 o                         
   6   8   8        123.69        127.60         5.04 o                         
   7   8   8        205.01        211.57         7.39 o                         
   8   8   8        378.54        383.23        11.19 o                         
 -10   9   8          8.62         -0.59         5.96 o                         
  -9   9   8        413.41        393.92        10.34 o                         
  -8   9   8         96.65         86.92         6.93 o                         
  -7   9   8        893.22        892.55         8.48 o                         
  -6   9   8        242.98        229.91         4.86 o                         
  -5   9   8         66.96         69.37         2.63 o                         
  -4   9   8        146.88        160.54         3.13 o                         
  -3   9   8       3030.48       3051.81        12.72 o                         
  -2   9   8         86.77         88.17         2.67 o                         
  -1   9   8        598.12        625.52         5.76 o                         
   0   9   8        173.74        163.25         2.84 o                         
   1   9   8         55.45         57.65         2.44 o                         
   2   9   8         41.63         44.88         2.51 o                         
   3   9   8          3.49          2.33         2.38 o                         
   4   9   8        101.34        103.12         4.71 o                         
   5   9   8        170.89        163.49         4.84 o                         
   6   9   8        315.08        329.16         7.15 o                         
   7   9   8        120.15        117.75         5.96 o                         
   8   9   8          9.03          6.25         6.83 o                         
 -10  10   8         68.41         65.95         6.43 o                         
  -9  10   8         45.66         44.90         5.51 o                         
  -8  10   8        239.46        232.65         7.45 o                         
  -7  10   8        378.98        392.49         6.68 o                         
  -6  10   8        321.23        304.23         5.11 o                         
  -5  10   8         30.19         33.42         2.43 o                         
  -4  10   8        740.23        724.08         5.19 o                         
  -3  10   8       3959.35       3913.48        17.71 o                         
  -2  10   8        141.72        162.78         3.02 o                         
  -1  10   8        177.66        194.54         3.52 o                         
   0  10   8       4046.27       4182.18        16.77 o                         
   1  10   8       1570.12       1580.88         6.27 o                         
   2  10   8       1320.08       1332.03         8.83 o                         
   3  10   8         35.15         40.17         3.27 o                         
   4  10   8        415.06        419.66         5.48 o                         
   5  10   8        144.77        155.35         6.92 o                         
   6  10   8          7.08          5.45         4.28 o                         
   7  10   8         74.91         72.50         5.71 o                         
   8  10   8        142.89        128.09        10.33 o                         
 -10  11   8          9.73          8.66         5.81 o                         
  -9  11   8         54.36         56.23         5.41 o                         
  -8  11   8         29.16         25.94         4.52 o                         
  -7  11   8         98.83         95.27         5.28 o                         
  -6  11   8         10.38         16.04         3.50 o                         
  -5  11   8         69.27         74.67         3.01 o                         
  -4  11   8       1206.60       1204.45         8.25 o                         
  -3  11   8       1183.78       1147.01         5.41 o                         
  -2  11   8       1350.60       1339.00         7.45 o                         
  -1  11   8       1200.05       1202.79         6.27 o                         
   0  11   8        996.72       1033.61         5.98 o                         
   1  11   8        245.76        234.35         3.33 o                         
   2  11   8       1543.21       1516.50         8.20 o                         
   3  11   8        825.68        825.97         7.34 o                         
   4  11   8        164.45        158.84         4.64 o                         
   5  11   8        125.54        125.02         4.30 o                         
   6  11   8          0.22         -1.76         4.00 o                         
   7  11   8        221.45        236.05         7.33 o                         
   8  11   8        157.98        177.23         8.39 o                         
 -10  12   8          4.11          6.96         5.78 o                         
  -9  12   8          4.05          3.96         5.31 o                         
  -8  12   8          7.41          6.82         5.06 o                         
  -7  12   8          4.03         -0.73         4.28 o                         
  -6  12   8        351.81        345.62         5.44 o                         
  -5  12   8         87.07         81.63         4.10 o                         
  -4  12   8       2184.40       2174.89         8.35 o                         
  -3  12   8         10.13         15.00         1.92 o                         
  -2  12   8        850.20        863.86         6.62 o                         
  -1  12   8       9076.17       8863.13        40.13 o                         
   0  12   8          0.48         -0.12         2.46 o                         
   1  12   8       2553.23       2479.29        11.78 o                         
   2  12   8         13.31         10.79         2.83 o                         
   3  12   8         38.54         40.87         2.97 o                         
   4  12   8         61.07         58.54         3.76 o                         
   5  12   8        238.68        227.94         5.25 o                         
   6  12   8         37.56         44.32         4.32 o                         
   7  12   8         57.84         66.68         5.67 o                         
   8  12   8        194.28        211.10        10.04 o                         
 -10  13   8        294.45        283.04        15.36 o                         
  -9  13   8         69.81         67.18         7.85 o                         
  -8  13   8          5.99         12.18         5.46 o                         
  -7  13   8        200.00        202.45         4.94 o                         
  -6  13   8       2743.75       2719.77        13.21 o                         
  -5  13   8        544.06        541.26         7.05 o                         
  -4  13   8        205.72        191.35         3.38 o                         
  -3  13   8         66.15         72.46         2.46 o                         
  -2  13   8          4.07          4.27         2.41 o                         
  -1  13   8        604.10        606.39         4.94 o                         
   0  13   8        108.18         98.55         2.72 o                         
   1  13   8         48.00         54.14         3.12 o                         
   2  13   8        372.70        334.80         4.79 o                         
   3  13   8         17.22         20.04         2.79 o                         
   4  13   8        218.53        221.53         5.37 o                         
   5  13   8         33.43         37.66         3.81 o                         
   6  13   8         48.57         47.77         5.01 o                         
   7  13   8         17.41         17.79         5.17 o                         
   8  13   8        290.03        272.57        15.63 o                         
  -9  14   8          5.27          0.73         5.62 o                         
  -8  14   8        116.66        119.67         6.20 o                         
  -7  14   8         46.60         44.24         4.95 o                         
  -6  14   8          0.87          8.00         4.56 o                         
  -5  14   8          0.03          0.71         3.52 o                         
  -4  14   8        329.31        302.74         4.23 o                         
  -3  14   8        689.72        666.97         4.61 o                         
  -2  14   8        423.06        427.40         3.90 o                         
  -1  14   8       3473.18       3470.86        18.72 o                         
   0  14   8        206.54        218.79         3.82 o                         
   1  14   8         43.98         46.59         3.03 o                         
   2  14   8       1226.10       1202.71         7.22 o                         
   3  14   8         26.09         28.23         2.91 o                         
   4  14   8        770.98        735.85         9.62 o                         
   5  14   8          0.03          0.15         3.53 o                         
   6  14   8         43.34         44.94         5.77 o                         
   7  14   8        252.63        236.42         7.50 o                         
   8  14   8        124.34        120.10         8.23 o                         
  -9  15   8          6.04          8.10         6.96 o                         
  -8  15   8         18.28         11.30         5.16 o                         
  -7  15   8         14.55         23.05         4.92 o                         
  -6  15   8        326.70        311.16         8.03 o                         
  -5  15   8         73.99         69.15         3.89 o                         
  -4  15   8       1775.22       1749.17         9.54 o                         
  -3  15   8        391.24        368.56         4.66 o                         
  -2  15   8        458.71        448.03         4.11 o                         
  -1  15   8        614.30        594.57         4.98 o                         
   0  15   8          0.11          3.04         2.51 o                         
   1  15   8       1884.56       1852.65        21.57 o                         
   2  15   8        922.39        911.94         6.53 o                         
   3  15   8         56.35         53.85         3.19 o                         
   4  15   8        732.34        743.34         8.11 o                         
   5  15   8         95.76         81.88         4.57 o                         
   6  15   8         12.73          5.74         4.66 o                         
   7  15   8         44.71         58.28         6.88 o                         
   8  15   8         46.50         47.50        17.07 o                         
  -9  16   8         39.93         32.36         8.47 o                         
  -8  16   8         34.59         34.38         5.63 o                         
  -7  16   8        144.27        137.17         7.04 o                         
  -6  16   8         13.55         17.92         4.48 o                         
  -5  16   8        343.91        316.10         7.01 o                         
  -4  16   8         46.18         46.94         3.68 o                         
  -3  16   8          7.46          4.73         2.90 o                         
  -2  16   8       1038.33       1012.90         6.31 o                         
  -1  16   8         76.75         71.65         3.40 o                         
   0  16   8       1570.14       1526.04         8.14 o                         
   1  16   8        200.13        201.63         4.18 o                         
   2  16   8        633.68        617.57         6.91 o                         
   3  16   8        131.96        137.69         3.76 o                         
   4  16   8        380.70        368.38         6.84 o                         
   5  16   8        516.86        535.53         8.90 o                         
   6  16   8          4.22          7.59         4.61 o                         
   7  16   8         32.82         36.18         6.30 o                         
  -9  17   8        110.59        109.12         9.12 o                         
  -8  17   8         18.80         16.23         5.67 o                         
  -7  17   8         59.21         63.51         6.25 o                         
  -6  17   8         11.06          9.88         5.11 o                         
  -5  17   8        180.69        179.05         5.16 o                         
  -4  17   8         25.42         24.44         4.33 o                         
  -3  17   8         26.14         19.24         3.33 o                         
  -2  17   8          5.92         10.46         2.67 o                         
  -1  17   8        396.16        396.66         4.92 o                         
   0  17   8        170.08        176.17         4.28 o                         
   1  17   8        166.92        158.17         3.67 o                         
   2  17   8          7.21          7.42         3.16 o                         
   3  17   8         96.07         92.69         4.74 o                         
   4  17   8         89.37         89.32         5.24 o                         
   5  17   8        308.82        314.94         6.95 o                         
   6  17   8         59.90         69.56         5.08 o                         
   7  17   8         11.16          6.69         6.35 o                         
  -9  18   8         20.77         27.73        10.24 o                         
  -8  18   8          0.28         -2.33         6.11 o                         
  -7  18   8        142.90        138.57         6.98 o                         
  -6  18   8        190.45        187.23         9.41 o                         
  -5  18   8         68.70         65.90         5.82 o                         
  -4  18   8       1478.11       1444.72        12.14 o                         
  -3  18   8        238.42        218.46         5.11 o                         
  -2  18   8         35.93         38.07         3.43 o                         
  -1  18   8         33.44         33.75         2.98 o                         
   0  18   8        294.41        283.57         5.28 o                         
   1  18   8        588.35        559.94         6.70 o                         
   2  18   8         50.73         46.82         3.64 o                         
   3  18   8         61.40         59.09         3.89 o                         
   4  18   8          2.07          1.45         3.71 o                         
   5  18   8         72.14         73.23         5.46 o                         
   6  18   8         43.77         47.87         5.49 o                         
   7  18   8          1.68         -3.92         6.11 o                         
  -9  19   8         12.95         21.50         7.80 o                         
  -8  19   8         25.60         29.19         6.50 o                         
  -7  19   8          1.96          3.59         5.58 o                         
  -6  19   8         19.46         18.37         5.78 o                         
  -5  19   8        116.05        113.49         6.45 o                         
  -4  19   8        235.94        228.40         5.88 o                         
  -3  19   8       1310.01       1277.32        10.26 o                         
  -2  19   8        159.70        148.75         4.02 o                         
  -1  19   8        574.55        556.88         6.72 o                         
   0  19   8       1018.14        989.41         7.39 o                         
   1  19   8         66.50         66.42         3.68 o                         
   2  19   8         22.46         16.17         3.30 o                         
   3  19   8        322.39        331.35         5.78 o                         
   4  19   8         61.75         59.93         5.55 o                         
   5  19   8        356.99        364.16         7.50 o                         
   6  19   8          1.41          4.46         5.66 o                         
   7  19   8        282.42        316.02         9.66 o                         
  -8  20   8         58.76         53.04         7.27 o                         
  -7  20   8        173.06        175.76         6.98 o                         
  -6  20   8         21.04         19.15         7.84 o                         
  -5  20   8        571.82        582.64        14.06 o                         
  -4  20   8          0.83         -2.83         4.17 o                         
  -3  20   8        302.18        287.64         6.78 o                         
  -2  20   8         84.06         84.14         3.88 o                         
  -1  20   8        967.39        946.96         7.82 o                         
   0  20   8        664.08        647.12         6.85 o                         
   1  20   8         90.28         90.39         3.67 o                         
   2  20   8       1035.66       1062.37         8.79 o                         
   3  20   8        324.29        328.53         6.98 o                         
   4  20   8        405.11        403.31         7.98 o                         
   5  20   8        185.57        192.54         7.13 o                         
   6  20   8         33.84         37.34         6.02 o                         
   7  20   8          9.38          5.75         7.04 o                         
  -8  21   8          0.15          3.32         7.54 o                         
  -7  21   8        363.34        359.77        16.01 o                         
  -6  21   8        238.33        236.06        10.08 o                         
  -5  21   8        388.35        370.76        10.34 o                         
  -4  21   8        377.25        372.13         9.93 o                         
  -3  21   8         24.82         23.07         4.31 o                         
  -2  21   8        172.27        171.37         4.16 o                         
  -1  21   8         77.93         75.56         4.54 o                         
   0  21   8         38.65         32.58         3.45 o                         
   1  21   8        406.09        412.08         7.06 o                         
   2  21   8        602.06        600.16         7.24 o                         
   3  21   8        314.79        317.60         6.28 o                         
   4  21   8         52.26         53.86         5.76 o                         
   5  21   8         76.36         78.44         6.69 o                         
   6  21   8         74.46         82.91         6.14 o                         
  -8  22   8        206.93        212.43         9.32 o                         
  -7  22   8        292.96        323.08        13.50 o                         
  -6  22   8         55.01         69.76         8.59 o                         
  -5  22   8        260.19        268.08        10.45 o                         
  -4  22   8          1.41          3.04         5.86 o                         
  -3  22   8        503.96        519.14        10.81 o                         
  -2  22   8        119.88        112.50         5.22 o                         
  -1  22   8         22.99         24.74         3.64 o                         
   0  22   8        378.82        366.36         6.00 o                         
   1  22   8         83.81         86.58         4.49 o                         
   2  22   8         87.86         90.48         4.90 o                         
   3  22   8         55.70         57.62         5.57 o                         
   4  22   8         48.46         47.47         6.26 o                         
   5  22   8        203.81        204.42         7.64 o                         
   6  22   8          8.44         11.69         5.81 o                         
  -8  23   8          7.54          5.49         8.56 o                         
  -7  23   8         61.73         61.01         8.74 o                         
  -6  23   8          1.57         -3.77        15.82 o                         
  -5  23   8         89.56         91.19         9.71 o                         
  -4  23   8        283.92        276.68         8.34 o                         
  -3  23   8         48.32         50.01         4.87 o                         
  -2  23   8        137.77        134.09         5.16 o                         
  -1  23   8          1.27         -3.74         3.74 o                         
   0  23   8        408.69        401.33         7.49 o                         
   1  23   8        578.71        566.46         7.71 o                         
   2  23   8         26.99         27.52         4.32 o                         
   3  23   8         12.55          8.90         4.97 o                         
   4  23   8        843.26        829.11        12.72 o                         
   5  23   8        217.35        214.17         7.95 o                         
   6  23   8         26.96         29.79         6.63 o                         
  -7  24   8         17.66         15.46        11.89 o                         
  -6  24   8         29.25         42.11        10.15 o                         
  -5  24   8         48.59         51.87         7.19 o                         
  -4  24   8          4.70          1.59         6.40 o                         
  -3  24   8          0.18          2.34         4.22 o                         
  -2  24   8       1105.23       1078.53        10.06 o                         
  -1  24   8       1184.56       1190.80         9.01 o                         
   0  24   8         44.82         33.10         4.82 o                         
   1  24   8        347.68        351.26         7.17 o                         
   2  24   8         21.75         21.70         4.37 o                         
   3  24   8         71.66         87.92         6.66 o                         
   4  24   8         90.39         79.64         7.82 o                         
   5  24   8          3.55         -0.02         5.37 o                         
   6  24   8         97.74        109.53         6.98 o                         
  -7  25   8         44.25         63.70        13.90 o                         
  -6  25   8         47.33         43.88         8.57 o                         
  -5  25   8         62.45         73.82         8.57 o                         
  -4  25   8         11.85          6.60         7.18 o                         
  -3  25   8         20.01         20.60         6.91 o                         
  -2  25   8        363.91        347.08         9.03 o                         
  -1  25   8        100.26        104.47         4.82 o                         
   0  25   8        165.72        160.70         5.18 o                         
   1  25   8        280.58        275.68         6.70 o                         
   2  25   8        199.50        195.15         6.31 o                         
   3  25   8          5.91          5.36         4.67 o                         
   4  25   8          5.82          3.65         5.60 o                         
   5  25   8         88.86         99.62         7.04 o                         
  -7  26   8         18.98         40.60        20.50 o                         
  -6  26   8         36.75         30.84         8.39 o                         
  -5  26   8          3.64         -7.62         7.62 o                         
  -4  26   8        669.39        659.67        13.90 o                         
  -3  26   8          1.81          6.39         7.39 o                         
  -2  26   8          0.09          2.05         4.96 o                         
  -1  26   8         49.42         41.65         4.86 o                         
   0  26   8        209.44        213.71         5.62 o                         
   1  26   8         32.40         31.94         4.99 o                         
   2  26   8        116.10        109.80         6.91 o                         
   3  26   8          1.27          2.17         4.99 o                         
   4  26   8         87.23         84.38         5.98 o                         
   5  26   8         38.52         46.83         8.02 o                         
  -6  27   8         88.13         98.74        10.98 o                         
  -5  27   8          0.46        -11.95        11.95 o                         
  -4  27   8         83.89         86.28         8.23 o                         
  -3  27   8        642.15        669.22        14.88 o                         
  -2  27   8         12.04         14.31         5.70 o                         
  -1  27   8         22.14         22.79         4.66 o                         
   0  27   8          1.33         -5.00         5.00 o                         
   1  27   8        129.92        136.58         6.55 o                         
   2  27   8          6.07          5.08         7.02 o                         
   3  27   8         22.34         24.61         5.31 o                         
   4  27   8         38.20         38.40         6.10 o                         
   5  27   8          1.30          6.91         6.49 o                         
  -6  28   8         17.45         19.67         7.95 o                         
  -5  28   8         17.49         30.66         9.79 o                         
  -4  28   8         16.96         12.77         8.57 o                         
  -3  28   8        122.72        122.68         7.38 o                         
  -2  28   8        121.83        135.71         6.20 o                         
  -1  28   8         11.92         11.44         6.58 o                         
   0  28   8        136.98        139.06         6.70 o                         
   1  28   8          9.03          7.24         6.21 o                         
   2  28   8        390.75        398.04        11.06 o                         
   3  28   8         30.22         27.63         6.22 o                         
   4  28   8         50.27         61.60         6.58 o                         
  -6  29   8         14.41         11.08        19.93 o                         
  -5  29   8         20.23         20.27         9.94 o                         
  -4  29   8         30.89         24.94         8.60 o                         
  -3  29   8          9.21         14.41         7.16 o                         
  -2  29   8          7.21          6.93         6.28 o                         
  -1  29   8         96.88        113.53         7.34 o                         
   0  29   8        225.24        229.23         8.13 o                         
   1  29   8        233.57        246.79         9.14 o                         
   2  29   8        100.81         94.97         6.66 o                         
   3  29   8        435.80        446.64        10.70 o                         
   4  29   8          8.43          5.94         5.82 o                         
  -5  30   8          0.67         -3.25         8.30 o                         
  -4  30   8        367.71        340.97        15.77 o                         
  -3  30   8        203.44        205.81        11.56 o                         
  -2  30   8        155.35        168.73         7.52 o                         
  -1  30   8         14.31         12.25         5.90 o                         
   0  30   8          9.87          6.73         5.93 o                         
   1  30   8         25.40         22.90         7.83 o                         
   2  30   8          8.83          7.27         5.86 o                         
   3  30   8          0.13         -3.82         5.71 o
[truncated: 319,305 more chars]
