# Supplementary material for: Crystal structure of sodium thio­sulfate dihydrate and comparison to the penta­hydrate
Source: Acta Crystallogr E Crystallogr Commun. 2023 Jan 1;79(Pt 1):44–9. doi: 10.1107/S2056989022011975 (PMC9815136; doi:10.1107/S2056989022011975)
Supplement: Supplementary file 4 [file e-79-00044-Na2S2O3H2O5_100Ksup4.hkl]

data_Na2S2O3H2O5_100K                                                           
_shelx_title ' Na2S2O3*5H2O (100K) in P2(1)/c (Nr.14)'                          
_shelx_refln_list_code          4                                               
_shelx_F_calc_maximum      134.41                                               
_exptl_crystal_F_000       512.00                                               
_reflns_d_resolution_high  0.5276                                               
                                                                                
loop_                                                                           
 _space_group_symop_operation_xyz                                               
 'x, y, z'                                                                      
 '-x, y+1/2, -z+1/2'                                                            
 '-x, -y, -z'                                                                   
 'x, -y-1/2, z-1/2'                                                             
                                                                                
_cell_length_a     5.9187                                                       
_cell_length_b    21.5173                                                       
_cell_length_c     7.4979                                                       
_cell_angle_alpha  90.000                                                       
_cell_angle_beta  103.722                                                       
_cell_angle_gamma  90.000                                                       
                                                                                
_shelx_F_squared_multiplier     1.000                                           
                                                                                
loop_                                                                           
 _refln_index_h                                                                 
 _refln_index_k                                                                 
 _refln_index_l                                                                 
 _refln_F_squared_calc                                                          
 _refln_F_squared_meas                                                          
 _refln_F_squared_sigma                                                         
 _refln_observed_status                                                         
   1   0   0       5602.62       5497.79        43.45 o                         
   2   0   0       6967.26       7025.64        38.19 o                         
   3   0   0         51.80         30.88         6.41 o                         
   4   0   0       5397.14       5382.95        25.50 o                         
   5   0   0       1735.37       1729.59         7.95 o                         
   6   0   0        338.90        330.55         4.51 o                         
   7   0   0         15.45         14.50         3.19 o                         
   8   0   0        893.37        902.68         8.49 o                         
   9   0   0         16.65         16.94         6.02 o                         
  10   0   0         67.51         59.38         6.66 o                         
   1   1   0       1463.40       1607.73        26.31 o                         
   2   1   0      11093.95      11015.38        86.21 o                         
   3   1   0          0.16         14.88         4.77 o                         
   4   1   0        360.85        377.42         5.27 o                         
   5   1   0        423.74        437.01         4.04 o                         
   6   1   0        359.31        351.84         3.24 o                         
   7   1   0         18.97         20.59         2.39 o                         
   8   1   0         78.41         84.25         3.22 o                         
   9   1   0          9.54         11.06         3.68 o                         
  10   1   0        183.82        190.87         4.94 o                         
   1   2   0        180.73        196.25         5.09 o                         
   2   2   0          2.23          4.76         3.27 o                         
   3   2   0         29.15         26.62         4.12 o                         
   4   2   0        151.24        144.35         4.27 o                         
   5   2   0        430.11        448.16         3.86 o                         
   6   2   0         12.04         12.47         1.88 o                         
   7   2   0          1.40         -0.99         2.56 o                         
   8   2   0         79.92         84.58         2.93 o                         
   9   2   0        219.24        220.36         4.63 o                         
  10   2   0          0.65         -3.75         4.43 o                         
   1   3   0       2780.08       3006.18        36.49 o                         
   2   3   0         16.89          8.33         3.10 o                         
   3   3   0         25.68         23.97         3.40 o                         
   4   3   0        287.84        280.03         5.88 o                         
   5   3   0          8.18         10.77         2.11 o                         
   6   3   0        331.02        323.52         2.79 o                         
   7   3   0        455.22        451.33         3.78 o                         
   8   3   0         35.01         36.20         2.81 o                         
   9   3   0         71.83         71.18         5.84 o                         
  10   3   0          1.71         -4.07         4.07 o                         
   0   4   0      12846.62      12628.30        68.08 o                         
   1   4   0       1739.02       1829.58        15.05 o                         
   2   4   0       1598.78       1569.16        11.24 o                         
   3   4   0         80.72         99.34         4.09 o                         
   4   4   0          0.15         -2.38         3.40 o                         
   5   4   0        460.25        449.64         3.84 o                         
   6   4   0         25.88         28.52         1.82 o                         
   7   4   0        531.34        538.55         4.52 o                         
   8   4   0         52.77         52.90         3.47 o                         
   9   4   0        128.19        127.82         5.11 o                         
  10   4   0        131.32        140.81         5.93 o                         
   1   5   0        382.91        390.89         9.47 o                         
   2   5   0         44.68         29.36         3.70 o                         
   3   5   0        195.60        194.64         4.40 o                         
   4   5   0       1892.31       1893.20        10.60 o                         
   5   5   0       4225.53       4208.64        15.90 o                         
   6   5   0          8.29          8.85         1.82 o                         
   7   5   0        767.25        769.26         4.53 o                         
   8   5   0        193.68        199.22         3.70 o                         
   9   5   0        502.94        503.52         6.45 o                         
  10   5   0        115.23        121.69         5.83 o                         
   0   6   0       2113.07       2182.69        28.97 o                         
   1   6   0         74.68         87.03         5.64 o                         
   2   6   0         83.40         89.63         4.95 o                         
   3   6   0         79.56         86.83         3.18 o                         
   4   6   0          7.59          8.29         2.82 o                         
   5   6   0          8.36         11.20         2.27 o                         
   6   6   0        512.26        507.70         3.45 o                         
   7   6   0         48.06         46.80         2.65 o                         
   8   6   0        191.56        189.68         3.84 o                         
   9   6   0        207.58        212.79         4.25 o                         
  10   6   0        110.57        109.90         4.96 o                         
   1   7   0       1687.19       1661.09        16.39 o                         
   2   7   0        195.54        190.84         6.62 o                         
   3   7   0       1814.93       1823.55        12.21 o                         
   4   7   0        313.20        332.25         5.17 o                         
   5   7   0         91.54         95.04         2.50 o                         
   6   7   0        265.54        261.55         2.68 o                         
   7   7   0         10.42         14.34         2.40 o                         
   8   7   0         88.59         91.55         3.37 o                         
   9   7   0        154.03        150.51         4.88 o                         
  10   7   0          1.72         -4.56         4.56 o                         
   0   8   0         55.94         64.98         5.42 o                         
   1   8   0       9294.90      10092.29        58.74 o                         
   2   8   0        115.49        110.92         5.89 o                         
   3   8   0       2365.12       2439.91        19.89 o                         
   4   8   0        237.09        258.18         4.76 o                         
   5   8   0       1286.94       1267.71         5.10 o                         
   6   8   0       1509.80       1489.99         5.66 o                         
   7   8   0         28.91         29.48         2.35 o                         
   8   8   0         16.20         14.07         2.87 o                         
   9   8   0        329.10        337.25         5.64 o                         
  10   8   0        482.12        475.06         7.15 o                         
   1   9   0       7323.24       7467.46        95.30 o                         
   2   9   0         58.41         58.49         5.50 o                         
   3   9   0         94.38         94.92         5.76 o                         
   4   9   0        941.49        963.45         7.26 o                         
   5   9   0       1650.65       1626.00         5.10 o                         
   6   9   0        272.47        264.11         2.88 o                         
   7   9   0       1235.03       1221.27         5.90 o                         
   8   9   0        536.79        537.95         5.27 o                         
   9   9   0        161.97        157.48         4.62 o                         
  10   9   0        159.92        166.08         4.85 o                         
   0  10   0       5067.77       4676.24       289.73 o                         
   1  10   0       1107.14       1119.93        13.92 o                         
   2  10   0        228.32        240.22         6.56 o                         
   3  10   0        295.59        288.86         6.57 o                         
   4  10   0       2636.77       2647.94        10.80 o                         
   5  10   0        575.98        560.98         3.43 o                         
   6  10   0         76.23         73.43         2.31 o                         
   7  10   0        603.13        603.69         4.29 o                         
   8  10   0        101.60        100.59         3.45 o                         
   9  10   0        133.31        134.36         4.47 o                         
  10  10   0         34.91         35.83         4.35 o                         
   1  11   0        370.41        432.97         7.16 o                         
   2  11   0        502.70        498.31        12.25 o                         
   3  11   0       1632.06       1636.74        16.09 o                         
   4  11   0         19.20         22.67         2.36 o                         
   5  11   0        687.47        666.74         3.57 o                         
   6  11   0        174.69        170.25         2.89 o                         
   7  11   0        141.12        139.70         3.19 o                         
   8  11   0        113.26        110.34         3.79 o                         
   9  11   0         13.43         16.12         4.06 o                         
  10  11   0         65.13         61.54         3.93 o                         
   0  12   0        222.36        211.93        11.86 o                         
   1  12   0         57.02         67.61         4.53 o                         
   2  12   0        195.81        206.04         9.07 o                         
   3  12   0        376.60        392.17        11.45 o                         
   4  12   0        971.37        940.56         4.97 o                         
   5  12   0        499.81        486.18         3.50 o                         
   6  12   0       1012.87        985.09         5.29 o                         
   7  12   0          0.79          4.99         2.35 o                         
   8  12   0         21.57         22.75         3.06 o                         
   9  12   0         10.59         12.20         3.64 o                         
  10  12   0          4.97         11.99         4.18 o                         
   1  13   0        864.33        845.79        13.85 o                         
   2  13   0        320.35        309.81         7.75 o                         
   3  13   0        663.38        646.08        10.21 o                         
   4  13   0         46.77         52.38         2.39 o                         
   5  13   0       1259.10       1232.93         5.02 o                         
   6  13   0        198.04        189.41         2.88 o                         
   7  13   0         79.38         76.14         2.55 o                         
   8  13   0         16.55         14.06         3.15 o                         
   9  13   0         12.15          8.79         3.63 o                         
  10  13   0         13.46         15.13         4.23 o                         
   0  14   0       4572.32       4486.02        38.86 o                         
   1  14   0       1054.59       1074.97        10.63 o                         
   2  14   0          0.00         -4.66         5.19 o                         
   3  14   0        587.10        582.53         7.37 o                         
   4  14   0       2010.52       1999.84         6.70 o                         
   5  14   0        374.18        360.74         3.09 o                         
   6  14   0         35.23         38.95         2.32 o                         
   7  14   0        158.25        157.23         3.38 o                         
   8  14   0        105.17        105.71         3.49 o                         
   9  14   0          0.38          1.11         3.80 o                         
  10  14   0         18.01         21.63         4.19 o                         
   1  15   0          0.38         -4.14         4.14 o                         
   2  15   0        804.27        769.56         8.12 o                         
   3  15   0         27.31         26.42         2.95 o                         
   4  15   0       1039.72       1023.65         4.92 o                         
   5  15   0        298.15        283.64         3.67 o                         
   6  15   0        254.92        250.54         3.32 o                         
   7  15   0         13.45         11.63         2.93 o                         
   8  15   0        351.39        360.11         4.66 o                         
   9  15   0        241.83        254.27         5.19 o                         
  10  15   0         50.68         51.10         5.31 o                         
   0  16   0        206.50        232.16        12.25 o                         
   1  16   0        335.16        324.68         5.54 o                         
   2  16   0       1012.84       1018.63         7.19 o                         
   3  16   0        184.65        183.27         3.55 o                         
   4  16   0       3024.78       3011.33        11.29 o                         
   5  16   0         31.78         28.29         2.34 o                         
   6  16   0         25.00         23.98         2.51 o                         
   7  16   0        237.33        244.65         4.17 o                         
   8  16   0          3.74          3.31         3.31 o                         
   9  16   0        380.59        395.88         6.12 o                         
   1  17   0       2862.43       2863.93        16.18 o                         
   2  17   0       3908.54       3844.37        14.17 o                         
   3  17   0        307.47        298.49         3.47 o                         
   4  17   0        201.83        201.87         3.22 o                         
   5  17   0         12.36         11.28         2.45 o                         
   6  17   0        722.89        705.32         5.00 o                         
   7  17   0         40.90         41.65         3.56 o                         
   8  17   0         10.30         14.92         3.51 o                         
   9  17   0         29.99         29.05         4.73 o                         
   0  18   0       1276.51       1279.60        11.19 o                         
   1  18   0         51.84         45.86         3.50 o                         
   2  18   0        219.86        220.61         2.69 o                         
   3  18   0        344.68        341.67         3.26 o                         
   4  18   0        159.63        155.12         2.97 o                         
   5  18   0        179.62        176.89         3.29 o                         
   6  18   0        147.95        141.87         3.28 o                         
   7  18   0          3.85          9.41         3.80 o                         
   8  18   0          8.02          9.70         3.66 o                         
   9  18   0         14.99         15.60         4.71 o                         
   1  19   0       1245.04       1239.88         4.95 o                         
   2  19   0         34.54         38.43         2.08 o                         
   3  19   0       1006.59        993.16         4.85 o                         
   4  19   0        685.99        674.66         4.89 o                         
   5  19   0        127.89        128.31         3.17 o                         
   6  19   0         26.69         27.26         3.02 o                         
   7  19   0        110.84        111.30         4.44 o                         
   8  19   0        374.42        394.84         8.06 o                         
   9  19   0        330.24        331.17         7.00 o                         
   0  20   0        229.86        234.97         4.40 o                         
   1  20   0        328.19        332.90         3.04 o                         
   2  20   0        420.53        415.89         3.56 o                         
   3  20   0        522.27        505.80         3.72 o                         
   4  20   0        280.61        277.04         3.39 o                         
   5  20   0         19.72         19.41         2.76 o                         
   6  20   0          9.32          8.32         3.14 o                         
   7  20   0        212.66        213.20         7.05 o                         
   8  20   0          4.46          5.24         4.94 o                         
   9  20   0        116.38        113.09         5.62 o                         
   1  21   0        497.06        490.30         4.14 o                         
   2  21   0         12.58         14.37         2.05 o                         
   3  21   0        193.93        189.60         2.85 o                         
   4  21   0        284.66        285.67         3.94 o                         
   5  21   0         18.11         23.04         3.06 o                         
   6  21   0         71.35         67.44         3.62 o                         
   7  21   0         36.60         32.33         4.21 o                         
   8  21   0         16.23         14.26         5.22 o                         
   9  21   0         45.31         41.46         5.82 o                         
   0  22   0         28.13         31.72         2.81 o                         
   1  22   0         98.91        101.27         2.95 o                         
   2  22   0        106.70        106.18         2.33 o                         
   3  22   0        102.15        103.09         2.69 o                         
   4  22   0         39.45         39.01         2.94 o                         
   5  22   0        396.88        394.15         5.09 o                         
   6  22   0        245.39        245.61         4.50 o                         
   7  22   0        103.64        105.88         5.70 o                         
   8  22   0         90.66         92.35         5.44 o                         
   9  22   0         74.76         83.36         6.75 o                         
   1  23   0        469.38        467.17         3.88 o                         
   2  23   0        538.97        521.02         3.81 o                         
   3  23   0        199.34        192.25         3.76 o                         
   4  23   0         28.76         28.77         2.93 o                         
   5  23   0         33.40         33.82         3.42 o                         
   6  23   0        222.87        218.54         5.04 o                         
   7  23   0          0.64         -1.61         5.36 o                         
   8  23   0        257.66        248.21         6.93 o                         
   0  24   0       1463.82       1422.39         7.53 o                         
   1  24   0       1019.37       1006.10         5.07 o                         
   2  24   0         85.66         82.87         2.75 o                         
   3  24   0        605.24        587.35         5.38 o                         
   4  24   0       1145.52       1117.33         6.49 o                         
   5  24   0        163.81        171.97         4.56 o                         
   6  24   0          0.05         -1.43         4.35 o                         
   7  24   0          1.39         -5.18         5.18 o                         
   8  24   0         30.35         27.22         5.54 o                         
   1  25   0        131.93        149.01         3.22 o                         
   2  25   0       1041.54       1015.00         5.92 o                         
   3  25   0        983.64        971.91         6.50 o                         
   4  25   0          8.39          9.50         3.21 o                         
   5  25   0        276.26        281.31         5.70 o                         
   6  25   0         92.75         96.04         5.46 o                         
   7  25   0         85.55         81.77         5.99 o                         
   8  25   0         46.13         49.08         4.94 o                         
   0  26   0         31.77         36.04         3.55 o                         
   1  26   0         24.85         31.79         2.62 o                         
   2  26   0         30.83         35.03         3.44 o                         
   3  26   0         13.82         11.60         3.25 o                         
   4  26   0        124.19        121.90         4.61 o                         
   5  26   0          5.63          5.88         4.34 o                         
   6  26   0        122.81        115.02         5.09 o                         
   7  26   0         70.43         74.74         6.92 o                         
   8  26   0        102.39        105.69         5.65 o                         
   1  27   0        997.20        975.16         5.19 o                         
   2  27   0        753.86        737.52         5.88 o                         
   3  27   0        573.80        574.03         6.14 o                         
   4  27   0        100.04        106.23         4.42 o                         
   5  27   0        200.16        197.64         5.61 o                         
   6  27   0        408.89        416.76         7.39 o                         
   7  27   0        114.45        108.91         5.03 o                         
   8  27   0         33.58         39.18         6.65 o                         
   0  28   0         63.46         68.54         4.38 o                         
   1  28   0        706.64        707.56         6.28 o                         
   2  28   0        402.86        398.00         4.71 o                         
   3  28   0        740.30        754.50         7.47 o                         
   4  28   0        524.22        519.43         5.85 o                         
   5  28   0        138.85        135.23         5.97 o                         
   6  28   0         18.35         16.49         6.22 o                         
   7  28   0        128.33        128.54         4.86 o                         
   1  29   0          3.01         20.83         3.34 o                         
   2  29   0          3.78          6.40         3.17 o                         
   3  29   0        112.74        102.41         4.39 o                         
   4  29   0         28.85         30.19         4.88 o                         
   5  29   0        114.10        112.99         6.82 o                         
   6  29   0         21.90         22.97         7.76 o                         
   7  29   0          4.14          0.90         5.02 o                         
   0  30   0        225.80        227.79         6.83 o                         
   1  30   0          0.94          5.67         2.99 o                         
   2  30   0          0.56          3.74         3.20 o                         
   3  30   0          3.10          6.20         4.07 o                         
   4  30   0         83.18         87.49         5.65 o                         
   5  30   0          0.35          2.25         4.40 o                         
   6  30   0         27.42         30.50         6.28 o                         
   7  30   0          9.85         14.24         6.94 o                         
   1  31   0         74.28         70.44         3.29 o                         
   2  31   0        691.09        678.79         6.13 o                         
   3  31   0         69.61         74.29         5.29 o                         
   4  31   0          4.52          0.03         6.07 o                         
   5  31   0         60.85         61.29         4.63 o                         
   6  31   0        155.19        157.33         6.53 o                         
   0  32   0         32.84         38.97         6.11 o                         
   1  32   0         22.16         26.19         3.46 o                         
   2  32   0          0.26         11.98         4.02 o                         
   3  32   0        133.44        136.84         5.12 o                         
   4  32   0        260.94        256.52         6.90 o                         
   5  32   0        243.55        254.12         6.88 o                         
   6  32   0        531.00        534.58         8.03 o                         
   1  33   0          3.72          5.71         3.43 o                         
   2  33   0         29.62         34.08         4.17 o                         
   3  33   0        236.97        252.49         6.30 o                         
   4  33   0        124.36        127.42         6.31 o                         
   5  33   0          0.42         -4.32         5.00 o                         
   6  33   0          1.20          8.10         5.35 o                         
   0  34   0         36.76         37.92         6.24 o                         
   1  34   0          6.62          8.40         3.50 o                         
   2  34   0          0.02          3.16         4.24 o                         
   3  34   0         66.81         64.28         4.89 o                         
   4  34   0          2.07         -6.71         6.71 o                         
   5  34   0          8.97          9.86         4.69 o                         
   1  35   0         66.24         61.48         4.32 o                         
   2  35   0         23.75         30.01         4.85 o                         
   3  35   0          5.83          7.38         5.39 o                         
   4  35   0         53.62         61.83         5.88 o                         
   5  35   0          6.90          5.44         4.71 o                         
   0  36   0         67.42         74.34         6.62 o                         
   1  36   0          2.52          6.30         4.27 o                         
   2  36   0         51.00         59.44         4.73 o                         
   3  36   0        266.67        269.68         6.81 o                         
   4  36   0         21.40         19.99         5.23 o                         
   1  37   0        474.12        483.51         8.19 o                         
   2  37   0         94.19        105.22         5.06 o                         
   3  37   0          0.05         -0.96         5.05 o                         
   4  37   0         50.31         45.45         5.49 o                         
   0  38   0        115.00        111.75         6.89 o                         
   1  38   0        131.13        151.73         5.62 o                         
   2  38   0         20.92         16.72         5.09 o                         
   3  38   0        190.70        203.79         6.00 o                         
   1  39   0        192.51        195.02         5.46 o                         
   2  39   0         17.23         14.09         4.81 o                         
   0  40   0        165.41        167.43         8.59 o                         
   1  40   0          4.67         -1.08         5.98 o                         
 -10   1   1        359.20        376.72         7.50 o                         
  -9   1   1        108.45        106.30         3.95 o                         
  -8   1   1        162.85        162.31         3.87 o                         
  -7   1   1        182.68        176.20         3.34 o                         
  -6   1   1       1338.32       1319.80         4.32 o                         
  -5   1   1       1349.38       1351.37         5.28 o                         
  -4   1   1       1840.57       1962.97        12.10 o                         
  -3   1   1        607.74        549.00         9.21 o                         
  -2   1   1       9243.89       9329.54        50.58 o                         
  -1   1   1       1182.22       1330.51        13.30 o                         
   0   1   1        214.42        223.27         7.93 o                         
   1   1   1        257.90        259.74         6.30 o                         
   2   1   1        459.61        448.99         8.90 o                         
   3   1   1       1701.03       1789.92        13.21 o                         
   4   1   1          0.10         -0.87         2.85 o                         
   5   1   1        990.41        992.62         4.59 o                         
   6   1   1         68.63         70.03         2.11 o                         
   7   1   1         70.04         69.14         3.31 o                         
   8   1   1         37.12         40.57         3.32 o                         
   9   1   1         38.22         39.03         3.72 o                         
  10   1   1         56.30         61.20         4.99 o                         
 -10   2   1         12.16         10.17         4.33 o                         
  -9   2   1        184.04        182.98         4.48 o                         
  -8   2   1         10.88         15.92         3.92 o                         
  -7   2   1        329.25        324.19         3.63 o                         
  -6   2   1       2690.46       2714.75         7.71 o                         
  -5   2   1        755.45        745.92         4.47 o                         
  -4   2   1       4564.68       4558.11        24.82 o                         
  -3   2   1       2048.72       2079.58        14.81 o                         
  -2   2   1       2838.83       3250.74        15.61 o                         
  -1   2   1       1396.94       1546.96        14.21 o                         
   0   2   1       1208.33       1326.94        29.46 o                         
   1   2   1       5925.78       6467.81        43.02 o                         
   2   2   1       9341.68       9555.22        64.80 o                         
   3   2   1       1327.77       1329.35        12.68 o                         
   4   2   1       1028.30       1055.34         7.43 o                         
   5   2   1        227.94        217.81         2.80 o                         
   6   2   1         64.77         63.23         2.15 o                         
   7   2   1         75.93         71.23         3.38 o                         
   8   2   1         83.96         83.55         3.60 o                         
   9   2   1         21.39         30.11         3.70 o                         
  10   2   1         85.26         85.41         4.66 o                         
 -10   3   1         30.05         27.63         4.44 o                         
  -9   3   1        388.49        382.27         4.70 o                         
  -8   3   1        390.97        391.31         5.01 o                         
  -7   3   1         24.81         27.75         2.71 o                         
  -6   3   1         22.63         25.99         1.76 o                         
  -5   3   1        102.62        107.90         2.34 o                         
  -4   3   1       2151.59       2230.18        12.29 o                         
  -3   3   1       2911.71       3098.38        17.16 o                         
  -2   3   1        860.51       1026.71         9.65 o                         
  -1   3   1       3226.98       3507.49        23.45 o                         
   0   3   1        956.80       1079.77        21.43 o                         
   1   3   1       5414.01       5841.56        27.14 o                         
   2   3   1       4102.98       4509.60        31.26 o                         
   3   3   1         61.98         55.62         4.17 o                         
   4   3   1        263.33        253.68         4.27 o                         
   5   3   1       4001.36       3969.43        15.02 o                         
   6   3   1         47.70         45.78         2.15 o                         
   7   3   1        336.23        334.14         4.04 o                         
   8   3   1        251.21        246.32         4.32 o                         
   9   3   1        263.44        270.30         5.20 o                         
  10   3   1          3.58          4.54         3.81 o                         
 -10   4   1         66.30         73.45         4.68 o                         
  -9   4   1         90.48         94.13         3.81 o                         
  -8   4   1        109.80        108.97         4.02 o                         
  -7   4   1         13.70         13.30         2.71 o                         
  -6   4   1         16.76         18.63         1.68 o                         
  -5   4   1          0.27          2.61         2.00 o                         
  -4   4   1        446.67        454.23         6.88 o                         
  -3   4   1        906.82        901.73         8.14 o                         
  -2   4   1        113.25        132.49         4.11 o                         
  -1   4   1         53.20         50.82         3.87 o                         
   0   4   1        434.88        493.26        11.28 o                         
   1   4   1         23.07         18.56         3.41 o                         
   2   4   1       5122.30       5121.60        22.00 o                         
   3   4   1       5994.06       6057.58        40.04 o                         
   4   4   1        447.00        453.78         4.64 o                         
   5   4   1       2664.61       2653.80         6.90 o                         
   6   4   1        576.52        555.44         3.46 o                         
   7   4   1        451.10        450.40         4.27 o                         
   8   4   1        118.92        116.02         3.76 o                         
   9   4   1        128.91        135.19         4.15 o                         
  10   4   1        400.16        411.12         6.48 o                         
 -10   5   1         22.11         18.51         4.54 o                         
  -9   5   1          0.23          2.75         3.33 o                         
  -8   5   1         28.36         32.39         2.94 o                         
  -7   5   1          7.97         10.71         2.53 o                         
  -6   5   1        238.28        237.85         2.61 o                         
  -5   5   1       2488.98       2522.39         9.01 o                         
  -4   5   1        348.36        342.50         7.05 o                         
  -3   5   1       5812.92       6062.21        19.60 o                         
  -2   5   1        255.15        278.22         5.72 o                         
  -1   5   1       1134.87       1163.55        19.40 o                         
   0   5   1        271.63        298.89         7.80 o                         
   1   5   1          9.99         19.13         3.69 o                         
   2   5   1        204.18        279.25         6.46 o                         
   3   5   1       6280.49       6355.88        27.60 o                         
   4   5   1        622.40        637.10         5.07 o                         
   5   5   1        447.97        447.78         3.28 o                         
   6   5   1         57.02         55.85         2.00 o                         
   7   5   1         39.83         42.23         2.40 o                         
   8   5   1        105.24        109.31         3.63 o                         
   9   5   1          0.01          1.01         3.57 o                         
  10   5   1         42.68         38.48         5.06 o                         
 -10   6   1         58.29         57.61         4.12 o                         
  -9   6   1         13.56         10.84         4.17 o                         
  -8   6   1        139.50        138.26         3.39 o                         
  -7   6   1        260.14        252.42         3.31 o                         
  -6   6   1        187.23        188.00         2.39 o                         
  -5   6   1       1353.26       1329.90         4.80 o                         
  -4   6   1        636.72        647.21         7.08 o                         
  -3   6   1        125.38        129.84         4.17 o                         
  -2   6   1       2327.58       2326.80        16.90 o                         
  -1   6   1      14953.31      15302.01        73.57 o                         
   0   6   1         34.21         54.45         3.69 o                         
   1   6   1         66.02         44.85         4.59 o                         
   2   6   1         30.42         16.44         5.39 o                         
   3   6   1       3256.41       3180.43        24.83 o                         
   4   6   1        526.20        543.93         4.23 o                         
   5   6   1         30.80         33.91         1.85 o                         
   6   6   1        643.50        636.01         3.81 o                         
   7   6   1        626.00        616.75         4.17 o                         
   8   6   1         26.98         30.06         3.20 o                         
   9   6   1         35.30         39.62         3.54 o                         
  10   6   1        357.49        359.95         7.59 o                         
 -10   7   1         68.29         68.44         4.42 o                         
  -9   7   1        232.16        236.48         4.40 o                         
  -8   7   1        922.53        923.48         5.60 o                         
  -7   7   1         19.10         26.44         2.53 o                         
  -6   7   1          1.42          1.19         1.79 o                         
  -5   7   1        245.15        252.08         2.80 o                         
  -4   7   1         64.04         76.33         3.05 o                         
  -3   7   1       1120.55       1221.51        10.82 o                         
  -2   7   1         35.74         57.29         4.44 o                         
  -1   7   1        199.12        130.23         6.08 o                         
   0   7   1       7513.81       7761.79        64.62 o                         
   1   7   1       4114.84       4025.67        27.46 o                         
   2   7   1        897.24        979.40        18.36 o                         
   3   7   1        354.79        337.08         5.52 o                         
   4   7   1       1163.02       1169.58         5.84 o                         
   5   7   1       1736.36       1718.44         5.22 o                         
   6   7   1        449.68        438.27         3.35 o                         
   7   7   1          3.62          3.25         2.31 o                         
   8   7   1        969.72        965.40         5.74 o                         
   9   7   1        620.97        614.11         6.12 o                         
  10   7   1          1.46         12.60         6.62 o                         
 -10   8   1        124.51        130.99         4.58 o                         
  -9   8   1         59.91         61.08         4.38 o                         
  -8   8   1         13.32         15.97         2.94 o                         
  -7   8   1        154.88        149.45         3.40 o                         
  -6   8   1         96.09        100.16         2.20 o                         
  -5   8   1        473.83        458.35         3.64 o                         
  -4   8   1        280.29        271.67         3.55 o                         
  -3   8   1         77.55         81.05         3.69 o                         
  -2   8   1         20.35         13.20         4.50 o                         
  -1   8   1        138.81        130.54         5.80 o                         
   0   8   1       2308.99       2318.47        24.33 o                         
   1   8   1       3540.01       3538.21        32.97 o                         
   2   8   1        557.21        567.55        11.73 o                         
   3   8   1        814.05        822.60         8.17 o                         
   4   8   1        141.35        147.79         2.74 o                         
   5   8   1        122.93        118.39         2.20 o                         
   6   8   1          2.30          3.92         1.90 o                         
   7   8   1          1.96          3.28         2.48 o                         
   8   8   1        142.16        143.61         3.47 o                         
   9   8   1          4.68          2.67         3.95 o                         
  10   8   1        580.89        563.33         8.70 o                         
 -10   9   1         44.26         37.21         5.29 o                         
  -9   9   1        699.61        674.52         7.11 o                         
  -8   9   1          0.42         -0.89         3.05 o                         
  -7   9   1        554.84        555.55         5.29 o                         
  -6   9   1        312.99        296.36         2.80 o                         
  -5   9   1        330.94        324.41         2.84 o                         
  -4   9   1        128.24        126.38         2.88 o                         
  -3   9   1        229.19        256.21         6.02 o                         
  -2   9   1        557.33        497.93         8.95 o                         
  -1   9   1       4250.28       4212.73        24.09 o                         
   0   9   1        854.84        871.92        15.31 o                         
   1   9   1       1157.88       1147.75        14.45 o                         
   2   9   1        264.44        247.31         6.68 o                         
   3   9   1          0.43         -0.07         3.37 o                         
   4   9   1        213.10        218.99         2.65 o                         
   5   9   1          2.22          3.45         1.89 o                         
   6   9   1        166.67        159.46         2.48 o                         
   7   9   1         14.37         18.98         2.63 o                         
   8   9   1         15.84         16.99         2.98 o                         
   9   9   1         36.08         44.09         4.04 o                         
  10   9   1         16.67         11.28         5.77 o                         
 -10  10   1        340.12        330.42         6.66 o                         
  -9  10   1         37.16         43.81         3.38 o                         
  -8  10   1          7.32          4.75         3.34 o                         
  -7  10   1         43.57         46.47         3.08 o                         
  -6  10   1         55.20         57.06         2.03 o                         
  -5  10   1        180.51        176.28         2.31 o                         
  -4  10   1        506.10        502.90         4.32 o                         
  -3  10   1       1417.68       1417.52        18.86 o                         
  -2  10   1       1075.30       1083.35        13.21 o                         
  -1  10   1       2753.02       3032.54        19.02 o                         
   0  10   1       2343.52       2291.96        21.12 o                         
   1  10   1       5442.15       5529.56        59.66 o                         
   2  10   1        708.62        714.98        16.32 o                         
   3  10   1        456.13        451.12         6.67 o                         
   4  10   1        327.81        319.51         3.34 o                         
   5  10   1        111.50        109.77         2.33 o                         
   6  10   1        375.03        361.12         3.30 o                         
   7  10   1        491.22        486.83         4.12 o                         
   8  10   1        167.33        165.88         3.49 o                         
   9  10   1         31.38         32.02         4.14 o                         
  10  10   1        154.11        153.46         6.36 o                         
 -10  11   1         19.78         22.65         4.41 o                         
  -9  11   1        161.64        164.71         3.96 o                         
  -8  11   1        351.89        353.52         4.26 o                         
  -7  11   1        208.81        201.27         3.85 o                         
  -6  11   1        981.95        928.37         4.69 o                         
  -5  11   1         78.62         81.65         2.22 o                         
  -4  11   1         24.97         28.18         2.48 o                         
  -3  11   1        641.77        641.83         9.42 o                         
  -2  11   1       1177.62       1159.78        11.94 o                         
  -1  11   1       1971.71       1987.86        13.38 o                         
   0  11   1        185.75        204.93         7.71 o                         
   1  11   1       9189.62       9339.42        46.68 o                         
   2  11   1        473.47        444.24         9.11 o                         
   3  11   1          9.95         12.95         3.57 o                         
   4  11   1         46.42         47.23         2.17 o                         
   5  11   1        877.34        862.67         4.31 o                         
   6  11   1         72.84         68.94         2.57 o                         
   7  11   1         33.13         31.70         2.42 o                         
   8  11   1         35.56         35.64         2.95 o                         
   9  11   1        557.50        552.06         6.93 o                         
  10  11   1         12.80         16.49         5.20 o                         
 -10  12   1         38.97         36.17         4.79 o                         
  -9  12   1          4.19          1.43         3.03 o                         
  -8  12   1        216.95        209.10         4.11 o                         
  -7  12   1        653.22        639.43         5.43 o                         
  -6  12   1        129.42        128.40         2.77 o                         
  -5  12   1       1725.20       1686.74         5.64 o                         
  -4  12   1       2612.76       2570.55         9.68 o                         
  -3  12   1       1349.52       1325.63         8.31 o                         
  -2  12   1        620.80        582.66         7.69 o                         
  -1  12   1       1879.62       1911.79        12.74 o                         
   0  12   1       3595.64       3537.38        33.47 o                         
   1  12   1       5137.03       5119.95        73.39 o                         
   2  12   1       2115.24       2171.28        17.69 o                         
   3  12   1        588.50        586.80         8.50 o                         
   4  12   1         62.36         57.67         2.36 o                         
   5  12   1        185.84        185.69         2.40 o                         
   6  12   1       1014.59       1005.30         5.54 o                         
   7  12   1          1.09          1.65         2.46 o                         
   8  12   1          9.21         10.10         2.85 o                         
   9  12   1         48.80         56.29         5.56 o                         
  10  12   1         12.43         18.24         4.60 o                         
 -10  13   1         36.47         29.69         5.09 o                         
  -9  13   1        157.27        149.06         4.41 o                         
  -8  13   1        173.30        171.27         3.45 o                         
  -7  13   1        196.30        193.11         3.50 o                         
  -6  13   1        675.03        656.36         4.89 o                         
  -5  13   1        181.64        174.77         2.70 o                         
  -4  13   1        807.37        816.34         4.81 o                         
  -3  13   1        177.33        176.19         3.93 o                         
  -2  13   1       3158.69       3176.88        23.05 o                         
  -1  13   1          5.48          7.78         3.43 o                         
   0  13   1          1.71         -4.55        10.08 o                         
   1  13   1          0.10          0.69         3.75 o                         
   2  13   1        126.22        129.57         6.26 o                         
   3  13   1        266.97        256.50         4.05 o                         
   4  13   1       1288.57       1284.60         5.22 o                         
   5  13   1         40.31         43.71         2.08 o                         
   6  13   1        853.14        823.52         5.72 o                         
   7  13   1          1.80          4.60         2.71 o                         
   8  13   1          1.85         -1.01         3.00 o                         
   9  13   1         87.44        103.77         5.24 o                         
  10  13   1          1.48         -0.20         5.24 o                         
 -10  14   1         13.07         10.12         4.61 o                         
  -9  14   1          3.16          5.52         3.53 o                         
  -8  14   1         51.93         54.13         3.45 o                         
  -7  14   1        355.49        351.28         3.58 o                         
  -6  14   1        100.00        100.15         2.98 o                         
  -5  14   1         22.17         20.64         2.26 o                         
  -4  14   1       3096.81       3061.56         8.55 o                         
  -3  14   1       1061.64       1102.25         6.62 o                         
  -2  14   1       5253.61       5290.88        29.19 o                         
  -1  14   1         72.34         78.38         4.23 o                         
   0  14   1         32.88         36.51         4.60 o                         
   1  14   1          3.01          4.97         3.73 o                         
   2  14   1        258.63        266.74         4.83 o                         
   3  14   1          6.38          6.07         2.46 o                         
   4  14   1        444.14        439.25         3.40 o                         
   5  14   1        138.67        139.60         2.57 o                         
   6  14   1         32.77         31.20         2.57 o                         
   7  14   1         17.04         21.08         2.68 o                         
   8  14   1         16.83         19.80         3.25 o                         
   9  14   1         13.20         10.91         5.21 o                         
 -10  15   1        117.83        131.29         5.47 o                         
  -9  15   1        115.03        113.53         4.48 o                         
  -8  15   1         17.81         18.62         3.19 o                         
  -7  15   1        126.13        123.21         3.36 o                         
  -6  15   1        777.20        761.52         5.93 o                         
  -5  15   1       1304.66       1265.45         5.50 o                         
  -4  15   1         30.10         29.81         2.46 o                         
  -3  15   1        105.62        108.45         3.07 o                         
  -2  15   1        485.90        491.54         5.85 o                         
  -1  15   1       7252.37       7303.38        86.71 o                         
   0  15   1       1018.66       1003.60        15.09 o                         
   1  15   1       1159.37       1178.28        10.36 o                         
   2  15   1       1158.47       1175.74         7.11 o                         
   3  15   1        891.23        873.79         5.53 o                         
   4  15   1        125.43        126.40         2.60 o                         
   5  15   1          1.11         -0.44         2.19 o                         
   6  15   1        337.90        330.15         4.33 o                         
   7  15   1        160.63        155.17         3.46 o                         
   8  15   1          6.36          5.10         3.22 o                         
   9  15   1         32.92         36.39         4.13 o                         
 -10  16   1         53.39         54.36         5.77 o                         
  -9  16   1         75.72         81.05         4.46 o                         
  -8  16   1        157.05        159.90         4.43 o                         
  -7  16   1        318.23        313.86         3.75 o                         
  -6  16   1        128.22        128.20         3.32 o                         
  -5  16   1        281.94        277.02         3.96 o                         
  -4  16   1       1131.06       1121.84         5.98 o                         
  -3  16   1       1722.15       1701.09         6.33 o                         
  -2  16   1        185.99        178.76         3.08 o                         
  -1  16   1       1402.42       1426.21         8.78 o                         
   0  16   1       2940.34       2943.64        15.00 o                         
   1  16   1        984.46        967.11         6.71 o                         
   2  16   1        107.00        112.76         3.01 o                         
   3  16   1        479.75        465.87         4.83 o                         
   4  16   1        657.18        638.28         3.89 o                         
   5  16   1         56.50         54.47         2.90 o                         
   6  16   1        495.77        489.21         4.57 o                         
   7  16   1         41.97         44.39         3.68 o                         
   8  16   1         28.79         25.24         3.62 o                         
   9  16   1          9.85          8.85         4.51 o                         
  -9  17   1         60.45         63.02         4.40 o                         
  -8  17   1         45.09         48.24         3.70 o                         
  -7  17   1        179.52        183.19         3.78 o                         
  -6  17   1        149.80        151.71         3.42 o                         
  -5  17   1        299.11        296.94         3.91 o                         
  -4  17   1        155.19        152.70         2.88 o                         
  -3  17   1         45.48         49.24         2.27 o                         
  -2  17   1         43.18         46.20         2.71 o                         
  -1  17   1         63.71         68.58         3.16 o                         
   0  17   1        818.45        873.63         8.47 o                         
   1  17   1         55.08         58.40         2.63 o                         
   2  17   1         58.80         58.66         2.45 o                         
   3  17   1        106.28        104.98         2.60 o                         
   4  17   1        787.43        774.47         4.87 o                         
   5  17   1       1224.89       1215.00         7.04 o                         
   6  17   1        174.71        173.32         3.53 o                         
   7  17   1        100.48        101.87         3.31 o                         
   8  17   1        325.66        322.96         4.77 o                         
   9  17   1          7.00         15.89         5.45 o                         
  -9  18   1        167.61        176.74         5.71 o                         
  -8  18   1        455.14        446.52         5.36 o                         
  -7  18   1         41.75         44.52         3.28 o                         
  -6  18   1         30.38         33.93         3.24 o                         
  -5  18   1        141.20        139.56         3.31 o                         
  -4  18   1         26.92         23.98         2.20 o                         
  -3  18   1          1.11          1.49         2.02 o                         
  -2  18   1       3435.48       3451.57        14.20 o                         
  -1  18   1          0.00          2.17         2.22 o                         
   0  18   1        662.36        650.03         6.17 o                         
   1  18   1        661.78        657.64         5.06 o                         
   2  18   1        205.44        203.76         2.93 o                         
   3  18   1        748.58        743.44         4.84 o                         
   4  18   1          3.95          7.91         2.43 o                         
   5  18   1         50.09         48.25         3.24 o                         
   6  18   1        333.27        333.58         4.33 o                         
   7  18   1        107.41        111.18         3.88 o                         
   8  18   1          7.38          3.53         4.15 o                         
   9  18   1          7.63         17.21         5.11 o                         
  -9  19   1         59.36         66.37         5.27 o                         
  -8  19   1         93.70         83.13         4.56 o                         
  -7  19   1         65.55         63.72         3.45 o                         
  -6  19   1         64.67         67.06         3.26 o                         
  -5  19   1        138.39        142.63         3.51 o                         
  -4  19   1        123.45        126.26         3.11 o                         
  -3  19   1         89.31         88.33         2.34 o                         
  -2  19   1          1.63          0.41         2.28 o                         
  -1  19   1          7.14          8.43         2.08 o                         
   0  19   1       1225.69       1221.18         5.56 o                         
   1  19   1         39.86         43.03         2.51 o                         
   2  19   1        110.32        102.11         2.67 o                         
   3  19   1         39.84         40.19         2.44 o                         
   4  19   1          2.95          3.36         3.12 o                         
   5  19   1          2.51          7.56         3.39 o                         
   6  19   1        282.17        279.88         4.61 o                         
   7  19   1          2.55          0.66         3.79 o                         
   8  19   1         30.60         27.41         4.29 o                         
   9  19   1         73.10         77.39         6.06 o                         
  -9  20   1         32.50         42.75         7.24 o                         
  -8  20   1          1.49         -1.15         4.08 o                         
  -7  20   1         39.86         33.71         3.86 o                         
  -6  20   1        284.55        284.72         4.28 o                         
  -5  20   1        105.77        103.64         3.43 o                         
  -4  20   1         90.00         90.45         3.33 o                         
  -3  20   1         86.57         89.65         2.37 o                         
  -2  20   1         29.22         29.45         2.06 o                         
  -1  20   1       1157.81       1132.90         4.96 o                         
   0  20   1        107.44        118.79         3.42 o                         
   1  20   1       1250.97       1249.96         5.58 o                         
   2  20   1        199.33        200.88         2.75 o                         
   3  20   1       1098.29       1077.66         5.24 o                         
   4  20   1        252.71        244.64         4.14 o                         
   5  20   1        259.19        258.08         4.67 o                         
   6  20   1       1153.34       1128.05         6.73 o                         
   7  20   1       1122.02       1097.26        10.06 o                         
   8  20   1          5.25         11.48         4.34 o                         
   9  20   1        142.75        148.88         7.27 o                         
  -9  21   1          9.33          9.30         6.23 o                         
  -8  21   1        124.48        126.42         4.61 o                         
  -7  21   1        227.50        228.07         5.17 o                         
  -6  21   1         14.56         14.67         3.75 o                         
  -5  21   1        210.22        206.29         4.21 o                         
  -4  21   1        156.36        153.19         4.05 o                         
  -3  21   1        341.10        329.25         3.62 o                         
  -2  21   1         16.00         15.57         2.22 o                         
  -1  21   1        555.20        556.37         3.98 o                         
   0  21   1        116.29        120.64         3.05 o                         
   1  21   1        550.52        527.87         4.05 o                         
   2  21   1        415.13        408.69         3.09 o                         
   3  21   1        274.93        268.86         3.05 o                         
   4  21   1       1601.18       1583.64        11.05 o                         
   5  21   1       1881.83       1861.63         9.03 o                         
   6  21   1         43.77         47.52         3.20 o                         
   7  21   1        552.14        540.69         7.04 o                         
   8  21   1        348.46        339.14         6.42 o                         
   9  21   1        255.23        259.00         8.05 o                         
  -9  22   1          7.19          6.98         6.21 o                         
  -8  22   1         62.35         58.83         5.38 o                         
  -7  22   1          1.80          3.89         4.04 o                         
  -6  22   1         92.89         97.82         4.51 o                         
  -5  22   1         91.24         87.62         3.72 o                         
  -4  22   1        384.91        380.97         4.82 o                         
  -3  22   1        117.86        119.29         2.87 o                         
  -2  22   1        145.68        140.47         2.75 o                         
  -1  22   1         46.10         49.26         2.44 o                         
   0  22   1        776.99        771.58         4.77 o                         
   1  22   1        185.48        185.59         2.76 o                         
   2  22   1          1.90         -0.42         2.05 o                         
   3  22   1         35.49         33.86         2.50 o                         
   4  22   1        114.77        115.37         3.76 o                         
   5  22   1         51.98         51.99         3.64 o                         
   6  22   1         47.86         52.32         3.42 o                         
   7  22   1          1.30          2.95         3.79 o                         
   8  22   1          1.23          5.50         5.72 o                         
  -9  23   1         95.35        102.51         9.55 o                         
  -8  23   1          7.34         15.72         4.93 o                         
  -7  23   1        196.23        199.93         5.62 o                         
  -6  23   1        194.41        188.82         4.66 o                         
  -5  23   1          5.92         10.66         3.29 o                         
  -4  23   1        426.93        414.72         5.72 o                         
  -3  23   1        481.96        470.44         4.29 o                         
  -2  23   1        529.94        517.20         4.05 o                         
  -1  23   1        645.64        631.49         4.40 o                         
   0  23   1        426.17        438.05         3.93 o                         
   1  23   1         10.09         11.32         2.23 o                         
   2  23   1        411.11        402.36         3.75 o                         
   3  23   1         69.86         71.83         2.96 o                         
   4  23   1        158.67        157.95         3.83 o                         
   5  23   1        323.27        321.20         4.88 o                         
   6  23   1        118.57        119.04         4.09 o                         
   7  23   1          1.77          2.14         4.02 o                         
   8  23   1         26.57         32.00         6.98 o                         
  -8  24   1         28.24         27.48         4.51 o                         
  -7  24   1         33.86         35.43         5.38 o                         
  -6  24   1        237.30        232.52         5.75 o                         
  -5  24   1         69.59         65.73         3.36 o                         
  -4  24   1         52.18         46.10         4.15 o                         
  -3  24   1          0.12         -1.67         2.73 o                         
  -2  24   1         40.32         38.87         2.57 o                         
  -1  24   1        198.50        199.69         3.12 o                         
   0  24   1        355.82        351.67         4.14 o                         
   1  24   1        881.92        854.28         5.23 o                         
   2  24   1         56.34         56.59         2.44 o                         
   3  24   1          0.09          5.16         2.79 o                         
   4  24   1        175.86        177.28         3.82 o                         
   5  24   1         28.76         33.66         3.51 o                         
   6  24   1        589.07        573.59         6.18 o                         
   7  24   1        294.55        283.98         5.81 o                         
   8  24   1          0.22         -5.15         7.08 o                         
  -8  25   1        117.15        118.93         5.69 o                         
  -7  25   1          0.55         -3.56         4.70 o                         
  -6  25   1        350.50        362.03         6.90 o                         
  -5  25   1        920.56        913.93         6.58 o                         
  -4  25   1         20.31         21.54         3.61 o                         
  -3  25   1        737.29        710.91         5.62 o                         
  -2  25   1        446.76        440.27         3.97 o                         
  -1  25   1         82.98         84.03         2.72 o                         
   0  25   1         83.37         88.80         2.92 o                         
   1  25   1         19.30         26.57         3.42 o                         
   2  25   1        647.54        632.48         5.22 o                         
   3  25   1        144.95        141.75         3.29 o                         
   4  25   1        162.25        163.11         4.15 o                         
   5  25   1         29.57         32.21         3.26 o                         
   6  25   1          1.76          2.01         3.32 o                         
   7  25   1          0.62          0.11         4.55 o                         
   8  25   1        112.23        108.44         7.81 o                         
  -8  26   1        563.16        551.87         7.28 o                         
  -7  26   1        768.81        746.18         8.63 o                         
  -6  26   1          6.18         -0.58         5.17 o                         
  -5  26   1         81.19         83.84         4.49 o                         
  -4  26   1        460.06        447.00         5.45 o                         
  -3  26   1       1640.84       1619.37         7.82 o                         
  -2  26   1        156.51        149.18         3.21 o                         
  -1  26   1        211.72        214.79         3.24 o                         
   0  26   1        942.21        926.35         5.45 o                         
   1  26   1        598.01        588.25         4.96 o                         
   2  26   1         33.70         37.82         3.12 o                         
   3  26   1          7.50          6.29         2.75 o                         
   4  26   1          1.53          0.16         3.56 o                         
   5  26   1        212.22        211.07         4.58 o                         
   6  26   1          0.12          2.87         3.44 o                         
   7  26   1         92.56        103.43         6.54 o                         
   8  26   1          2.25         -5.06         9.99 o                         
  -8  27   1         24.62         23.23         5.11 o                         
  -7  27   1          0.16          2.35         4.53 o                         
  -6  27   1         37.53         44.02         5.13 o                         
  -5  27   1        215.29        216.76         5.51 o                         
  -4  27   1         29.62         32.78         3.87 o                         
  -3  27   1        101.74         92.66         3.49 o                         
  -2  27   1          4.56          6.20         2.60 o                         
  -1  27   1        338.05        329.37         3.94 o                         
   0  27   1        113.54        133.86         3.39 o                         
   1  27   1         15.88         20.20         3.94 o                         
   2  27   1         27.69         27.96         2.96 o                         
   3  27   1         39.50         44.08         3.61 o                         
   4  27   1          2.32          2.38         3.25 o                         
   5  27   1         61.36         69.92         4.81 o                         
   6  27   1         10.72          5.68         3.72 o                         
   7  27   1         13.63          8.45         5.63 o                         
  -7  28   1         44.25         47.47         4.83 o                         
  -6  28   1         30.38         37.72         5.03 o                         
  -5  28   1        112.04        104.60         4.92 o                         
  -4  28   1         95.66         92.05         5.04 o                         
  -3  28   1        173.68        178.55         3.81 o                         
  -2  28   1         76.48         75.99         3.18 o                         
  -1  28   1        278.19        287.37         4.28 o                         
   0  28   1         56.37         62.73         3.24 o                         
   1  28   1         44.62         49.26         3.34 o                         
   2  28   1        200.81        193.31         4.41 o                         
   3  28   1         20.03         15.71         3.82 o                         
   4  28   1         83.17         86.65         4.29 o                         
   5  28   1         98.87         93.22         4.56 o                         
   6  28   1         36.72         37.14         4.43 o                         
   7  28   1          3.63         -1.33         5.77 o                         
  -7  29   1         36.83         42.31         4.86 o                         
  -6  29   1        267.06        266.23         6.44 o                         
  -5  29   1        476.40        485.42         7.30 o                         
  -4  29   1          6.96         11.27         5.47 o                         
  -3  29   1        409.29        410.13         5.32 o                         
  -2  29   1        397.02        393.27         4.66 o                         
  -1  29   1        962.74        957.81         5.73 o                         
   0  29   1        605.94        588.29         5.37 o                         
   1  29   1        141.93        137.25         4.00 o                         
   2  29   1        429.54        420.44         4.96 o                         
   3  29   1        346.71        350.83         5.53 o                         
   4  29   1        231.84        233.94         5.41 o                         
   5  29   1         29.91         32.71         4.70 o                         
   6  29   1         11.13          4.92         5.21 o                         
   7  29   1         50.13         53.81         6.09 o                         
  -7  30   1        196.15        198.65         5.79 o                         
  -6  30   1          2.13          1.24         5.06 o                         
  -5  30   1         22.40         24.89         5.01 o                         
  -4  30   1        114.39        109.06         4.83 o                         
  -3  30   1        227.03        223.47         4.60 o                         
  -2  30   1         46.90         56.68         3.26 o                         
  -1  30   1        280.82        297.89         4.75 o                         
   0  30   1        793.61        802.00         6.33 o                         
   1  30   1          3.97          7.22         3.13 o                         
   2  30   1        259.17        259.02         4.85 o                         
   3  30   1         70.57         77.78         4.74 o                         
   4  30   1         61.42         63.45         4.59 o                         
   5  30   1         65.63         66.97         4.55 o                         
   6  30   1         20.05         19.22         6.42 o                         
   7  30   1        208.77        213.33        15.39 o                         
  -7  31   1         29.93         26.96         5.12 o                         
  -6  31   1         23.06         32.74         4.93 o                         
  -5  31   1          0.85          1.82         4.61 o                         
  -4  31   1         23.54         29.66         4.33 o                         
  -3  31   1         92.95        100.93         3.73 o                         
  -2  31   1         24.26         25.94         3.61 o                         
  -1  31   1        243.56        252.54         3.89 o                         
   0  31   1         87.06        111.78         4.04 o                         
   1  31   1        113.52        112.70         4.07 o                         
   2  31   1        364.18        360.08         6.48 o                         
   3  31   1        259.07        261.55         5.73 o                         
   4  31   1        495.33        513.64         6.55 o                         
   5  31   1         36.56         32.44         4.63 o                         
   6  31   1        125.28        134.55         6.53 o                         
  -6  32   1          0.52         -0.29         5.24 o                         
  -5  32   1         91.87         92.21         5.75 o                         
  -4  32   1         12.99         11.90         4.26 o                         
  -3  32   1         42.71         32.94         4.36 o                         
  -2  32   1        177.30        174.81         4.41 o                         
  -1  32   1          4.32         11.50         3.42 o                         
   0  32   1        107.67        111.73         4.09 o                         
   1  32   1        202.70        202.38         4.64 o                         
   2  32   1         44.89         52.09         5.00 o                         
   3  32   1         27.54         31.46         4.08 o                         
   4  32   1          2.60          2.43         4.57 o                         
   5  32   1          0.13          3.49         4.07 o                         
   6  32   1         66.33         74.93         5.49 o                         
  -6  33   1          4.20          7.31         5.35 o                         
  -5  33   1         46.38         44.27         6.90 o                         
  -4  33   1          2.62         -0.85         4.38 o                         
  -3  33   1          0.29          2.42         4.15 o                         
  -2  33   1         98.90        103.13         4.09 o                         
  -1  33   1        151.04        154.00         4.73 o                         
   0  33   1         12.11         22.50         3.40 o                         
   1  33   1        267.77        264.84         4.64 o                         
   2  33   1        229.05        229.36         6.87 o                         
   3  33   1         14.64         20.06         4.40 o                         
   4  33   1         49.54         63.09         4.80 o                         
   5  33   1          0.37          8.29         4.34 o                         
   6  33   1          0.00          2.97        10.48 o                         
  -6  34   1          0.36        -11.10        11.10 o                         
  -5  34   1         86.52         90.42         5.54 o                         
  -4  34   1         87.44         85.96         5.67 o                         
  -3  34   1          0.00          6.62         4.26 o                         
  -2  34   1          5.81         13.30         3.91 o                         
  -1  34   1         38.03         52.41         4.95 o                         
   0  34   1        112.88        108.23         4.55 o                         
   1  34   1         26.74         31.27         3.74 o                         
   2  34   1        492.08        499.22         6.23 o                         
   3  34   1        304.83        305.36         5.55 o                         
   4  34   1         24.92         29.09         5.01 o                         
   5  34   1         10.65          3.91         4.58 o                         
  -5  35   1         75.79         72.04         6.93 o                         
  -4  35   1         12.38          6.18         6.04 o                         
  -3  35   1        222.98        226.79         5.67 o                         
  -2  35   1         66.69         71.66         5.43 o                         
  -1  35   1          1.36          8.32         4.21 o                         
   0  35   1          8.27         12.75         4.42 o                         
   1  35   1        284.09        287.21         5.52 o                         
   2  35   1        410.92        414.07         7.10 o                         
   3  35   1          1.97         -0.34         5.00 o                         
   4  35   1        243.78        259.47         6.04 o                         
   5  35   1        187.32        187.22         4.97 o                         
  -5  36   1          0.21         -7.02         9.73 o                         
  -4  36   1        206.97        219.28         6.26 o                         
  -3  36   1        244.49        256.93         7.07 o                         
  -2  36   1          6.99         11.51         4.23 o                         
  -1  36   1        146.62        162.17         4.85 o                         
   0  36   1        202.19        205.32         4.74 o                         
   1  36   1         41.33         55.73         5.09 o                         
   2  36   1          5.05          6.28         4.36 o                         
   3  36   1          7.46          6.80         5.43 o                         
   4  36   1        190.22        197.31         7.57 o                         
  -4  37   1         14.37         10.46         5.25 o                         
  -3  37   1         20.69         23.62         4.85 o                         
  -2  37   1        114.97        133.73         5.41 o                         
  -1  37   1          6.80          6.75         4.24 o                         
   0  37   1        147.45        167.59         6.08 o                         
   1  37   1        167.50        174.41         4.99 o                         
   2  37   1        117.71        118.05         5.39 o                         
   3  37   1        144.70        149.16         6.29 o                         
   4  37   1         89.58         85.17         9.04 o                         
  -3  38   1         24.95         23.91         4.61 o                         
  -2  38   1          8.42         12.92         4.26 o                         
  -1  38   1          3.75          8.78         4.40 o                         
   0  38   1          1.40          5.11         4.19 o                         
   1  38   1          1.98          4.21         4.91 o                         
   2  38   1        106.23        113.64         6.68 o                         
   3  38   1        168.30        189.48         6.91 o                         
  -3  39   1         58.31         60.08         8.10 o                         
  -2  39   1        302.62        288.45         6.05 o                         
  -1  39   1        135.42        135.14         5.67 o                         
   0  39   1         79.01         77.36         4.77 o                         
   1  39   1          1.44         -3.02         5.36 o                         
   2  39   1        290.57        297.26         7.34 o                         
  -1  40   1         38.50         39.64         5.35 o                         
   0  40   1        290.25        288.18         5.50 o                         
   1  40   1        130.71        138.25         6.90 o                         
 -11   0   2        156.79        161.05         7.39 o                         
 -10   0   2        254.34        248.22         6.03 o                         
  -9   0   2        111.30        107.08         5.73 o                         
  -8   0   2       1045.11       1033.43         8.53 o                         
  -7   0   2        573.49        583.65         5.16 o                         
  -6   0   2         73.10         63.97         3.30 o                         
  -5   0   2        459.61        442.86         4.89 o                         
  -4   0   2        390.48        379.97         9.27 o                         
  -3   0   2       4503.49       4724.85        33.85 o                         
  -2   0   2       3567.40       3977.39        40.29 o                         
  -1   0   2       3857.74       3870.62        92.77 o                         
   0   0   2      10754.33      11185.91        54.34 o                         
   1   0   2       1189.37       1377.94        16.27 o                         
   2   0   2        414.74        500.08         9.41 o                         
   3   0   2         75.44         84.34         6.28 o                         
   4   0   2        125.79        139.73         3.71 o                         
   5   0   2        773.83        750.48         6.08 o                         
   6   0   2        243.08        238.81         4.60 o                         
   7   0   2        138.68        149.59         5.59 o                         
   8   0   2        187.05        184.32         5.97 o                         
   9   0   2        501.18        493.36        11.42 o                         
  10   0   2        206.73        219.67         7.51 o                         
 -11   1   2         14.75         15.45         3.93 o                         
 -10   1   2         23.54         22.24         3.74 o                         
  -9   1   2        189.09        191.14         4.82 o                         
  -8   1   2        639.12        637.08         4.68 o                         
  -7   1   2         14.10         15.04         2.14 o                         
  -6   1   2        906.13        879.28         4.44 o                         
  -5   1   2         64.49         74.94         2.10 o                         
  -4   1   2         37.65         28.18         3.31 o                         
  -3   1   2        669.33        737.05         6.77 o                         
  -2   1   2         12.10          4.74         2.98 o                         
  -1   1   2       4657.56       4798.64        24.28 o                         
   0   1   2       1175.82       1257.20         9.95 o                         
   1   1   2       5846.77       5824.84        41.26 o                         
   2   1   2       6339.71       6594.56        35.54 o                         
   3   1   2         35.34         27.28         3.70 o                         
   4   1   2        986.60        975.62         4.98 o                         
   5   1   2          1.55          2.70         2.03 o                         
   6   1   2          7.05         10.00         2.75 o                         
   7   1   2         89.25         90.65         3.47 o                         
   8   1   2         54.68         55.61         3.46 o                         
   9   1   2         52.22         53.25         4.84 o                         
  10   1   2        101.50        113.62         4.53 o                         
 -11   2   2          0.49         -1.09         4.38 o                         
 -10   2   2          3.01          1.23         3.91 o                         
  -9   2   2         12.01         16.45         3.73 o                         
  -8   2   2        125.37        127.48         3.08 o                         
  -7   2   2        303.44        286.61         3.22 o                         
  -6   2   2        169.80        164.89         2.52 o                         
  -5   2   2         18.08         19.43         2.03 o                         
  -4   2   2         94.79        106.21         3.65 o                         
  -3   2   2        588.78        629.96         6.26 o                         
  -2   2   2         46.63         36.07         3.07 o                         
  -1   2   2       7414.98       7764.90        26.81 o                         
   0   2   2          1.82          1.22         2.65 o                         
   1   2   2       1227.05       1328.00        10.87 o                         
   2   2   2       1056.22       1168.25        10.22 o                         
   3   2   2       2544.48       2650.40        15.65 o                         
   4   2   2       1035.55       1030.42         4.78 o                         
   5   2   2         64.26         60.04         2.18 o                         
   6   2   2         53.94         55.60         2.58 o                         
   7   2   2        411.51        399.98         4.06 o                         
   8   2   2          0.57          3.35         2.93 o                         
   9   2   2          5.42          4.62         3.43 o                         
  10   2   2         93.26         87.68         4.05 o                         
 -11   3   2         13.35         11.01         4.36 o                         
 -10   3   2         55.19         56.48         4.10 o                         
  -9   3   2        722.97        704.51         5.71 o                         
  -8   3   2        701.68        679.52         5.12 o                         
  -7   3   2         44.69         45.52         2.35 o                         
  -6   3   2       1507.72       1482.28         4.94 o                         
  -5   3   2        998.39       1014.99         4.08 o                         
  -4   3   2        252.10        249.70         4.17 o                         
  -3   3   2       5929.22       5968.10        31.38 o                         
  -2   3   2        561.10        631.51         7.47 o                         
  -1   3   2       7498.06       7770.98        31.56 o                         
   0   3   2        179.81        185.43         6.72 o                         
   1   3   2       3048.83       3503.59        33.97 o                         
   2   3   2        256.26        283.25         5.70 o                         
   3   3   2         39.12         28.11         3.57 o                         
   4   3   2        148.81        146.06         2.76 o                         
   5   3   2       2169.48       2135.81         7.83 o                         
   6   3   2         83.23         88.11         3.02 o                         
   7   3   2        104.52        103.21         3.01 o                         
   8   3   2        100.30         98.64         3.73 o                         
   9   3   2          1.77          0.90         3.46 o                         
  10   3   2         35.92         32.16         4.34 o                         
 -11   4   2        177.85        175.21         9.94 o                         
 -10   4   2          5.47          9.67         4.10 o                         
  -9   4   2        117.79        115.37         4.42 o                         
  -8   4   2        237.40        231.13         3.48 o                         
  -7   4   2       1314.35       1293.75         6.02 o                         
  -6   4   2        445.88        432.27         3.20 o                         
  -5   4   2          0.16          0.83         1.85 o                         
  -4   4   2        124.62        129.92         3.37 o                         
  -3   4   2       8021.82       8442.83        39.24 o                         
  -2   4   2        304.21        320.18         5.78 o                         
  -1   4   2       1143.77       1285.28         9.90 o                         
   0   4   2        525.81        521.39        11.15 o                         
   1   4   2       2909.28       2849.88        30.09 o                         
   2   4   2        145.84        131.10         4.13 o                         
   3   4   2         94.46         86.97         3.67 o                         
   4   4   2         98.33        108.02         2.56 o                         
   5   4   2         83.54         83.25         2.47 o                         
   6   4   2        266.27        260.32         3.10 o                         
   7   4   2         12.53         14.92         2.50 o                         
   8   4   2         23.81         25.72         3.69 o                         
   9   4   2        152.08        151.70         3.95 o                         
  10   4   2        198.29        200.96         5.98 o                         
 -10   5   2          0.91          3.02         4.16 o                         
  -9   5   2          9.25         17.58         3.82 o                         
  -8   5   2          0.47         -2.48         2.63 o                         
  -7   5   2        112.05        118.06         3.33 o                         
  -6   5   2        431.53        419.31         3.17 o                         
  -5   5   2         42.69         45.10         2.10 o                         
  -4   5   2       4894.75       4750.11        18.87 o                         
  -3   5   2        258.82        213.76         5.11 o                         
  -2   5   2         88.80         94.33         4.35 o                         
  -1   5   2          2.04         19.41         3.56 o                         
   0   5   2      18067.09      18287.70       161.73 o                         
   1   5   2       5388.66       5391.90        34.68 o                         
   2   5   2       4632.43       4857.03        21.15 o                         
   3   5   2        104.72         99.83         3.56 o                         
   4   5   2       5928.76       5932.71        14.25 o                         
   5   5   2        988.25        967.86         5.20 o                         
   6   5   2        773.15        759.53         4.84 o                         
   7   5   2         94.17         92.25         2.90 o                         
   8   5   2        650.64        661.76         5.54 o                         
   9   5   2        191.97        185.87         4.46 o                         
  10   5   2          2.19          6.84         8.44 o                         
 -10   6   2          0.26         -4.51         4.51 o                         
  -9   6   2         16.76         20.90         4.36 o                         
  -8   6   2         11.76         16.88         2.93 o                         
  -7   6   2        660.80        636.09         4.57 o                         
  -6   6   2        262.06        250.79         2.56 o                         
  -5   6   2        107.74        118.76         2.33 o                         
  -4   6   2       1907.10       1966.39         7.73 o                         
  -3   6   2       1461.64       1449.84         9.90 o                         
  -2   6   2       5257.64       5310.51        25.46 o                         
  -1   6   2       4755.16       4863.09        25.04 o                         
   0   6   2       1950.37       2108.81        17.49 o                         
   1   6   2          6.96          3.10         3.48 o                         
   2   6   2         55.51         63.65         3.47 o                         
   3   6   2         16.96         13.51         3.35 o                         
   4   6   2       5422.89       5544.50        17.36 o                         
   5   6   2         95.04         96.37         2.62 o                         
   6   6   2       2145.01       2118.34         7.85 o                         
   7   6   2         89.73         89.61         2.60 o                         
   8   6   2          0.91          5.54         3.24 o                         
   9   6   2          8.58         11.32         4.29 o                         
  10   6   2          8.90          4.40         6.50 o                         
 -10   7   2         11.86         15.11         4.06 o                         
  -9   7   2         31.31         39.38         3.47 o                         
  -8   7   2          1.08         -0.88         3.06 o                         
  -7   7   2        143.17        140.73         3.39 o                         
  -6   7   2          3.80          4.11         2.00 o                         
  -5   7   2         63.78         61.61         2.15 o                         
  -4   7   2          0.10          0.27         1.90 o                         
  -3   7   2          1.40          2.81         3.12 o                         
  -2   7   2         53.94         52.68         3.50 o                         
  -1   7   2          2.38          9.46         4.52 o                         
   0   7   2       1023.52       1071.00        13.86 o                         
   1   7   2         24.57         17.35         4.65 o                         
   2   7   2       1549.10       1580.91        11.06 o                         
   3   7   2        312.00        310.85         5.76 o                         
   4   7   2         34.94         30.37         2.08 o                         
   5   7   2          5.95          5.65         1.91 o                         
   6   7   2         93.81         86.90         2.55 o                         
   7   7   2          9.99         11.83         2.61 o                         
   8   7   2          9.53         13.16         3.58 o                         
   9   7   2        118.72        133.08         6.44 o                         
  10   7   2          1.36          1.98         5.36 o                         
 -10   8   2         26.45         33.73         3.95 o                         
  -9   8   2         87.45         92.09         3.58 o                         
  -8   8   2         47.92         48.75         3.23 o                         
  -7   8   2        109.47        107.29         2.68 o                         
  -6   8   2         41.73         44.58         1.94 o                         
  -5   8   2        144.17        147.38         2.29 o                         
  -4   8   2        217.49        229.18         2.89 o                         
  -3   8   2         58.70         69.75         3.58 o                         
  -2   8   2        369.96        370.48         7.17 o                         
  -1   8   2       1681.32       1749.41        16.58 o                         
   0   8   2        141.77        122.58         5.62 o                         
   1   8   2        567.63        632.00        10.35 o                         
   2   8   2        377.25        352.79         5.85 o                         
   3   8   2        853.26        830.26         6.38 o                         
   4   8   2        796.82        808.02         4.64 o                         
   5   8   2         37.53         36.57         2.10 o                         
   6   8   2        281.73        265.53         3.39 o                         
   7   8   2        449.84        447.01         4.28 o                         
   8   8   2        559.79        540.72         6.14 o                         
   9   8   2          3.14          0.33         4.58 o                         
  10   8   2        123.77        122.80         6.08 o                         
 -10   9   2          2.20          4.08         4.08 o                         
  -9   9   2         13.19         15.33         3.70 o                         
  -8   9   2        425.68        419.07         4.34 o                         
  -7   9   2        171.44        168.46         3.00 o                         
  -6   9   2        351.38        335.39         2.88 o                         
  -5   9   2        631.54        644.82         3.62 o                         
  -4   9   2         16.44         21.72         2.16 o                         
  -3   9   2        777.02        798.30        11.07 o                         
  -2   9   2       1939.52       2030.39        16.97 o                         
  -1   9   2       2193.51       2350.84        18.47 o                         
   0   9   2       4232.95       4598.75        44.22 o                         
   1   9   2          3.15          5.04         3.96 o                         
   2   9   2        674.11        675.81         8.04 o                         
   3   9   2          0.01          3.01         2.23 o                         
   4   9   2       1772.70       1733.30         6.60 o                         
   5   9   2        955.46        926.26         4.70 o                         
   6   9   2        622.80        611.36         4.81 o                         
   7   9   2          0.06          1.06         2.70 o                         
   8   9   2        584.32        582.01         5.93 o                         
   9   9   2        165.24        171.42         6.63 o                         
  10   9   2         11.39         17.03         6.16 o                         
 -10  10   2         47.63         52.13         4.99 o                         
  -9  10   2         36.34         34.24         4.20 o                         
  -8  10   2        162.85        162.04         4.78 o                         
  -7  10   2        371.20        372.78         3.57 o                         
  -6  10   2        285.75        284.90         2.90 o                         
  -5  10   2          0.93         -0.84         1.81 o                         
  -4  10   2       2481.06       2469.85         7.97 o                         
  -3  10   2       5389.20       5429.60        37.15 o                         
  -2  10   2        795.65        842.64        11.85 o                         
  -1  10   2       4342.24       4429.62        32.66 o                         
   0  10   2       1489.08       1455.84        15.43 o                         
   1  10   2        682.82        724.71         9.94 o                         
   2  10   2       1349.17       1380.55        17.67 o                         
   3  10   2        141.67        146.83         2.92 o                         
   4  10   2         71.96         73.79         2.52 o                         
   5  10   2        144.96        137.76         2.23 o                         
   6  10   2        752.36        741.60         5.26 o                         
   7  10   2         92.40         94.06         2.87 o                         
   8  10   2        311.17        311.67         5.10 o                         
   9  10   2        300.35        285.57         7.30 o                         
 -10  11   2         60.99         65.81         4.90 o                         
  -9  11   2        395.75        388.95         4.93 o                         
  -8  11   2        749.68        739.77         7.06 o                         
  -7  11   2        131.42        136.56         3.16 o                         
  -6  11   2        523.56        495.04         3.81 o                         
  -5  11   2       2356.84       2322.85         7.99 o                         
  -4  11   2        427.22        433.96         3.59 o                         
  -3  11   2          4.30          1.42         2.86 o                         
  -2  11   2       1706.34       1757.63        16.26 o                         
  -1  11   2        873.85        804.52         8.82 o                         
   0  11   2       2587.44       2720.66        20.17 o                         
   1  11   2        446.54        455.58        11.14 o                         
   2  11   2        396.17        364.75        10.00 o                         
   3  11   2        356.48        361.94         3.37 o                         
   4  11   2        465.64        466.82         3.99 o                         
   5  11   2        160.27        154.91         2.61 o                         
   6  11   2         99.46        104.40         3.07 o                         
   7  11   2          1.40          4.05         3.00 o                         
   8  11   2         24.21         25.19         3.95 o                         
   9  11   2         28.79         36.63         5.19 o                         
 -10  12   2        148.79        150.68         6.10 o                         
  -9  12   2         15.00         11.55         3.26 o                         
  -8  12   2         92.44         89.88         3.73 o                         
  -7  12   2        116.37        114.12         3.11 o                         
  -6  12   2         53.99         52.79         2.51 o                         
  -5  12   2         16.67         15.93         1.96 o                         
  -4  12   2         11.42         10.86         2.42 o                         
  -3  12   2          2.81          2.16         2.28 o                         
  -2  12   2       1519.52       1567.38        10.62 o                         
  -1  12   2         83.89         87.05         4.27 o                         
   0  12   2         30.87         31.89         4.10 o                         
   1  12   2         14.60         18.93         3.80 o                         
   2  12   2        757.85        765.23         6.54 o                         
   3  12   2       1027.84       1024.57         5.57 o                         
   4  12   2        269.28        259.37         3.46 o                         
   5  12   2         54.77         54.35         2.31 o                         
   6  12   2        201.56        194.17         3.33 o                         
   7  12   2         81.91         77.60         3.79 o                         
   8  12   2         65.80         69.44         3.97 o                         
   9  12   2         45.42         43.55         5.11 o                         
 -10  13   2        180.71        182.86         4.83 o                         
  -9  13   2        513.62        498.02         6.37 o                         
  -8  13   2         62.69         58.39         3.50 o                         
  -7  13   2        184.03        188.72         3.65 o                         
  -6  13   2        142.67        143.13         3.03 o                         
  -5  13   2       2980.01       2906.58        11.31 o                         
  -4  13   2       1152.17       1136.58         5.50 o                         
  -3  13   2         50.29         47.26         2.47 o                         
  -2  13   2       1775.16       1800.63        16.20 o                         
  -1  13   2       1167.52       1144.49        11.16 o                         
   0  13   2        105.48        126.43         5.22 o                         
   1  13   2       1893.94       1943.81        12.88 o                         
   2  13   2          2.06          5.75         2.54 o                         
   3  13   2       1676.95       1687.59         7.56 o                         
   4  13   2         73.63         71.44         2.37 o                         
   5  13   2        185.63        178.64         3.18 o                         
   6  13   2         22.29         22.95         2.79 o                         
   7  13   2        246.07        238.76         4.59 o                         
   8  13   2        159.43        154.87         4.58 o                         
   9  13   2         16.81         16.28         4.54 o                         
 -10  14   2        117.40        129.92         4.93 o                         
  -9  14   2          0.30          3.29         3.85 o                         
  -8  14   2        426.12        430.71         5.73 o                         
  -7  14   2       1299.39       1277.55         5.98 o                         
  -6  14   2        606.37        604.15         4.89 o                         
  -5  14   2         34.58         39.59         2.04 o                         
  -4  14   2       1411.09       1440.44         6.44 o                         
  -3  14   2       3526.79       3469.23         9.50 o                         
  -2  14   2        673.18        648.66         5.03 o                         
  -1  14   2         32.58         31.16         4.11 o                         
   0  14   2        204.99        193.09         5.79 o                         
   1  14   2        344.86        326.99         3.84 o                         
   2  14   2        175.86        166.20         3.21 o                         
   3  14   2        235.65        242.43         3.31 o                         
   4  14   2          0.55          4.09         2.62 o                         
   5  14   2        164.03        160.26         2.77 o                         
   6  14   2        324.72        321.69         4.19 o                         
   7  14   2          9.37         11.34         3.24 o                         
   8  14   2        113.75        120.57         4.02 o                         
   9  14   2        305.51        312.24         6.03 o                         
 -10  15   2         21.41         16.28         4.75 o                         
  -9  15   2        167.10        171.91         4.62 o                         
  -8  15   2        487.19        479.31         6.11 o                         
  -7  15   2          0.23          1.62         3.12 o                         
  -6  15   2        621.81        606.83         4.77 o                         
  -5  15   2         75.26         75.29         2.66 o                         
  -4  15   2         21.43         21.55         2.23 o                         
  -3  15   2         34.02         38.67         2.46 o                         
  -2  15   2         73.95         78.23         2.57 o                         
  -1  15   2          2.32          3.80         2.15 o                         
   0  15   2          0.56          5.01         2.20 o                         
   1  15   2       1374.00       1416.88         6.26 o                         
   2  15   2        398.35        399.40         4.49 o                         
   3  15   2       1705.35       1680.34         6.58 o                         
   4  15   2        839.54        834.65         6.33 o                         
   5  15   2          3.31          3.02         2.44 o                         
   6  15   2         46.58         48.87         3.05 o                         
   7  15   2          0.60          2.23         3.13 o                         
   8  15   2        250.81        256.66         4.71 o                         
   9  15   2         95.10        109.56         5.51 o                         
 -10  16   2         82.98         96.22         5.31 o                         
  -9  16   2          4.22          8.91         4.10 o                         
  -8  16   2          8.03          2.87         4.41 o                         
  -7  16   2        236.56        238.36         4.16 o                         
  -6  16   2        123.57        122.81         3.30 o                         
  -5  16   2         11.93         14.96         2.59 o                         
  -4  16   2          0.05          0.14         2.03 o                         
  -3  16   2         19.07         17.53         2.32 o                         
  -2  16   2          2.51          4.02         2.22 o                         
  -1  16   2        414.02        418.02         4.05 o                         
   0  16   2        180.75        186.28         3.08 o                         
   1  16   2        270.30        253.40         3.44 o                         
   2  16   2        204.76        207.58         3.01 o                         
   3  16   2         22.10         22.58         2.33 o                         
   4  16   2          0.98          4.80         2.93 o                         
   5  16   2          8.65         10.34         2.43 o                         
   6  16   2         80.71         83.72         3.04 o                         
   7  16   2        178.52        181.56         4.74 o                         
   8  16   2         27.54         34.82         3.95 o                         
   9  16   2         48.90         44.69         5.05 o                         
 -10  17   2        112.66        114.62         4.89 o                         
  -9  17   2         74.87         77.05         4.75 o                         
  -8  17   2          2.11          2.78         4.39 o                         
  -7  17   2         60.10         62.72         4.44 o                         
  -6  17   2        145.13        143.32         3.47 o                         
  -5  17   2        115.25        116.62         3.38 o                         
  -4  17   2        491.89        482.59         3.80 o                         
  -3  17   2         14.20         16.80         2.03 o                         
  -2  17   2       3188.03       3164.96        10.98 o                         
  -1  17   2        201.98        187.77         3.31 o                         
   0  17   2        139.79        150.30         3.27 o                         
   1  17   2       1455.17       1470.51         6.71 o                         
   2  17   2        242.82        230.54         3.16 o                         
   3  17   2        708.08        664.67         4.44 o                         
   4  17   2        100.19         95.76         3.07 o                         
   5  17   2          9.65         13.79         2.59 o                         
   6  17   2         54.96         56.16         3.06 o                         
   7  17   2        269.60        268.57         4.21 o                         
   8  17   2        143.37        139.58         4.63 o                         
   9  17   2        190.26        190.33         6.26 o                         
  -9  18   2         54.04         54.83         5.09 o                         
  -8  18   2         37.51         36.17         3.67 o                         
  -7  18   2        337.61        325.95         4.36 o                         
  -6  18   2          8.28         10.75         3.01 o                         
  -5  18   2        138.75        128.23         3.69 o                         
  -4  18   2         39.13         38.37         2.25 o                         
  -3  18   2         53.91         49.17         2.16 o                         
  -2  18   2        114.26        105.16         2.71 o                         
  -1  18   2          4.76          8.20         2.40 o                         
   0  18   2       3015.55       2956.33         9.90 o                         
   1  18   2       1238.57       1180.38         6.64 o                         
   2  18   2       1042.95       1043.61         5.32 o                         
   3  18   2       1318.36       1283.28         6.05 o                         
   4  18   2        243.02        235.26         3.61 o                         
   5  18   2          4.18          2.64         2.52 o                         
   6  18   2         76.10         72.69         3.28 o                         
   7  18   2         80.25         79.38         4.16 o                         
   8  18   2        131.47        138.33         4.13 o                         
   9  18   2         23.55         30.26         5.73 o                         
  -9  19   2         87.15         92.51         5.94 o                         
  -8  19   2          7.63          7.95         3.74 o                         
  -7  19   2         38.46         38.97         3.79 o                         
  -6  19   2          0.90          0.91         3.13 o                         
  -5  19   2         54.28         47.82         3.27 o                         
  -4  19   2        629.87        614.96         4.53 o                         
  -3  19   2        110.63        112.19         2.61 o                         
  -2  19   2          8.50          8.22         2.03 o                         
  -1  19   2        502.06        482.17         4.15 o                         
   0  19   2        620.31        616.41         4.93 o                         
   1  19   2       5043.19       4985.11        17.31 o                         
   2  19   2       1437.53       1406.62         5.51 o                         
   3  19   2         84.21         85.57         2.46 o                         
   4  19   2       1200.20       1176.06         6.63 o                         
   5  19   2       1321.94       1295.78         7.35 o                         
   6  19   2        272.36        278.86         4.70 o                         
   7  19   2          0.30          7.24         3.82 o                         
   8  19   2         90.83         95.92         5.78 o                         
   9  19   2        213.33        218.65         6.11 o                         
  -9  20   2         13.05         15.16         4.23 o                         
  -8  20   2         37.64         38.99         3.60 o                         
  -7  20   2        123.90        129.90         4.36 o                         
  -6  20   2        232.77        232.86         4.09 o                         
  -5  20   2         86.46         85.83         3.47 o                         
  -4  20   2         32.57         32.71         2.70 o                         
  -3  20   2         13.27         15.79         2.12 o                         
  -2  20   2         88.42         87.79         2.70 o                         
  -1  20   2        394.28        392.04         3.46 o                         
   0  20   2        560.41        541.63         3.87 o                         
   1  20   2          9.40          3.74         2.76 o                         
   2  20   2        528.62        512.72         3.99 o                         
   3  20   2        578.74        564.13         4.27 o                         
   4  20   2         58.38         58.33         2.78 o                         
   5  20   2         45.40         48.15         3.06 o                         
   6  20   2        360.29        350.74         5.34 o                         
   7  20   2        151.42        152.29         4.65 o                         
   8  20   2         14.15         12.06         4.70 o                         
  -9  21   2          1.41          1.12         4.21 o                         
  -8  21   2        119.70        113.49         4.28 o                         
  -7  21   2         85.92         83.50         4.12 o                         
  -6  21   2          2.38         -0.44         3.11 o                         
  -5  21   2         45.71         47.35         3.37 o                         
  -4  21   2        294.39        289.25         4.01 o                         
  -3  21   2        241.40        235.01         3.48 o                         
  -2  21   2        449.01        448.19         3.48 o                         
  -1  21   2          3.15          3.26         2.08 o                         
   0  21   2       1040.42       1041.31         4.94 o                         
   1  21   2         74.74         75.33         2.50 o                         
   2  21   2          1.70          2.02         2.19 o                         
   3  21   2         75.40         72.74         2.71 o                         
   4  21   2         77.98         84.39         3.45 o                         
   5  21   2         74.87         75.04         3.40 o                         
   6  21   2          0.09         -3.73         3.73 o                         
   7  21   2          1.23          0.80         3.63 o                         
   8  21   2          6.94         12.39         4.54 o                         
  -9  22   2         95.86         99.63         5.88 o                         
  -8  22   2         10.97         10.84         4.41 o                         
  -7  22   2        114.49        109.31         4.81 o                         
  -6  22   2        255.99        245.12         4.48 o                         
  -5  22   2        739.46        728.91         6.25 o                         
  -4  22   2         20.00         17.65         3.04 o                         
  -3  22   2        460.34        456.16         4.27 o                         
  -2  22   2        497.54        485.23         4.33 o                         
  -1  22   2        776.91        767.11         4.67 o                         
   0  22   2       1334.54       1312.93         5.55 o                         
   1  22   2         40.15         37.08         2.64 o                         
   2  22   2       2869.49       2811.17         9.90 o                         
   3  22   2       2617.78       2593.85        10.67 o                         
   4  22   2         63.48         53.09         3.75 o                         
   5  22   2          3.62          4.28         3.02 o                         
   6  22   2          0.29          2.34         3.42 o                         
   7  22   2        369.35        382.04         6.96 o                         
   8  22   2        477.60        487.97         7.61 o                         
  -9  23   2         66.64         76.09         5.29 o                         
  -8  23   2         51.18         47.02         4.67 o                         
  -7  23   2         70.46         73.53         4.02 o                         
  -6  23   2         69.24         70.39         4.43 o                         
  -5  23   2          9.28          7.97         3.33 o                         
  -4  23   2         41.06         38.63         2.88 o                         
  -3  23   2        304.39        306.66         3.98 o                         
  -2  23   2       1235.02       1222.83         5.64 o                         
  -1  23   2        181.78        171.76         3.33 o                         
   0  23   2        103.01        115.97         3.94 o                         
   1  23   2        843.47        828.17         5.84 o                         
   2  23   2        813.34        801.96         5.08 o                         
   3  23   2         51.45         49.29         4.00 o                         
   4  23   2         89.84         91.83         3.87 o                         
   5  23   2        361.36        357.46         4.62 o                         
   6  23   2        191.75        187.89         4.67 o                         
   7  23   2          3.94          0.27         4.17 o                         
   8  23   2         36.75         42.37         5.00 o                         
  -8  24   2        121.72        135.62         5.92 o                         
  -7  24   2         76.44         77.92         5.22 o                         
  -6  24   2        347.19        342.86         5.23 o                         
  -5  24   2         98.93         95.52         4.05 o                         
  -4  24   2        807.06        779.19         5.33 o                         
  -3  24   2        173.85        162.39         3.26 o                         
  -2  24   2        258.69        238.97         3.47 o                         
  -1  24   2         18.74         22.57         2.69 o                         
   0  24   2        628.86        611.75         4.90 o                         
   1  24   2        249.37        242.26         4.40 o                         
   2  24   2         35.10         33.81         2.83 o                         
   3  24   2         17.51         17.81         3.26 o                         
   4  24   2         11.16         12.57         3.59 o                         
   5  24   2          0.82          2.16         3.26 o                         
   6  24   2         19.38         22.79         3.98 o                         
   7  24   2          0.42         -0.26         5.02 o                         
   8  24   2        100.45         99.67         5.59 o                         
  -8  25   2          8.96          6.76         5.40 o                         
  -7  25   2          1.37          2.35         4.42 o                         
  -6  25   2          0.09          1.90         3.94 o                         
  -5  25   2        297.07        291.27         5.25 o                         
  -4  25   2        287.33        278.58         3.99 o                         
  -3  25   2        163.16        163.98         3.49 o                         
  -2  25   2         15.46         17.04         2.67 o                         
  -1  25   2          1.91          4.47         2.40 o                         
   0  25   2        337.36        332.83         4.00 o                         
   1  25   2         29.75         22.20         3.82 o                         
   2  25   2         62.29         63.56         3.05 o                         
   3  25   2          9.63         11.53         3.25 o                         
   4  25   2        186.85        188.41         4.67 o                         
   5  25   2        124.51        121.62         4.28 o                         
   6  25   2         69.59         74.04         4.30 o                         
   7  25   2        182.78        186.02         5.45 o                         
   8  25   2         34.94         29.58        13.61 o                         
  -8  26   2         24.40         25.39         4.88 o                         
  -7  26   2        290.40        284.55         6.21 o                         
  -6  26   2          2.69         -2.57         4.47 o                         
  -5  26   2         10.87         13.73         3.48 o                         
  -4  26   2         15.78         17.48         3.45 o                         
  -3  26   2         28.23         33.71         3.00 o                         
  -2  26   2         37.38         37.82         3.08 o                         
  -1  26   2         53.07         50.70         2.95 o                         
   0  26   2        207.78        203.44         4.25 o                         
   1  26   2         10.69         13.18         3.79 o                         
   2  26   2        879.99        874.19         6.20 o                         
   3  26   2         10.01          7.88         3.72 o                         
   4  26   2          3.16          3.48         3.17 o                         
   5  26   2         15.16         12.60         3.74 o                         
   6  26   2         15.79         19.72         3.75 o                         
   7  26   2          0.37          0.60         4.01 o                         
  -8  27   2          9.25          3.86         4.99 o                         
  -7  27   2          0.00          2.07         5.80 o                         
  -6  27   2        205.53        205.89         5.54 o                         
  -5  27   2       1069.15       1039.95         7.43 o                         
  -4  27   2        233.41        218.05         4.37 o                         
  -3  27   2         69.39         63.10         3.10 o                         
  -2  27   2        823.42        813.74         5.36 o                         
  -1  27   2        286.85        280.57         3.90 o                         
   0  27   2         26.23         31.53         3.34 o                         
   1  27   2        162.14        164.02         3.92 o                         
   2  27   2         60.63         62.97         3.35 o                         
   3  27   2         83.71         88.10         4.20 o                         
   4  27   2          1.22          2.46         3.24 o                         
   5  27   2          0.06          5.35         3.48 o                         
   6  27   2         36.64         39.08         4.41 o                         
   7  27   2        189.39        203.90         4.92 o                         
  -8  28   2         50.52         55.37        25.06 o                         
  -7  28   2        641.80        639.72        10.69 o                         
  -6  28   2        499.55        486.90        10.27 o                         
  -5  28   2          0.03          1.25         4.33 o                         
  -4  28   2        824.52        810.59         6.65 o                         
  -3  28   2        613.50        612.14         4.80 o                         
  -2  28   2          4.64          3.49         3.11 o                         
  -1  28   2          2.47          5.55         3.10 o                         
   0  28   2         77.61         74.94         3.74 o                         
   1  28   2        248.16        237.39         4.85 o                         
   2  28   2          0.81          3.99         3.10 o                         
   3  28   2          0.50          0.84         3.64 o                         
   4  28   2          0.00          1.33         3.48 o                         
   5  28   2         39.13         33.18         3.66 o                         
   6  28   2          5.91          7.93         3.95 o                         
   7  28   2         21.22         18.79         4.39 o                         
  -7  29   2          4.13          4.07         5.09 o                         
  -6  29   2          3.00          5.62         7.02 o                         
  -5  29   2         98.81         93.66         4.74 o                         
  -4  29   2          2.54          2.07         3.62 o                         
  -3  29   2        512.84        502.36         4.79 o                         
  -2  29   2        372.09        367.82         4.30 o                         
  -1  29   2        102.22        101.58         3.35 o                         
   0  29   2        339.44        335.93         5.23 o                         
   1  29   2         92.78         88.47         3.45 o                         
   2  29   2         21.97         18.82         3.18 o                         
   3  29   2         24.48         26.88         3.86 o                         
   4  29   2          4.54          8.61         3.53 o                         
   5  29   2        278.58        293.07         5.04 o                         
   6  29   2        116.42        119.23         4.53 o                         
   7  29   2         33.16         31.94         8.13 o                         
  -7  30   2        248.90        250.89         6.91 o                         
  -6  30   2        137.79        147.05         6.93 o                         
  -5  30   2        141.60        139.20         5.99 o                         
  -4  30   2         66.28         72.76         3.44 o                         
  -3  30   2        368.22        355.24         5.44 o                         
  -2  30   2        539.91        560.83         6.41 o                         
  -1  30   2        258.51        259.89         4.78 o                         
   0  30   2        165.75        168.45         4.60 o                         
   1  30   2        100.58        103.97         3.47 o                         
   2  30   2        297.13        297.69         4.14 o                         
   3  30   2         53.87         52.51         3.93 o                         
   4  30   2         86.17         93.31         4.34 o                         
   5  30   2         13.72         20.63         4.15 o                         
   6  30   2         30.72         32.14         3.97 o                         
  -7  31   2          6.99         11.32         4.91 o                         
  -6  31   2         24.02         16.81         5.48 o                         
  -5  31   2        245.76        250.24         5.54 o                         
  -4  31   2        258.82        270.78         4.35 o                         
  -3  31   2         43.93         47.87         3.77 o                         
  -2  31   2        196.72        200.07         5.03 o                         
  -1  31   2         24.61         30.80         3.45 o                         
   0  31   2         24.90         21.10         3.96 o                         
   1  31   2         57.53         58.28         3.66 o                         
   2  31   2         16.32          7.84         3.76 o                         
   3  31   2          6.09          7.77         3.95 o                         
   4  31   2          1.68          0.72         3.76 o                         
   5  31   2         51.18         45.67         5.33 o                         
   6  31   2         42.91         44.79         4.62 o                         
  -6  32   2        216.08        228.38         6.74 o                         
  -5  32   2         31.65         37.10         4.79 o                         
  -4  32   2        201.44        201.91         5.45 o                         
  -3  32   2         43.62         39.82         3.98 o                         
  -2  32   2         50.82         47.99         3.58 o                         
  -1  32   2        132.36        137.97         3.81 o                         
   0  32   2        146.73        159.43         4.71 o                         
   1  32   2         42.36         39.25         4.16 o                         
   2  32   2        318.11        317.22         5.02 o                         
   3  32   2        427.07        430.91         6.77 o                         
   4  32   2        137.86        126.37         5.30 o                         
   5  32   2         19.44         22.74         5.27 o                         
   6  32   2        247.51        254.41         6.88 o                         
  -6  33   2          8.97          6.48         5.01 o                         
  -5  33   2          6.75          6.61         4.31 o                         
  -4  33   2         45.29         52.96         4.45 o                         
  -3  33   2        379.66        380.90         4.88 o                         
  -2  33   2        182.36        178.73         4.28 o                         
  -1  33   2         16.10         19.35         3.96 o                         
   0  33   2         95.63        103.65         4.84 o                         
   1  33   2        488.59        486.80         5.58 o                         
   2  33   2         45.39         51.38         3.98 o                         
   3  33   2          0.49          1.38         5.37 o                         
   4  33   2         19.25         17.28         4.33 o                         
   5  33   2        691.77        700.55         8.66 o                         
  -6  34   2         14.97          5.30         9.43 o                         
  -5  34   2        138.16        135.09         8.18 o                         
  -4  34   2          1.43          3.29         4.91 o                         
  -3  34   2         23.06         26.07         3.93 o                         
  -2  34   2         17.55         17.72         3.64 o                         
  -1  34   2         54.60         54.22         4.05 o                         
   0  34   2         32.46         38.01         3.67 o                         
   1  34   2          1.15          5.34         4.04 o                         
   2  34   2         70.57         79.85         4.31 o                         
   3  34   2        213.88        220.50         7.17 o                         
   4  34   2         81.15         88.21         4.87 o                         
   5  34   2          6.33         10.18         4.57 o                         
  -5  35   2          0.10          5.19         5.66 o                         
  -4  35   2         67.23         69.77         5.18 o                         
  -3  35   2         11.01         11.17         3.79 o                         
  -2  35   2         39.16         41.18         4.14 o                         
  -1  35   2          0.63          2.40         4.34 o                         
   0  35   2         75.63         79.44         4.41 o                         
   1  35   2          5.52          2.76         3.89 o                         
   2  35   2        160.24        158.12         5.30 o                         
   3  35   2         57.33         55.82         5.07 o                         
   4  35   2         92.59        100.19         5.47 o                         
  -5  36   2          0.42         -0.59         6.90 o                         
  -4  36   2          1.11         -0.98         5.07 o                         
  -3  36   2          7.19          1.15         3.94 o                         
  -2  36   2        230.60        243.16         5.34 o                         
  -1  36   2        120.87        115.41         4.70 o                         
   0  36   2         99.76        106.61         4.44 o                         
   1  36   2          1.06          0.47         4.01 o                         
   2  36   2        491.67        481.89         7.41 o                         
   3  36   2        493.70        493.88         6.56 o                         
   4  36   2        124.84        137.91         5.10 o                         
  -4  37   2          9.60          7.38         5.05 o                         
  -3  37   2          5.03          7.58         4.15 o                         
  -2  37   2         83.64         97.01         5.82 o                         
  -1  37   2        169.86        185.59         5.54 o                         
   0  37   2          1.12         10.60         3.92 o                         
   1  37   2        136.87        142.63         4.90 o                         
   2  37   2         53.31         51.33         5.60 o                         
   3  37   2          2.27          0.23         5.01 o                         
  -3  38   2         29.16         31.41         5.17 o                         
  -2  38   2        482.08        461.80         7.71 o                         
  -1  38   2        262.12        255.39         5.98 o                         
   0  38   2        198.87        211.88         4.62 o                         
   1  38   2        151.02        160.75         4.85 o                         
   2  38   2         11.07         12.95         5.79 o                         
   3  38   2          0.01          3.53         7.62 o                         
  -2  39   2          7.89          8.95         5.41 o                         
  -1  39   2         20.50         17.37         5.86 o                         
   0  39   2         42.72         40.96         4.29 o                         
   1  39   2         75.74         92.86         5.54 o                         
   2  39   2         10.69        -15.13        15.13 o                         
  -1  40   2         12.95         13.15        14.22 o                         
   0  40   2         70.50         76.48         5.86 o                         
 -11   1   3          1.50          0.24         3.89 o                         
 -10   1   3        208.07        208.79         3.82 o                         
  -9   1   3         87.39         90.22         3.25 o                         
  -8   1   3        442.17        446.34         4.08 o                         
  -7   1   3        263.41        264.98         3.27 o                         
  -6   1   3         57.40         55.31         1.83 o                         
  -5   1   3         76.70         87.57         2.10 o                         
  -4   1   3       3206.56       3318.33        14.69 o                         
  -3   1   3          7.69          6.15         2.99 o                         
  -2   1   3        279.23        290.45         5.98 o                         
  -1   1   3      13022.17      13123.74       305.88 o                         
   0   1   3         15.20         14.39         2.98 o                         
   1   1   3       4033.02       4123.36        18.50 o                         
   2   1   3          2.27          4.35         2.99 o                         
   3   1   3        440.10        417.80         4.41 o                         
   4   1   3        645.89        634.89         4.09 o                         
   5   1   3         83.24         80.34         2.37 o                         
   6   1   3        146.83        144.18         3.04 o                         
   7   1   3       1063.78       1072.82         6.76 o                         
   8   1   3        360.44        340.60         5.44 o                         
   9   1   3         24.52         19.81         4.02 o                         
  10   1   3         84.32         84.04        11.00 o                         
 -11   2   3        129.43        136.12         4.76 o                         
 -10   2   3        257.27        265.93         4.84 o                         
  -9   2   3         32.76         37.35         3.07 o                         
  -8   2   3        633.55        621.58         5.09 o                         
  -7   2   3        859.24        864.32         4.45 o                         
  -6   2   3        542.10        559.44         3.12 o                         
  -5   2   3         40.86         53.94         2.01 o                         
  -4   2   3        649.20        660.24         6.96 o                         
  -3   2   3       2742.33       2919.30        13.77 o                         
  -2   2   3       3877.11       4126.37        41.64 o                         
  -1   2   3         15.98          8.12         2.91 o                         
   0   2   3         49.73         27.27         3.25 o                         
   1   2   3        178.62        135.47         4.71 o                         
   2   2   3        150.09        192.51         6.95 o                         
   3   2   3          0.21          0.68         2.15 o                         
   4   2   3        221.18        205.61         3.04 o                         
   5   2   3        466.73        436.29         3.38 o                         
   6   2   3        734.18        712.94         4.76 o                         
   7   2   3       1011.47       1003.76         6.20 o                         
   8   2   3        243.77        242.79         4.60 o                         
   9   2   3       1114.68       1128.67         8.19 o                         
  10   2   3         77.83         77.20        12.91 o                         
 -11   3   3          1.05          0.88         3.53 o                         
 -10   3   3        299.48        303.54         4.15 o                         
  -9   3   3        330.45        328.98         4.15 o                         
  -8   3   3         24.45         26.07         3.07 o                         
  -7   3   3          4.28          4.46         2.27 o                         
  -6   3   3         18.84         17.10         1.70 o                         
  -5   3   3        840.05        879.62         4.26 o                         
  -4   3   3        707.72        744.00         5.92 o                         
  -3   3   3       2190.89       2133.65        13.59 o                         
  -2   3   3        481.52        414.44         6.58 o                         
  -1   3   3        840.78       1006.31         8.89 o                         
   0   3   3        125.82        145.82         5.00 o                         
   1   3   3        683.73        722.23         8.94 o                         
   2   3   3       2777.29       2933.05        15.24 o                         
   3   3   3        498.44        533.69         4.08 o                         
   4   3   3        856.12        822.28         4.22 o                         
   5   3   3       2268.62       2231.60         8.75 o                         
   6   3   3          9.20         10.26         2.60 o                         
   7   3   3        135.99        138.32         3.64 o                         
   8   3   3         11.08          8.64         3.41 o                         
   9   3   3         72.74         75.91         4.08 o                         
 -11   4   3         60.18         68.29         3.97 o                         
 -10   4   3         44.07         41.16         3.49 o                         
  -9   4   3         41.45         40.34         3.33 o                         
  -8   4   3        259.26        260.30         4.18 o                         
  -7   4   3         81.14         82.94         2.42 o                         
  -6   4   3       1559.59       1509.09         4.78 o                         
  -5   4   3       2350.65       2322.63         7.75 o                         
  -4   4   3        225.51        247.40         2.75 o                         
  -3   4   3        159.51        153.07         3.94 o                         
  -2   4   3       1364.88       1456.13        11.02 o                         
  -1   4   3         10.13          4.52         3.31 o                         
   0   4   3       1981.44       1949.06        23.15 o                         
   1   4   3        998.77        976.36         9.53 o                         
   2   4   3        929.50        948.29        10.72 o                         
   3   4   3        798.33        851.37         4.35 o                         
   4   4   3         75.66         68.43         2.41 o                         
   5   4   3          7.37          8.32         1.97 o                         
   6   4   3          4.62          8.05         2.87 o                         
   7   4   3        259.00        255.49         4.40 o                         
   8   4   3         17.56         16.01         3.47 o                         
   9   4   3         22.48         25.94         3.72 o                         
 -11   5   3         14.68         12.71         3.91 o                         
 -10   5   3          1.12          7.24         3.06 o                         
  -9   5   3          0.90          0.17         2.85 o                         
  -8   5   3         32.76         27.57         3.71 o                         
  -7   5   3        201.12        200.41         2.96 o                         
  -6   5   3          7.03          8.36         1.93 o                         
  -5   5   3        293.21        303.28         2.77 o                         
  -4   5   3        537.23        541.90         3.36 o                         
  -3   5   3        721.48        765.94         7.28 o                         
  -2   5   3       1544.90       1661.47         9.54 o                         
  -1   5   3        960.11       1101.84        13.63 o                         
   0   5   3       1219.76       1293.02        16.61 o                         
   1   5   3         49.99         48.78         3.48 o                         
   2   5   3        519.74        524.47         6.99 o                         
   3   5   3         54.22         53.29         2.19 o                         
   4   5   3        188.25        203.09         2.75 o                         
   5   5   3         19.91         18.16         2.12 o                         
   6   5   3          5.56          6.33         2.60 o                         
   7   5   3        157.54        163.02         3.77 o                         
   8   5   3         29.84         28.16         3.31 o                         
   9   5   3          1.41          3.17         3.87 o                         
 -11   6   3         41.39         51.12         5.77 o                         
 -10   6   3         24.28         29.29         3.75 o                         
  -9   6   3         15.08         14.50         2.82 o                         
  -8   6   3        183.47        178.47         4.49 o                         
  -7   6   3         10.92          9.63         2.43 o                         
  -6   6   3        217.13        201.83         2.66 o                         
  -5   6   3        566.19        544.02         3.52 o                         
  -4   6   3       2044.27       2102.24         5.96 o                         
  -3   6   3        347.73        359.59         6.05 o                         
  -2   6   3       1808.68       1871.36        18.10 o                         
  -1   6   3       6056.60       6548.17        51.46 o                         
   0   6   3       1244.82       1180.69        22.45 o                         
   1   6   3        114.55        140.88         4.70 o                         
   2   6   3        240.23        209.95         4.42 o                         
   3   6   3       1153.98       1168.72         5.32 o                         
   4   6   3         64.11         70.56         2.29 o                         
   5   6   3          2.18          0.76         1.94 o                         
   6   6   3         15.76         16.07         2.68 o                         
   7   6   3        371.92        374.62         4.59 o                         
   8   6   3          9.52          9.77         3.22 o                         
   9   6   3        118.83        119.85         4.59 o                         
 -10   7   3         61.04         66.85         4.52 o                         
  -9   7   3          3.85          5.26         3.05 o                         
  -8   7   3         89.37         87.21         3.53 o                         
  -7   7   3        189.29        177.90         2.98 o                         
  -6   7   3       1299.47       1262.79         4.63 o                         
  -5   7   3          0.26          1.42         1.76 o                         
  -4   7   3          3.85          3.79         1.77 o                         
  -3   7   3       4568.34       4576.21        19.28 o                         
  -2   7   3      10916.39      10732.58        26.11 o                         
  -1   7   3       1321.63       1445.76        19.93 o                         
   0   7   3        883.27        872.34        12.47 o                         
   1   7   3       4001.11       4061.06        18.68 o                         
   2   7   3      13100.80      13105.54        73.25 o                         
   3   7   3         12.12         14.79         2.16 o                         
   4   7   3        921.62        875.72         4.19 o                         
   5   7   3        505.26        505.76         3.73 o                         
   6   7   3        875.54        880.12         5.47 o                         
   7   7   3        162.66        164.78         4.09 o                         
   8   7   3          3.31          0.90         3.41 o                         
   9   7   3         29.34         31.15         5.41 o                         
 -10   8   3         63.19         60.35         3.99 o                         
  -9   8   3         76.98         74.29         3.35 o                         
  -8   8   3        673.81        666.87         5.68 o                         
  -7   8   3        548.98        539.85         4.64 o                         
  -6   8   3        103.61         98.52         2.35 o                         
  -5   8   3       1405.76       1374.17         4.47 o                         
  -4   8   3        779.60        781.50         3.67 o                         
  -3   8   3          0.45          2.83         2.98 o                         
  -2   8   3       2318.34       2339.76        13.55 o                         
  -1   8   3          2.03          3.30         3.96 o                         
   0   8   3      12491.76      11887.11       110.91 o                         
   1   8   3         25.47         28.67         3.99 o                         
   2   8   3       2027.60       1967.70        15.13 o                         
   3   8   3         38.92         46.11         2.38 o                         
   4   8   3         36.71         33.86         1.84 o                         
   5   8   3         30.33         29.76         2.20 o                         
   6   8   3          0.92          1.79         2.99 o                         
   7   8   3        130.85        128.57         4.01 o                         
   8   8   3        156.81        152.20         4.32 o                         
   9   8   3        112.92         97.84         7.49 o                         
 -10   9   3         74.06         82.70         5.02 o                         
  -9   9   3        148.97        149.58         4.08 o                         
  -8   9   3         27.24         20.50         3.11 o                         
  -7   9   3        598.57        586.28         4.22 o                         
  -6   9   3        144.80        145.36         2.51 o                         
  -5   9   3        238.82        237.42         2.48 o                         
  -4   9   3         13.93         15.12         1.81 o                         
  -3   9   3        671.97        695.38         8.40 o                         
  -2   9   3       2003.13       2166.14        19.17 o                         
  -1   9   3        667.44        734.87         8.16 o                         
   0   9   3         81.20         86.79         5.92 o                         
   1   9   3        956.16        968.83        12.16 o                         
   2   9   3        553.32        555.78         5.45 o                         
   3   9   3        232.63        237.45         3.18 o                         
   4   9   3        439.90        427.45         3.21 o                         
   5   9   3          7.80          2.56         2.33 o                         
   6   9   3        646.82        643.18         5.83 o                         
   7   9   3        250.25        258.45         4.26 o                         
   8   9   3          3.22          5.07         3.72 o                         
   9   9   3          0.13         -4.87         4.87 o                         
 -10  10   3          0.01          3.75         3.82 o                         
  -9  10   3         43.10         46.80         3.96 o                         
  -8  10   3         58.45         55.55         3.01 o                         
  -7  10   3         62.19         62.46         2.68 o                         
  -6  10   3        148.05        148.12         2.48 o                         
  -5  10   3        922.62        910.94         3.80 o                         
  -4  10   3        883.04        914.22         3.84 o                         
  -3  10   3         14.91         10.16         2.00 o                         
  -2  10   3        866.77        900.57        14.41 o                         
  -1  10   3       4090.88       4254.53        19.08 o                         
   0  10   3       1507.59       1492.78        20.47 o                         
   1  10   3        442.61        453.53         9.45 o                         
   2  10   3         61.70         60.97         2.37 o                         
   3  10   3       3057.66       3007.34        11.02 o                         
   4  10   3        580.38        553.34         3.75 o                         
   5  10   3         54.20         59.22         2.60 o                         
   6  10   3        107.66        107.96         3.53 o                         
   7  10   3         86.34         88.20         3.92 o                         
   8  10   3         84.81         91.82         4.13 o                         
   9  10   3         50.34         70.75         5.02 o                         
 -10  11   3         15.12         11.50         4.14 o                         
  -9  11   3        113.87        112.09         4.14 o                         
  -8  11   3        296.24        281.94         4.33 o                         
  -7  11   3        192.86        191.13         3.89 o                         
  -6  11   3        278.95        272.28         2.98 o                         
  -5  11   3          6.47          6.53         1.89 o                         
  -4  11   3         72.86         75.68         2.13 o                         
  -3  11   3        942.71        988.22         4.71 o                         
  -2  11   3         82.87         90.80         5.61 o                         
  -1  11   3          3.42          5.59         3.32 o                         
   0  11   3         17.31         21.80         5.34 o                         
   1  11   3       4726.60       4696.52        33.26 o                         
   2  11   3        644.23        630.39         4.43 o                         
   3  11   3        686.66        673.61         4.83 o                         
   4  11   3        377.72        377.72         3.63 o                         
   5  11   3         98.85         96.02         3.56 o                         
   6  11   3         13.27         16.33         3.48 o                         
   7  11   3          0.47         -1.27         3.42 o                         
   8  11   3         12.69          3.08         4.68 o                         
   9  11   3        116.94        108.98         5.57 o                         
 -10  12   3        217.12        229.73         5.31 o                         
  -9  12   3        169.83        167.27         4.45 o                         
  -8  12   3        124.23        119.85         4.53 o                         
  -7  12   3       1510.03       1486.38         7.20 o                         
  -6  12   3        200.92        197.75         3.21 o                         
  -5  12   3        266.30        256.04         2.70 o                         
  -4  12   3         32.29         29.92         1.98 o                         
  -3  12   3       1226.31       1220.71         5.16 o                         
  -2  12   3        954.61        911.09         8.56 o                         
  -1  12   3        944.05        994.13         9.75 o                         
   0  12   3        260.46        253.26         9.35 o                         
   1  12   3        110.59        106.42         2.98 o                         
   2  12   3        484.38        494.45         4.18 o                         
   3  12   3        447.63        447.32         3.83 o                         
   4  12   3       1090.26       1057.27         5.22 o                         
   5  12   3        251.25        247.75         4.18 o                         
   6  12   3         18.25         18.99         3.02 o                         
   7  12   3        389.50        388.80         4.71 o                         
   8  12   3         44.98         32.23         5.28 o                         
   9  12   3        310.30        310.93         6.10 o                         
 -10  13   3         29.33         33.09         5.35 o                         
  -9  13   3        136.74        145.57         4.63 o                         
  -8  13   3        178.17        173.36         4.79 o                         
  -7  13   3        359.02        342.72         4.61 o                         
  -6  13   3        137.46        139.38         2.97 o                         
  -5  13   3       1150.48       1108.47         4.85 o                         
  -4  13   3        450.89        454.47         3.40 o                         
  -3  13   3        995.45       1012.37         4.28 o                         
  -2  13   3         48.56         47.09         2.12 o                         
  -1  13   3        570.50        616.37         8.05 o                         
   0  13   3        874.22        938.53        14.69 o                         
   1  13   3         27.46         35.48         2.08 o                         
   2  13   3         50.62         49.03         2.45 o                         
   3  13   3        132.14        127.49         2.51 o                         
   4  13   3        206.61        206.90         3.00 o                         
   5  13   3        322.66        323.17         4.83 o                         
   6  13   3        112.55        112.82         3.41 o                         
   7  13   3         38.49         37.01         3.40 o                         
   8  13   3          0.08          1.27         3.96 o                         
   9  13   3          8.49          7.65         4.49 o                         
 -10  14   3         55.68         65.53         4.59 o                         
  -9  14   3         84.35         85.51         4.00 o                         
  -8  14   3        188.48        189.87         4.32 o                         
  -7  14   3         85.14         86.18         3.11 o                         
  -6  14   3         17.54         18.97         2.32 o                         
  -5  14   3        404.50        382.72         3.39 o                         
  -4  14   3         29.02         27.05         2.08 o                         
  -3  14   3          0.39          1.23         1.96 o                         
  -2  14   3         41.96         48.36         2.21 o                         
  -1  14   3        803.39        795.85         4.47 o                         
   0  14   3        124.11        129.67         2.82 o                         
   1  14   3        746.15        739.83         4.32 o                         
   2  14   3        102.39        111.58         2.76 o                         
   3  14   3       1211.52       1192.87         5.41 o                         
   4  14   3          1.18          5.07         2.29 o                         
   5  14   3        451.07        432.84         6.06 o                         
   6  14   3         28.85         31.21         3.07 o                         
   7  14   3          4.13          4.20         3.21 o                         
   8  14   3          9.86          3.88         4.09 o                         
   9  14   3         27.63         32.15         4.21 o                         
 -10  15   3         42.27         38.03         4.69 o                         
  -9  15   3        248.44        253.37         5.10 o                         
  -8  15   3        742.99        736.98         6.33 o                         
  -7  15   3          3.44          0.36         3.31 o                         
  -6  15   3        661.28        655.70         4.46 o                         
  -5  15   3        126.24        130.31         2.85 o                         
  -4  15   3        371.04        357.65         3.32 o                         
  -3  15   3       1845.17       1772.85         6.93 o                         
  -2  15   3          0.00          1.15         1.78 o                         
  -1  15   3         61.58         54.77         2.36 o                         
   0  15   3        926.39        877.96         4.90 o                         
   1  15   3          0.07          2.40         1.88 o                         
   2  15   3         74.08         67.34         2.58 o                         
   3  15   3       2356.48       2341.61         9.19 o                         
   4  15   3        260.42        244.45         3.53 o                         
   5  15   3        107.81        102.44         4.01 o                         
   6  15   3         16.24         15.86         2.99 o                         
   7  15   3        568.04        560.17         6.54 o                         
   8  15   3        499.55        503.53         6.04 o                         
   9  15   3         18.89         13.91         4.64 o                         
 -10  16   3        132.85        135.63         5.70 o                         
  -9  16   3          0.09         -1.64         3.96 o                         
  -8  16   3        318.58        327.04         4.63 o                         
  -7  16   3         11.56          9.59         3.01 o                         
  -6  16   3        191.51        191.51         3.11 o                         
  -5  16   3         27.96         27.34         2.78 o                         
  -4  16   3        847.92        830.14         4.25 o                         
  -3  16   3          2.28          4.79         1.83 o                         
  -2  16   3          0.23          0.38         1.83 o                         
  -1  16   3         21.24         17.26         2.23 o                         
   0  16   3        291.07        270.84         3.09 o                         
   1  16   3        232.50        243.39         2.87 o                         
   2  16   3         32.37         35.41         2.20 o                         
   3  16   3         67.56         72.32         2.31 o                         
   4  16   3        181.55        181.56         3.66 o                         
   5  16   3        723.52        717.07         7.65 o                         
   6  16   3        633.94        630.28         6.13 o                         
   7  16   3         14.10         11.93         3.80 o                         
   8  16   3         32.26         29.08         4.17 o                         
   9  16   3        313.57        311.88         5.91 o                         
 -10  17   3        169.80        168.03         5.10 o                         
  -9  17   3         11.60          9.65         3.89 o                         
  -8  17   3         41.07         41.90         4.09 o                         
  -7  17   3          0.26          0.07         2.87 o                         
  -6  17   3        162.44        157.62         2.98 o                         
  -5  17   3        266.06        254.70         3.87 o                         
  -4  17   3         36.30         36.78         2.06 o                         
  -3  17   3       1433.17       1423.90         5.42 o                         
  -2  17   3       2575.88       2545.87         7.22 o                         
  -1  17   3          9.28         11.98         1.98 o                         
   0  17   3        936.67        975.17         4.85 o                         
   1  17   3        622.64        634.55         4.33 o                         
   2  17   3       2020.96       1985.67         6.97 o                         
   3  17   3        786.55        761.28         4.47 o                         
   4  17   3        162.33        166.42         4.06 o                         
   5  17   3       1151.64       1116.30         7.70 o                         
   6  17   3        545.47        540.08         5.67 o                         
   7  17   3         11.94         13.09         3.26 o                         
   8  17   3         12.29         11.89         3.39 o                         
   9  17   3          1.41          8.29        14.50 o                         
  -9  18   3         49.24         47.45         4.34 o                         
  -8  18   3          6.41         12.07         3.57 o                         
  -7  18   3          3.42          0.27         2.88 o                         
  -6  18   3        531.57        528.11         4.58 o                         
  -5  18   3        701.90        683.53         6.12 o                         
  -4  18   3        647.41        625.37         4.76 o                         
  -3  18   3        280.13        267.34         2.81 o                         
  -2  18   3        260.90        273.44         2.96 o                         
  -1  18   3       1449.60       1431.30         5.94 o                         
   0  18   3       2067.70       2033.51         9.36 o                         
   1  18   3        141.33        139.75         2.54 o                         
   2  18   3         72.12         76.21         2.24 o                         
   3  18   3         13.03         12.67         2.25 o                         
   4  18   3        850.38        849.60         7.16 o                         
   5  18   3        534.72        523.93         6.52 o                         
   6  18   3         33.53         30.27         3.41 o                         
   7  18   3         72.56         74.23         3.50 o                         
   8  18   3         47.96         48.41         3.84 o                         
  -9  19   3         70.09         72.22         4.51 o                         
  -8  19   3        323.76        322.22         5.59 o                         
  -7  19   3        154.71        153.41         3.79 o                         
  -6  19   3        282.50        292.13         4.01 o                         
  -5  19   3         10.81         13.86         3.05 o                         
  -4  19   3        446.89        437.61         4.29 o                         
  -3  19   3         41.86         41.32         2.35 o                         
  -2  19   3        131.88        135.54         2.40 o                         
  -1  19   3        344.74        325.77         3.10 o                         
   0  19   3        440.36        402.35         4.46 o                         
   1  19   3        124.21        127.93         2.77 o                         
   2  19   3         13.64         15.89         2.10 o                         
   3  19   3        292.47        274.75         4.44 o                         
   4  19   3          5.33          5.05         2.82 o                         
   5  19   3          1.98          6.69         5.14 o                         
   6  19   3          4.84          6.51         3.02 o                         
   7  19   3         57.17         62.77         3.93 o                         
   8  19   3        232.65        245.85         5.31 o                         
  -9  20   3        154.17        160.18         4.89 o                         
  -8  20   3         31.91         35.52         3.79 o                         
  -7  20   3          5.78          5.06         3.41 o                         
  -6  20   3         10.12         10.21         3.06 o                         
  -5  20   3        123.44        122.27         3.34 o                         
  -4  20   3        769.80        762.72         5.23 o                         
  -3  20   3        602.23        596.13         4.43 o                         
  -2  20   3        928.63        933.32         4.68 o                         
  -1  20   3       2232.89       2247.41         6.06 o                         
   0  20   3         40.43         37.03         2.32 o                         
   1  20   3        124.90        115.65         2.84 o                         
   2  20   3         71.25         70.22         2.41 o                         
   3  20   3       1938.09       1930.97        11.17 o                         
   4  20   3        568.69        572.36         6.25 o                         
   5  20   3          1.64          8.65         3.74 o                         
   6  20   3        148.99        153.26         4.22 o                         
   7  20   3        289.82        286.61         4.70 o                         
   8  20   3         31.54         32.30         4.45 o                         
  -9  21   3         40.49         34.27         5.10 o                         
  -8  21   3         27.72         26.05         4.00 o                         
  -7  21   3        226.18        220.01         4.31 o                         
  -6  21   3        117.37        112.52         3.59 o                         
  -5  21   3        136.11        131.73         3.64 o                         
  -4  21   3         87.99         87.97         2.84 o                         
  -3  21   3       1037.34       1037.70         5.21 o                         
  -2  21   3        459.66        445.97         3.51 o                         
  -1  21   3        217.59        197.19         3.07 o                         
   0  21   3        394.76        388.24         3.74 o                         
   1  21   3       1428.12       1390.69         5.53 o                         
   2  21   3        124.66        118.81         2.86 o                         
   3  21   3        133.03        129.90         3.26 o                         
   4  21   3         63.37         61.43         3.37 o                         
   5  21   3       1074.67       1057.96         8.19 o                         
   6  21   3         88.50         87.75         3.70 o                         
   7  21   3         61.95         71.44         4.17 o                         
   8  21   3         79.87         86.81         5.29 o                         
  -9  22   3         80.78         88.27         5.98 o                         
  -8  22   3         59.59         64.12         4.06 o                         
  -7  22   3        147.19        148.70         3.92 o                         
  -6  22   3        111.20        106.09         3.82 o                         
  -5  22   3        139.35        135.49         3.96 o                         
  -4  22   3        151.63        154.83         3.19 o                         
  -3  22   3        150.52        140.71         3.24 o                         
  -2  22   3        242.10        226.23         3.39 o                         
  -1  22   3          2.25         -0.95         2.51 o                         
   0  22   3        290.09        272.86         3.59 o                         
   1  22   3         99.78         97.63         2.85 o                         
   2  22   3         23.43         26.16         2.62 o                         
   3  22   3         35.30         40.72         3.21 o                         
   4  22   3         85.32         84.12         4.24 o                         
   5  22   3         19.89         23.20         3.77 o                         
   6  22   3        466.49        471.89         5.20 o                         
   7  22   3         26.10         30.09         4.06 o                         
   8  22   3         12.11         13.32         4.14 o                         
  -9  23   3        194.25        200.08         7.05 o                         
  -8  23   3        109.39        114.09         4.72 o                         
  -7  23   3         66.83         71.87         3.87 o                         
  -6  23   3         91.94         89.31         3.83 o                         
  -5  23   3         31.04         31.60         3.51 o                         
  -4  23   3         39.93         37.03         2.84 o                         
  -3  23   3        579.90        556.55         4.24 o                         
  -2  23   3       1113.16       1085.47         6.86 o                         
  -1  23   3         23.98         18.47         3.15 o                         
   0  23   3        111.30        107.88         3.27 o                         
   1  23   3        101.33        100.27         2.91 o                         
   2  23   3        107.46         99.11         3.08 o                         
   3  23   3          4.56          1.90         3.59 o                         
   4  23   3        220.42        214.65         4.95 o                         
   5  23   3          0.04          4.53         3.65 o                         
   6  23   3        244.63        259.16         5.27 o                         
   7  23   3         21.58         11.34         4.24 o                         
   8  23   3          9.81          9.56         5.33 o                         
  -8  24   3         29.97         29.10         4.74 o                         
  -7  24   3         23.38         25.94         3.74 o                         
  -6  24   3        189.06        192.99         5.07 o                         
  -5  24   3          1.70         -1.27         3.29 o                         
  -4  24   3       1719.36       1691.12         8.40 o                         
  -3  24   3        145.92        145.53         3.26 o                         
  -2  24   3        791.56        767.61         5.27 o                         
  -1  24   3       1234.29       1211.29         6.92 o                         
   0  24   3        300.81        301.41         4.04 o                         
   1  24   3         15.39         14.73         3.11 o                         
   2  24   3         14.94         16.63         2.80 o                         
   3  24   3        376.66        386.14         5.59 o                         
   4  24   3       1173.08       1180.50         8.34 o                         
   5  24   3         12.56         15.78         3.96 o                         
   6  24   3         18.24         13.92         3.86 o                         
   7  24   3         15.59         18.64         4.08 o                         
  -8  25   3        247.93        243.97         5.51 o                         
  -7  25   3          0.99          1.15         3.55 o                         
  -6  25   3        461.23        454.12         6.13 o                         
  -5  25   3        117.70        112.44         4.21 o                         
  -4  25   3         69.82         68.21         3.19 o                         
  -3  25   3          4.68          2.84         2.97 o                         
  -2  25   3        434.85        426.44         4.34 o                         
  -1  25   3         51.56         48.21         3.92 o                         
   0  25   3         93.36         91.07         3.64 o                         
   1  25   3         94.13         93.08         3.48 o                         
   2  25   3         14.30         12.37         3.46 o                         
   3  25   3        499.12        492.53         5.15 o                         
   4  25   3         67.33         70.71         4.37 o                         
   5  25   3          0.96         -2.55         3.69 o                         
   6  25   3          4.72          7.58         3.53 o                         
   7  25   3        190.87        204.66         4.81 o                         
  -8  26   3         38.49         40.06         4.85 o                         
  -7  26   3        391.77        371.03         6.41 o                         
  -6  26   3        377.88        369.93         5.73 o                         
  -5  26   3         67.80         64.00         3.72 o                         
  -4  26   3         41.09         41.98         3.32 o                         
  -3  26   3         76.41         79.18         3.37 o                         
  -2  26   3         34.42         31.40         3.18 o                         
  -1  26   3        131.33        126.17         3.22 o                         
   0  26   3         72.58         74.75         3.79 o                         
   1  26   3        109.00        116.19         4.00 o                         
   2  26   3        164.47        157.73         4.16 o                         
   3  26   3          0.38         -1.19         3.26 o                         
   4  26   3        207.30        207.01         4.77 o                         
   5  26   3        668.33        651.56         6.87 o                         
   6  26   3        281.69        273.06         5.03 o                         
   7  26   3         12.10         10.40         3.50 o                         
  -8  27   3        109.48        117.06         5.28 o                         
  -7  27   3         43.24         37.72         4.73 o                         
  -6  27   3         67.28         65.86         4.49 o                         
  -5  27   3        243.77        247.07         5.36 o                         
  -4  27   3          4.84         -0.19         3.66 o                         
  -3  27   3        197.95        185.43         4.26 o                         
  -2  27   3        101.03        108.60         3.36 o                         
  -1  27   3        424.03        412.83         5.16 o                         
   0  27   3          1.60         -1.37         3.34 o                         
   1  27   3        124.73        118.19         4.73 o                         
   2  27   3         26.73         26.26         3.59 o                         
   3  27   3         70.99         72.36         3.64 o                         
   4  27   3        106.97        109.99         4.48 o                         
   5  27   3          3.56          7.61         3.90 o                         
   6  27   3         22.12         17.59         3.90 o                         
   7  27   3          6.93          7.34         3.58 o                         
  -7  28   3          0.10          1.18         4.64 o                         
  -6  28   3         85.76         86.30         4.70 o                         
  -5  28   3         91.12         94.39         4.11 o                         
  -4  28   3          7.91         13.35         3.53 o                         
  -3  28   3          0.49          3.24         2.83 o                         
  -2  28   3         17.28         17.62         3.15 o                         
  -1  28   3         24.36         17.79         3.80 o                         
   0  28   3        161.08        155.47         4.00 o                         
   1  28   3         36.39         33.71         3.65 o                         
   2  28   3         18.78         17.01         3.87 o                         
   3  28   3         55.69         57.28         3.63 o                         
   4  28   3          5.12          2.22         3.78 o                         
   5  28   3         18.28         17.28         3.56 o                         
   6  28   3          1.90          0.59         4.06 o                         
   7  28   3         12.56          6.89        13.01 o                         
  -7  29   3          0.26         -5.18         5.18 o                         
  -6  29   3        154.17        159.03         4.45 o                         
  -5  29   3        205.52        196.28         6.42 o                         
  -4  29   3         53.32         53.07         3.99 o                         
  -3  29   3         19.98         19.55         3.13 o                         
  -2  29   3          5.48          4.28         2.92 o                         
  -1  29   3        432.02        434.00         4.69 o                         
   0  29   3         27.64         21.91         3.86 o                         
   1  29   3        230.89        233.28         4.39 o                         
   2  29   3         58.95         61.95         4.14 o                         
   3  29   3        182.59        184.10         4.16 o                         
   4  29   3          5.22          1.93         4.09 o                         
   5  29   3          9.54          5.69         3.85 o                         
   6  29   3         26.90         23.29         3.66 o                         
  -7  30   3         72.34         83.83         6.68 o                         
  -6  30   3         85.52         92.28         5.49 o                         
  -5  30   3         55.69         54.66         4.86 o                         
  -4  30   3        182.23        180.34         4.05 o                         
  -3  30   3          5.27          5.77         3.48 o                         
  -2  30   3         64.91         69.43         3.42 o                         
  -1  30   3        196.96        196.37         5.23 o                         
   0  30   3        170.30        170.34         4.37 o                         
   1  30   3          0.02         -3.58         3.58 o                         
   2  30   3        220.02        222.73         5.60 o                         
   3  30   3        270.26        277.76         6.08 o                         
   4  30   3         27.61         27.29         3.90 o                         
   5  30   3         81.50         80.86         3.97 o                         
   6  30   3         55.66         57.45         3.74 o                         
  -7  31   3         77.32         75.04         5.48 o                         
  -6  31   3        203.57        202.62         5.34 o                         
  -5  31   3          2.93         13.37         4.52 o                         
  -4  31   3        241.66        234.48         6.16 o                         
  -3  31   3        221.61        221.77         4.11 o                         
  -2  31   3        333.41        340.35         4.70 o                         
  -1  31   3        215.17        211.53         4.82 o                         
   0  31   3        339.94        332.47         5.64 o                         
   1  31   3        814.87        817.86         6.38 o                         
   2  31   3        143.78        148.08         4.75 o                         
   3  31   3          4.15          5.73         4.19 o                         
   4  31   3         43.30         44.88         4.62 o                         
   5  31   3          9.52          7.57         3.74 o                         
   6  31   3         72.05         54.61         7.76 o                         
  -6  32   3          0.24          0.66         4.16 o                         
  -5  32   3         72.26         85.06         4.63 o                         
  -4  32   3        304.24        313.15         5.72 o                         
  -3  32   3        164.71        152.83         4.49 o                         
  -2  32   3        161.89        157.70         4.13 o                         
  -1  32   3        334.37        321.89         5.89 o                         
   0  32   3        110.07        121.76         5.83 o                         
   1  32   3         43.30         33.76         3.98 o                         
   2  32   3          2.51          0.77         4.52 o                         
   3  32   3         17.73         15.11         3.85 o                         
   4  32   3        138.06        142.97         5.46 o                         
   5  32   3         83.78         82.19         4.27 o                         
  -6  33   3        120.29        132.28         5.13 o                         
  -5  33   3         50.47         50.07         4.32 o                         
  -4  33   3         19.15         18.77         3.84 o                         
  -3  33   3          0.93          2.37         3.77 o                         
  -2  33   3         52.82         59.01         4.24 o                         
  -1  33   3         56.00         55.80         5.20 o                         
   0  33   3         45.92         47.46         4.26 o                         
   1  33   3        102.06        100.98         3.95 o                         
   2  33   3        242.80        245.63         5.25 o                         
   3  33   3         10.75          4.65         3.88 o                         
   4  33   3         38.02         35.64         4.27 o                         
   5  33   3          4.33          1.26         4.62 o                         
  -6  34   3         25.64         26.41         9.33 o                         
  -5  34   3        254.36        255.46         7.03 o                         
  -4  34   3        209.18        219.70         5.32 o                         
  -3  34   3          2.52          1.17         3.96 o                         
  -2  34   3         98.63        104.74         5.05 o                         
  -1  34   3        507.98        512.17         7.04 o                         
   0  34   3        865.94        839.96         8.00 o                         
   1  34   3        247.40        241.17         5.04 o                         
   2  34   3         97.43        102.29         4.27 o                         
   3  34   3        730.54        744.64         7.39 o                         
   4  34   3        629.99        628.02         7.30 o                         
  -5  35   3         32.99         31.65         5.25 o                         
  -4  35   3        223.29        225.05         6.19 o                         
  -3  35   3        214.49        205.54         5.42 o                         
  -2  35   3        135.38        133.89         4.62 o                         
  -1  35   3        346.19        341.08         5.54 o                         
   0  35   3        131.67        132.98         5.97 o                         
   1  35   3        610.04        624.56         6.16 o                         
   2  35   3         68.40         76.21         4.90 o                         
   3  35   3         56.36         64.45         5.10 o                         
   4  35   3         12.61          8.09         5.00 o                         
  -5  36   3         10.69         22.33        11.77 o                         
  -4  36   3         23.70         21.30         4.72 o                         
  -3  36   3         48.31         46.84         4.97 o                         
  -2  36   3        103.98        105.48         5.55 o                         
  -1  36   3         39.37         48.75         4.81 o                         
   0  36   3         46.38         51.02         4.81 o                         
   1  36   3          0.01         -3.25         4.82 o                         
   2  36   3          0.54          5.27         4.33 o                         
   3  36   3         13.48         10.36         4.68 o                         
  -4  37   3         65.61         70.27         5.58 o                         
  -3  37   3         75.73         88.04         4.79 o                         
  -2  37   3         11.14         12.02         4.39 o                         
  -1  37   3          0.02          4.32         4.33 o                         
   0  37   3          0.06          2.91         4.04 o                         
   1  37   3         55.22         48.32         5.03 o                         
   2  37   3         53.77         60.07         4.58 o                         
   3  37   3          1.43          2.30         4.80 o                         
  -3  38   3          1.30         -1.95         4.57 o                         
  -2  38   3          5.11          6.73         4.67 o                         
  -1  38   3         64.76         61.15         4.99 o                         
   0  38   3        102.14         94.01         4.78 o                         
   1  38   3          0.52          3.11         4.83 o                         
   2  38   3         31.19         36.79         4.54 o                         
  -2  39   3         85.25        105.67         7.51 o                         
  -1  39   3         52.80         69.23         4.71 o                         
   0  39   3          0.07          0.99         4.06 o                         
   1  39   3          1.42         -7.30         7.30 o                         
 -11   0   4         48.67         49.90         6.52 o                         
 -10   0   4        181.89        168.30         5.63 o                         
  -9   0   4         39.42         39.45         5.19 o                         
  -8   0   4          7.94          2.47         3.46 o                         
  -7   0   4        311.80        322.32         5.04 o                         
  -6   0   4         19.52         25.35         2.50 o                         
  -5   0   4        445.44        415.78         4.83 o                         
  -4   0   4         13.32         12.15         2.84 o                         
  -3   0   4       1509.34       1519.28        18.43 o                         
  -2   0   4       1113.41       1142.86        46.17 o                         
  -1   0   4       4020.73       4426.88        39.51 o                         
   0   0   4        579.49        594.27        11.51 o                         
   1   0   4       2354.16       2594.07        19.03 o                         
   2   0   4       5198.82       5134.66        85.73 o                         
   3   0   4       2213.04       2234.10        10.09 o                         
   4   0   4        853.84        814.81         6.97 o                         
   5   0   4        951.69        907.90         7.14 o                         
   6   0   4       1444.57       1421.30         8.15 o                         
   7   0   4        117.33        121.59         5.20 o                         
   8   0   4          5.48         16.43         5.71 o                         
   9   0   4         12.62         17.70         6.47 o                         
 -11   1   4         88.38         97.71         3.94 o                         
 -10   1   4         37.21         42.43         3.41 o                         
  -9   1   4        746.68        745.96         5.47 o                         
  -8   1   4         92.00         87.66         3.23 o                         
  -7   1   4        372.31        356.88         3.27 o                         
  -6   1   4         45.16         43.65         1.85 o                         
  -5   1   4        121.19        110.08         2.16 o                         
  -4   1   4        786.75        778.90         4.39 o                         
  -3   1   4        323.48        316.73         4.22 o                         
  -2   1   4        243.84        247.12         5.65 o                         
  -1   1   4        593.59        607.44         5.54 o                         
   0   1   4       2053.51       2121.12        19.14 o                         
   1   1   4       4570.39       4681.81        33.82 o                         
   2   1   4        195.16        221.06         5.50 o                         
   3   1   4         32.51         46.51         2.39 o                         
   4   1   4        630.80        611.17         3.95 o                         
   5   1   4        645.07        638.48         4.84 o                         
   6   1   4         92.26         94.93         2.84 o                         
   7   1   4         40.45         44.52         3.41 o                         
   8   1   4        427.54        410.74         5.72 o                         
   9   1   4          0.41          6.48         4.01 o                         
 -11   2   4         74.63         75.81         3.77 o                         
 -10   2   4        128.49        132.07         3.94 o                         
  -9   2   4        201.98        199.96         3.95 o                         
  -8   2   4         53.49         55.79         2.81 o                         
  -7   2   4        243.39        242.13         3.13 o                         
  -6   2   4        238.28        232.20         2.25 o                         
  -5   2   4        803.44        766.98         3.96 o                         
  -4   2   4        640.02        641.62         4.00 o                         
  -3   2   4       1746.32       1836.50         8.99 o                         
  -2   2   4        946.32       1011.25         8.38 o                         
  -1   2   4       1036.52       1089.13         8.88 o                         
   0   2   4          6.79          3.36         2.98 o                         
   1   2   4       4434.10       4545.15        16.52 o                         
   2   2   4        109.81        107.87         6.28 o                         
   3   2   4        675.96        685.23         4.02 o                         
   4   2   4        176.90        181.98         2.78 o                         
   5   2   4        403.34        392.72         3.63 o                         
   6   2   4          0.89          4.97         2.62 o                         
   7   2   4         37.51         36.17         3.47 o                         
   8   2   4         11.96         10.99         3.34 o                         
   9   2   4          8.19          8.26         4.56 o                         
 -11   3   4         51.32         58.16         3.92 o                         
 -10   3   4         35.81         32.72         3.20 o                         
  -9   3   4        116.72        113.56         3.30 o                         
  -8   3   4        631.33        636.41         4.60 o                         
  -7   3   4         13.69         14.69         2.26 o                         
  -6   3   4          6.05          9.28         1.57 o                         
  -5   3   4        111.52        108.17         2.05 o                         
  -4   3   4          0.88          2.10         1.81 o                         
  -3   3   4         12.54         11.63         2.66 o                         
  -2   3   4        253.64        244.24         4.16 o                         
  -1   3   4        470.09        472.68         6.74 o                         
   0   3   4         23.61         28.31         3.61 o                         
   1   3   4       2037.04       2079.98        14.03 o                         
   2   3   4        132.97        144.44         6.42 o                         
   3   3   4       3226.95       3177.75        11.72 o                         
   4   3   4       1432.87       1389.33         6.47 o                         
   5   3   4         45.44         43.83         2.69 o                         
   6   3   4          2.23          0.38         2.41 o                         
   7   3   4        230.83        231.99         3.97 o                         
   8   3   4        286.52        287.20         5.43 o                         
   9   3   4        124.55        127.05         5.37 o                         
 -11   4   4         22.95         21.14         3.50 o                         
 -10   4   4         21.11         22.41         3.23 o                         
  -9   4   4          0.05          1.93         2.93 o                         
  -8   4   4        206.63        201.27         3.49 o                         
  -7   4   4        675.70        685.82         4.56 o                         
  -6   4   4         50.93         61.47         2.04 o                         
  -5   4   4        743.44        724.58         3.35 o                         
  -4   4   4       1172.49       1212.48         4.86 o                         
  -3   4   4        232.67        249.48         4.46 o                         
  -2   4   4        350.53        378.19         5.33 o                         
  -1   4   4         19.03         18.93         3.38 o                         
   0   4   4         63.41         60.34         4.02 o                         
   1   4   4       1847.04       1941.55        11.62 o                         
   2   4   4       1790.06       1765.28        11.22 o                         
   3   4   4       2490.44       2548.75         6.60 o                         
   4   4   4        511.94        487.59         3.91 o                         
   5   4   4        478.78        455.18         4.25 o                         
   6   4   4        169.32        169.54         3.41 o                         
   7   4   4        192.99        193.47         3.85 o                         
   8   4   4          2.93          3.98         4.04 o                         
   9   4   4         53.81         63.53         4.52 o                         
 -11   5   4          1.74          3.09         6.04 o                         
 -10   5   4         51.23         53.10         3.38 o                         
  -9   5   4        410.94        406.76         4.11 o                         
  -8   5   4          0.00         -2.43         2.43 o                         
  -7   5   4        818.41        789.63         4.51 o                         
  -6   5   4        132.67        131.21         2.29 o                         
  -5   5   4         36.90         40.99         1.76 o                         
  -4   5   4         49.44         60.01         2.30 o                         
  -3   5   4       1833.78       1881.84        10.86 o                         
  -2   5   4       3000.33       2958.26        18.32 o                         
  -1   5   4        651.19        632.35        14.83 o                         
   0   5   4       1006.32       1056.41        11.77 o                         
   1   5   4       2873.20       2943.64        23.21 o                         
   2   5   4        229.27        250.54         3.97 o                         
   3   5   4        469.06        481.12         3.44 o                         
   4   5   4        535.18        533.62         3.91 o                         
   5   5   4        251.37        259.95         4.55 o                         
   6   5   4        287.50        288.08         3.91 o                         
   7   5   4         44.43         46.33         3.05 o                         
   8   5   4          0.01          2.25         3.69 o                         
   9   5   4        217.85        212.51         5.11 o                         
 -10   6   4         33.61         42.40         3.45 o                         
  -9   6   4        589.68        589.65         5.22 o                         
  -8   6   4        289.13        282.25         3.55 o                         
  -7   6   4          0.52          1.65         2.43 o                         
  -6   6   4        195.05        210.19         3.19 o                         
  -5   6   4       1048.83       1011.42         4.22 o                         
  -4   6   4       6674.49       6725.30        16.07 o                         
  -3   6   4        285.14        286.00         6.12 o                         
  -2   6   4        303.03        317.00         4.92 o                         
  -1   6   4        373.17        385.62         6.71 o                         
   0   6   4       1536.83       1624.85        13.43 o                         
   1   6   4        611.16        635.15         7.67 o                         
   2   6   4        449.87        448.47         3.86 o                         
   3   6   4        249.33        267.70         2.90 o                         
   4   6   4        990.53        973.14         5.22 o                         
   5   6   4          2.43         -0.03         2.98 o                         
   6   6   4         19.40         22.39         2.95 o                         
   7   6   4          0.43          2.65         3.24 o                         
   8   6   4          4.88          2.42         3.51 o                         
   9   6   4          8.31          8.99         4.05 o                         
 -10   7   4         39.39         44.74         3.39 o                         
  -9   7   4         27.54         22.98         3.15 o                         
  -8   7   4          0.25          2.14         2.53 o                         
  -7   7   4          0.71          3.99         2.28 o                         
  -6   7   4          5.90          8.44         2.32 o                         
  -5   7   4       1021.83       1015.46         4.05 o                         
  -4   7   4         33.97         34.46         1.92 o                         
  -3   7   4         12.73         19.24         2.33 o                         
  -2   7   4       2167.85       2218.03        11.21 o                         
  -1   7   4       1216.26       1207.76        12.08 o                         
   0   7   4       1232.34       1291.89        13.69 o                         
   1   7   4         17.20         15.28         3.74 o                         
   2   7   4         84.50         88.73         2.57 o                         
   3   7   4        217.29        210.61         2.63 o                         
   4   7   4        173.43        161.06         2.61 o                         
   5   7   4        317.43        313.28         4.55 o                         
   6   7   4        394.49        376.87         4.31 o                         
   7   7   4         68.23         72.82         4.06 o                         
   8   7   4         11.54         15.23         3.72 o                         
   9   7   4         17.16         23.11         4.23 o                         
 -10   8   4          0.70          0.12         3.04 o                         
  -9   8   4        325.53        319.16         4.55 o                         
  -8   8   4        570.01        567.98         5.06 o                         
  -7   8   4        628.76        625.96         4.14 o                         
  -6   8   4         27.16         28.25         2.37 o                         
  -5   8   4        568.45        553.66         3.28 o                         
  -4   8   4       3261.90       3306.69        11.43 o                         
  -3   8   4       4663.28       4756.49        20.56 o                         
  -2   8   4        150.18        154.52         6.55 o                         
  -1   8   4       1514.45       1564.66        12.59 o                         
   0   8   4       1550.70       1508.79        12.69 o                         
   1   8   4       1574.53       1599.43        10.79 o                         
   2   8   4        640.01        627.79         4.47 o                         
   3   8   4         20.77         18.38         2.01 o                         
   4   8   4          1.73          2.55         1.95 o                         
   5   8   4        376.90        383.35         4.15 o                         
   6   8   4         90.15         95.69         3.36 o                         
   7   8   4          1.04         -3.20         3.20 o                         
   8   8   4         83.11         90.13         3.63 o                         
   9   8   4         11.92          9.38         4.46 o                         
 -10   9   4         76.26         79.12         3.56 o                         
  -9   9   4        419.27        427.98         5.43 o                         
  -8   9   4         11.04         15.11         2.85 o                         
  -7   9   4        320.11        308.91         4.03 o                         
  -6   9   4        104.79        103.62         2.52 o                         
  -5   9   4       1745.27       1727.72         6.13 o                         
  -4   9   4        664.07        647.65         3.81 o                         
  -3   9   4       2723.56       2749.30        10.32 o                         
  -2   9   4       4528.40       4479.07        20.40 o                         
  -1   9   4        462.63        438.66         6.74 o                         
   0   9   4       2032.36       2053.60        15.83 o                         
   1   9   4        972.34        974.86         7.61 o                         
   2   9   4          2.41          1.71         2.23 o                         
   3   9   4        189.32        202.78         3.07 o                         
   4   9   4         11.80         11.26         2.07 o                         
   5   9   4        112.58        113.48         3.22 o                         
   6   9   4         75.39         81.88         3.49 o                         
   7   9   4         44.65         42.45         3.92 o                         
   8   9   4        226.34        235.10         4.42 o                         
   9   9   4        105.90        116.04         5.42 o                         
 -10  10   4          5.65          4.91         3.62 o                         
  -9  10   4          6.59          6.63         3.39 o                         
  -8  10   4         48.52         51.21         3.01 o                         
  -7  10   4        271.93        273.02         3.62 o                         
  -6  10   4        595.80        584.31         4.21 o                         
  -5  10   4         39.38         42.20         1.86 o                         
  -4  10   4        630.48        632.59         3.84 o                         
  -3  10   4       1423.91       1451.63         5.82 o                         
  -2  10   4        591.89        633.70         5.50 o                         
  -1  10   4         29.01         35.69         3.89 o                         
   0  10   4       1759.50       1821.69        14.19 o                         
   1  10   4         37.20         42.81         2.23 o                         
   2  10   4        510.63        535.78         3.89 o                         
   3  10   4        154.99        158.08         2.76 o                         
   4  10   4        633.02        614.98         4.32 o                         
   5  10   4        536.36        520.06         5.27 o                         
   6  10   4        607.16        581.46         5.88 o                         
   7  10   4        103.50        102.32         4.33 o                         
   8  10   4         69.86         72.30         3.56 o                         
   9  10   4         70.70         71.80         4.85 o                         
 -10  11   4         18.14         20.40         3.70 o                         
  -9  11   4        163.32        156.02         3.58 o                         
  -8  11   4        122.49        122.29         3.51 o                         
  -7  11   4        233.42        232.52         3.44 o                         
  -6  11   4        360.82        359.89         3.77 o                         
  -5  11   4         77.47         75.00         1.99 o                         
  -4  11   4         13.25         13.14         1.79 o                         
  -3  11   4        282.30        281.12         2.89 o                         
  -2  11   4          5.54          6.78         2.05 o                         
  -1  11   4         14.82         18.13         2.83 o                         
   0  11   4       4944.17       5061.09        31.19 o                         
   1  11   4        825.12        892.22         4.55 o                         
   2  11   4       1484.36       1464.65         6.18 o                         
   3  11   4        335.37        332.12         3.88 o                         
   4  11   4        244.81        252.54         3.27 o                         
   5  11   4        507.29        503.81         4.96 o                         
   6  11   4          7.35          7.62         3.21 o                         
   7  11   4        205.05        210.69         5.45 o                         
   8  11   4        168.05        169.86         4.11 o                         
   9  11   4         64.87         61.80         4.35 o                         
 -10  12   4         37.85         32.88         4.25 o                         
  -9  12   4         33.91         30.12         3.80 o                         
  -8  12   4        111.82        107.79         3.75 o                         
  -7  12   4          8.64         10.68         2.48 o                         
  -6  12   4         99.89         97.15         2.59 o                         
  -5  12   4         89.42         81.53         1.99 o                         
  -4  12   4          0.06          0.31         1.80 o                         
  -3  12   4        894.34        939.56         4.49 o                         
  -2  12   4        164.72        171.62         2.50 o                         
  -1  12   4        816.14        797.80         4.65 o                         
   0  12   4         22.40         29.40         2.44 o                         
   1  12   4          2.48          2.90         1.91 o                         
   2  12   4         37.56         38.42         2.18 o                         
   3  12   4        147.85        160.24         3.15 o                         
   4  12   4         77.18         77.40         2.51 o                         
   5  12   4        680.09        675.08         6.14 o                         
   6  12   4         57.41         58.85         4.11 o                         
   7  12   4         77.29         84.83         4.71 o                         
   8  12   4        237.44        234.05         4.29 o                         
   9  12   4         12.36         14.95         4.37 o                         
 -10  13   4         43.06         39.80         4.36 o                         
  -9  13   4        289.42        285.00         5.00 o                         
  -8  13   4         11.58         15.36         3.22 o                         
  -7  13   4         11.81         14.82         2.68 o                         
  -6  13   4         55.38         52.49         2.84 o                         
  -5  13   4        949.72        942.91         4.50 o                         
  -4  13   4         42.03         44.70         2.01 o                         
  -3  13   4       1270.11       1278.28         5.12 o                         
  -2  13   4         14.08         13.56         1.97 o                         
  -1  13   4        151.29        176.03         2.50 o                         
   0  13   4        588.43        629.28         4.03 o                         
   1  13   4        541.80        532.92         3.87 o                         
   2  13   4         85.92         84.91         2.44 o                         
   3  13   4        167.44        166.47         3.44 o                         
   4  13   4        781.27        762.65         5.77 o                         
   5  13   4        975.03        963.49         5.81 o                         
   6  13   4          0.34          0.59         2.98 o                         
   7  13   4        485.08        488.16         4.92 o                         
   8  13   4        531.34        524.48         5.00 o                         
   9  13   4         68.65         74.38         6.04 o                         
 -10  14   4        162.20        151.50         4.74 o                         
  -9  14   4          7.56          9.30         3.70 o                         
  -8  14   4         31.36         30.25         3.60 o                         
  -7  14   4        206.27        207.70         3.56 o                         
  -6  14   4        286.18        284.71         4.07 o                         
  -5  14   4         11.40         10.60         2.44 o                         
  -4  14   4         99.63        102.73         2.33 o                         
  -3  14   4         30.48         21.67         2.19 o                         
  -2  14   4        101.21        120.49         2.27 o                         
  -1  14   4         17.24         20.69         1.80 o                         
   0  14   4        162.10        162.63         2.60 o                         
   1  14   4        513.02        541.09         4.02 o                         
   2  14   4       1314.01       1307.79         5.03 o                         
   3  14   4        329.09        326.61         3.59 o                         
   4  14   4        120.50        114.21         3.62 o                         
   5  14   4        873.92        855.44         5.40 o                         
   6  14   4       1294.45       1309.16         8.00 o                         
   7  14   4        307.43        309.39         4.36 o                         
   8  14   4         22.30         23.28         3.82 o                         
   9  14   4        219.58        244.57        15.11 o                         
 -10  15   4          3.34          2.57         3.58 o                         
  -9  15   4         89.34         91.97         4.84 o                         
  -8  15   4        326.99        332.00         4.65 o                         
  -7  15   4          3.83          6.58         2.78 o                         
  -6  15   4        187.12        188.29         2.99 o                         
  -5  15   4        101.43        101.91         2.53 o                         
  -4  15   4         19.64         20.86         2.09 o                         
  -3  15   4        220.01        223.75         2.74 o                         
  -2  15   4        311.50        316.93         3.16 o                         
  -1  15   4          8.34          8.42         1.69 o                         
   0  15   4        316.70        334.58         3.30 o                         
   1  15   4        202.35        211.45         2.82 o                         
   2  15   4         26.97         30.90         2.17 o                         
   3  15   4        266.18        260.03         3.11 o                         
   4  15   4        159.84        164.88         3.33 o                         
   5  15   4          2.76          7.28         2.78 o                         
   6  15   4          3.48          1.92         3.68 o                         
   7  15   4         42.29         41.41         3.36 o                         
   8  15   4         47.65         50.73         3.82 o                         
 -10  16   4        149.37        153.06         4.09 o                         
  -9  16   4         80.33         87.80         4.21 o                         
  -8  16   4        140.03        138.86         4.28 o                         
  -7  16   4        417.80        414.44         4.34 o                         
  -6  16   4         68.14         68.56         2.76 o                         
  -5  16   4        939.53        919.90         4.89 o                         
  -4  16   4       1412.37       1371.75         5.33 o                         
  -3  16   4         91.68         87.13         2.21 o                         
  -2  16   4        639.36        628.15         4.37 o                         
  -1  16   4        169.84        170.28         2.37 o                         
   0  16   4        896.76        926.34         4.53 o                         
   1  16   4        823.80        841.39         4.48 o                         
   2  16   4        100.75         96.51         2.74 o                         
   3  16   4        143.71        146.83         2.78 o                         
   4  16   4         18.62         18.63         2.54 o                         
   5  16   4        277.25        279.82         4.79 o                         
   6  16   4        309.66        305.01         4.70 o                         
   7  16   4        173.58        178.45         4.05 o                         
   8  16   4        135.63        138.55         4.26 o                         
 -10  17   4          9.51         10.52         4.29 o                         
  -9  17   4          0.33         -0.61         3.57 o                         
  -8  17   4         31.32         34.85         3.17 o                         
  -7  17   4         11.43         12.48         2.69 o                         
  -6  17   4         76.02         77.15         3.03 o                         
  -5  17   4          9.65         11.57         2.38 o                         
  -4  17   4         11.24         10.09         2.63 o                         
  -3  17   4        222.96        223.93         2.75 o                         
  -2  17   4        560.11        544.73         3.32 o                         
  -1  17   4        839.33        839.63         4.26 o                         
   0  17   4         19.58         16.86         2.07 o                         
   1  17   4          5.75          5.79         1.91 o                         
   2  17   4         72.05         68.39         2.65 o                         
   3  17   4        262.98        263.93         3.43 o                         
   4  17   4        909.03        879.32         5.80 o                         
   5  17   4         70.47         73.15         3.85 o                         
   6  17   4          0.11         -1.85         3.71 o                         
   7  17   4         94.91         99.84         3.81 o                         
   8  17   4        314.41        309.96         5.17 o                         
  -9  18   4         24.18         20.89         4.20 o                         
  -8  18   4        497.60        492.36         4.98 o                         
  -7  18   4        310.25        308.04         4.85 o                         
  -6  18   4        145.61        141.41         3.16 o                         
  -5  18   4        723.63        702.16         4.44 o                         
  -4  18   4        227.68        218.65         3.28 o                         
  -3  18   4        118.93        110.65         2.36 o                         
  -2  18   4         41.24         53.74         2.25 o                         
  -1  18   4        815.62        828.74         4.18 o                         
   0  18   4       1333.45       1293.92         5.39 o                         
   1  18   4        265.47        247.69         2.95 o                         
   2  18   4        520.27        519.29         4.83 o                         
   3  18   4        693.13        676.86         5.06 o                         
   4  18   4        202.07        205.97         3.50 o                         
   5  18   4         17.00         18.06         3.18 o                         
   6  18   4        278.97        282.24         4.50 o                         
   7  18   4        144.19        147.57         3.91 o                         
   8  18   4         12.67         10.36         4.00 o                         
  -9  19   4        225.42        233.13         5.01 o                         
  -8  19   4          0.45          2.36         3.58 o                         
  -7  19   4        477.00        474.91         6.26 o                         
  -6  19   4       1240.59       1238.85         7.91 o                         
  -5  19   4        213.43        206.51         3.62 o                         
  -4  19   4        593.55        593.42         4.54 o                         
  -3  19   4        604.59        595.31         3.99 o                         
  -2  19   4        410.75        394.23         3.38 o                         
  -1  19   4       1342.40       1264.88         5.20 o                         
   0  19   4         63.66         59.79         2.32 o                         
   1  19   4       1324.31       1275.71         4.94 o                         
   2  19   4       1383.16       1355.23         6.25 o                         
   3  19   4        313.23        312.52         3.75 o                         
   4  19   4         31.20         32.68         2.88 o                         
   5  19   4        115.92        116.80         3.58 o                         
   6  19   4          0.08         -3.86         3.86 o                         
   7  19   4         16.47         21.58         3.70 o                         
   8  19   4         20.29         22.64         4.28 o                         
  -9  20   4         45.07         51.94         4.14 o                         
  -8  20   4        155.85        154.36         3.99 o                         
  -7  20   4        142.43        137.02         3.81 o                         
  -6  20   4          2.37          4.26         3.32 o                         
  -5  20   4        473.44        480.09         4.28 o                         
  -4  20   4        285.06        280.21         3.40 o                         
  -3  20   4          0.81          1.83         2.15 o                         
  -2  20   4        233.18        228.13         3.08 o                         
  -1  20   4         51.67         55.59         2.26 o                         
   0  20   4        195.81        190.62         2.79 o                         
   1  20   4        216.20        215.50         2.98 o                         
   2  20   4        205.88        206.86         3.37 o                         
   3  20   4         80.52         77.11         3.37 o                         
   4  20   4         27.75         28.16         3.44 o                         
   5  20   4        148.78        140.98         3.56 o                         
   6  20   4         29.66         27.40         4.36 o                         
   7  20   4         17.65         27.65         4.24 o                         
   8  20   4         11.06         12.55         4.32 o                         
  -9  21   4          2.24          5.10         3.80 o                         
  -8  21   4         51.54         56.54         4.14 o                         
  -7  21   4         47.18         49.30         3.30 o                         
  -6  21   4         21.62         23.94         3.66 o                         
  -5  21   4        679.89        685.37         5.58 o                         
  -4  21   4         76.88         81.49         2.95 o                         
  -3  21   4        504.35        497.55         3.85 o                         
  -2  21   4         81.53         80.67         2.55 o                         
  -1  21   4        457.87        437.75         4.23 o                         
   0  21   4        310.85        291.06         3.23 o                         
   1  21   4        144.79        134.54         2.68 o                         
   2  21   4         41.14         40.98         2.91 o                         
   3  21   4         12.25         13.11         3.79 o                         
   4  21   4         12.08         10.94         3.22 o                         
   5  21   4         58.35         57.55         3.96 o                         
   6  21   4         75.40         85.70         4.80 o                         
   7  21   4        104.00        107.99         4.69 o                         
   8  21   4         29.80         38.94        14.52 o                         
  -9  22   4          3.18          1.31         3.98 o                         
  -8  22   4        204.02        211.97         4.67 o                         
  -7  22   4        305.54        296.24         4.78 o                         
  -6  22   4        296.25        300.49         4.33 o                         
  -5  22   4        564.63        559.19         5.38 o                         
  -4  22   4        107.11        101.53         3.18 o                         
  -3  22   4        640.83        636.61         4.52 o                         
  -2  22   4          9.27         11.27         2.35 o                         
  -1  22   4       1180.24       1149.78         5.69 o                         
   0  22   4       1310.93       1297.61         6.46 o                         
   1  22   4        779.96        758.36         5.16 o                         
   2  22   4        176.54        169.44         3.25 o                         
   3  22   4        180.60        191.67         5.55 o                         
   4  22   4         18.85         16.02         3.45 o                         
   5  22   4        393.27        400.75         5.07 o                         
   6  22   4         38.88         38.92         3.91 o                         
   7  22   4          2.26         -0.27         3.66 o                         
  -9  23   4         44.63         43.22         4.40 o                         
  -8  23   4         24.08         26.76         3.67 o                         
  -7  23   4        114.42        107.01         4.48 o                         
  -6  23   4        754.97        744.62         6.14 o                         
  -5  23   4        323.99        326.87         4.01 o                         
  -4  23   4        256.27        255.85         3.88 o                         
  -3  23   4        876.16        869.80         5.16 o                         
  -2  23   4        527.89        514.85         4.29 o                         
  -1  23   4        228.68        218.67         3.83 o                         
   0  23   4         43.84         42.58         2.65 o                         
   1  23   4        854.83        839.76         4.75 o                         
   2  23   4       1187.44       1182.94         6.78 o                         
   3  23   4          4.01          2.36         3.15 o                         
   4  23   4        687.58        685.10         7.72 o                         
   5  23   4         71.61         77.36         4.02 o                         
   6  23   4          0.29          1.46         3.32 o                         
   7  23   4         11.15          9.09         4.06 o                         
  -8  24   4          2.42          0.10         3.84 o                         
  -7  24   4         11.89         10.38         3.73 o                         
  -6  24   4          0.88          5.55         3.29 o                         
  -5  24   4          4.31          6.77         3.00 o                         
  -4  24   4          0.34          2.35         2.74 o                         
  -3  24   4         10.31          9.16         2.79 o                         
  -2  24   4         73.43         73.69         3.02 o                         
  -1  24   4        298.20        298.08         3.74 o                         
   0  24   4         16.93         15.56         2.50 o                         
   1  24   4        459.64        471.62         4.83 o                         
   2  24   4        278.78        266.13         4.17 o                         
   3  24   4         92.15         92.44         3.82 o                         
   4  24   4         84.20         89.58         3.93 o                         
   5  24   4        153.60        150.77         4.51 o                         
   6  24   4        456.10        470.60         4.96 o                         
   7  24   4         72.21         78.18         4.44 o                         
  -8  25   4          0.24          2.28         4.29 o                         
  -7  25   4        242.65        248.48         5.35 o                         
  -6  25   4        283.65        286.19         4.62 o                         
  -5  25   4        131.17        130.00         3.93 o                         
  -4  25   4         37.04         42.24         3.01 o                         
  -3  25   4         77.50         79.58         3.41 o                         
  -2  25   4        108.15        105.25         4.24 o                         
  -1  25   4        396.89        390.64         4.33 o                         
   0  25   4        672.94        652.41         6.23 o                         
   1  25   4          9.39          3.27         3.36 o                         
   2  25   4        209.92        203.36         3.96 o                         
   3  25   4          0.44         -0.54         3.62 o                         
   4  25   4         52.65         47.40         5.08 o                         
   5  25   4        246.08        248.74         5.22 o                         
   6  25   4          0.15          1.23         3.54 o                         
   7  25   4         63.66         66.76         4.89 o                         
  -8  26   4         16.26         10.38         4.34 o                         
  -7  26   4          5.78         12.29         3.88 o                         
  -6  26   4         11.80         15.87         3.38 o                         
  -5  26   4          0.06          0.36         3.56 o                         
  -4  26   4          0.01          3.21         2.62 o                         
  -3  26   4          0.01          0.98         2.84 o                         
  -2  26   4          9.97         10.31         3.70 o                         
  -1  26   4         59.12         54.94         3.27 o                         
   0  26   4        173.32        171.41         3.66 o                         
   1  26   4         34.86         39.34         3.76 o                         
   2  26   4        188.32        183.78         3.95 o                         
   3  26   4          0.51          2.70         4.00 o                         
   4  26   4         13.22         10.93         4.51 o                         
   5  26   4          0.00          1.93         3.71 o                         
   6  26   4          1.72          0.19         3.93 o                         
   7  26   4          7.74          4.06         8.85 o                         
  -8  27   4         56.78         58.45         4.54 o                         
  -7  27   4        132.10        139.40         4.41 o                         
  -6  27   4          8.87          9.12         3.54 o                         
  -5  27   4        208.91        205.20         3.87 o                         
  -4  27   4         10.00          8.40         3.39 o                         
  -3  27   4         60.56         57.51         3.42 o                         
  -2  27   4          7.52          7.89         3.27 o                         
  -1  27   4        139.89        125.13         4.97 o                         
   0  27   4        109.45        105.85         3.90 o                         
   1  27   4         79.36         74.02         5.23 o                         
   2  27   4         28.75         27.44         3.13 o                         
   3  27   4        561.09        558.91         7.32 o                         
   4  27   4        634.31        627.11         7.62 o                         
   5  27   4         75.26         76.18         4.47 o                         
   6  27   4         94.66        100.20         4.12 o                         
  -7  28   4         29.90         37.01         4.43 o                         
  -6  28   4         32.99         40.94         3.91 o                         
  -5  28   4         14.12         15.23         3.52 o                         
  -4  28   4         48.80         51.93         3.74 o                         
  -3  28   4        145.59        140.01         4.36 o                         
  -2  28   4         79.63         76.76         4.93 o                         
  -1  28   4       1372.22       1351.89         7.06 o                         
   0  28   4         56.32         47.26         3.23 o                         
   1  28   4        931.41        912.72         8.88 o                         
   2  28   4        272.22        273.66         4.87 o                         
   3  28   4        154.67        155.84         4.52 o                         
   4  28   4         65.13         67.14         4.57 o                         
   5  28   4        153.88        161.20         5.01 o                         
   6  28   4        289.46        301.57         4.98 o                         
  -7  29   4         19.94         26.44         3.88 o                         
  -6  29   4        169.49        167.51         4.61 o                         
  -5  29   4         36.89         38.38         3.95 o                         
  -4  29   4          3.25          1.69         3.97 o                         
  -3  29   4        245.01        250.14         4.74 o                         
  -2  29   4        752.16        735.70         7.31 o                         
  -1  29   4         31.24          5.25         5.24 o                         
   0  29   4        110.85        108.51         3.83 o                         
   1  29   4         68.24         63.66         4.39 o                         
   2  29   4        189.77        189.89         5.09 o                         
   3  29   4          1.52          3.48         3.83 o                         
   4  29   4          7.84         13.70         4.02 o                         
   5  29   4         22.26         25.39         4.28 o                         
   6  29   4          9.82          9.96         3.72 o                         
  -7  30   4         28.66         28.46         4.13 o                         
  -6  30   4          1.32         -4.06         4.06 o                         
  -5  30   4         76.56         77.70         4.94 o                         
  -4  30   4        411.16        404.09         6.02 o                         
  -3  30   4          6.63         -3.55         4.00 o                         
  -2  30   4         93.20         84.41         4.72 o                         
  -1  30   4         35.87         33.33         3.67 o                         
   0  30   4        487.77        481.54         5.27 o                         
   1  30   4          0.96          3.40         4.72 o                         
   2  30   4        183.40        184.90         5.04 o                         
   3  30   4         67.08         60.37         4.15 o                         
   4  30   4         98.50        108.61         5.29 o                         
   5  30   4          4.45          2.09         4.56 o                         
  -6  31   4          3.46         -0.74         4.34 o                         
  -5  31   4        156.85        162.98         5.00 o                         
  -4  31   4         19.32         19.49         3.68 o                         
  -3  31   4          0.44         -4.19         4.19 o                         
  -2  31   4         39.75         38.36         3.92 o                         
  -1  31   4          9.59          3.97         3.87 o                         
   0  31   4         32.10         25.11         4.03 o                         
   1  31   4         41.76         36.38         4.19 o                         
   2  31   4        145.07        153.09         5.77 o                         
   3  31   4         20.93         14.35         4.80 o                         
   4  31   4        202.63        211.01         5.60 o                         
   5  31   4         47.39         47.18         4.33 o                         
  -6  32   4          3.39          0.85         4.09 o                         
  -5  32   4         25.51         20.92         3.75 o                         
  -4  32   4        157.89        163.41         5.04 o                         
  -3  32   4        283.11        257.92         6.65 o                         
  -2  32   4          0.77          0.34         3.88 o                         
  -1  32   4        452.57        449.46         6.41 o                         
   0  32   4        191.86        189.35         4.16 o                         
   1  32   4         15.29         12.35         4.01 o                         
   2  32   4          2.96         -1.63         4.57 o                         
   3  32   4          1.36          4.02         4.10 o                         
   4  32   4        128.11        136.67         6.50 o                         
   5  32   4         16.54         15.16         4.77 o                         
  -6  33   4        565.09        562.25         6.10 o                         
  -5  33   4        508.60        509.10         5.38 o                         
  -4  33   4          9.67         13.46         3.99 o                         
  -3  33   4        323.07        321.65         6.08 o                         
  -2  33   4        564.38        584.50         6.70 o                         
  -1  33   4        298.91        294.39         5.89 o                         
   0  33   4          0.08          1.96         3.82 o                         
   1  33   4         99.46        108.09         4.26 o                         
   2  33   4        252.84        251.10         5.61 o                         
   3  33   4         62.07         60.07         4.50 o                         
   4  33   4         75.88         81.86         5.17 o                         
  -5  34   4         17.11         13.97         4.95 o                         
  -4  34   4          0.66         -0.26         3.81 o                         
  -3  34   4        106.76        106.81         4.71 o                         
  -2  34   4         22.51         10.41         5.13 o                         
  -1  34   4         64.08         54.48         4.64 o                         
   0  34   4         42.97         43.81         3.88 o                         
   1  34   4          0.18         10.98         3.98 o                         
   2  34   4         11.05         12.05         4.48 o                         
   3  34   4          4.00         10.58         4.18 o                         
   4  34   4         15.23         18.85         4.95 o                         
  -5  35   4         30.57         28.35         4.55 o                         
  -4  35   4          8.00          8.73         4.32 o                         
  -3  35   4        103.07        105.11         4.98 o                         
  -2  35   4        285.91        289.37         8.21 o                         
  -1  35   4         52.61         53.38         4.44 o                         
   0  35   4          1.01          1.09         4.29 o                         
   1  35   4          0.80          0.73         4.47 o                         
   2  35   4         46.26         55.07         4.11 o                         
   3  35   4        128.26        129.83         4.72 o                         
  -4  36   4         81.50         93.66         4.65 o                         
  -3  36   4         46.43         49.67         4.19 o                         
  -2  36   4          0.10         -4.56         4.56 o                         
  -1  36   4        153.26        158.38         5.02 o                         
   0  36   4        128.30        133.36         5.68 o                         
   1  36   4         50.18         57.51         4.75 o                         
   2  36   4         48.31         49.71         3.97 o                         
   3  36   4         40.67         46.26         6.22 o                         
  -4  37   4         12.04          3.36        12.54 o                         
  -3  37   4          2.01         -1.14         4.16 o                         
  -2  37   4          8.09         10.55         4.28 o                         
  -1  37   4          3.56          5.63         4.88 o                         
   0  37   4         26.58         28.23         4.49 o                         
   1  37   4         11.67          6.66         4.15 o                         
   2  37   4         62.82         65.20         4.14 o                         
  -2  38   4         24.10         20.37         4.26 o                         
  -1  38   4          0.20         -2.47         4.68 o                         
   0  38   4         48.93         42.86         5.13 o                         
   1  38   4        198.37        197.52         4.66 o                         
 -11   1   5         64.85         74.86         6.26 o                         
 -10   1   5          0.12          0.84         3.15 o                         
  -9   1   5         10.07         14.21         3.27 o                         
  -8   1   5          0.47         -2.54         2.54 o                         
  -7   1   5         99.95        101.96         2.49 o                         
  -6   1   5         11.11         11.42         2.05 o                         
  -5   1   5        171.23        165.41         2.30 o                         
  -4   1   5        329.03        317.81         2.69 o                         
  -3   1   5        140.42        131.63         3.34 o                         
  -2   1   5        200.41        195.21         3.84 o                         
  -1   1   5       1018.70       1053.98         8.21 o                         
   0   1   5       1223.47       1215.20         9.85 o                         
   1   1   5        445.75        445.69         5.79 o                         
   2   1   5        192.49        200.02         3.81 o                         
   3   1   5        382.66        374.62         3.29 o                         
   4   1   5        217.83        222.23         3.42 o                         
   5   1   5        254.80        251.93         3.75 o                         
   6   1   5        446.73        433.12         4.95 o                         
   7   1   5        120.63        121.87         3.59 o                         
   8   1   5        240.64        238.29         4.30 o                         
   9   1   5          7.20         10.14         3.81 o                         
 -11   2   5        148.92        164.55         7.54 o                         
 -10   2   5         65.05         60.34         3.71 o                         
  -9   2   5        216.80        212.46         3.66 o                         
  -8   2   5        548.78        537.71         4.52 o                         
  -7   2   5         83.18         77.93         2.41 o                         
  -6   2   5         19.21         15.06         2.03 o                         
  -5   2   5        118.41        123.37         2.00 o                         
  -4   2   5       1944.48       1985.34         6.36 o                         
  -3   2   5        175.94        193.15         3.13 o                         
  -2   2   5       2527.86       2589.82        10.33 o                         
  -1   2   5        998.89        985.85         7.01 o                         
   0   2   5          3.31          2.53         3.21 o                         
   1   2   5       4204.05       4170.80        23.48 o                         
   2   2   5       1012.17       1020.77         5.63 o                         
   3   2   5          3.77          8.05         1.92 o                         
   4   2   5       1029.52       1049.14         5.14 o                         
   5   2   5        325.27        320.80         3.83 o                         
   6   2   5       2961.68       2891.36         9.71 o                         
   7   2   5        417.09        419.08         5.20 o                         
   8   2   5         21.53         18.98         3.90 o                         
   9   2   5        125.40        130.20         4.04 o                         
 -11   3   5          7.34         -5.35         8.48 o                         
 -10   3   5        187.04        191.69         3.97 o                         
  -9   3   5        446.43        441.17         4.11 o                         
  -8   3   5         10.14         10.20         2.73 o                         
  -7   3   5         14.90         16.19         2.29 o                         
  -6   3   5       1327.34       1287.65         4.70 o                         
  -5   3   5        741.18        752.55         3.75 o                         
  -4   3   5       1764.66       1752.84         5.16 o                         
  -3   3   5        415.19        415.78         4.16 o                         
  -2   3   5         46.83         55.30         2.54 o                         
  -1   3   5        918.69        897.12         6.82 o                         
   0   3   5          1.05          1.43         3.16 o                         
   1   3   5       1319.47       1354.28         7.44 o                         
   2   3   5        172.65        199.52         2.85 o                         
   3   3   5        220.67        208.10         2.57 o                         
   4   3   5         28.36         30.00         2.21 o                         
   5   3   5          9.95         14.59         2.56 o                         
   6   3   5          2.72          5.05         3.58 o                         
   7   3   5        254.70        246.35         4.32 o                         
   8   3   5        109.82        108.14         4.19 o                         
   9   3   5          5.36         11.26         4.22 o                         
 -11   4   5        119.90         98.06        13.02 o                         
 -10   4   5         40.16         42.43         3.48 o                         
  -9   4   5         65.00         70.43         3.14 o                         
  -8   4   5       1118.59       1098.92         6.15 o                         
  -7   4   5       1283.30       1263.69         5.28 o                         
  -6   4   5         98.62         96.76         2.45 o                         
  -5   4   5          2.20         -1.38         1.68 o                         
  -4   4   5        506.04        505.41         3.13 o                         
  -3   4   5       1849.22       1882.83         9.41 o                         
  -2   4   5       1436.35       1555.45        10.20 o                         
  -1   4   5       2161.74       2287.61        11.55 o                         
   0   4   5        382.85        398.06         6.94 o                         
   1   4   5        928.18        938.45         7.20 o                         
   2   4   5       1458.18       1453.19         5.93 o                         
   3   4   5        546.03        531.84         3.49 o                         
   4   4   5         48.77         47.64         2.12 o                         
   5   4   5         32.45         30.35         2.67 o                         
   6   4   5          0.01          2.32         2.87 o                         
   7   4   5        161.11        164.14         3.54 o                         
   8   4   5        128.74        130.03         4.68 o                         
   9   4   5         19.92         22.20         5.30 o                         
 -10   5   5          0.20          1.43         3.09 o                         
  -9   5   5         24.68         22.65         3.10 o                         
  -8   5   5        295.33        293.60         3.84 o                         
  -7   5   5         92.84         96.34         2.92 o                         
  -6   5   5        669.56        645.46         3.75 o                         
  -5   5   5          8.79          9.86         1.66 o                         
  -4   5   5         32.87         34.35         1.81 o                         
  -3   5   5        743.63        789.59         5.30 o                         
  -2   5   5        766.29        803.90         6.40 o                         
  -1   5   5        190.68        191.12         4.96 o                         
   0   5   5       2701.91       2726.81        29.22 o                         
   1   5   5       1203.71       1197.36         7.29 o                         
   2   5   5        166.32        176.03         2.90 o                         
   3   5   5         23.94         20.25         1.89 o                         
   4   5   5          0.12          2.31         2.10 o                         
   5   5   5        787.61        771.33         4.80 o                         
   6   5   5        108.16        109.31         3.39 o                         
   7   5   5        111.49        110.86         3.56 o                         
   8   5   5          2.73         10.49         3.81 o                         
   9   5   5          4.85          6.84         4.27 o                         
 -10   6   5         20.83         19.44         3.14 o                         
  -9   6   5         56.13         55.34         2.94 o                         
  -8   6   5        340.88        334.65         4.20 o                         
  -7   6   5        111.90        117.44         2.84 o                         
  -6   6   5        265.35        267.39         2.83 o                         
  -5   6   5         25.69         22.63         1.67 o                         
  -4   6   5       1898.86       1930.82         6.46 o                         
  -3   6   5       1288.31       1311.17         6.52 o                         
  -2   6   5         53.24         54.59         2.58 o                         
  -1   6   5        279.28        286.51         8.23 o                         
   0   6   5       1150.81       1167.32         9.23 o                         
   1   6   5         43.81         38.95         3.05 o                         
   2   6   5         16.37         12.80         2.09 o                         
   3   6   5         26.82         25.38         2.15 o                         
   4   6   5         33.63         38.37         2.25 o                         
   5   6   5         34.49         34.91         2.48 o                         
   6   6   5         41.39         45.67         3.07 o                         
   7   6   5         13.20         15.68         3.24 o                         
   8   6   5         80.66         84.80         3.73 o                         
   9   6   5         21.32         19.00         4.39 o                         
 -10   7   5        183.43        185.39         3.87 o                         
  -9   7   5        197.06        197.42         3.38 o                         
  -8   7   5        286.82        282.30         3.76 o                         
  -7   7   5        121.81        121.83         2.83 o                         
  -6   7   5       2556.75       2500.71         7.27 o                         
  -5   7   5        546.17        543.56         3.25 o                         
  -4   7   5        250.45        239.62         2.51 o                         
  -3   7   5        689.72        708.74         4.48 o                         
  -2   7   5       1276.53       1275.15         5.84 o                         
  -1   7   5        952.68        948.74         9.13 o                         
   0   7   5        329.76        319.05         4.70 o                         
   1   7   5       2557.89       2623.45         9.19 o                         
   2   7   5       1817.81       1854.71         6.59 o                         
   3   7   5        706.12        681.21         4.30 o                         
   4   7   5         28.56         30.18         2.35 o                         
   5   7   5        241.70        233.11         3.16 o                         
   6   7   5         68.02         69.38         3.09 o                         
   7   7   5        155.55        147.31         3.64 o                         
   8   7   5          1.20          2.59         3.92 o                         
   9   7   5         33.59         23.99         8.39 o                         
 -10   8   5         75.33         79.44         3.69 o                         
  -9   8   5        145.16        144.46         3.10 o                         
  -8   8   5        692.90        701.72         5.48 o                         
  -7   8   5        161.34        155.49         3.21 o                         
  -6   8   5         72.31         76.52         2.35 o                         
  -5   8   5        202.12        197.59         2.52 o                         
  -4   8   5       1056.13       1038.28         4.06 o                         
  -3   8   5        181.94        182.28         2.36 o                         
  -2   8   5        122.51        118.74         2.97 o                         
  -1   8   5        138.06        135.92         3.93 o                         
   0   8   5        369.99        345.00         4.65 o                         
   1   8   5        207.74        208.39         3.62 o                         
   2   8   5        112.01        115.65         2.36 o                         
   3   8   5        240.52        251.53         2.97 o                         
   4   8   5         21.14         27.06         2.61 o                         
   5   8   5        729.53        707.57         4.77 o                         
   6   8   5        318.67        309.63         4.10 o                         
   7   8   5          7.14          7.12         3.02 o                         
   8   8   5         20.25         13.89         4.28 o                         
 -10   9   5        207.78        209.49         3.69 o                         
  -9   9   5         74.29         70.54         3.04 o                         
  -8   9   5        193.95        184.49         3.94 o                         
  -7   9   5         49.70         52.04         2.54 o                         
  -6   9   5         18.34         21.72         2.31 o                         
  -5   9   5        344.71        333.41         2.75 o                         
  -4   9   5        621.71        612.06         3.34 o                         
  -3   9   5          4.02          3.17         1.73 o                         
  -2   9   5       1158.89       1223.22         6.44 o                         
  -1   9   5          0.63          2.84         2.47 o                         
   0   9   5         66.23         68.53         2.88 o                         
   1   9   5       1382.16       1415.41         6.46 o                         
   2   9   5        136.12        135.82         2.37 o                         
   3   9   5        243.01        239.95         2.69 o                         
   4   9   5        179.75        187.62         3.25 o                         
   5   9   5         18.75         21.81         2.46 o                         
   6   9   5          1.26          6.08         2.73 o                         
   7   9   5         82.97         83.60         3.40 o                         
   8   9   5          1.86          7.73         4.22 o                         
 -10  10   5          6.42          2.10         3.68 o                         
  -9  10   5          0.35         -1.06         2.94 o                         
  -8  10   5        332.60        328.43         3.96 o                         
  -7  10   5        333.09        324.10         3.45 o                         
  -6  10   5         52.13         52.67         2.39 o                         
  -5  10   5        135.51        131.26         2.54 o                         
  -4  10   5       1537.75       1524.90         5.36 o                         
  -3  10   5         14.90         16.87         1.98 o                         
  -2  10   5         87.62         83.12         2.42 o                         
  -1  10   5        876.62        917.68         6.53 o                         
   0  10   5       3472.04       3434.23        10.34 o                         
   1  10   5        542.34        535.31         3.79 o                         
   2  10   5        297.02        282.22         2.79 o                         
   3  10   5        248.77        247.90         2.95 o                         
   4  10   5          4.85          7.66         2.28 o                         
   5  10   5          0.03          0.96         2.72 o                         
   6  10   5          2.21          8.71         3.01 o                         
   7  10   5        350.82        341.96         4.59 o                         
   8  10   5          5.54          3.86         3.81 o                         
 -10  11   5          1.59          3.24         3.63 o                         
  -9  11   5        135.70        135.00         3.46 o                         
  -8  11   5          0.03          0.33         2.90 o                         
  -7  11   5         26.34         26.36         2.65 o                         
  -6  11   5        378.23        378.64         3.75 o                         
  -5  11   5        174.01        177.87         2.63 o                         
  -4  11   5       1148.91       1141.85         4.66 o                         
  -3  11   5         95.39        106.18         2.21 o                         
  -2  11   5         76.28         74.09         2.18 o                         
  -1  11   5        507.69        468.40         3.97 o                         
   0  11   5        258.10        268.53         2.85 o                         
   1  11   5       1679.11       1672.97         7.24 o                         
   2  11   5        962.01        956.23         4.71 o                         
   3  11   5        193.48        184.39         2.78 o                         
   4  11   5        506.11        491.81         4.27 o                         
   5  11   5         19.35         18.57         2.99 o                         
   6  11   5          0.01          3.78         3.50 o                         
   7  11   5         29.51         35.24         3.37 o                         
   8  11   5          1.20          6.20         4.06 o                         
 -10  12   5          9.51         11.87         3.60 o                         
  -9  12   5         15.41         11.39         2.96 o                         
  -8  12   5         24.85         28.44         3.04 o                         
  -7  12   5          4.64          3.67         2.70 o                         
  -6  12   5        473.70        457.58         4.13 o                         
  -5  12   5         72.20         72.93         2.48 o                         
  -4  12   5        138.89        134.85         2.32 o                         
  -3  12   5          0.67          1.55         1.68 o                         
  -2  12   5       2800.22       2868.54        14.91 o                         
  -1  12   5       1818.20       1892.75         6.49 o                         
   0  12   5        285.54        277.83         2.99 o                         
   1  12   5        489.35        507.16         3.77 o                         
   2  12   5       4003.97       3964.28        16.52 o                         
   3  12   5       1999.95       1975.28         7.84 o                         
   4  12   5        115.11        120.11         2.77 o                         
   5  12   5        514.98        520.00         5.36 o                         
   6  12   5       1044.66       1022.49         8.47 o                         
   7  12   5        221.35        217.30         4.39 o                         
   8  12   5         24.04         28.10         3.56 o                         
 -10  13   5         62.30         68.33         3.99 o                         
  -9  13   5         89.57         88.93         3.36 o                         
  -8  13   5          0.01          0.05         2.91 o                         
  -7  13   5         61.67         63.45         2.96 o                         
  -6  13   5          6.56          8.47         2.25 o                         
  -5  13   5        242.08        236.02         2.79 o                         
  -4  13   5       1170.74       1129.16         4.73 o                         
  -3  13   5        461.34        456.05         2.85 o                         
  -2  13   5        229.61        215.45         2.51 o                         
  -1  13   5         56.35         58.15         2.28 o                         
   0  13   5       2594.22       2604.60         8.93 o                         
   1  13   5       2216.60       2209.61         6.73 o                         
   2  13   5        662.75        665.62         4.00 o                         
   3  13   5        250.16        250.55         3.34 o                         
   4  13   5        975.27        970.64         5.64 o                         
   5  13   5         35.22         36.15         2.85 o                         
   6  13   5         69.22         73.36         4.48 o                         
   7  13   5         29.35         29.25         3.82 o                         
   8  13   5        153.14        156.37         4.15 o                         
 -10  14   5          4.47         -1.25         4.41 o                         
  -9  14   5         87.21         95.60         3.32 o                         
  -8  14   5          3.23          7.25         2.89 o                         
  -7  14   5         70.73         70.02         2.94 o                         
  -6  14   5         89.40         87.95         2.86 o                         
  -5  14   5        922.15        921.66         4.67 o                         
  -4  14   5         18.40         14.78         1.87 o                         
  -3  14   5       2527.91       2494.80         6.60 o                         
  -2  14   5         33.26         40.37         1.96 o                         
  -1  14   5        396.65        395.66         3.64 o                         
   0  14   5        409.30        404.26         3.29 o                         
   1  14   5        116.26        111.93         2.38 o                         
   2  14   5        564.58        545.24         4.11 o                         
   3  14   5        489.57        475.75         5.52 o                         
   4  14   5         59.95         58.61         2.98 o                         
   5  14   5         93.34         95.52         3.69 o                         
   6  14   5         11.59         12.40         3.64 o                         
   7  14   5         55.85         58.03         3.80 o                         
   8  14   5         18.63         15.16         3.63 o                         
 -10  15   5          2.72         -4.65         4.65 o                         
  -9  15   5         28.55         22.38         4.19 o                         
  -8  15   5          0.48          3.50         3.28 o                         
  -7  15   5         49.85         49.14         2.76 o                         
  -6  15   5         22.74         26.56         2.61 o                         
  -5  15   5        179.41        176.61         2.87 o                         
  -4  15   5        331.27        319.70         3.31 o                         
  -3  15   5        302.72        311.49         3.07 o                         
  -2  15   5          8.70         10.72         1.91 o                         
  -1  15   5        920.49        952.17         4.92 o                         
   0  15   5        336.25        337.96         3.17 o                         
   1  15   5        571.58        563.36         3.91 o                         
   2  15   5        140.91        141.05         2.88 o                         
   3  15   5        404.34        397.93         5.26 o                         
   4  15   5        516.39        486.71         4.74 o                         
   5  15   5       1011.33        994.54         6.67 o                         
   6  15   5        100.28         99.43         4.08 o                         
   7  15   5        332.93        339.00         5.57 o                         
   8  15   5         40.47         40.60         4.17 o                         
 -10  16   5        141.36        132.42         4.07 o                         
  -9  16   5          9.57          8.09         3.38 o                         
  -8  16   5        139.19        143.63         4.02 o                         
  -7  16   5          0.70          2.34         2.61 o                         
  -6  16   5         29.53         31.45         2.60 o                         
  -5  16   5        258.27        265.09         3.14 o                         
  -4  16   5        456.38        458.17         3.55 o                         
  -3  16   5        337.64        344.03         2.65 o                         
  -2  16   5         88.03         98.46         2.15 o                         
  -1  16   5        233.61        246.52         2.80 o                         
   0  16   5        484.85        471.43         3.47 o                         
   1  16   5        404.54        408.59         3.29 o                         
   2  16   5        350.23        340.73         3.65 o                         
   3  16   5        270.23        267.78         3.35 o                         
   4  16   5        240.56        236.22         3.43 o                         
   5  16   5        148.35        151.56         3.49 o                         
   6  16   5        300.63        310.15         5.05 o                         
   7  16   5        135.38        137.81         4.50 o                         
   8  16   5          9.55          8.08         3.65 o                         
  -9  17   5         72.00         69.05         3.69 o                         
  -8  17   5         24.04         28.16         2.97 o                         
  -7  17   5        230.42        229.23         3.37 o                         
  -6  17   5        365.14        365.42         3.69 o                         
  -5  17   5         96.83         94.13         2.56 o                         
  -4  17   5          6.85          9.22         2.06 o                         
  -3  17   5       1057.60       1050.13         4.78 o                         
  -2  17   5       1159.20       1112.26         4.54 o                         
  -1  17   5          0.44          3.09         1.96 o                         
   0  17   5        130.24        132.34         2.76 o                         
   1  17   5        338.20        335.81         3.27 o                         
   2  17   5         73.81         72.19         2.62 o                         
   3  17   5          7.66          6.22         2.72 o                         
   4  17   5          4.08          5.61         2.73 o                         
   5  17   5         63.67         62.05         3.54 o                         
   6  17   5          0.11         -0.65         4.27 o                         
   7  17   5         92.63         96.84         4.15 o                         
   8  17   5         51.39         51.78         3.76 o                         
  -9  18   5        295.86        287.07         5.30 o                         
  -8  18   5        228.60        226.27         4.24 o                         
  -7  18   5        128.92        128.50         3.27 o                         
  -6  18   5         33.95         34.76         2.56 o                         
  -5  18   5          7.23          5.03         2.34 o                         
  -4  18   5        150.91        140.29         2.66 o                         
  -3  18   5       2196.18       2129.95         7.99 o                         
  -2  18   5        129.43        125.58         2.26 o                         
  -1  18   5        927.81        898.12         4.40 o                         
   0  18   5        467.74        468.56         4.31 o                         
   1  18   5          0.90         -2.24         2.24 o                         
   2  18   5       1073.52       1043.41         4.92 o                         
   3  18   5          0.08          0.39         2.45 o                         
   4  18   5          7.98          8.66         2.79 o                         
   5  18   5          0.81          1.73         3.28 o                         
   6  18   5         13.77         14.58         4.23 o                         
   7  18   5         22.50         22.93         4.40 o                         
   8  18   5        139.55        137.96        15.37 o                         
  -9  19   5        127.81        135.19         4.23 o                         
  -8  19   5        132.76        132.10         4.44 o                         
  -7  19   5         10.72         10.84         3.21 o                         
  -6  19   5         52.04         56.48         2.81 o                         
  -5  19   5        160.96        162.60         2.93 o                         
  -4  19   5          1.35          5.61         2.38 o                         
  -3  19   5          4.97          5.44         2.00 o                         
  -2  19   5        267.58        271.13         2.94 o                         
  -1  19   5         90.82         92.00         2.68 o                         
   0  19   5        469.78        466.78         3.94 o                         
   1  19   5         90.66         89.55         2.59 o                         
   2  19   5         33.53         38.52         2.56 o                         
   3  19   5         51.43         50.80         3.08 o                         
   4  19   5        218.17        207.32         4.10 o                         
   5  19   5        144.53        147.36         4.20 o                         
   6  19   5          6.92          9.16         3.63 o                         
   7  19   5        328.12        336.51         7.40 o                         
  -9  20   5          3.28         -0.38         3.78 o                         
  -8  20   5        372.57        359.08         5.13 o                         
  -7  20   5        740.70        753.71         6.10 o                         
  -6  20   5         19.21         20.93         3.05 o                         
  -5  20   5         42.19         46.33         2.75 o                         
  -4  20   5        814.89        811.27         5.35 o                         
  -3  20   5        670.47        658.80         4.73 o                         
  -2  20   5          2.18          2.55         2.26 o                         
  -1  20   5         11.66          7.36         2.50 o                         
   0  20   5        230.66        221.64         3.12 o                         
   1  20   5        171.35        159.06         3.10 o                         
   2  20   5          2.91          6.94         2.36 o                         
   3  20   5        124.64        124.46         3.32 o                         
   4  20   5         28.49         24.78         3.02 o                         
   5  20   5          0.11         -3.33         3.33 o                         
   6  20   5         15.82         16.79         3.82 o                         
   7  20   5          1.76          2.39         3.75 o                         
  -9  21   5        482.16        458.38         6.25 o                         
  -8  21   5          0.17         -2.78         3.73 o                         
  -7  21   5         71.69         70.57         4.32 o                         
  -6  21   5        413.73        415.83         4.88 o                         
  -5  21   5        988.81        970.94         4.90 o                         
  -4  21   5        261.10        252.62         3.54 o                         
  -3  21   5         79.18         85.69         2.86 o                         
  -2  21   5       1004.89        976.12         4.97 o                         
  -1  21   5        224.38        223.63         3.25 o                         
   0  21   5         19.90         23.11         2.63 o                         
   1  21   5        264.68        256.15         3.98 o                         
   2  21   5         27.02         24.31         2.72 o                         
   3  21   5        205.61        199.54         3.37 o                         
   4  21   5          8.64         16.25         3.08 o                         
   5  21   5          1.50          2.73         3.19 o                         
   6  21   5         20.84         17.28         3.69 o                         
   7  21   5        162.22        155.94         4.83 o                         
  -9  22   5         44.15         50.93         4.29 o                         
  -8  22   5        204.76        201.43         4.47 o                         
  -7  22   5        166.97        177.40         4.39 o                         
  -6  22   5         16.84         19.02         3.14 o                         
  -5  22   5        196.05        198.28         3.22 o                         
  -4  22   5        119.92        117.93         3.43 o                         
  -3  22   5         19.80         23.46         2.70 o                         
  -2  22   5        109.30        115.97         3.01 o                         
  -1  22   5         84.13         84.32         2.83 o                         
   0  22   5          5.55         11.27         2.49 o                         
   1  22   5         39.27         40.00         3.01 o                         
   2  22   5        133.87        131.89         3.87 o                         
   3  22   5         88.78         88.16         3.40 o                         
   4  22   5          4.53          1.95         3.25 o                         
   5  22   5        115.30        116.91         4.05 o                         
   6  22   5        308.07        313.21         5.02 o                         
   7  22   5         48.88         44.43         5.69 o                         
  -8  23   5         42.29         37.77         3.84 o                         
  -7  23   5          3.98          4.83         3.35 o                         
  -6  23   5          1.41          5.13         3.31 o                         
  -5  23   5        588.68        584.03         4.40 o                         
  -4  23   5        913.26        901.21         5.79 o                         
  -3  23   5          7.37          9.09         2.96 o                         
  -2  23   5        344.41        339.39         3.68 o                         
  -1  23   5        202.51        192.71         3.51 o                         
   0  23   5        159.96        162.41         3.14 o                         
   1  23   5        180.73        179.95         3.52 o                         
   2  23   5        203.35        202.99         3.58 o                         
   3  23   5         15.03         20.23         2.93 o                         
   4  23   5        497.73        502.88         5.02 o                         
   5  23   5         11.70          7.58         3.86 o                         
   6  23   5         14.11         18.11         4.24 o                         
   7  23   5         93.79        100.89         4.53 o                         
  -8  24   5         69.72         72.40         4.08 o                         
  -7  24   5         17.26         19.38         3.34 o                         
  -6  24   5        128.97        128.17         4.04 o                         
  -5  24   5         50.23         54.78         2.87 o                         
  -4  24   5        723.20        719.84         5.40 o                         
  -3  24   5         52.67         52.84         3.14 o                         
  -2  24   5         11.00         10.59         2.64 o                         
  -1  24   5        184.99        174.80         3.50 o                         
   0  24   5        788.74        756.97         5.58 o                         
   1  24   5         25.87         26.29         2.81 o                         
   2  24   5         58.25         59.51         3.04 o                         
   3  24   5         18.35         19.08         2.83 o                         
   4  24   5          0.43          2.94         3.34 o                         
   5  24   5         29.71         23.18         4.23 o                         
   6  24   5          0.22          3.72         4.62 o                         
  -8  25   5          7.05          4.33         3.47 o                         
  -7  25   5         26.60         27.38         3.37 o                         
  -6  25   5         29.19         29.11         3.58 o                         
  -5  25   5         18.16         21.65         3.02 o                         
  -4  25   5        184.34        182.29         3.27 o                         
  -3  25   5        181.77        182.14         3.40 o                         
  -2  25   5        720.15        718.10         5.55 o                         
  -1  25   5        146.19        143.64         3.17 o                         
   0  25   5        474.75        469.12         5.23 o                         
   1  25   5         84.70         89.77         3.64 o                         
   2  25   5          6.09          8.65         2.94 o                         
   3  25   5        138.17        135.69         3.74 o                         
   4  25   5        304.92        305.37         5.85 o                         
   5  25   5        190.26        194.25         5.27 o                         
   6  25   5          0.11         -6.02         6.02 o                         
  -8  26   5          6.30          6.18         3.71 o                         
  -7  26   5        100.26         94.35         4.22 o                         
  -6  26   5          0.81          0.63         3.53 o                         
  -5  26   5        199.70        202.46         3.70 o                         
  -4  26   5         15.26         16.76         2.80 o                         
  -3  26   5         83.86         76.90         3.26 o                         
  -2  26   5         80.44         78.74         2.94 o                         
  -1  26   5        291.28        293.17         4.12 o                         
   0  26   5         24.71         23.76         3.54 o                         
   1  26   5         30.50         32.08         3.14 o                         
   2  26   5        728.33        723.70         5.37 o                         
   3  26   5        990.45        984.97         6.76 o                         
   4  26   5         66.66         57.91         5.85 o                         
   5  26   5        280.24        281.58         6.00 o                         
   6  26   5         37.01         35.17         5.12 o                         
  -8  27   5         32.70         36.26         6.95 o                         
  -7  27   5         49.53         53.94         4.17 o                         
  -6  27   5         19.94         22.73         3.76 o                         
  -5  27   5          5.90         -3.23         3.62 o                         
  -4  27   5         67.45         66.74         3.62 o                         
  -3  27   5        139.40        133.76         3.41 o                         
  -2  27   5          5.00          4.13         2.89 o                         
  -1  27   5          4.74          5.93         2.70 o                         
   0  27   5         76.53         73.66         3.79 o                         
   1  27   5        352.02        350.32         4.39 o                         
   2  27   5          7.75          7.29         3.25 o                         
   3  27   5         61.84         62.23         4.44 o                         
   4  27   5        278.40        280.03         5.58 o                         
   5  27   5         80.25         85.69         4.59 o                         
   6  27   5         77.29         95.21         5.13 o                         
  -7  28   5         81.24         90.49         4.70 o                         
  -6  28   5         79.03         78.36         3.91 o                         
  -5  28   5          4.10          3.86         3.56 o                         
  -4  28   5          2.09          4.19         3.34 o                         
  -3  28   5        148.61        149.10         3.98 o                         
  -2  28   5        397.34        387.33         4.48 o                         
  -1  28   5        105.68        102.95         3.35 o                         
   0  28   5        115.38        114.21         4.85 o                         
   1  28   5         33.98         29.15         4.39 o                         
   2  28   5        283.86        277.07         4.61 o                         
   3  28   5         63.39         65.55         4.52 o                         
   4  28   5         84.42         90.18         4.49 o                         
   5  28   5         10.57         12.67         4.24 o                         
  -7  29   5         12.28          9.00         3.99 o                         
  -6  29   5          0.36         -0.41         3.59 o                         
  -5  29   5          9.56         10.16         3.63 o                         
  -4  29   5        225.50        220.32         4.32 o                         
  -3  29   5        210.16        213.15         4.08 o                         
  -2  29   5         54.73         55.16         3.35 o                         
  -1  29   5        130.25        129.09         4.33 o                         
   0  29   5        958.16        962.19         9.03 o                         
   1  29   5        557.56        537.33         6.16 o                         
   2  29   5         35.60         33.22         3.99 o                         
   3  29   5        148.10        146.81         5.05 o                         
   4  29   5        700.44        706.41         7.33 o                         
   5  29   5        414.55        403.44         8.67 o                         
  -7  30   5        131.15        137.93         6.19 o                         
  -6  30   5          2.12          0.37         3.52 o                         
  -5  30   5        249.94        250.89         6.12 o                         
  -4  30   5         28.64         27.80         3.35 o                         
  -3  30   5         21.32         21.69         4.10 o                         
  -2  30   5         31.94         25.53         4.48 o                         
  -1  30   5        154.41        144.52         4.12 o                         
   0  30   5        370.34        367.78         5.87 o                         
   1  30   5         37.52         33.31         4.31 o                         
   2  30   5        446.00        433.56         5.99 o                         
   3  30   5        440.91        453.42         5.84 o                         
   4  30   5         14.85         20.44         4.70 o                         
   5  30   5         84.51         93.05         5.24 o                         
  -6  31   5        123.10        120.87         4.47 o                         
  -5  31   5        132.95        135.06         4.26 o                         
  -4  31   5        245.03        243.49         4.98 o                         
  -3  31   5         27.77         33.38         3.95 o                         
  -2  31   5        466.17        475.44         6.28 o                         
  -1  31   5        101.53         97.56         4.11 o                         
   0  31   5          1.69          1.46         3.84 o                         
   1  31   5          1.76          5.20         3.60 o                         
   2  31   5         29.07         24.76         4.23 o                         
   3  31   5         10.83         14.86         5.69 o                         
   4  31   5         23.88         22.87         4.56 o                         
  -6  32   5         47.34         48.38         3.99 o                         
  -5  32   5         13.56         17.97         4.00 o                         
  -4  32   5         56.16         63.85         4.80 o                         
  -3  32   5        318.24        305.43         6.36 o                         
  -2  32   5         82.65         79.35         3.94 o                         
  -1  32   5         28.17         26.00         4.08 o                         
   0  32   5          1.34          2.07         4.54 o                         
   1  32   5         23.47         22.83         3.71 o                         
   2  32   5          2.57         -1.73         5.11 o                         
   3  32   5          2.58          3.80         4.61 o                         
   4  32   5        122.78        126.61         6.01 o                         
  -5  33   5          1.19         -0.15         4.12 o                         
  -4  33   5         25.65         28.03         4.78 o                         
  -3  33   5          0.08         -0.59         3.61 o                         
  -2  33   5          9.34         11.82         3.99 o                         
  -1  33   5          2.49          7.88         4.11 o                         
   0  33   5         15.13         22.88         5.87 o                         
   1  33   5          1.38          1.37         3.61 o                         
   2  33   5        112.81        123.68         6.34 o                         
   3  33   5          9.03         11.22         4.56 o                         
   4  33   5         50.66         68.09        15.13 o                         
  -5  34   5        335.49        325.19         6.91 o                         
  -4  34   5        166.14        165.11         5.26 o                         
  -3  34   5          5.91          5.89         3.60 o                         
  -2  34   5          6.21         12.62         4.22 o                         
  -1  34   5         57.48         59.28         3.98 o                         
   0  34   5        190.63        205.87         5.90 o                         
   1  34   5        127.28        118.72         5.26 o                         
   2  34   5          6.75          6.02         4.69 o                         
   3  34   5         72.75         71.42         4.98 o                         
  -4  35   5         20.20         11.85         4.46 o                         
  -3  35   5         95.57         99.53         4.51 o                         
  -2  35   5        160.15        153.91         5.40 o                         
  -1  35   5         24.77         21.41         3.99 o                         
   0  35   5         27.40         28.32         4.49 o                         
   1  35   5          0.43          3.12         4.23 o                         
   2  35   5          0.38         -2.38         5.09 o                         
  -4  36   5          4.15         -7.94         7.94 o                         
  -3  36   5          3.25          5.18         5.12 o                         
  -2  36   5         82.67         80.43         4.75 o                         
  -1  36   5        152.95        165.09         6.40 o                         
   0  36   5          0.88         -3.56         4.51 o                         
   1  36   5          1.41          0.21         3.84 o                         
   2  36   5         63.59         53.11         8.68 o                         
  -3  37   5         61.11         45.29         9.31 o                         
  -2  37   5          7.28          7.58         3.87 o                         
  -1  37   5        196.85        194.06         5.23 o                         
   0  37   5        353.41        345.07         6.35 o                         
   1  37   5         49.27         45.65         5.84 o                         
 -10   0   6         59.87         65.11         5.22 o                         
  -9   0   6          4.53          2.53         6.29 o                         
  -8   0   6        465.91        471.23         6.52 o                         
  -7   0   6        218.18        213.77         3.73 o                         
  -6   0   6        248.48        239.95         3.82 o                         
  -5   0   6       4069.66       3916.24        16.75 o                         
  -4   0   6        473.22        477.09         4.70 o                         
  -3   0   6       2524.14       2574.32        12.54 o                         
  -2   0   6         48.77         46.48         3.46 o                         
  -1   0   6       1112.59       1110.59        11.43 o                         
   0   0   6       4582.74       4781.58        43.86 o                         
   1   0   6        346.20        338.28         5.95 o                         
   2   0   6       2252.47       2211.37        10.36 o                         
   3   0   6       1310.38       1302.65         8.74 o                         
   4   0   6       1053.56       1048.64         8.60 o                         
   5   0   6          1.10          4.53         4.35 o                         
   6   0   6        246.38        242.16         6.46 o                         
   7   0   6        190.72        192.91         4.92 o                         
   8   0   6        293.64        313.04         7.33 o                         
 -10   1   6         36.61         32.64         4.12 o                         
  -9   1   6          9.79         16.28         3.15 o                         
  -8   1   6         46.82         45.00         2.95 o                         
  -7   1   6         52.72         51.16         2.32 o                         
  -6   1   6        424.53        420.99         3.12 o                         
  -5   1   6         12.97          9.69         1.70 o                         
  -4   1   6       2440.42       2447.24         7.05 o                         
  -3   1   6       3218.21       3311.63         9.92 o                         
  -2   1   6        233.27        232.29         3.42 o                         
  -1   1   6        706.61        724.16         5.92 o                         
   0   1   6        684.84        682.90         5.80 o                         
   1   1   6        591.33        609.77         4.87 o                         
   2   1   6       1107.80       1158.66         4.95 o                         
   3   1   6         85.32         89.82         2.69 o                         
   4   1   6        552.05        545.34         4.22 o                         
   5   1   6        386.48        390.72         3.85 o                         
   6   1   6         14.21         12.92         3.41 o                         
   7   1   6         12.87         14.82         2.99 o                         
   8   1   6          3.90          4.27         4.07 o                         
 -10   2   6          6.27          7.65         3.79 o                         
  -9   2   6         29.60         32.99         3.23 o                         
  -8   2   6        143.15        138.40         3.16 o                         
  -7   2   6        188.92        189.97         2.99 o                         
  -6   2   6         15.10         14.79         2.10 o                         
  -5   2   6         55.65         55.25         1.84 o                         
  -4   2   6         27.10         28.49         1.78 o                         
  -3   2   6         16.13         17.55         2.13 o                         
  -2   2   6         29.88         29.69         2.41 o                         
  -1   2   6         45.22         45.43         3.15 o                         
   0   2   6        254.96        244.03         4.21 o                         
   1   2   6        399.23        401.30         4.64 o                         
   2   2   6         26.18         28.34         2.02 o                         
   3   2   6        275.56        266.61         3.23 o                         
   4   2   6        126.05        120.85         3.10 o                         
   5   2   6         12.07         18.92         2.74 o                         
   6   2   6         21.88         20.01         3.05 o                         
   7   2   6         14.02         13.86         3.24 o                         
   8   2   6         36.40         36.18         4.17 o                         
 -10   3   6         23.92         27.50         3.45 o                         
  -9   3   6        121.19        124.66         3.71 o                         
  -8   3   6         35.11         36.35         2.85 o                         
  -7   3   6        368.58        362.44         3.56 o                         
  -6   3   6         97.25        100.47         2.37 o                         
  -5   3   6        133.79        127.09         2.19 o                         
  -4   3   6       1426.79       1438.05         4.44 o                         
  -3   3   6       1892.64       1921.97         6.08 o                         
  -2   3   6         22.81         26.21         2.38 o                         
  -1   3   6          0.15          1.58         2.80 o                         
   0   3   6        145.92        151.70         3.88 o                         
   1   3   6       3090.24       3132.03        13.24 o                         
   2   3   6        425.71        423.04         2.93 o                         
   3   3   6         15.37         13.82         2.08 o                         
   4   3   6        601.96        594.50         4.57 o                         
   5   3   6        468.56        467.09         4.08 o                         
   6   3   6         86.36         79.91         3.35 o                         
   7   3   6          8.18         11.47         3.20 o                         
   8   3   6         34.54         38.18         3.93 o                         
 -10   4   6         17.79         21.01         3.18 o                         
  -9   4   6         84.07         82.99         3.37 o                         
  -8   4   6        126.46        127.97         3.05 o                         
  -7   4   6        653.21        644.23         4.10 o                         
  -6   4   6          0.01          1.17         1.92 o                         
  -5   4   6       2116.72       2086.41         6.68 o                         
  -4   4   6         45.24         47.99         1.84 o                         
  -3   4   6         43.75         45.75         2.15 o                         
  -2   4   6        286.86        290.14         3.62 o                         
  -1   4   6       1441.69       1428.43         7.64 o                         
   0   4   6        130.10        133.63         3.58 o                         
   1   4   6        147.52        139.96         2.51 o                         
   2   4   6        919.28        910.86         4.60 o                         
   3   4   6       1252.24       1265.42         5.72 o                         
   4   4   6        194.57        185.27         2.80 o                         
   5   4   6        231.67        234.99         3.69 o                         
   6   4   6        113.18        118.23         3.26 o                         
   7   4   6        160.66        152.35         3.71 o                         
   8   4   6         51.81         51.42         4.01 o                         
 -10   5   6        225.18        227.19         4.03 o                         
  -9   5   6        275.01        271.17         4.63 o                         
  -8   5   6         84.26         89.86         3.32 o                         
  -7   5   6          0.14         -1.29         2.22 o                         
  -6   5   6         27.01         30.65         1.99 o                         
  -5   5   6       1310.69       1305.29         4.51 o                         
  -4   5   6        185.02        190.19         2.29 o                         
  -3   5   6       1873.35       1892.50         7.17 o                         
  -2   5   6         81.36         82.23         2.54 o                         
  -1   5   6         25.19         24.47         2.57 o                         
   0   5   6          8.35         12.01         2.98 o                         
   1   5   6        103.90        103.52         2.49 o                         
   2   5   6        163.63        155.29         2.25 o                         
   3   5   6        129.41        131.88         2.37 o                         
   4   5   6         28.24         29.66         2.37 o                         
   5   5   6        283.00        280.90         3.99 o                         
   6   5   6        793.78        778.35         5.89 o                         
   7   5   6        254.91        267.12         4.42 o                         
   8   5   6          0.55         -1.04         3.93 o                         
 -10   6   6        204.34        202.73         3.75 o                         
  -9   6   6         70.81         73.65         3.05 o                         
  -8   6   6        299.81        294.24         4.02 o                         
  -7   6   6        270.78        274.86         3.17 o                         
  -6   6   6        187.85        190.59         2.58 o                         
  -5   6   6          8.69          8.62         1.72 o                         
  -4   6   6         33.81         38.23         1.77 o                         
  -3   6   6         73.62         75.19         2.14 o                         
  -2   6   6        589.84        575.89         4.35 o                         
  -1   6   6        262.63        267.69         3.68 o                         
   0   6   6         32.85         34.64         3.02 o                         
   1   6   6       1848.60       1863.57         8.94 o                         
   2   6   6        163.87        168.45         2.43 o                         
   3   6   6        364.13        346.49         3.18 o                         
   4   6   6        237.07        225.54         3.64 o                         
   5   6   6          7.45          9.30         3.07 o                         
   6   6   6        167.45        169.99         3.72 o                         
   7   6   6        126.55        130.62         3.78 o                         
   8   6   6        128.54        125.23         4.46 o                         
 -10   7   6          9.67          9.24         3.04 o                         
  -9   7   6         44.41         42.41         3.58 o                         
  -8   7   6        101.78        108.50         3.38 o                         
  -7   7   6         20.93         22.35         2.39 o                         
  -6   7   6        288.73        284.24         2.76 o                         
  -5   7   6        121.00        118.90         2.21 o                         
  -4   7   6         19.50         22.20         1.76 o                         
  -3   7   6       1012.29        999.27         4.73 o                         
  -2   7   6        185.40        189.75         3.04 o                         
  -1   7   6       1386.58       1396.70         6.16 o                         
   0   7   6        310.68        322.45         4.22 o                         
   1   7   6         53.00         47.64         2.32 o                         
   2   7   6         54.23         57.59         2.12 o                         
   3   7   6        112.58        111.25         2.46 o                         
   4   7   6          2.32          6.28         2.39 o                         
   5   7   6         13.30         14.13         3.19 o                         
   6   7   6         76.79         75.51         3.39 o                         
   7   7   6          2.95          7.16         3.25 o                         
   8   7   6          5.97          4.86         3.50 o                         
 -10   8   6         86.45         88.22         3.73 o                         
  -9   8   6        133.87        140.07         3.15 o                         
  -8   8   6        213.59        212.30         3.33 o                         
  -7   8   6        162.67        171.44         3.07 o                         
  -6   8   6        858.58        837.37         5.47 o                         
  -5   8   6          9.25          9.35         1.67 o                         
  -4   8   6        221.15        230.32         2.49 o                         
  -3   8   6         64.03         61.59         1.81 o                         
  -2   8   6       1038.06       1022.22         5.34 o                         
  -1   8   6         67.39         73.81         2.31 o                         
   0   8   6          0.52          1.15         2.05 o                         
   1   8   6        892.53        908.66         4.53 o                         
   2   8   6         21.74         23.84         2.11 o                         
   3   8   6        261.00        249.89         3.40 o                         
   4   8   6        384.37        365.82         3.83 o                         
   5   8   6       1125.14       1104.16         7.12 o                         
   6   8   6        296.25        284.06         4.29 o                         
   7   8   6        174.36        169.85         4.11 o                         
   8   8   6        264.24        275.85         4.31 o                         
 -10   9   6        478.33        484.94         5.45 o                         
  -9   9   6         72.57         71.00         3.30 o                         
  -8   9   6          6.53          8.47         2.58 o                         
  -7   9   6          1.46          3.33         2.73 o                         
  -6   9   6        118.75        118.22         2.78 o                         
  -5   9   6        433.51        436.53         3.01 o                         
  -4   9   6        661.07        644.34         3.35 o                         
  -3   9   6        198.34        197.35         2.31 o                         
  -2   9   6       1500.07       1477.18         5.36 o                         
  -1   9   6          3.09          1.46         2.01 o                         
   0   9   6        307.91        318.73         3.27 o                         
   1   9   6          8.58          9.42         2.03 o                         
   2   9   6        198.39        189.02         2.57 o                         
   3   9   6        180.69        175.02         3.02 o                         
   4   9   6        158.49        150.09         2.94 o                         
   5   9   6         11.44         12.96         2.82 o                         
   6   9   6        437.45        421.26         4.93 o                         
   7   9   6        587.77        585.48         5.60 o                         
   8   9   6         91.59         87.28         3.90 o                         
 -10  10   6          1.14          7.30         3.38 o                         
  -9  10   6         78.78         87.23         3.30 o                         
  -8  10   6        318.60        314.30         3.53 o                         
  -7  10   6        142.62        146.80         3.46 o                         
  -6  10   6         15.85         13.83         2.13 o                         
  -5  10   6         35.69         38.21         2.00 o                         
  -4  10   6        140.12        137.81         2.04 o                         
  -3  10   6        879.55        869.59         3.99 o                         
  -2  10   6         75.08         68.58         2.05 o                         
  -1  10   6       1616.71       1639.13         6.93 o                         
   0  10   6        870.51        875.83         4.55 o                         
   1  10   6        457.56        461.10         3.36 o                         
   2  10   6       1020.25       1004.08         4.89 o                         
   3  10   6        137.19        139.11         2.94 o                         
   4  10   6          7.28         10.31         2.52 o                         
   5  10   6          0.45         -0.23         2.74 o                         
   6  10   6        211.72        206.94         4.34 o                         
   7  10   6        274.96        271.56         4.77 o                         
   8  10   6          1.19          4.18         3.34 o                         
 -10  11   6          0.09          0.68         3.28 o                         
  -9  11   6        117.85        126.57         3.45 o                         
  -8  11   6        653.97        648.88         4.52 o                         
  -7  11   6         12.31         14.61         2.56 o                         
  -6  11   6         62.58         62.68         2.42 o                         
  -5  11   6          3.18         -0.06         2.01 o                         
  -4  11   6        684.93        670.78         3.69 o                         
  -3  11   6       2078.15       2054.07         6.82 o                         
  -2  11   6        728.18        723.17         3.99 o                         
  -1  11   6        179.24        185.48         2.85 o                         
   0  11   6        718.00        746.53         4.08 o                         
   1  11   6        558.24        560.41         4.11 o                         
   2  11   6       1075.69       1057.13         5.12 o                         
   3  11   6         49.15         44.78         2.70 o                         
   4  11   6        393.31        391.11         4.30 o                         
   5  11   6        149.48        151.26         3.66 o                         
   6  11   6          2.35         -0.98         3.25 o                         
   7  11   6          0.20          2.26         3.60 o                         
   8  11   6         14.67         11.45         3.76 o                         
 -10  12   6         85.31         85.53         4.03 o                         
  -9  12   6        105.00        106.73         3.42 o                         
  -8  12   6          2.50          5.93         2.56 o                         
  -7  12   6          0.10          3.79         2.81 o                         
  -6  12   6        343.11        340.72         3.38 o                         
  -5  12   6          6.84          7.98         2.02 o                         
  -4  12   6        149.80        150.79         2.11 o                         
  -3  12   6        197.80        193.27         2.28 o                         
  -2  12   6          0.47          1.66         1.98 o                         
  -1  12   6        429.85        434.72         3.55 o                         
   0  12   6        323.22        338.37         3.03 o                         
   1  12   6         27.65         29.93         2.24 o                         
   2  12   6        602.09        589.01         4.39 o                         
   3  12   6          2.23          4.28         2.39 o                         
   4  12   6         11.28         17.84         2.80 o                         
   5  12   6          3.10          5.56         3.18 o                         
   6  12   6         20.86         13.68         3.93 o                         
   7  12   6          0.02         -0.67         3.28 o                         
   8  12   6         64.69         66.83         3.90 o                         
 -10  13   6         72.05         77.94         3.99 o                         
  -9  13   6         11.22          8.31         3.04 o                         
  -8  13   6        144.52        150.61         3.19 o                         
  -7  13   6        416.20        411.73         4.73 o                         
  -6  13   6         55.66         60.54         2.63 o                         
  -5  13   6          0.03          0.21         1.88 o                         
  -4  13   6        401.21        401.98         2.86 o                         
  -3  13   6       1446.89       1438.30         4.70 o                         
  -2  13   6        230.41        227.66         2.73 o                         
  -1  13   6          6.57          4.07         1.89 o                         
   0  13   6       1916.44       1930.44         5.41 o                         
   1  13   6       2069.61       2051.28         6.17 o                         
   2  13   6        315.94        306.05         3.80 o                         
   3  13   6         11.55         10.03         2.46 o                         
   4  13   6         19.98         22.54         3.04 o                         
   5  13   6        847.50        855.46         7.93 o                         
   6  13   6          0.73         -1.19         3.32 o                         
   7  13   6         67.99         67.11         3.79 o                         
   8  13   6         36.47         33.19         7.20 o                         
 -10  14   6          0.03          3.15         3.34 o                         
  -9  14   6        217.34        215.62         3.68 o                         
  -8  14   6        174.03        172.11         3.22 o                         
  -7  14   6         10.01         12.10         2.91 o                         
  -6  14   6         79.73         78.35         2.72 o                         
  -5  14   6       1006.83        982.77         5.03 o                         
  -4  14   6        402.87        393.50         3.02 o                         
  -3  14   6          0.62          1.70         1.84 o                         
  -2  14   6        343.50        348.08         2.91 o                         
  -1  14   6       2049.59       2022.32         6.37 o                         
   0  14   6        457.44        451.36         3.26 o                         
   1  14   6        233.76        226.41         2.76 o                         
   2  14   6        792.11        784.90         4.67 o                         
   3  14   6        837.69        837.28         5.10 o                         
   4  14   6         89.86         95.32         3.92 o                         
   5  14   6         49.91         45.77         3.73 o                         
   6  14   6        238.82        241.56         4.96 o                         
   7  14   6        167.59        160.61         4.73 o                         
 -10  15   6         21.35         20.57         4.80 o                         
  -9  15   6         17.42         20.12         3.03 o                         
  -8  15   6         45.85         48.00         2.78 o                         
  -7  15   6         42.54         43.99         3.21 o                         
  -6  15   6        246.51        238.63         3.36 o                         
  -5  15   6         96.68         93.14         2.77 o                         
  -4  15   6          0.10          1.86         1.92 o                         
  -3  15   6        507.53        497.23         3.26 o                         
  -2  15   6        421.60        420.08         3.08 o                         
  -1  15   6          0.83          2.97         2.12 o                         
   0  15   6         77.78         73.58         2.39 o                         
   1  15   6         32.48         36.09         2.30 o                         
   2  15   6        817.39        811.89         5.19 o                         
   3  15   6         14.06         16.96         2.52 o                         
   4  15   6        326.25        311.93         4.39 o                         
   5  15   6         10.76         11.34         3.36 o                         
   6  15   6         61.42         55.40         4.25 o                         
   7  15   6         34.31         34.32         4.06 o                         
  -9  16   6         59.67         63.06         3.37 o                         
  -8  16   6        245.41        249.24         3.93 o                         
  -7  16   6        748.90        745.99         5.53 o                         
  -6  16   6         45.15         47.93         3.33 o                         
  -5  16   6        125.49        122.85         2.80 o                         
  -4  16   6        124.18        124.14         2.76 o                         
  -3  16   6         88.49         84.16         2.11 o                         
  -2  16   6        960.62        938.94         4.69 o                         
  -1  16   6       1627.32       1617.92         5.97 o                         
   0  16   6         46.29         46.48         2.65 o                         
   1  16   6          1.16          4.69         2.26 o                         
   2  16   6        181.59        177.64         3.38 o                         
   3  16   6        182.82        177.07         4.30 o                         
   4  16   6       1000.97       1005.04         7.08 o                         
   5  16   6        272.09        266.68         4.68 o                         
   6  16   6          0.64          0.51         3.88 o                         
   7  16   6         12.60         14.06         3.58 o                         
  -9  17   6          0.83         -0.36         3.31 o                         
  -8  17   6         13.52          9.83         2.91 o                         
  -7  17   6        322.61        325.18         3.91 o                         
  -6  17   6        255.38        251.16         3.47 o                         
  -5  17   6        192.29        188.32         2.82 o                         
  -4  17   6        345.42        343.56         3.44 o                         
  -3  17   6        388.21        396.15         3.16 o                         
  -2  17   6        242.38        234.50         3.11 o                         
  -1  17   6          0.02          0.04         2.05 o                         
   0  17   6        776.43        778.35         5.29 o                         
   1  17   6       1358.89       1347.26         6.31 o                         
   2  17   6         34.58         35.40         2.94 o                         
   3  17   6          1.92          0.06         3.11 o                         
   4  17   6          1.69          1.02         3.13 o                         
   5  17   6        444.22        443.02         5.43 o                         
   6  17   6        323.58        327.47         5.50 o                         
   7  17   6         38.54         26.64         4.39 o                         
  -9  18   6         42.52         47.05         3.52 o                         
  -8  18   6         90.93         92.06         3.11 o                         
  -7  18   6        101.47        104.64         3.19 o                         
  -6  18   6          2.92          1.68         2.59 o                         
  -5  18   6        744.06        730.67         4.29 o                         
  -4  18   6        301.39        291.17         3.28 o                         
  -3  18   6        194.86        193.02         2.77 o                         
  -2  18   6        492.31        495.30         3.54 o                         
  -1  18   6        249.47        243.17         3.72 o                         
   0  18   6         25.21         29.78         2.46 o                         
   1  18   6         42.28         43.68         2.49 o                         
   2  18   6         92.48         91.72         2.95 o                         
   3  18   6        356.48        347.65         4.24 o                         
   4  18   6          3.51          0.58         3.14 o                         
   5  18   6        293.11        299.09         4.46 o                         
   6  18   6        133.70        134.93         4.21 o                         
   7  18   6          0.00          2.27         3.75 o                         
  -9  19   6        444.65        439.17         4.91 o                         
  -8  19   6        240.69        238.60         4.15 o                         
  -7  19   6         44.85         48.74         2.99 o                         
  -6  19   6        443.17        441.72         4.19 o                         
  -5  19   6        315.36        298.07         3.39 o                         
  -4  19   6         67.83         67.53         2.38 o                         
  -3  19   6         68.91         67.84         2.28 o                         
  -2  19   6        128.06        133.04         2.91 o                         
  -1  19   6         12.99         11.95         2.47 o                         
   0  19   6         70.42         69.04         2.69 o                         
   1  19   6         12.87         13.30         2.32 o                         
   2  19   6         35.38         33.67         2.90 o                         
   3  19   6        141.11        137.76         3.54 o                         
   4  19   6         99.88         96.78         3.26 o                         
   5  19   6          4.14          4.32         3.19 o                         
   6  19   6        281.86        278.17         5.16 o                         
   7  19   6        154.58        152.71         4.39 o                         
  -9  20   6         27.80         33.12         3.97 o                         
  -8  20   6        273.34        277.55         4.21 o                         
  -7  20   6        738.24        734.49         4.84 o                         
  -6  20   6         22.05         29.35         2.69 o                         
  -5  20   6          1.70          0.81         2.65 o                         
  -4  20   6          6.55          4.44         2.36 o                         
  -3  20   6        106.60        106.85         2.69 o                         
  -2  20   6         44.25         43.63         2.73 o                         
  -1  20   6        215.17        211.01         3.71 o                         
   0  20   6         76.35         75.09         2.62 o                         
   1  20   6         18.57         14.91         2.77 o                         
   2  20   6         23.86         23.50         2.42 o                         
   3  20   6          0.43          2.63         2.71 o                         
   4  20   6        139.39        150.36         3.53 o                         
   5  20   6         22.52         20.37         3.42 o                         
   6  20   6          8.48          3.52         3.54 o                         
   7  20   6         39.65         45.57         3.90 o                         
  -9  21   6         40.10         40.49         4.22 o                         
  -8  21   6         96.12        101.35         4.37 o                         
  -7  21   6          9.46          8.60         3.03 o                         
  -6  21   6         63.29         63.94         3.17 o                         
  -5  21   6         62.45         63.02         2.78 o                         
  -4  21   6         37.98         36.85         2.51 o                         
  -3  21   6        316.29        307.92         3.66 o                         
  -2  21   6        124.11        123.05         3.05 o                         
  -1  21   6        443.41        440.03         4.15 o                         
   0  21   6         26.05         22.41         2.48 o                         
   1  21   6        151.85        149.43         3.43 o                         
   2  21   6        192.86        189.52         3.33 o                         
   3  21   6         55.15         62.18         3.13 o                         
   4  21   6          0.66          3.45         2.87 o                         
   5  21   6         22.06         18.04         3.45 o                         
   6  21   6         49.80         47.53         3.72 o                         
  -8  22   6         11.79         12.99         3.56 o                         
  -7  22   6        163.45        154.58         3.73 o                         
  -6  22   6        233.16        231.42         3.94 o                         
  -5  22   6         30.00         26.86         3.27 o                         
  -4  22   6        184.65        180.37         3.29 o                         
  -3  22   6         14.46         15.10         2.70 o                         
  -2  22   6          0.15         -0.50         2.83 o                         
  -1  22   6          4.64          5.53         2.64 o                         
   0  22   6          6.44          4.52         2.53 o                         
   1  22   6         81.72         79.59         3.63 o                         
   2  22   6          8.45          9.69         2.70 o                         
   3  22   6        144.40        140.70         3.71 o                         
   4  22   6         54.82         57.48         3.11 o                         
   5  22   6        407.12        403.39         5.73 o                         
   6  22   6         12.87         19.69         4.12 o                         
  -8  23   6         78.53         84.27         4.05 o                         
  -7  23   6        135.78        134.19         4.01 o                         
  -6  23   6        395.90        395.54         4.62 o                         
  -5  23   6         25.48         24.06         2.82 o                         
  -4  23   6        135.76        133.17         3.43 o                         
  -3  23   6         64.46         60.81         3.15 o                         
  -2  23   6         84.55         79.90         3.16 o                         
  -1  23   6         29.66         28.92         2.81 o                         
   0  23   6        241.59        241.79         3.40 o                         
   1  23   6        352.27        339.73         4.37 o                         
   2  23   6         47.45         44.60         2.92 o                         
   3  23   6        492.38        489.42         6.17 o                         
   4  23   6        305.90        289.61         4.59 o                         
   5  23   6          0.01          0.47         4.01 o                         
   6  23   6          0.96         -1.44         3.91 o                         
  -8  24   6         63.34         71.13         4.23 o                         
  -7  24   6         21.47         22.70         3.70 o                         
  -6  24   6        160.27        153.65         3.87 o                         
  -5  24   6        101.90        102.26         3.10 o                         
  -4  24   6        402.90        410.82         4.71 o                         
  -3  24   6         17.17         16.37         2.73 o                         
  -2  24   6       1107.89       1096.45         7.25 o                         
  -1  24   6        571.62        552.77         4.69 o                         
   0  24   6        234.24        230.39         3.56 o                         
   1  24   6         30.80         38.66         3.31 o                         
   2  24   6        446.89        439.15         4.28 o                         
   3  24   6        321.06        321.73         4.40 o                         
   4  24   6        267.76        255.99         5.68 o                         
   5  24   6          0.49          7.34         3.82 o                         
   6  24   6        116.77        125.85         4.57 o                         
  -8  25   6        179.50        184.55         4.78 o                         
  -7  25   6          7.59          7.94         3.89 o                         
  -6  25   6          6.93          9.34         3.22 o                         
  -5  25   6         33.62         36.81         2.93 o                         
  -4  25   6        290.95        296.98         4.16 o                         
  -3  25   6        475.35        464.59         4.66 o                         
  -2  25   6        526.89        521.01         4.79 o                         
  -1  25   6         49.20         49.31         2.93 o                         
   0  25   6        506.45        503.48         4.26 o                         
   1  25   6        127.62        116.77         3.58 o                         
   2  25   6        413.61        407.79         4.30 o                         
   3  25   6        140.75        137.02         4.38 o                         
   4  25   6          0.01          6.52         3.52 o                         
   5  25   6         49.25         48.29         4.45 o                         
   6  25   6        385.26        411.81        12.14 o                         
  -8  26   6         10.28         14.23         5.69 o                         
  -7  26   6          0.93          4.89         3.40 o                         
  -6  26   6         96.54        103.94         4.01 o                         
  -5  26   6        105.57        116.13         3.58 o                         
  -4  26   6         64.71         63.82         3.42 o                         
  -3  26   6          0.10         -0.04         2.78 o                         
  -2  26   6         19.62         24.14         2.88 o                         
  -1  26   6         71.55         69.77         3.67 o                         
   0  26   6         54.66         54.35         3.25 o                         
   1  26   6         56.91         54.75         3.53 o                         
   2  26   6          2.64          8.72         2.93 o                         
   3  26   6        153.20        158.81         4.02 o                         
   4  26   6          1.43          3.95         3.36 o                         
   5  26   6         85.63         91.00         4.22 o                         
  -7  27   6        237.09        238.86         4.42 o                         
  -6  27   6         48.46         47.68         3.90 o                         
  -5  27   6          0.13         -0.11         3.11 o                         
  -4  27   6         48.75         48.68         3.41 o                         
  -3  27   6        312.46        314.25         4.10 o                         
  -2  27   6        202.08        201.18         3.65 o                         
  -1  27   6         91.19         91.09         3.35 o                         
   0  27   6        414.56        399.28         4.41 o                         
   1  27   6       1397.21       1371.09         7.17 o                         
   2  27   6         29.38         32.16         3.18 o                         
   3  27   6         66.61         66.29         4.07 o                         
   4  27   6        118.95        118.36         4.07 o                         
   5  27   6        251.24        266.87         6.16 o                         
  -7  28   6         56.67         53.64         4.03 o                         
  -6  28   6        148.18        146.21         4.94 o                         
  -5  28   6         81.89         89.79         3.44 o                         
  -4  28   6        167.59        168.16         4.11 o                         
  -3  28   6        106.95        103.21         3.68 o                         
  -2  28   6        948.45        948.17         6.00 o                         
  -1  28   6       1404.27       1383.10         8.25 o                         
   0  28   6         18.90         21.10         3.31 o                         
   1  28   6          7.36         10.28         3.59 o                         
   2  28   6        299.06        292.77         4.37 o                         
   3  28   6        634.95        649.91         7.18 o                         
   4  28   6          5.67         11.04         4.43 o                         
   5  28   6         39.70         45.01         4.36 o                         
  -7  29   6         28.65         30.83         3.90 o                         
  -6  29   6          0.65         -0.68         4.65 o                         
  -5  29   6          2.46         -0.27         3.69 o                         
  -4  29   6         40.14         46.43         3.31 o                         
  -3  29   6         25.33         29.61         3.32 o                         
  -2  29   6        200.39        189.26         3.89 o                         
  -1  29   6          9.90          5.52         3.33 o                         
   0  29   6        109.00        108.62         3.83 o                         
   1  29   6        113.65        112.30         3.95 o                         
   2  29   6          1.76          2.88         3.82 o                         
   3  29   6         73.05         71.04         4.45 o                         
   4  29   6         12.98          8.74         4.32 o                         
  -6  30   6        161.89        159.54         5.23 o                         
  -5  30   6        160.88        164.84         4.99 o                         
  -4  30   6          1.61          0.36         3.46 o                         
  -3  30   6         77.03         74.96         3.55 o                         
  -2  30   6        159.37        168.28         3.66 o                         
  -1  30   6        176.36        178.84         3.91 o                         
   0  30   6         14.77         13.31         3.86 o                         
   1  30   6          1.22          0.18         3.67 o                         
   2  30   6          2.44          8.29         4.87 o                         
   3  30   6         45.62         43.24         4.68 o                         
   4  30   6         33.86         44.98         5.24 o                         
  -6  31   6        100.39        112.14         4.76 o                         
  -5  31   6         10.90          6.26         4.08 o                         
  -4  31   6          2.61         -1.54         3.68 o                         
  -3  31   6         30.70         34.18         3.16 o                         
  -2  31   6        161.47        159.47         3.82 o                         
  -1  31   6          0.40         -0.19         4.01 o                         
   0  31   6        102.70        109.89         4.26 o                         
   1  31   6         42.86         47.58         4.54 o                         
   2  31   6          0.71          3.23         6.01 o                         
   3  31   6         14.00         11.02         6.03 o                         
   4  31   6          6.03         13.98         7.15 o                         
  -5  32   6         10.82         12.32         4.25 o                         
  -4  32   6        373.10        381.44         6.07 o                         
  -3  32   6        123.25        127.75         4.50 o                         
  -2  32   6         41.84         39.41         3.82 o                         
  -1  32   6          9.32          9.77         4.15 o                         
   0  32   6          5.45          6.44         3.95 o                         
   1  32   6         11.64         19.80         5.16 o                         
   2  32   6          0.76          4.63         5.63 o                         
   3  32   6         20.92         22.57         4.89 o                         
  -5  33   6         45.68         47.82         4.14 o                         
  -4  33   6         31.02         28.12         4.72 o                         
  -3  33   6         86.92         90.59         4.23 o                         
  -2  33   6         29.94         29.74         3.97 o                         
  -1  33   6          1.81         -1.04         4.23 o                         
   0  33   6         16.44         12.89         4.26 o                         
   1  33   6         23.04         18.50         4.31 o                         
   2  33   6         53.54         58.78         4.91 o                         
   3  33   6        350.77        359.26         8.19 o                         
  -4  34   6         44.98         45.61         4.75 o                         
  -3  34   6         39.46         40.06         4.33 o                         
  -2  34   6         24.49         21.10         4.25 o                         
  -1  34   6         49.97         50.41         4.27 o                         
   0  34   6          0.50         -2.41         4.30 o                         
   1  34   6         30.22         32.05         4.56 o                         
   2  34   6         22.18         22.80         4.97 o                         
  -4  35   6         89.73        101.86        14.96 o                         
  -3  35   6          4.10         11.17         5.05 o                         
  -2  35   6         18.68         17.61         4.35 o                         
  -1  35   6         43.03         54.21         4.03 o                         
   0  35   6          0.77          6.70         4.05 o                         
   1  35   6         48.34         40.14         5.22 o                         
  -3  36   6         91.30         97.67        14.11 o                         
  -2  36   6          1.07          0.87         3.73 o                         
  -1  36   6          7.16          5.60         4.70 o                         
   0  36   6         65.66         79.34         5.35 o                         
 -10   1   7        141.71        149.01         3.73 o                         
  -9   1   7         35.07         40.39         2.90 o                         
  -8   1   7        148.00        147.79         2.92 o                         
  -7   1   7        970.48        952.26         4.70 o                         
  -6   1   7        754.39        746.15         4.13 o                         
  -5   1   7          7.08          9.08         1.68 o                         
  -4   1   7         30.71         29.76         2.03 o                         
  -3   1   7        872.46        870.19         4.28 o                         
  -2   1   7       5471.38       5535.73        13.44 o                         
  -1   1   7        413.49        427.12         3.72 o                         
   0   1   7       1376.27       1364.29         6.16 o                         
   1   1   7        145.34        145.38         2.46 o                         
   2   1   7        214.25        216.98         2.78 o                         
   3   1   7        378.34        374.25         3.46 o                         
   4   1   7         15.27         11.68         2.69 o                         
   5   1   7          3.69          2.01         2.96 o                         
   6   1   7        149.41        153.59         3.68 o                         
   7   1   7          2.27          0.05         3.45 o                         
   8   1   7         58.55         54.62         3.83 o                         
 -10   2   7         86.25         89.74         3.67 o                         
  -9   2   7        393.49        389.18         3.92 o                         
  -8   2   7        279.11        287.47         3.37 o                         
  -7   2   7        359.15        356.24         3.45 o                         
  -6   2   7         23.69         25.10         2.34 o                         
  -5   2   7        842.52        828.88         3.83 o                         
  -4   2   7       1164.02       1145.99         4.23 o                         
  -3   2   7        155.44        152.24         2.37 o                         
  -2   2   7        877.95        871.22         4.27 o                         
  -1   2   7        818.95        816.80         4.57 o                         
   0   2   7         44.28         39.79         2.30 o                         
   1   2   7        108.35        105.08         2.23 o                         
   2   2   7        228.87        231.31         2.77 o                         
   3   2   7         84.15         92.18         2.55 o                         
   4   2   7         40.28         45.89         3.44 o                         
   5   2   7         65.32         62.55         3.97 o                         
   6   2   7         19.44         14.69         3.29 o                         
   7   2   7         13.32         17.66         3.33 o                         
   8   2   7         14.61         15.01         3.93 o                         
 -10   3   7         34.10         32.69         4.56 o                         
  -9   3   7        279.21        283.76         3.83 o                         
  -8   3   7         13.56         14.67         2.69 o                         
  -7   3   7        224.41        225.73         3.04 o                         
  -6   3   7        225.99        232.28         2.96 o                         
  -5   3   7         14.14         14.72         1.90 o                         
  -4   3   7        178.27        170.00         2.33 o                         
  -3   3   7         53.13         51.71         2.03 o                         
  -2   3   7        595.38        589.92         3.99 o                         
  -1   3   7         32.85         30.33         2.62 o                         
   0   3   7       1814.43       1814.10         6.51 o                         
   1   3   7         21.40         22.33         2.25 o                         
   2   3   7        988.01        958.91         5.70 o                         
   3   3   7         33.44         33.36         2.44 o                         
   4   3   7         33.54         44.71         3.06 o                         
   5   3   7          2.73          4.69         2.83 o                         
   6   3   7        154.28        157.74         3.64 o                         
   7   3   7        326.60        317.84         4.74 o                         
   8   3   7        177.55        175.65         5.13 o                         
 -10   4   7         64.18         68.01         3.55 o                         
  -9   4   7        111.85        108.62         3.17 o                         
  -8   4   7         18.82         19.93         2.60 o                         
  -7   4   7        851.34        824.70         5.12 o                         
  -6   4   7        625.46        622.25         3.88 o                         
  -5   4   7         14.04         12.82         1.91 o                         
  -4   4   7         34.24         35.63         1.79 o                         
  -3   4   7        405.83        411.10         3.04 o                         
  -2   4   7         49.33         46.65         2.24 o                         
  -1   4   7       1225.46       1256.22         6.58 o                         
   0   4   7        867.65        879.03         5.08 o                         
   1   4   7         59.16         56.51         2.40 o                         
   2   4   7        195.35        195.99         2.70 o                         
   3   4   7        137.99        136.94         2.56 o                         
   4   4   7        319.27        318.21         4.20 o                         
   5   4   7        845.54        814.69         4.94 o                         
   6   4   7        124.51        125.09         3.30 o                         
   7   4   7          7.27          9.69         3.59 o                         
   8   4   7          2.49         -5.45         5.45 o                         
 -10   5   7         42.73         43.74         3.49 o                         
  -9   5   7          0.04          2.93         2.82 o                         
  -8   5   7        381.97        367.11         3.84 o                         
  -7   5   7         32.05         31.54         2.44 o                         
  -6   5   7         38.10         35.99         2.37 o                         
  -5   5   7         41.86         44.46         1.95 o                         
  -4   5   7         77.53         79.78         1.95 o                         
  -3   5   7        128.80        130.84         2.28 o                         
  -2   5   7        511.17        531.05         3.80 o                         
  -1   5   7        498.92        511.40         4.09 o                         
   0   5   7        916.71        929.77         4.72 o                         
   1   5   7        465.34        454.80         3.40 o                         
   2   5   7         34.57         36.97         2.25 o                         
   3   5   7        254.74        251.92         3.13 o                         
   4   5   7         34.26         36.22         3.13 o                         
   5   5   7         77.75         82.30         3.01 o                         
   6   5   7          4.19          4.62         3.01 o                         
   7   5   7         52.90         55.58         3.84 o                         
   8   5   7          0.56          8.41        11.10 o                         
 -10   6   7          0.28         -1.13         3.34 o                         
  -9   6   7          6.10          3.40         2.69 o                         
  -8   6   7          0.29          0.11         2.77 o                         
  -7   6   7        330.98        320.39         3.89 o                         
  -6   6   7          7.62          9.93         2.41 o                         
  -5   6   7          1.15          1.22         1.87 o                         
  -4   6   7         71.24         71.12         1.96 o                         
  -3   6   7        188.70        184.54         2.33 o                         
  -2   6   7        274.38        278.62         3.33 o                         
  -1   6   7        469.27        465.96         3.76 o                         
   0   6   7         12.73         12.64         1.97 o                         
   1   6   7        116.71        107.38         2.19 o                         
   2   6   7       1041.75       1011.40         5.16 o                         
   3   6   7        535.41        534.81         4.32 o                         
   4   6   7         12.61         13.70         2.65 o                         
   5   6   7        415.19        400.17         5.12 o                         
   6   6   7        370.46        360.78         5.12 o                         
   7   6   7         15.52         19.27         3.67 o                         
   8   6   7          0.77         -9.46        14.24 o                         
 -10   7   7          0.38          7.76         3.51 o                         
  -9   7   7        104.12        101.87         3.13 o                         
  -8   7   7         42.30         40.55         2.88 o                         
  -7   7   7         12.73         15.39         2.74 o                         
  -6   7   7          4.11          7.46         2.57 o                         
  -5   7   7        117.11        119.25         2.24 o                         
  -4   7   7        188.37        181.59         2.66 o                         
  -3   7   7         92.26         93.71         2.19 o                         
  -2   7   7          4.52          3.96         2.26 o                         
  -1   7   7         54.09         58.23         2.39 o                         
   0   7   7       1412.38       1438.36         5.49 o                         
   1   7   7          0.52          2.37         2.10 o                         
   2   7   7        221.28        216.21         2.86 o                         
   3   7   7        517.01        498.76         4.51 o                         
   4   7   7       1363.52       1342.75         5.84 o                         
   5   7   7          0.15         -0.76         2.92 o                         
   6   7   7        438.77        431.55         4.84 o                         
   7   7   7        407.89        391.14         5.71 o                         
 -10   8   7          3.96          9.39         3.67 o                         
  -9   8   7          6.18          2.70         2.69 o                         
  -8   8   7          0.62         -1.32         2.68 o                         
  -7   8   7        396.91        393.32         3.78 o                         
  -6   8   7        146.46        145.50         3.73 o                         
  -5   8   7        299.73        288.48         2.92 o                         
  -4   8   7         74.16         76.05         1.94 o                         
  -3   8   7        601.48        602.18         3.44 o                         
  -2   8   7        279.14        276.30         3.06 o                         
  -1   8   7        403.70        403.15         3.59 o                         
   0   8   7         45.56         42.35         2.33 o                         
   1   8   7         30.12         30.23         2.03 o                         
   2   8   7        951.43        945.41         4.83 o                         
   3   8   7        714.67        716.42         5.31 o                         
   4   8   7        119.63        124.26         3.33 o                         
   5   8   7        727.59        712.03         6.01 o                         
   6   8   7        139.91        133.69         3.96 o                         
   7   8   7         52.04         54.26         4.17 o                         
 -10   9   7          0.44          0.55         3.63 o                         
  -9   9   7         51.67         53.94         3.14 o                         
  -8   9   7        115.54        109.63         2.98 o                         
  -7   9   7        570.10        564.36         4.23 o                         
  -6   9   7        124.77        124.45         2.77 o                         
  -5   9   7         73.34         74.23         2.43 o                         
  -4   9   7         57.55         55.96         1.94 o                         
  -3   9   7        705.71        686.61         3.37 o                         
  -2   9   7        759.48        771.09         4.50 o                         
  -1   9   7       1080.67       1073.04         5.10 o                         
   0   9   7          0.63         -1.79         2.23 o                         
   1   9   7        562.57        561.33         3.60 o                         
   2   9   7         87.42         90.22         2.75 o                         
   3   9   7        392.97        390.69         4.75 o                         
   4   9   7        189.95        185.62         3.28 o                         
   5   9   7         64.41         70.84         3.93 o                         
   6   9   7         13.66         17.68         3.62 o                         
   7   9   7          1.74         -0.04         3.68 o                         
 -10  10   7         88.31         97.03         3.68 o                         
  -9  10   7         65.10         68.99         3.25 o                         
  -8  10   7          0.14         -0.34         2.69 o                         
  -7  10   7         16.61         22.12         2.79 o                         
  -6  10   7          0.57          3.97         2.47 o                         
  -5  10   7         17.53         16.81         2.44 o                         
  -4  10   7        121.49        119.21         2.36 o                         
  -3  10   7        200.70        199.35         2.34 o                         
  -2  10   7          7.94         11.17         2.38 o                         
  -1  10   7          1.44          3.01         2.08 o                         
   0  10   7          0.27          2.83         2.10 o                         
   1  10   7        831.10        820.05         4.51 o                         
   2  10   7        295.47        289.47         3.54 o                         
   3  10   7          1.25         -3.16         3.16 o                         
   4  10   7          1.54          0.64         3.01 o                         
   5  10   7        625.99        621.56         6.22 o                         
   6  10   7        293.12        298.17         5.32 o                         
   7  10   7         14.85         16.66         4.69 o                         
 -10  11   7         44.68         46.63         4.24 o                         
  -9  11   7         24.21         22.40         3.28 o                         
  -8  11   7          0.34          0.44         2.60 o                         
  -7  11   7         66.02         70.57         3.17 o                         
  -6  11   7        679.41        681.69         4.82 o                         
  -5  11   7          9.95          8.02         2.41 o                         
  -4  11   7        983.97        979.65         4.40 o                         
  -3  11   7        315.41        315.61         2.67 o                         
  -2  11   7        311.67        299.71         3.33 o                         
  -1  11   7         39.29         40.86         1.99 o                         
   0  11   7        495.13        486.26         3.86 o                         
   1  11   7        597.28        585.98         3.76 o                         
   2  11   7        697.77        685.78         5.18 o                         
   3  11   7         23.43         24.54         3.26 o                         
   4  11   7        981.40        964.25         6.53 o                         
   5  11   7         69.56         68.24         3.92 o                         
   6  11   7         47.55         54.70         3.82 o                         
   7  11   7         26.44         19.49         4.77 o                         
 -10  12   7        145.88        150.06         3.71 o                         
  -9  12   7        110.29        109.51         3.93 o                         
  -8  12   7        140.81        143.38         3.39 o                         
  -7  12   7         70.08         71.94         3.07 o                         
  -6  12   7        228.48        228.50         3.14 o                         
  -5  12   7        942.90        939.08         4.86 o                         
  -4  12   7        544.32        529.87         3.60 o                         
  -3  12   7         49.73         53.19         1.94 o                         
  -2  12   7        754.92        755.34         4.51 o                         
  -1  12   7        504.05        497.99         3.45 o                         
   0  12   7        637.06        629.80         4.77 o                         
   1  12   7        135.91        133.17         2.61 o                         
   2  12   7        546.40        557.63         4.89 o                         
   3  12   7       1267.82       1254.40         9.25 o                         
   4  12   7         83.90         84.37         3.34 o                         
   5  12   7        124.89        128.30         4.02 o                         
   6  12   7          0.38          1.14         3.36 o                         
   7  12   7         16.71         23.58         4.21 o                         
 -10  13   7         22.44         19.33         5.06 o                         
  -9  13   7         14.05          9.59         3.43 o                         
  -8  13   7        233.39        244.01         4.32 o                         
  -7  13   7        522.64        507.81         4.53 o                         
  -6  13   7         24.04         20.40         2.56 o                         
  -5  13   7        308.47        303.74         3.23 o                         
  -4  13   7          4.75          4.58         2.03 o                         
  -3  13   7        513.13        507.03         3.97 o                         
  -2  13   7       2126.59       2079.06         6.62 o                         
  -1  13   7         64.14         63.33         2.19 o                         
   0  13   7        319.40        318.32         3.21 o                         
   1  13   7        667.44        685.38         4.56 o                         
   2  13   7        223.77        217.43         4.03 o                         
   3  13   7          0.56          0.67         3.46 o                         
   4  13   7         92.69         84.88         3.31 o                         
   5  13   7         24.22         24.75         3.30 o                         
   6  13   7         74.72         79.57         3.57 o                         
   7  13   7         76.97         74.81         4.73 o                         
  -9  14   7         16.72         20.77         3.42 o                         
  -8  14   7          0.14          1.88         3.04 o                         
  -7  14   7        267.25        255.42         3.82 o                         
  -6  14   7        496.49        499.49         5.02 o                         
  -5  14   7        389.92        387.09         3.56 o                         
  -4  14   7         70.86         71.11         2.49 o                         
  -3  14   7        170.49        168.78         2.92 o                         
  -2  14   7         66.68         68.14         2.49 o                         
  -1  14   7        113.21        112.84         2.66 o                         
   0  14   7        102.49        105.28         2.56 o                         
   1  14   7         96.78         95.75         2.67 o                         
   2  14   7         81.24         79.02         2.95 o                         
   3  14   7         45.24         48.59         3.39 o                         
   4  14   7         22.83         25.78         2.91 o                         
   5  14   7         18.67         20.03         3.29 o                         
   6  14   7          6.22          2.02         3.81 o                         
   7  14   7         32.36         33.28         4.67 o                         
  -9  15   7         35.89         33.94         3.60 o                         
  -8  15   7         15.87         13.77         3.14 o                         
  -7  15   7        258.86        261.37         3.76 o                         
  -6  15   7       1165.46       1151.88         5.77 o                         
  -5  15   7        534.07        530.67         3.81 o                         
  -4  15   7       1263.27       1237.03         5.80 o                         
  -3  15   7       1165.48       1146.72         5.41 o                         
  -2  15   7        172.20        168.67         3.18 o                         
  -1  15   7        148.42        144.88         2.89 o                         
   0  15   7        141.21        136.54         2.80 o                         
   1  15   7        148.23        145.71         3.06 o                         
   2  15   7        557.11        543.68         5.13 o                         
   3  15   7        236.24        237.73         3.75 o                         
   4  15   7        332.82        328.47         4.35 o                         
   5  15   7          0.23         -1.71         3.14 o                         
   6  15   7         15.01         12.78         3.54 o                         
   7  15   7        151.08        156.40         5.96 o                         
  -9  16   7        152.22        153.02         4.23 o                         
  -8  16   7        290.66        284.38         3.81 o                         
  -7  16   7        230.89        235.82         3.80 o                         
  -6  16   7        104.24         95.53         3.24 o                         
  -5  16   7        736.21        718.65         4.38 o                         
  -4  16   7        620.76        603.27         4.38 o                         
  -3  16   7        146.91        138.39         2.99 o                         
  -2  16   7        534.18        531.34         4.95 o                         
  -1  16   7       1099.22       1085.28         5.68 o                         
   0  16   7        312.08        302.95         3.31 o                         
   1  16   7         21.03         21.14         2.36 o                         
   2  16   7        356.42        349.40         4.31 o                         
   3  16   7         60.81         61.98         2.97 o                         
   4  16   7         85.05         91.64         3.34 o                         
   5  16   7          3.16          5.00         3.17 o                         
   6  16   7        164.23        173.84         4.63 o                         
   7  16   7          4.78          5.81         8.51 o                         
  -9  17   7        104.24        107.83         4.26 o                         
  -8  17   7         11.79          9.93         3.14 o                         
  -7  17   7         55.53         54.32         3.15 o                         
  -6  17   7         42.85         45.33         3.04 o                         
  -5  17   7          1.27          1.40         2.61 o                         
  -4  17   7         17.86         16.82         2.56 o                         
  -3  17   7        160.10        158.56         3.07 o                         
  -2  17   7         20.09         14.81         2.87 o                         
  -1  17   7        139.96        147.61         3.00 o                         
   0  17   7        881.97        855.37         5.05 o                         
   1  17   7         51.82         54.29         2.57 o                         
   2  17   7        555.86        551.41         5.68 o                         
   3  17   7        198.04        199.67         3.58 o                         
   4  17   7         40.24         46.76         3.50 o                         
   5  17   7         14.73         15.02         3.71 o                         
   6  17   7         32.27         28.57         3.82 o                         
  -9  18   7         15.24         11.13         4.21 o                         
  -8  18   7         29.23         26.87         3.36 o                         
  -7  18   7          7.66          8.02         3.09 o                         
  -6  18   7        130.83        137.91         4.01 o                         
  -5  18   7        265.45        260.78         3.53 o                         
  -4  18   7        207.76        204.69         3.46 o                         
  -3  18   7         67.41         67.48         2.97 o                         
  -2  18   7        170.61        166.21         3.14 o                         
  -1  18   7         53.21         58.10         2.92 o                         
   0  18   7        894.58        882.48         6.34 o                         
   1  18   7        262.35        266.60         3.87 o                         
   2  18   7        408.58        398.58         5.70 o                         
   3  18   7         64.96         67.06         3.43 o                         
   4  18   7        365.07        370.61         4.85 o                         
   5  18   7         54.54         55.06         3.98 o                         
   6  18   7         86.76         90.90         4.65 o                         
  -9  19   7          1.55          5.24         3.56 o                         
  -8  19   7          2.56          2.96         3.90 o                         
  -7  19   7         13.92         14.52         2.88 o                         
  -6  19   7        238.87        237.97         4.28 o                         
  -5  19   7         70.97         72.07         2.87 o                         
  -4  19   7         49.13         55.56         2.78 o                         
  -3  19   7          3.38          3.38         2.65 o                         
  -2  19   7          0.27          2.92         2.45 o                         
  -1  19   7         63.50         59.33         2.97 o                         
   0  19   7          6.00          9.59         3.19 o                         
   1  19   7        117.22        116.98         3.81 o                         
   2  19   7         26.13         21.88         3.75 o                         
   3  19   7         36.32         35.85         3.35 o                         
   4  19   7        188.18        185.66         3.81 o                         
   5  19   7         69.00         65.86         3.80 o                         
   6  19   7         34.51         35.40         3.85 o                         
  -9  20   7          1.25         -2.49         6.10 o                         
  -8  20   7        181.11        182.51         3.88 o                         
  -7  20   7         94.79         90.99         3.13 o                         
  -6  20   7         21.56         23.26         3.04 o                         
  -5  20   7         35.96         35.77         2.55 o                         
  -4  20   7          0.75          2.80         2.61 o                         
  -3  20   7        236.16        244.14         3.59 o                         
  -2  20   7         35.80         35.38         2.90 o                         
  -1  20   7        282.32        280.47         4.13 o                         
   0  20   7         79.31         74.42         3.57 o                         
   1  20   7        877.75        872.19         6.41 o                         
   2  20   7        109.64        115.57         3.87 o                         
   3  20   7        121.41        117.84         3.45 o                         
   4  20   7         80.15         78.29         3.75 o                         
   5  20   7        174.08        176.73         4.06 o                         
   6  20   7        261.77        264.49         5.12 o                         
  -8  21   7         31.37         39.52         4.19 o                         
  -7  21   7          0.00         -1.17         2.87 o                         
  -6  21   7        122.19        122.06         3.50 o                         
  -5  21   7        149.68        144.27         3.03 o                         
  -4  21   7          2.24         -0.47         2.52 o                         
  -3  21   7        118.02        119.57         3.50 o                         
  -2  21   7         21.95         21.87         2.96 o                         
  -1  21   7        252.18        262.24         4.46 o                         
   0  21   7        224.39        225.98         3.95 o                         
   1  21   7         10.09         11.27         2.85 o                         
   2  21   7        150.43        148.58         3.87 o                         
   3  21   7        530.38        517.42         4.72 o                         
   4  21   7        130.96        132.08         3.58 o                         
   5  21   7         17.36         20.00         3.71 o                         
   6  21   7         15.44         14.80         3.77 o                         
  -8  22   7        216.23        221.87         5.06 o                         
  -7  22   7          0.69          3.35         3.47 o                         
  -6  22   7         23.75         23.13         3.44 o                         
  -5  22   7         73.96         66.39         3.52 o                         
  -4  22   7        336.91        330.46         4.34 o                         
  -3  22   7        138.97        136.67         3.64 o                         
  -2  22   7         78.36         77.73         3.49 o                         
  -1  22   7          4.39          4.64         2.95 o                         
   0  22   7          6.81          7.45         3.02 o                         
   1  22   7        265.11        259.55         3.96 o                         
   2  22   7         71.50         67.40         3.60 o                         
   3  22   7          6.34         14.47         3.79 o                         
   4  22   7          4.01          7.01         2.93 o                         
   5  22   7         43.36         46.91         3.49 o                         
   6  22   7         22.36         16.53         7.47 o                         
  -8  23   7          1.99          0.47         3.80 o                         
  -7  23   7        262.10        265.23         4.31 o                         
  -6  23   7        279.74        273.03         4.07 o                         
  -5  23   7         30.24         33.78         3.50 o                         
  -4  23   7         64.83         68.70         3.66 o                         
  -3  23   7        510.78        508.16         4.71 o                         
  -2  23   7        330.12        326.16         4.46 o                         
  -1  23   7          0.46         -0.47         3.14 o                         
   0  23   7        133.49        139.66         3.54 o                         
   1  23   7         45.44         45.43         3.43 o                         
   2  23   7        216.88        217.91         4.35 o                         
   3  23   7         35.35         32.76         3.34 o                         
   4  23   7        281.03        290.68         4.37 o                         
   5  23   7          6.90          7.94         3.80 o                         
  -8  24   7          0.09          0.08         4.17 o                         
  -7  24   7         26.19         26.05         3.55 o                         
  -6  24   7         56.24         60.14         3.12 o                         
  -5  24   7        103.11        105.27         3.39 o                         
  -4  24   7        140.43        137.89         3.42 o                         
  -3  24   7         99.40         93.89         3.45 o                         
  -2  24   7          0.28          0.67         2.91 o                         
  -1  24   7        128.05        124.98         4.28 o                         
   0  24   7         12.48         19.09         2.99 o                         
   1  24   7        396.73        388.07         5.17 o                         
   2  24   7        129.09        134.26         3.87 o                         
   3  24   7        129.52        128.23         4.00 o                         
   4  24   7         55.88         59.37         3.89 o                         
   5  24   7         69.29         72.36         4.23 o                         
  -7  25   7         79.56         89.32         4.08 o                         
  -6  25   7        181.57        177.86         3.83 o                         
  -5  25   7        165.93        166.32         3.70 o                         
  -4  25   7         38.86         42.65         3.11 o                         
  -3  25   7        322.09        331.86         4.30 o                         
  -2  25   7        125.53        125.47         3.63 o                         
  -1  25   7          8.96          9.79         3.22 o                         
   0  25   7         55.01         57.11         3.43 o                         
   1  25   7        245.13        237.84         4.26 o                         
   2  25   7        173.73        171.22         4.18 o                         
   3  25   7         47.01         53.41         3.62 o                         
   4  25   7        293.28        294.08         4.66 o                         
   5  25   7          4.15          2.72         3.67 o                         
  -7  26   7         77.84         75.59         4.95 o                         
  -6  26   7        127.41        126.64         3.88 o                         
  -5  26   7        459.41        461.84         5.05 o                         
  -4  26   7        451.48        446.74         4.92 o                         
  -3  26   7        208.47        201.28         3.90 o                         
  -2  26   7         61.11         63.20         3.82 o                         
  -1  26   7        499.88        500.18         5.71 o                         
   0  26   7        445.38        442.27         5.11 o                         
   1  26   7        156.14        150.83         3.68 o                         
   2  26   7         90.35         92.49         3.84 o                         
   3  26   7        180.76        182.66         4.19 o                         
   4  26   7          4.79          6.22         3.42 o                         
   5  26   7          6.58         11.28         9.34 o                         
  -7  27   7         70.66         72.18         4.00 o                         
  -6  27   7         66.58         68.34         4.56 o                         
  -5  27   7         51.41         53.09         3.67 o                         
  -4  27   7         69.04         69.30         3.51 o                         
  -3  27   7        243.55        250.53         4.32 o                         
  -2  27   7         10.19          9.96         3.36 o                         
  -1  27   7         29.34         29.41         3.45 o                         
   0  27   7        117.73        117.87         4.09 o                         
   1  27   7        103.63        109.87         4.07 o                         
   2  27   7         10.39          7.11         3.61 o                         
   3  27   7         11.19         11.84         3.61 o                         
   4  27   7          0.58         -2.24         3.48 o                         
  -7  28   7          7.84          5.17         8.34 o                         
  -6  28   7        208.85        210.60         5.14 o                         
  -5  28   7         70.68         75.43         3.91 o                         
  -4  28   7         41.73         47.63         3.66 o                         
  -3  28   7         62.03         61.34         3.35 o                         
  -2  28   7         81.54         83.20         3.47 o                         
  -1  28   7        311.22        311.73         4.05 o                         
   0  28   7        201.88        201.16         4.20 o                         
   1  28   7         28.63         32.92         3.60 o                         
   2  28   7          0.85          2.75         3.23 o                         
   3  28   7          5.36          0.57         3.75 o                         
   4  28   7         91.81         91.85         4.41 o                         
  -6  29   7        124.90        118.87         6.45 o                         
  -5  29   7         36.58         30.52         3.97 o                         
  -4  29   7        312.38        317.20         4.86 o                         
  -3  29   7        290.97        276.35         4.44 o                         
  -2  29   7         12.31          9.61         3.12 o                         
  -1  29   7          3.23          1.28         3.41 o                         
   0  29   7         34.63         27.78         3.96 o                         
   1  29   7        297.56        312.72         6.23 o                         
   2  29   7        226.47        216.13         4.81 o                         
   3  29   7          1.07          0.04         3.71 o                         
   4  29   7        101.77        113.87         8.03 o                         
  -6  30   7         61.46         75.21         6.03 o                         
  -5  30   7        126.19        126.00         3.82 o                         
  -4  30   7        115.92        117.11         4.59 o                         
  -3  30   7          0.09          1.07         3.44 o                         
  -2  30   7         45.14         46.28         3.88 o                         
  -1  30   7        190.29        186.40         4.28 o                         
   0  30   7        252.29        258.72         4.65 o                         
   1  30   7          1.19          2.52         4.22 o                         
   2  30   7        159.28        172.72         5.52 o                         
   3  30   7         90.97        106.19         4.62 o                         
  -5  31   7          1.22          2.03         3.82 o                         
  -4  31   7          3.04          5.81         3.54 o                         
  -3  31   7         14.00         10.79         3.69 o                         
  -2  31   7         27.83         25.36         3.51 o                         
  -1  31   7        108.92        109.33         4.02 o                         
   0  31   7          7.64         13.98         4.33 o                         
   1  31   7         75.75         83.46         4.68 o                         
   2  31   7         36.40         44.49         5.48 o                         
   3  31   7        355.85        351.52         8.85 o                         
  -5  32   7        180.59        177.41         5.05 o                         
  -4  32   7        111.42        117.16         4.09 o                         
  -3  32   7          8.71         13.62         3.95 o                         
  -2  32   7         35.70         40.16         3.67 o                         
  -1  32   7         17.74         15.95         3.91 o                         
   0  32   7         69.17         69.37         5.09 o                         
   1  32   7        188.83        191.28         6.13 o                         
   2  32   7         36.62         34.40         5.07 o                         
  -4  33   7         54.60         59.66         5.09 o                         
  -3  33   7         19.82         18.87         4.73 o                         
  -2  33   7         10.93          5.08         4.18 o                         
  -1  33   7         84.74         83.53         5.24 o                         
   0  33   7         19.90         16.38         4.83 o                         
   1  33   7          0.32         -2.61         4.76 o                         
  -3  34   7        104.80        117.52         4.54 o                         
  -2  34   7        123.86        123.91         4.43 o                         
  -1  34   7          2.79          8.41         4.26 o                         
   0  34   7         40.42         39.96         4.65 o                         
   1  34   7        167.19        154.94        15.44 o                         
  -2  35   7         32.12         27.84         8.07 o                         
  -1  35   7        132.54        135.05         9.11 o                         
 -10   0   8         56.93         50.88         5.69 o                         
  -9   0   8        203.85        200.07         5.96 o                         
  -8   0   8        989.63       1021.19         8.09 o                         
  -7   0   8        177.78        180.51         4.06 o                         
  -6   0   8         49.68         52.26         3.43 o                         
  -5   0   8        937.93        921.49         7.22 o                         
  -4   0   8       2169.95       2126.62         9.66 o                         
  -3   0   8          6.71          6.23         3.20 o                         
  -2   0   8        639.89        616.06         6.58 o                         
  -1   0   8       1447.25       1440.33        12.10 o                         
   0   0   8         52.35         53.61         4.71 o                         
   1   0   8        193.33        184.88         4.17 o                         
   2   0   8         47.84         47.33         3.92 o                         
   3   0   8        547.03        538.49         5.68 o                         
   4   0   8        155.64        156.33         4.53 o                         
   5   0   8        322.40        329.59         5.65 o                         
   6   0   8         10.55         10.26         4.83 o                         
   7   0   8         25.19         31.82         4.40 o                         
 -10   1   8          0.82         -3.31         3.46 o                         
  -9   1   8         18.41         20.40         2.86 o                         
  -8   1   8        144.47        137.06         2.85 o                         
  -7   1   8        256.54        258.82         3.06 o                         
  -6   1   8       1328.95       1303.61         6.43 o                         
  -5   1   8          5.88          8.06         2.44 o                         
  -4   1   8        341.37        337.66         2.97 o                         
  -3   1   8        883.37        878.69         4.90 o                         
  -2   1   8        217.67        214.09         2.84 o                         
  -1   1   8        106.32        105.46         2.63 o                         
   0   1   8         42.27         46.65         2.78 o                         
   1   1   8        270.60        266.77         3.45 o                         
   2   1   8        166.10        174.05         3.23 o                         
   3   1   8        375.16        362.85         3.81 o                         
   4   1   8          2.33          4.20         2.35 o                         
   5   1   8         74.03         73.99         3.54 o                         
   6   1   8         23.89         21.20         3.46 o                         
   7   1   8          7.99          8.46         3.26 o                         
 -10   2   8         49.62         46.81         3.70 o                         
  -9   2   8         52.15         60.67         2.80 o                         
  -8   2   8         59.18         62.17         2.61 o                         
  -7   2   8         89.47         91.42         2.86 o                         
  -6   2   8          0.07          3.01         2.33 o                         
  -5   2   8        100.15         97.44         2.58 o                         
  -4   2   8        228.87        236.51         3.07 o                         
  -3   2   8        129.35        126.71         2.69 o                         
  -2   2   8        403.78        408.38         3.38 o                         
  -1   2   8        424.85        429.09         4.03 o                         
   0   2   8        470.98        463.03         4.50 o                         
   1   2   8        880.98        865.22         5.23 o                         
   2   2   8         62.53         63.50         2.70 o                         
   3   2   8         94.81         92.47         2.71 o                         
   4   2   8          0.71          1.19         2.76 o                         
   5   2   8         15.59         17.82         3.01 o                         
   6   2   8          5.73          8.07         3.24 o                         
   7   2   8        125.49        124.73         3.99 o                         
 -10   3   8         70.42         76.89         4.27 o                         
  -9   3   8         16.36         17.38         2.70 o                         
  -8   3   8          2.27          2.23         2.58 o                         
  -7   3   8        161.33        166.83         2.85 o                         
  -6   3   8        978.09        956.08         4.43 o                         
  -5   3   8        207.33        208.18         3.61 o                         
  -4   3   8         16.13         15.68         2.08 o                         
  -3   3   8         14.91         13.13         2.21 o                         
  -2   3   8        188.64        189.37         2.82 o                         
  -1   3   8        328.34        332.23         3.45 o                         
   0   3   8        706.27        707.53         5.07 o                         
   1   3   8        157.94        158.22         3.03 o                         
   2   3   8        381.53        378.49         4.07 o                         
   3   3   8         49.33         51.07         2.91 o                         
   4   3   8          1.10         -3.20         3.20 o                         
   5   3   8        311.32        312.90         5.38 o                         
   6   3   8        152.37        150.34         3.62 o                         
   7   3   8          0.14         -0.15         3.87 o                         
 -10   4   8          7.16          5.96         3.27 o                         
  -9   4   8          4.75          1.90         2.86 o                         
  -8   4   8        271.50        273.57         3.66 o                         
  -7   4   8        172.19        168.91         3.13 o                         
  -6   4   8        130.54        127.86         2.61 o                         
  -5   4   8         46.67         51.74         2.73 o                         
  -4   4   8         98.40         96.57         2.58 o                         
  -3   4   8         34.33         32.40         2.52 o                         
  -2   4   8        801.57        809.26         4.79 o                         
  -1   4   8        345.39        343.50         3.50 o                         
   0   4   8        152.12        151.26         3.10 o                         
   1   4   8         22.36         22.85         2.47 o                         
   2   4   8         90.58         99.24         3.05 o                         
   3   4   8        545.14        523.18         4.79 o                         
   4   4   8          6.98          6.04         3.14 o                         
   5   4   8        318.64        323.77         4.99 o                         
   6   4   8         25.61         26.81         3.99 o                         
   7   4   8          0.04          2.68         3.44 o                         
 -10   5   8          0.01          2.33         3.13 o                         
  -9   5   8          2.23          0.02         2.65 o                         
  -8   5   8         10.18          8.15         2.73 o                         
  -7   5   8         99.07        100.80         2.95 o                         
  -6   5   8        244.59        235.97         3.02 o                         
  -5   5   8        207.08        205.35         2.84 o                         
  -4   5   8       1323.23       1305.28         5.95 o                         
  -3   5   8        456.35        450.11         4.09 o                         
  -2   5   8         34.76         32.31         2.26 o                         
  -1   5   8        331.16        319.46         4.30 o                         
   0   5   8       1389.52       1375.58         7.02 o                         
   1   5   8        980.57        960.63         5.90 o                         
   2   5   8          2.35          3.18         3.00 o                         
   3   5   8       1237.11       1226.55         6.73 o                         
   4   5   8        961.48        942.06         5.71 o                         
   5   5   8         36.76         33.87         3.39 o                         
   6   5   8          5.79         -0.01         3.62 o                         
   7   5   8        115.02        125.02         4.42 o                         
 -10   6   8        114.42        118.63         3.86 o                         
  -9   6   8          0.74          1.81         2.75 o                         
  -8   6   8          0.01         -0.31         2.82 o                         
  -7   6   8        254.74        248.49         3.66 o                         
  -6   6   8         25.65         23.63         2.24 o                         
  -5   6   8        398.21        392.33         3.50 o                         
  -4   6   8         82.75         87.82         2.48 o                         
  -3   6   8         91.29         91.68         2.72 o                         
  -2   6   8       1373.55       1367.00         5.82 o                         
  -1   6   8        887.94        893.35         5.27 o                         
   0   6   8        237.00        235.72         3.06 o                         
   1   6   8       2180.07       2154.17         8.04 o                         
   2   6   8        737.90        723.35         5.15 o                         
   3   6   8         22.29         18.85         2.62 o                         
   4   6   8         90.83         92.97         3.25 o                         
   5   6   8         38.83         44.78         3.36 o                         
   6   6   8        414.88        413.27         4.41 o                         
   7   6   8         61.27         68.90         3.89 o                         
 -10   7   8         41.75         42.81         3.64 o                         
  -9   7   8          1.45         -2.24         2.82 o                         
  -8   7   8          3.09          3.33         2.96 o                         
  -7   7   8         10.96         13.57         2.74 o                         
  -6   7   8          4.12          3.13         2.39 o                         
  -5   7   8          6.76          7.37         2.13 o                         
  -4   7   8         60.79         60.18         2.63 o                         
  -3   7   8          8.32         10.04         2.42 o                         
  -2   7   8          0.16         -1.12         2.34 o                         
  -1   7   8        133.88        136.88         2.95 o                         
   0   7   8         67.90         71.23         2.56 o                         
   1   7   8          1.27          4.79         2.85 o                         
   2   7   8         71.59         70.21         3.10 o                         
   3   7   8          6.71          5.20         2.82 o                         
   4   7   8         89.71         89.09         3.54 o                         
   5   7   8         95.01         88.98         3.88 o                         
   6   7   8         46.18         50.73         3.55 o                         
   7   7   8         66.43         70.92         4.31 o                         
 -10   8   8         24.89         22.53         3.36 o                         
  -9   8   8          0.00          2.32         3.11 o                         
  -8   8   8         12.08         17.34         3.06 o                         
  -7   8   8        130.53        134.36         3.49 o                         
  -6   8   8          5.65          6.64         2.69 o                         
  -5   8   8          2.59          2.76         2.22 o                         
  -4   8   8         96.66         97.00         2.63 o                         
  -3   8   8        536.44        534.05         4.56 o                         
  -2   8   8          5.34          6.29         2.34 o                         
  -1   8   8         46.34         43.28         2.55 o                         
   0   8   8         40.12         43.27         2.38 o                         
   1   8   8        825.27        819.53         5.42 o                         
   2   8   8        199.23        198.54         3.72 o                         
   3   8   8        291.89        293.87         4.23 o                         
   4   8   8         44.91         49.20         3.59 o                         
   5   8   8        710.29        697.59         6.77 o                         
   6   8   8         57.61         60.01         4.17 o                         
   7   8   8         61.79         59.47         4.52 o                         
 -10   9   8        110.81        112.93         4.59 o                         
  -9   9   8          8.95         12.28         2.95 o                         
  -8   9   8          2.11          0.87         3.08 o                         
  -7   9   8        335.56        333.80         3.87 o                         
  -6   9   8        115.41        114.12         3.41 o                         
  -5   9   8        498.14        485.89         3.91 o                         
  -4   9   8          1.89          2.65         2.10 o                         
  -3   9   8         78.87         79.95         2.57 o                         
  -2   9   8        470.64        455.80         4.19 o                         
  -1   9   8        359.75        355.53         3.85 o                         
   0   9   8        242.30        235.87         3.46 o                         
   1   9   8        249.54        245.15         3.71 o                         
   2   9   8          1.25          4.67         2.64 o                         
   3   9   8       1090.89       1094.70         6.16 o                         
   4   9   8        255.97        257.72         4.48 o                         
   5   9   8          2.00          5.82         3.64 o                         
   6   9   8         13.28         25.27         3.89 o                         
   7   9   8        305.39        303.18         5.42 o                         
 -10  10   8          6.98          4.36        11.71 o                         
  -9  10   8        505.04        510.56         4.92 o                         
  -8  10   8        715.60        713.44         5.52 o                         
  -7  10   8          1.20          2.78         2.99 o                         
  -6  10   8         42.95         49.09         2.77 o                         
  -5  10   8          9.19         12.26         2.37 o                         
  -4  10   8        253.31        244.48         3.67 o                         
  -3  10   8        498.07        483.29         3.90 o                         
  -2  10   8         46.90         52.79         2.53 o                         
  -1  10   8       1255.19       1216.97         6.76 o                         
   0  10   8         29.46         31.19         2.44 o                         
   1  10   8        232.30        232.14         3.53 o                         
   2  10   8         17.18         18.15         3.08 o                         
   3  10   8        125.29        120.42         3.16 o                         
   4  10   8         10.07         15.61         3.71 o                         
   5  10   8        106.89        107.56         3.93 o                         
   6  10   8         68.03         73.01         4.33 o                         
   7  10   8         11.15         13.23         9.34 o                         
  -9  11   8          7.95         11.61         3.51 o                         
  -8  11   8         48.01         49.93         3.28 o                         
  -7  11   8        242.08        240.63         3.56 o                         
  -6  11   8        520.03        503.37         4.45 o                         
  -5  11   8        320.64        314.98         3.28 o                         
  -4  11   8         49.24         50.96         2.67 o                         
  -3  11   8         38.18         38.17         2.63 o                         
  -2  11   8         28.76         28.19         2.53 o                         
  -1  11   8       1695.26       1670.93         6.75 o                         
   0  11   8        737.44        719.53         4.20 o                         
   1  11   8         88.72         83.59         3.00 o                         
   2  11   8          3.77          2.49         2.98 o                         
   3  11   8         15.39         16.43         2.87 o                         
   4  11   8        215.51        218.29         4.68 o                         
   5  11   8        134.69        128.49         4.09 o                         
   6  11   8        112.90        110.23         4.40 o                         
  -9  12   8         21.51         24.85         3.81 o                         
  -8  12   8         15.93         18.23         2.78 o                         
  -7  12   8         10.71          5.03         2.89 o                         
  -6  12   8        121.35        120.63         3.20 o                         
  -5  12   8         70.65         74.06         2.53 o                         
  -4  12   8          4.36          7.03         2.37 o                         
  -3  12   8          1.03         -0.42         3.10 o                         
  -2  12   8        102.72        101.04         3.03 o                         
  -1  12   8        267.94        264.27         3.54 o                         
   0  12   8          4.68          4.23         2.22 o
[truncated: 127,983 more chars]
