# Supplementary material for: Crystal structure of sodium thio­sulfate dihydrate and comparison to the penta­hydrate
Source: Acta Crystallogr E Crystallogr Commun. 2023 Jan 1;79(Pt 1):44–9. doi: 10.1107/S2056989022011975 (PMC9815136; doi:10.1107/S2056989022011975)
Supplement: Supplementary file 5 [file e-79-00044-Na2S2O3H2O5_200Ksup5.hkl]

data_Na2S2O3H2O5_200K                                                           
_shelx_title ' Na2S2O3*5H2O (200K) in P2(1)/c (Nr.14)'                          
_shelx_refln_list_code          4                                               
_shelx_F_calc_maximum      131.50                                               
_exptl_crystal_F_000       512.00                                               
_reflns_d_resolution_high  0.5756                                               
                                                                                
loop_                                                                           
 _space_group_symop_operation_xyz                                               
 'x, y, z'                                                                      
 '-x, y+1/2, -z+1/2'                                                            
 '-x, -y, -z'                                                                   
 'x, -y-1/2, z-1/2'                                                             
                                                                                
_cell_length_a     5.9357                                                       
_cell_length_b    21.5424                                                       
_cell_length_c     7.5026                                                       
_cell_angle_alpha  90.000                                                       
_cell_angle_beta  103.722                                                       
_cell_angle_gamma  90.000                                                       
                                                                                
_shelx_F_squared_multiplier     1.000                                           
                                                                                
loop_                                                                           
 _refln_index_h                                                                 
 _refln_index_k                                                                 
 _refln_index_l                                                                 
 _refln_F_squared_calc                                                          
 _refln_F_squared_meas                                                          
 _refln_F_squared_sigma                                                         
 _refln_observed_status                                                         
   1   0   0       5540.23       6198.80       173.03 o                         
   2   0   0       6562.64       6881.11        54.31 o                         
   3   0   0         37.98         20.06         3.95 o                         
   4   0   0       4663.01       4734.07        18.74 o                         
   5   0   0       1317.87       1320.34         5.47 o                         
   6   0   0        219.57        216.40         3.71 o                         
   7   0   0         24.25         24.57         2.83 o                         
   8   0   0        506.09        511.37         6.26 o                         
   9   0   0         25.24         20.46         4.22 o                         
   1   1   0       1472.35       1604.52        33.74 o                         
   2   1   0      10930.80      10604.24        70.34 o                         
   3   1   0          0.29          4.68         1.21 o                         
   4   1   0        319.98        336.49         2.84 o                         
   5   1   0        382.99        380.06         2.50 o                         
   6   1   0        284.02        277.03         3.27 o                         
   7   1   0         15.36         15.03         1.92 o                         
   8   1   0         33.51         34.74         2.45 o                         
   9   1   0         12.34         13.47         2.87 o                         
   1   2   0        174.98        192.26         5.19 o                         
   2   2   0          1.42          3.11         1.44 o                         
   3   2   0         27.22         26.47         1.78 o                         
   4   2   0        121.53        121.43         1.96 o                         
   5   2   0        329.09        333.59         2.45 o                         
   6   2   0         11.48         13.93         1.80 o                         
   7   2   0          0.06          1.09         1.81 o                         
   8   2   0         37.36         38.34         2.41 o                         
   9   2   0        113.70        114.99         3.29 o                         
   1   3   0       2782.96       2870.49        38.13 o                         
   2   3   0         19.20         10.85         1.52 o                         
   3   3   0         23.76         22.96         1.52 o                         
   4   3   0        238.68        239.24         2.46 o                         
   5   3   0          7.30          8.95         1.38 o                         
   6   3   0        235.84        235.16         3.15 o                         
   7   3   0        288.55        284.05         3.23 o                         
   8   3   0         16.27         17.12         2.35 o                         
   9   3   0         42.31         36.63         3.16 o                         
   0   4   0      12797.19      11010.07       207.23 o                         
   1   4   0       1735.57       1827.20        16.39 o                         
   2   4   0       1520.01       1505.16        13.32 o                         
   3   4   0         83.45         96.30         1.76 o                         
   4   4   0          0.16          0.49         1.11 o                         
   5   4   0        375.63        364.35         3.18 o                         
   6   4   0         11.09         11.49         1.72 o                         
   7   4   0        393.05        392.37         4.00 o                         
   8   4   0         32.02         32.39         2.85 o                         
   9   4   0         73.69         76.85         3.41 o                         
   1   5   0        406.12        395.89         6.86 o                         
   2   5   0         52.87         35.99         1.92 o                         
   3   5   0        174.53        171.01         2.12 o                         
   4   5   0       1701.89       1737.12         4.77 o                         
   5   5   0       3478.10       3480.78        12.93 o                         
   6   5   0          2.65          5.16         1.81 o                         
   7   5   0        481.24        491.92         4.18 o                         
   8   5   0        122.40        128.07         2.81 o                         
   9   5   0        274.46        276.24         4.12 o                         
   0   6   0       1996.61       1942.34         5.57 o                         
   1   6   0         66.17         74.35         1.66 o                         
   2   6   0         78.56         84.50         1.89 o                         
   3   6   0         75.60         83.32         1.48 o                         
   4   6   0          6.87          7.34         1.51 o                         
   5   6   0          6.28          9.69         1.67 o                         
   6   6   0        405.78        412.32         3.71 o                         
   7   6   0         53.36         53.99         2.23 o                         
   8   6   0         94.11         95.16         3.03 o                         
   9   6   0        114.23        123.25         3.61 o                         
   1   7   0       1649.99       1585.57         5.45 o                         
   2   7   0        178.47        165.59         2.28 o                         
   3   7   0       1646.21       1645.37        10.90 o                         
   4   7   0        275.76        278.77         2.76 o                         
   5   7   0         78.15         80.13         2.28 o                         
   6   7   0        184.83        180.37         2.56 o                         
   7   7   0          6.84          7.38         1.91 o                         
   8   7   0         44.92         46.05         2.87 o                         
   9   7   0         67.54         74.60         3.23 o                         
   0   8   0         61.83         72.55         3.01 o                         
   1   8   0       8808.17       9190.27        95.76 o                         
   2   8   0        105.97         97.30         3.21 o                         
   3   8   0       1971.47       2048.62         8.70 o                         
   4   8   0        230.54        238.24         2.40 o                         
   5   8   0        991.58        984.64         3.98 o                         
   6   8   0       1065.66       1058.19         5.68 o                         
   7   8   0         27.29         29.84         2.17 o                         
   8   8   0         13.74         16.07         2.47 o                         
   9   8   0        154.08        158.94         4.03 o                         
   1   9   0       6808.08       6984.39        39.80 o                         
   2   9   0         53.33         54.77         1.64 o                         
   3   9   0        100.01         99.69         1.35 o                         
   4   9   0        827.10        836.68         4.03 o                         
   5   9   0       1358.81       1328.93         4.67 o                         
   6   9   0        211.41        201.05         2.73 o                         
   7   9   0        778.88        779.05         5.21 o                         
   8   9   0        315.19        318.72         4.64 o                         
   9   9   0         94.49        100.58         3.56 o                         
   0  10   0       4568.06       4646.96        13.80 o                         
   1  10   0        988.79       1021.16         7.58 o                         
   2  10   0        209.80        216.75         2.21 o                         
   3  10   0        263.67        249.92         1.69 o                         
   4  10   0       2114.70       2075.08         6.72 o                         
   5  10   0        414.05        402.00         2.96 o                         
   6  10   0         70.06         70.62         2.03 o                         
   7  10   0        412.43        412.77         4.13 o                         
   8  10   0         49.89         51.63         2.71 o                         
   9  10   0         77.94         70.29         4.80 o                         
   1  11   0        333.00        376.58         3.73 o                         
   2  11   0        486.43        495.33         2.57 o                         
   3  11   0       1451.94       1459.02         4.07 o                         
   4  11   0         16.22         16.75         1.48 o                         
   5  11   0        522.69        510.71         3.09 o                         
   6  11   0        117.80        116.24         2.28 o                         
   7  11   0         88.29         87.93         2.61 o                         
   8  11   0         63.52         58.98         2.99 o                         
   9  11   0          6.28          3.61         4.02 o                         
   0  12   0        241.91        250.68         2.48 o                         
   1  12   0         49.40         58.45         1.57 o                         
   2  12   0        168.78        169.42         1.64 o                         
   3  12   0        337.41        346.87         1.83 o                         
   4  12   0        774.57        754.43         3.39 o                         
   5  12   0        370.79        361.02         3.01 o                         
   6  12   0        697.75        672.86         4.27 o                         
   7  12   0          1.47          0.11         2.04 o                         
   8  12   0         11.89         11.96         2.71 o                         
   9  12   0          3.96          2.12         3.60 o                         
   1  13   0        745.16        745.19         3.09 o                         
   2  13   0        287.37        278.25         1.98 o                         
   3  13   0        555.92        550.58         2.25 o                         
   4  13   0         32.30         34.33         1.31 o                         
   5  13   0        949.60        940.20         4.60 o                         
   6  13   0        145.96        141.28         2.56 o                         
   7  13   0         54.75         55.10         2.36 o                         
   8  13   0          1.21          3.24         2.83 o                         
   9  13   0         11.49          9.80         3.66 o                         
   0  14   0       4085.38       4089.24        45.23 o                         
   1  14   0        984.24        989.42         4.02 o                         
   2  14   0          0.46          1.02         0.96 o                         
   3  14   0        513.13        488.55         2.42 o                         
   4  14   0       1652.26       1646.08         5.01 o                         
   5  14   0        274.23        267.37         2.68 o                         
   6  14   0         30.71         33.33         2.09 o                         
   7  14   0        112.07        113.87         2.80 o                         
   8  14   0         54.24         55.65         3.75 o                         
   9  14   0          2.05          1.81         4.73 o                         
   1  15   0          2.17          1.75         1.00 o                         
   2  15   0        750.02        739.65         3.42 o                         
   3  15   0         13.48         13.59         1.22 o                         
   4  15   0        775.91        769.09         2.87 o                         
   5  15   0        223.04        211.91         2.60 o                         
   6  15   0        175.80        174.88         2.78 o                         
   7  15   0          8.71          9.72         2.28 o                         
   8  15   0        175.05        166.26         4.99 o                         
   9  15   0        106.98        100.25        14.00 o                         
   0  16   0        194.53        206.74         2.14 o                         
   1  16   0        309.90        312.20         2.66 o                         
   2  16   0        848.65        835.43         3.46 o                         
   3  16   0        161.59        153.90         1.90 o                         
   4  16   0       2204.74       2204.55         6.33 o                         
   5  16   0         21.51         18.68         1.65 o                         
   6  16   0         11.99         12.95         1.97 o                         
   7  16   0        135.91        133.91         3.19 o                         
   8  16   0          1.15          0.30         3.04 o                         
   1  17   0       2433.23       2443.24        10.07 o                         
   2  17   0       3252.51       3239.78        10.86 o                         
   3  17   0        266.06        255.64         2.53 o                         
   4  17   0        153.30        148.07         1.98 o                         
   5  17   0         10.76          9.25         1.84 o                         
   6  17   0        455.49        442.25         3.81 o                         
   7  17   0         17.91         17.68         2.76 o                         
   8  17   0          1.20          5.09         3.24 o                         
   0  18   0       1100.34       1107.27         7.92 o                         
   1  18   0         66.47         96.58         4.71 o                         
   2  18   0        164.45        158.07         2.01 o                         
   3  18   0        314.69        309.16         2.72 o                         
   4  18   0        138.93        132.69         1.92 o                         
   5  18   0        100.94        101.01         2.23 o                         
   6  18   0         95.08         89.67         2.93 o                         
   7  18   0          7.29          7.42         2.56 o                         
   8  18   0          5.79          0.31         4.11 o                         
   1  19   0       1032.41       1038.59         5.65 o                         
   2  19   0         21.41         23.39         1.52 o                         
   3  19   0        756.45        752.89         3.76 o                         
   4  19   0        514.68        501.05         3.52 o                         
   5  19   0         99.09        100.97         2.44 o                         
   6  19   0         11.09         13.74         2.59 o                         
   7  19   0         61.61         65.87         3.61 o                         
   8  19   0        208.67        212.55         6.34 o                         
   0  20   0        180.23        179.49         2.92 o                         
   1  20   0        209.30        244.83         3.51 o                         
   2  20   0        339.24        347.19         3.31 o                         
   3  20   0        367.27        354.67         2.78 o                         
   4  20   0        184.18        179.06         2.50 o                         
   5  20   0         20.38         19.97         2.24 o                         
   6  20   0         13.72         13.61         2.92 o                         
   7  20   0        119.46        124.53         4.61 o                         
   8  20   0          1.29         -1.33         5.07 o                         
   1  21   0        362.73        369.79         4.01 o                         
   2  21   0          8.54          7.27         1.81 o                         
   3  21   0        128.77        124.82         2.18 o                         
   4  21   0        171.80        169.69         2.38 o                         
   5  21   0          9.22          9.63         2.17 o                         
   6  21   0         39.74         41.75         3.34 o                         
   7  21   0         16.90         12.04         3.65 o                         
   8  21   0          9.38          9.59         4.50 o                         
   0  22   0         19.89         20.80         2.31 o                         
   1  22   0         68.11         75.72         2.19 o                         
   2  22   0         88.90         86.78         2.68 o                         
   3  22   0         90.37         86.36         2.32 o                         
   4  22   0         24.57         23.28         2.14 o                         
   5  22   0        246.12        254.35         5.09 o                         
   6  22   0        142.60        148.95         4.23 o                         
   7  22   0         61.34         64.24         4.02 o                         
   8  22   0         44.30         43.64        13.70 o                         
   1  23   0        344.99        350.13         3.46 o                         
   2  23   0        354.50        350.45         3.54 o                         
   3  23   0        155.36        153.66         3.12 o                         
   4  23   0         29.22         27.13         2.03 o                         
   5  23   0         10.69          6.60         2.78 o                         
   6  23   0        123.94        127.03         4.29 o                         
   7  23   0          1.67          4.61         4.69 o                         
   0  24   0       1102.00       1091.56         9.60 o                         
   1  24   0        725.77        733.89         5.19 o                         
   2  24   0         49.09         57.17         2.86 o                         
   3  24   0        414.03        402.49         5.39 o                         
   4  24   0        730.62        726.48         4.76 o                         
   5  24   0         88.90         91.23         4.37 o                         
   6  24   0          0.53         -0.34         3.60 o                         
   7  24   0          1.96          0.06         6.05 o                         
   1  25   0        125.12        148.33         2.81 o                         
   2  25   0        754.27        753.40         5.73 o                         
   3  25   0        668.07        678.30         7.40 o                         
   4  25   0          1.72         -0.21         2.38 o                         
   5  25   0        146.76        157.35         5.00 o                         
   6  25   0         47.95         48.12         4.30 o                         
   7  25   0         39.48         35.97         5.29 o                         
   0  26   0         15.37         17.63         3.07 o                         
   1  26   0         15.53         25.05         1.99 o                         
   2  26   0         23.64         43.50         3.14 o                         
   3  26   0         13.40         17.23         4.41 o                         
   4  26   0         61.95         59.13         3.00 o                         
   5  26   0          4.08          4.04         3.52 o                         
   6  26   0         62.30         59.71         6.11 o                         
   7  26   0         37.38         35.91        11.70 o                         
   1  27   0        647.14        657.09         4.86 o                         
   2  27   0        496.37        481.21         6.44 o                         
   3  27   0        356.17        357.91         5.64 o                         
   4  27   0         46.29         49.62         3.65 o                         
   5  27   0        125.26        129.33         6.46 o                         
   6  27   0        206.23        202.95         7.66 o                         
   0  28   0         11.66         13.93         3.61 o                         
   1  28   0        471.96        499.90         4.29 o                         
   2  28   0        241.09        251.19         4.64 o                         
   3  28   0        437.81        432.14         9.20 o                         
   4  28   0        357.52        355.88         6.34 o                         
   5  28   0         86.08         86.93         6.19 o                         
   6  28   0          9.85         10.07         5.95 o                         
   1  29   0          3.26         22.59         2.53 o                         
   2  29   0          6.12         10.92         3.12 o                         
   3  29   0         67.12         77.93         7.77 o                         
   4  29   0         11.88          8.19         4.37 o                         
   5  29   0         63.01         61.39         7.51 o                         
   6  29   0         15.59          9.97         8.57 o                         
   0  30   0        142.19        146.86         4.71 o                         
   1  30   0          4.46          7.74         2.27 o                         
   2  30   0          0.10          5.88         3.02 o                         
   3  30   0          4.03          7.51         5.25 o                         
   4  30   0         39.07         47.04         4.95 o                         
   5  30   0          0.14         -5.57         7.93 o                         
   1  31   0         54.83         53.75         2.95 o                         
   2  31   0        406.09        406.14         6.02 o                         
   3  31   0         50.15         58.84         6.40 o                         
   4  31   0          2.69          1.14         4.47 o                         
   5  31   0         39.94         41.41         6.24 o                         
   0  32   0          8.36          6.48         4.45 o                         
   1  32   0          6.75          9.26         2.68 o                         
   2  32   0          0.03         12.43         3.45 o                         
   3  32   0         79.20         85.93         8.68 o                         
   4  32   0        142.86        141.83         6.52 o                         
   5  32   0         91.69        105.47        12.86 o                         
   1  33   0          2.55          2.92         2.94 o                         
   2  33   0         22.61         25.07         3.65 o                         
   3  33   0        120.67        130.24         6.97 o                         
   4  33   0         66.97         72.18         5.88 o                         
   0  34   0         21.57         28.07         5.13 o                         
   1  34   0          0.65         -1.27         3.22 o                         
   2  34   0          0.33          1.25         3.44 o                         
   3  34   0         27.80         23.48         5.96 o                         
   4  34   0          0.42          7.91        10.72 o                         
   1  35   0         29.91         26.53         3.85 o                         
   2  35   0         11.99          9.42         5.27 o                         
   3  35   0          3.47          3.34         4.32 o                         
   0  36   0         21.78         19.22         5.13 o                         
   1  36   0          0.43          1.81         3.79 o                         
   2  36   0         29.94         33.85         4.63 o                         
 -10   1   1        140.54        138.96         8.90 o                         
  -9   1   1         58.96         59.28         3.46 o                         
  -8   1   1        111.34        112.26         2.83 o                         
  -7   1   1        115.35        115.01         2.60 o                         
  -6   1   1       1026.38       1012.04         3.85 o                         
  -5   1   1       1095.99       1095.13         3.84 o                         
  -4   1   1       1616.32       1713.04         7.50 o                         
  -3   1   1        558.95        514.13         4.37 o                         
  -2   1   1       9053.71       8969.68        28.70 o                         
  -1   1   1       1179.10       1367.81        30.65 o                         
   1   1   1        261.05        262.47         4.65 o                         
   2   1   1        423.50        425.01         5.25 o                         
   3   1   1       1588.59       1684.71         8.63 o                         
   4   1   1          0.09          0.53         0.93 o                         
   5   1   1        828.11        811.81         3.88 o                         
   6   1   1         53.38         49.99         1.73 o                         
   7   1   1         52.13         51.61         2.25 o                         
   8   1   1         28.60         33.28         2.75 o                         
   9   1   1         14.08         15.07         2.89 o                         
 -10   2   1         12.17          9.37         5.12 o                         
  -9   2   1         76.77         77.27         3.55 o                         
  -8   2   1          5.32          5.21         2.16 o                         
  -7   2   1        233.43        231.65         2.98 o                         
  -6   2   1       2024.90       2053.41         5.09 o                         
  -5   2   1        639.37        616.90         2.68 o                         
  -4   2   1       4180.80       4250.46        15.64 o                         
  -3   2   1       1874.06       1927.47        10.74 o                         
  -2   2   1       2654.15       2851.35        20.90 o                         
  -1   2   1       1432.53       1529.33        33.01 o                         
   0   2   1       1243.25       1398.70         8.80 o                         
   1   2   1       5812.42       6031.98        39.71 o                         
   2   2   1       8750.48       8905.00       128.12 o                         
   3   2   1       1215.99       1247.51         7.32 o                         
   4   2   1        861.89        875.88         3.15 o                         
   5   2   1        187.51        182.38         2.13 o                         
   6   2   1         66.78         61.63         1.82 o                         
   7   2   1         27.68         28.44         2.11 o                         
   8   2   1         37.84         39.26         3.02 o                         
   9   2   1         17.43         20.94         3.06 o                         
 -10   3   1         13.39         11.13         5.81 o                         
  -9   3   1        229.68        236.97         4.65 o                         
  -8   3   1        267.22        272.91         3.77 o                         
  -7   3   1         10.21         10.81         1.89 o                         
  -6   3   1          4.87          8.75         1.37 o                         
  -5   3   1        106.45        106.05         1.59 o                         
  -4   3   1       1956.60       2029.87         5.46 o                         
  -3   3   1       2621.45       2872.37        12.93 o                         
  -2   3   1        765.27        922.07         4.84 o                         
  -1   3   1       3180.19       3361.80        33.52 o                         
   0   3   1        951.62       1091.28        20.69 o                         
   1   3   1       5345.85       5379.41        48.32 o                         
   2   3   1       3856.06       4099.58        16.28 o                         
   3   3   1         37.06         32.87         1.14 o                         
   4   3   1        221.79        209.17         1.75 o                         
   5   3   1       3280.84       3319.48        12.74 o                         
   6   3   1         45.47         44.73         1.77 o                         
   7   3   1        213.29        217.21         3.29 o                         
   8   3   1        164.35        168.84         3.54 o                         
   9   3   1        136.44        140.18         3.66 o                         
 -10   4   1         36.79         33.90         5.88 o                         
  -9   4   1         51.23         51.22         3.48 o                         
  -8   4   1         59.91         60.36         2.72 o                         
  -7   4   1          5.05          6.23         2.28 o                         
  -6   4   1         21.41         23.51         1.55 o                         
  -5   4   1          0.82          3.71         1.11 o                         
  -4   4   1        355.02        366.05         2.14 o                         
  -3   4   1        808.38        810.67         3.74 o                         
  -2   4   1        115.70        130.10         2.88 o                         
  -1   4   1         47.62         43.77         0.77 o                         
   0   4   1        415.40        445.16         3.87 o                         
   1   4   1         22.68         16.39         1.39 o                         
   2   4   1       4871.32       4722.81        26.81 o                         
   3   4   1       5408.59       5525.76        14.62 o                         
   4   4   1        381.12        392.23         2.50 o                         
   5   4   1       2047.03       2084.78         8.10 o                         
   6   4   1        394.66        383.30         2.99 o                         
   7   4   1        295.66        304.61         3.82 o                         
   8   4   1         77.86         77.46         3.29 o                         
   9   4   1         58.85         63.02         3.47 o                         
 -10   5   1          9.92         11.27         7.28 o                         
  -9   5   1          0.26         -2.53         3.19 o                         
  -8   5   1         13.48         17.52         2.73 o                         
  -7   5   1          5.80          6.00         2.18 o                         
  -6   5   1        165.61        170.64         2.26 o                         
  -5   5   1       1991.42       2009.35         5.98 o                         
  -4   5   1        299.34        299.79         1.87 o                         
  -3   5   1       5379.21       5688.09        29.56 o                         
  -2   5   1        235.50        255.25         3.04 o                         
  -1   5   1       1101.26       1086.15        13.41 o                         
   0   5   1        239.51        248.74         1.95 o                         
   1   5   1          9.68         18.61         1.45 o                         
   2   5   1        198.05        262.69         4.53 o                         
   3   5   1       5667.90       5689.12        15.64 o                         
   4   5   1        492.66        508.73         2.55 o                         
   5   5   1        349.21        349.95         2.63 o                         
   6   5   1         48.31         46.62         1.83 o                         
   7   5   1         18.67         18.81         2.14 o                         
   8   5   1         46.55         43.01         3.16 o                         
   9   5   1          0.05         -2.86         3.01 o                         
 -10   6   1         36.88         42.09        13.70 o                         
  -9   6   1          8.79         13.23         3.49 o                         
  -8   6   1         66.67         67.26         2.91 o                         
  -7   6   1        193.68        194.37         3.22 o                         
  -6   6   1        160.34        168.98         2.59 o                         
  -5   6   1       1046.68       1010.44         3.38 o                         
  -4   6   1        552.08        573.40         2.48 o                         
  -3   6   1        127.46        127.86         1.93 o                         
  -2   6   1       2162.95       2112.77        25.29 o                         
  -1   6   1      14371.87      13845.38       164.01 o                         
   0   6   1         27.08         41.12         1.64 o                         
   1   6   1         66.73         45.05         2.31 o                         
   2   6   1         29.78         17.69         1.94 o                         
   3   6   1       2888.50       2873.30        11.24 o                         
   4   6   1        442.06        447.81         2.36 o                         
   5   6   1         24.05         28.02         1.38 o                         
   6   6   1        493.34        474.88         3.74 o                         
   7   6   1        400.17        402.07         4.17 o                         
   8   6   1         13.17         13.47         2.60 o                         
   9   6   1         20.37         22.08         2.99 o                         
  -9   7   1        153.64        156.86         4.60 o                         
  -8   7   1        578.51        593.60         5.30 o                         
  -7   7   1          9.50         10.46         2.15 o                         
  -6   7   1          5.33          5.85         1.66 o                         
  -5   7   1        168.35        171.23         1.76 o                         
  -4   7   1         65.89         74.66         1.34 o                         
  -3   7   1       1028.20       1095.44         4.98 o                         
  -2   7   1         34.90         52.41         2.84 o                         
  -1   7   1        169.60        108.39         1.89 o                         
   0   7   1       7274.40       7431.92        15.51 o                         
   1   7   1       4006.23       3837.20        14.80 o                         
   2   7   1        794.33        876.88         5.80 o                         
   3   7   1        292.98        278.38         1.77 o                         
   4   7   1       1020.76       1013.78         3.19 o                         
   5   7   1       1433.19       1422.23         4.69 o                         
   6   7   1        327.21        313.35         3.21 o                         
   7   7   1          0.57          0.12         2.03 o                         
   8   7   1        564.63        564.49         5.58 o                         
   9   7   1        300.28        292.30         4.45 o                         
  -9   8   1         32.08         32.27         3.46 o                         
  -8   8   1          6.25          7.71         2.68 o                         
  -7   8   1        107.33        104.83         2.68 o                         
  -6   8   1         78.04         81.48         2.25 o                         
  -5   8   1        348.15        335.14         2.22 o                         
  -4   8   1        232.70        217.43         1.84 o                         
  -3   8   1         73.05         75.11         1.37 o                         
  -2   8   1         11.15          7.78         1.96 o                         
  -1   8   1        132.21        123.80         4.26 o                         
   0   8   1       2163.30       2069.87        13.30 o                         
   1   8   1       3321.07       3366.24        47.30 o                         
   2   8   1        583.88        585.78         3.70 o                         
   3   8   1        780.60        774.94         3.14 o                         
   4   8   1        125.99        132.17         1.50 o                         
   5   8   1        115.07        111.64         1.74 o                         
   6   8   1          5.97          6.40         1.79 o                         
   7   8   1          4.61          2.69         2.13 o                         
   8   8   1         84.54         89.40         3.45 o                         
   9   8   1          3.76          5.89         3.05 o                         
  -9   9   1        333.93        328.37         5.39 o                         
  -8   9   1          0.25          2.65         2.52 o                         
  -7   9   1        363.67        366.38         4.51 o                         
  -6   9   1        210.99        209.31         2.54 o                         
  -5   9   1        241.82        238.62         1.74 o                         
  -4   9   1        103.23        101.76         1.33 o                         
  -3   9   1        211.13        227.55         1.92 o                         
  -2   9   1        505.77        457.44         3.08 o                         
  -1   9   1       4038.87       3874.79        19.07 o                         
   0   9   1        796.06        789.91        11.89 o                         
   1   9   1       1124.88       1102.57        10.15 o                         
   2   9   1        226.81        219.01         1.69 o                         
   3   9   1          1.08          1.15         0.82 o                         
   4   9   1        168.51        168.69         1.49 o                         
   5   9   1          2.10          3.08         1.30 o                         
   6   9   1        110.04        103.73         2.58 o                         
   7   9   1          7.94          6.28         2.11 o                         
   8   9   1          8.33         10.46         3.08 o                         
   9   9   1         19.74         21.29         3.02 o                         
  -9  10   1         21.06         18.04         3.24 o                         
  -8  10   1          0.84         -2.48         2.48 o                         
  -7  10   1         16.60         17.05         2.14 o                         
  -6  10   1         47.15         46.34         1.91 o                         
  -5  10   1        119.34        120.20         1.61 o                         
  -4  10   1        386.59        384.00         2.27 o                         
  -3  10   1       1193.39       1184.91         4.66 o                         
  -2  10   1        959.79        988.12         5.16 o                         
  -1  10   1       2531.32       2637.00        16.53 o                         
   0  10   1       2139.12       2080.50        15.80 o                         
   1  10   1       4993.08       5044.99        27.77 o                         
   2  10   1        677.16        689.64         2.59 o                         
   3  10   1        415.06        412.46         2.13 o                         
   4  10   1        287.60        272.76         2.00 o                         
   5  10   1         78.58         76.41         1.69 o                         
   6  10   1        275.62        274.04         3.39 o                         
   7  10   1        318.01        311.78         4.11 o                         
   8  10   1         84.18         90.60         3.68 o                         
   9  10   1         16.42         15.21         3.47 o                         
  -9  11   1         97.48         96.57         4.77 o                         
  -8  11   1        233.41        234.41         3.62 o                         
  -7  11   1        113.98        118.71         2.88 o                         
  -6  11   1        678.16        654.31         4.07 o                         
  -5  11   1         67.03         69.98         1.45 o                         
  -4  11   1         14.25         15.42         1.09 o                         
  -3  11   1        559.73        567.49         2.51 o                         
  -2  11   1       1041.04       1029.26         5.65 o                         
  -1  11   1       1723.45       1774.70        11.56 o                         
   0  11   1        184.95        218.59         2.49 o                         
   1  11   1       8378.25       8562.40        22.25 o                         
   2  11   1        445.58        423.38         2.37 o                         
   3  11   1          9.50          9.24         0.82 o                         
   4  11   1         57.27         59.53         1.36 o                         
   5  11   1        711.40        691.29         4.06 o                         
   6  11   1         48.87         48.92         2.28 o                         
   7  11   1         13.89         15.50         2.32 o                         
   8  11   1         31.30         31.72         3.06 o                         
   9  11   1        277.14        272.78         6.10 o                         
  -9  12   1          1.04          3.51         3.46 o                         
  -8  12   1        127.83        122.91         3.83 o                         
  -7  12   1        410.03        396.49         4.13 o                         
  -6  12   1         91.36         92.73         2.25 o                         
  -5  12   1       1269.87       1263.49         4.45 o                         
  -4  12   1       2137.33       2121.59         6.25 o                         
  -3  12   1       1154.33       1144.08         4.82 o                         
  -2  12   1        517.54        494.86         3.18 o                         
  -1  12   1       1726.13       1819.41         8.76 o                         
   0  12   1       3342.11       3373.70        15.88 o                         
   1  12   1       4626.45       4637.77        28.93 o                         
   2  12   1       1771.32       1816.47         5.11 o                         
   3  12   1        512.60        522.63         2.16 o                         
   4  12   1         47.95         45.46         1.25 o                         
   5  12   1        118.59        109.65         2.30 o                         
   6  12   1        578.99        571.93         4.02 o                         
   7  12   1          0.31          2.59         2.20 o                         
   8  12   1          5.60          4.22         2.98 o                         
   9  12   1         31.45         31.05         4.66 o                         
  -9  13   1         80.13         77.76         4.41 o                         
  -8  13   1         94.63         96.92         3.69 o                         
  -7  13   1        125.72        119.44         2.97 o                         
  -6  13   1        501.48        491.50         3.73 o                         
  -5  13   1        146.91        141.85         1.90 o                         
  -4  13   1        614.20        613.03         2.65 o                         
  -3  13   1        161.61        152.13         1.37 o                         
  -2  13   1       2844.38       2878.27        12.21 o                         
  -1  13   1          1.11         -0.86         0.86 o                         
   0  13   1          0.27         35.55         6.67 o                         
   1  13   1          0.09         -1.00         1.00 o                         
   2  13   1        131.45        125.37         1.48 o                         
   3  13   1        247.10        245.41         1.45 o                         
   4  13   1       1009.87       1004.57         3.36 o                         
   5  13   1         30.66         32.97         1.70 o                         
   6  13   1        530.65        527.44         4.31 o                         
   7  13   1          3.87          4.50         2.46 o                         
   8  13   1          0.24          0.98         3.23 o                         
   9  13   1         37.51         32.98         6.30 o                         
  -9  14   1          1.12          2.53         4.01 o                         
  -8  14   1         31.76         35.44         3.23 o                         
  -7  14   1        209.63        205.87         3.55 o                         
  -6  14   1         70.41         70.51         2.05 o                         
  -5  14   1         14.31         14.10         1.39 o                         
  -4  14   1       2371.50       2353.84         6.95 o                         
  -3  14   1        875.39        868.38         3.10 o                         
  -2  14   1       4458.54       4539.07        15.55 o                         
  -1  14   1         57.03         62.71         2.31 o                         
   0  14   1         35.11         36.76         1.23 o                         
   1  14   1          2.06          1.08         0.89 o                         
   2  14   1        237.05        240.99         1.74 o                         
   3  14   1          3.56          5.06         0.82 o                         
   4  14   1        308.41        300.95         2.01 o                         
   5  14   1        105.42        107.06         2.09 o                         
   6  14   1         15.69         19.20         2.11 o                         
   7  14   1         11.45          9.41         2.44 o                         
   8  14   1          7.12          5.45         2.97 o                         
   9  14   1          5.73        -12.76        12.91 o                         
  -9  15   1         59.58         58.00         5.01 o                         
  -8  15   1         15.53         13.53         2.76 o                         
  -7  15   1         67.39         68.28         3.22 o                         
  -6  15   1        518.92        508.47         4.40 o                         
  -5  15   1        966.68        945.76         3.93 o                         
  -4  15   1         30.21         30.91         1.26 o                         
  -3  15   1         98.98         96.76         1.29 o                         
  -2  15   1        466.20        457.74         2.23 o                         
  -1  15   1       6261.78       6241.30        23.10 o                         
   0  15   1        933.21        932.33         3.06 o                         
   1  15   1       1010.67       1014.96         4.91 o                         
   2  15   1       1034.76       1020.36         3.58 o                         
   3  15   1        667.53        650.47         2.27 o                         
   4  15   1        109.15        105.72         1.51 o                         
   5  15   1          0.30          1.03         1.62 o                         
   6  15   1        194.40        191.77         3.18 o                         
   7  15   1         80.18         81.10         3.27 o                         
   8  15   1          0.27          2.41         2.85 o                         
  -9  16   1         26.31         22.81         7.12 o                         
  -8  16   1         96.21         93.47         3.50 o                         
  -7  16   1        218.99        216.48         3.64 o                         
  -6  16   1         91.93         89.14         2.42 o                         
  -5  16   1        203.71        202.10         2.55 o                         
  -4  16   1        951.56        941.63         3.46 o                         
  -3  16   1       1523.22       1496.51         3.57 o                         
  -2  16   1        174.08        164.93         1.64 o                         
  -1  16   1       1218.40       1286.65         7.22 o                         
   0  16   1       2644.85       2645.82        12.48 o                         
   1  16   1        901.09        877.29         3.33 o                         
   2  16   1         83.79         85.50         1.41 o                         
   3  16   1        382.62        367.95         2.06 o                         
   4  16   1        507.24        491.97         2.60 o                         
   5  16   1         43.03         43.25         1.97 o                         
   6  16   1        320.16        310.40         3.64 o                         
   7  16   1         33.12         33.27         2.68 o                         
   8  16   1         12.61         10.96         3.49 o                         
  -9  17   1         38.66         42.58        13.53 o                         
  -8  17   1         33.05         33.60         4.30 o                         
  -7  17   1         94.32         93.71         2.96 o                         
  -6  17   1         68.20         69.70         2.45 o                         
  -5  17   1        250.10        239.99         2.75 o                         
  -4  17   1        122.73        116.29         1.83 o                         
  -3  17   1         45.16         45.71         1.45 o                         
  -2  17   1         41.55         39.02         1.29 o                         
  -1  17   1         41.45         54.12         2.33 o                         
   0  17   1        648.63        698.30         6.66 o                         
   1  17   1         49.31         51.04         1.60 o                         
   2  17   1         56.94         56.74         1.46 o                         
   3  17   1         93.36         95.53         1.45 o                         
   4  17   1        572.92        561.62         2.87 o                         
   5  17   1        859.09        853.71         4.63 o                         
   6  17   1        115.06        115.17         2.70 o                         
   7  17   1         58.16         56.56         3.07 o                         
   8  17   1        178.54        179.12         5.55 o                         
  -8  18   1        223.08        218.99         6.77 o                         
  -7  18   1         16.21         14.23         2.72 o                         
  -6  18   1          8.29          7.31         2.07 o                         
  -5  18   1         94.60         91.36         2.44 o                         
  -4  18   1         15.12         13.97         1.55 o                         
  -3  18   1          0.21         -0.99         1.17 o                         
  -2  18   1       2668.51       2675.41         8.90 o                         
  -1  18   1          0.67          2.41         0.98 o                         
   0  18   1        570.35        560.83         2.34 o                         
   1  18   1        436.84        440.94         2.41 o                         
   2  18   1        175.84        177.37         2.31 o                         
   3  18   1        580.58        584.85         2.81 o                         
   4  18   1          4.41          4.39         1.39 o                         
   5  18   1         36.27         35.98         2.28 o                         
   6  18   1        218.59        219.44         3.37 o                         
   7  18   1         73.28         75.28         3.36 o                         
   8  18   1          1.39          0.79         4.39 o                         
  -8  19   1         42.93         49.41         4.65 o                         
  -7  19   1         29.91         29.99         2.88 o                         
  -6  19   1         42.68         41.15         2.55 o                         
  -5  19   1         98.43        100.23         2.83 o                         
  -4  19   1         92.30         93.46         2.23 o                         
  -3  19   1         65.30         66.25         1.57 o                         
  -2  19   1          0.20         -1.37         1.37 o                         
  -1  19   1         12.41         12.28         1.17 o                         
   0  19   1       1009.35       1025.16         2.97 o                         
   1  19   1         32.16         34.72         1.42 o                         
   2  19   1         90.12         90.75         1.61 o                         
   3  19   1         27.08         27.72         1.47 o                         
   4  19   1          2.78          3.07         1.51 o                         
   5  19   1          0.77          1.47         2.00 o                         
   6  19   1        160.62        154.75         3.35 o                         
   7  19   1          1.11          3.79         2.97 o                         
   8  19   1         10.10         12.38         3.82 o                         
  -8  20   1          0.08          0.84         4.55 o                         
  -7  20   1         33.96         33.63         3.02 o                         
  -6  20   1        174.69        173.79         3.76 o                         
  -5  20   1         67.20         65.84         3.04 o                         
  -4  20   1         44.53         44.22         2.53 o                         
  -3  20   1         85.23         81.79         1.78 o                         
  -2  20   1         21.85         24.18         1.65 o                         
  -1  20   1        875.28        858.91         4.32 o                         
   0  20   1         68.19         80.09         2.23 o                         
   1  20   1        906.94        909.52         3.61 o                         
   2  20   1        174.30        169.06         2.29 o                         
   3  20   1        814.77        791.02         3.76 o                         
   4  20   1        183.98        182.44         2.60 o                         
   5  20   1        147.46        145.76         2.98 o                         
   6  20   1        682.03        672.83         6.03 o                         
   7  20   1        581.72        575.85         6.66 o                         
   8  20   1          2.83          0.70         5.54 o                         
  -8  21   1         76.02         81.73         6.15 o                         
  -7  21   1        135.51        134.42         4.30 o                         
  -6  21   1          5.68          3.32         2.97 o                         
  -5  21   1        151.51        152.92         3.32 o                         
  -4  21   1        107.37        106.38         2.88 o                         
  -3  21   1        228.56        220.17         3.00 o                         
  -2  21   1         10.41         10.57         1.53 o                         
  -1  21   1        433.29        449.75         2.96 o                         
   0  21   1        109.41        111.66         1.74 o                         
   1  21   1        448.92        455.94         3.13 o                         
   2  21   1        316.47        313.66         3.60 o                         
   3  21   1        210.19        205.89         2.72 o                         
   4  21   1       1161.75       1140.90         5.03 o                         
   5  21   1       1236.73       1224.02         6.65 o                         
   6  21   1         32.94         34.86         2.96 o                         
   7  21   1        276.99        280.77         5.53 o                         
  -8  22   1         28.69         37.30         7.52 o                         
  -7  22   1          0.05         -0.40         3.92 o                         
  -6  22   1         58.22         60.73         3.88 o                         
  -5  22   1         55.04         54.05         2.88 o                         
  -4  22   1        235.87        234.83         4.37 o                         
  -3  22   1         84.98         81.73         2.98 o                         
  -2  22   1        108.29        106.21         2.38 o                         
  -1  22   1         26.72         38.34         1.82 o                         
   0  22   1        559.03        573.97         3.90 o                         
   1  22   1        109.23        111.95         2.58 o                         
   2  22   1          4.86          4.06         1.82 o                         
   3  22   1         37.95         35.05         1.99 o                         
   4  22   1         84.68         83.46         2.37 o                         
   5  22   1         32.33         27.60         2.85 o                         
   6  22   1         37.12         38.81         3.33 o                         
   7  22   1          5.57          5.52         3.81 o                         
  -7  23   1         96.47         93.92         4.70 o                         
  -6  23   1        114.39        118.24         4.81 o                         
  -5  23   1          1.37          1.08         2.80 o                         
  -4  23   1        253.12        250.66         5.88 o                         
  -3  23   1        306.52        308.71         5.52 o                         
  -2  23   1        381.17        378.32         4.70 o                         
  -1  23   1        535.86        528.76         4.35 o                         
   0  23   1        318.47        338.51         3.50 o                         
   1  23   1          8.18         13.54         1.84 o                         
   2  23   1        276.01        275.24         3.86 o                         
   3  23   1         28.80         26.88         2.20 o                         
   4  23   1        102.72        107.71         2.67 o                         
   5  23   1        175.47        170.07         4.00 o                         
   6  23   1         51.10         54.58         3.72 o                         
   7  23   1          1.26         -0.32         4.15 o                         
  -7  24   1         18.57         17.99         4.27 o                         
  -6  24   1        124.72        119.42         5.62 o                         
  -5  24   1         43.56         43.16         3.13 o                         
  -4  24   1         28.44         25.53         3.38 o                         
  -3  24   1          0.19         -1.82         2.80 o                         
  -2  24   1         41.81         48.78         2.44 o                         
  -1  24   1        133.37        146.73         2.82 o                         
   0  24   1        253.19        264.69         2.99 o                         
   1  24   1        631.14        622.68         5.10 o                         
   2  24   1         48.95         50.97         2.64 o                         
   3  24   1          0.54          1.08         2.39 o                         
   4  24   1        120.62        120.40         3.12 o                         
   5  24   1         13.04         11.83         2.89 o                         
   6  24   1        324.88        308.87         6.77 o                         
   7  24   1        145.17        138.30         7.20 o                         
  -7  25   1          1.30          3.13         4.10 o                         
  -6  25   1        179.00        173.63         5.63 o                         
  -5  25   1        532.24        525.36         6.67 o                         
  -4  25   1         13.66         14.44         2.99 o                         
  -3  25   1        476.57        472.97         6.64 o                         
  -2  25   1        299.23        292.27         4.06 o                         
  -1  25   1         51.12         51.28         2.36 o                         
   0  25   1         43.19         49.82         2.24 o                         
   1  25   1         19.39         38.32         2.55 o                         
   2  25   1        426.15        426.01         4.76 o                         
   3  25   1         78.96         78.60         4.01 o                         
   4  25   1        116.81        114.66         3.35 o                         
   5  25   1         27.97         26.02         2.94 o                         
   6  25   1          1.95          3.51         3.98 o                         
   7  25   1          0.01         -0.57        11.68 o                         
  -7  26   1        366.71        354.99         7.78 o                         
  -6  26   1          1.36          0.98         4.48 o                         
  -5  26   1         61.92         64.59         4.42 o                         
  -4  26   1        302.91        297.80         6.24 o                         
  -3  26   1       1061.45       1076.15         9.45 o                         
  -2  26   1        120.77        116.80         3.37 o                         
  -1  26   1        166.73        174.12         2.88 o                         
   0  26   1        681.47        681.66         5.24 o                         
   1  26   1        415.89        412.55         3.91 o                         
   2  26   1         15.12         22.04         3.42 o                         
   3  26   1          6.62         12.06         4.14 o                         
   4  26   1          3.04          3.98         2.86 o                         
   5  26   1        110.34        104.36         4.32 o                         
   6  26   1          0.01          0.44         4.87 o                         
  -7  27   1          0.81         -3.45        11.98 o                         
  -6  27   1         27.71         25.64         4.97 o                         
  -5  27   1        121.19        106.84         5.30 o                         
  -4  27   1         16.73         15.98         3.69 o                         
  -3  27   1         51.23         62.53         4.98 o                         
  -2  27   1          0.44          4.25         3.01 o                         
  -1  27   1        262.11        267.54         3.78 o                         
   0  27   1         91.56        108.12         3.15 o                         
   1  27   1         10.21         21.77         2.34 o                         
   2  27   1         20.42         20.97         3.15 o                         
   3  27   1         14.94          9.90         4.25 o                         
   4  27   1          0.36         -2.87         3.27 o                         
   5  27   1         31.84         38.71         6.65 o                         
   6  27   1          2.58          8.75         5.08 o                         
  -6  28   1         13.34          7.94         4.92 o                         
  -5  28   1         54.08         58.78         4.44 o                         
  -4  28   1         65.70         59.83         6.62 o                         
  -3  28   1        106.07        104.96         5.04 o                         
  -2  28   1         30.64         32.98         3.27 o                         
  -1  28   1        167.27        188.58         3.59 o                         
   0  28   1         39.64         48.01         2.69 o                         
   1  28   1         39.08         42.41         2.44 o                         
   2  28   1        116.51        109.61         4.60 o                         
   3  28   1         10.45         12.25         4.16 o                         
   4  28   1         48.53         58.46         5.48 o                         
   5  28   1         54.79         47.38         6.21 o                         
   6  28   1         12.58          7.07         8.86 o                         
  -6  29   1        138.65        133.00         6.50 o                         
  -5  29   1        265.60        256.29         6.40 o                         
  -4  29   1          5.28          3.92         4.26 o                         
  -3  29   1        237.56        239.57         6.73 o                         
  -2  29   1        280.49        283.50         5.52 o                         
  -1  29   1        620.03        622.13         6.12 o                         
   0  29   1        360.49        376.51         5.02 o                         
   1  29   1         81.28         82.93         2.95 o                         
   2  29   1        263.98        273.93         5.13 o                         
   3  29   1        208.28        206.07         5.14 o                         
   4  29   1        120.01        119.88         4.57 o                         
   5  29   1         12.22          7.77         6.00 o                         
   6  29   1          2.62         19.77        12.71 o                         
  -6  30   1          0.14         -3.79        11.76 o                         
  -5  30   1         18.88         14.29         5.18 o                         
  -4  30   1         87.44         87.07         7.28 o                         
  -3  30   1        153.26        159.32         6.66 o                         
  -2  30   1         30.45         41.94         5.27 o                         
  -1  30   1        185.71        225.79         5.16 o                         
   0  30   1        518.42        524.94         5.80 o                         
   1  30   1          7.78          9.63         2.88 o                         
   2  30   1        117.14        120.76         3.95 o                         
   3  30   1         40.21         40.71         4.21 o                         
   4  30   1         39.67         35.31         4.65 o                         
   5  30   1         29.96         30.80         6.48 o                         
  -5  31   1          1.32          7.26         5.88 o                         
  -4  31   1         13.01         14.47         5.83 o                         
  -3  31   1         49.98         47.23         5.05 o                         
  -2  31   1         12.61         13.58         4.68 o                         
  -1  31   1        125.87        139.07         4.28 o                         
   0  31   1         62.01         80.22         3.48 o                         
   1  31   1         75.71         74.84         3.73 o                         
   2  31   1        178.09        179.61         4.37 o                         
   3  31   1        125.22        128.46         4.54 o                         
   4  31   1        253.80        262.01         9.83 o                         
   5  31   1         26.34         27.31        13.90 o                         
  -5  32   1         38.36         33.20         8.66 o                         
  -4  32   1         13.54         18.72         4.58 o                         
  -3  32   1         32.55         37.77         5.70 o                         
  -2  32   1         96.95        104.02         4.36 o                         
  -1  32   1          1.17          2.56         3.10 o                         
   0  32   1         76.66         79.98         3.76 o                         
   1  32   1        138.31        142.10         4.09 o                         
   2  32   1         31.02         34.66         3.31 o                         
   3  32   1          8.08          7.43         3.93 o                         
   4  32   1          1.13         -0.74         6.97 o                         
  -4  33   1          2.65          4.48         5.18 o                         
  -3  33   1          0.02         -2.17         4.94 o                         
  -2  33   1         61.05         67.71         3.75 o                         
  -1  33   1         95.45         89.11         4.63 o                         
   0  33   1          6.71          8.21         2.97 o                         
   1  33   1        142.84        151.62         4.76 o                         
   2  33   1        124.20        135.68         5.00 o                         
   3  33   1          6.02          5.75         5.36 o                         
   4  33   1         23.62         12.61        13.50 o                         
  -4  34   1         33.92         37.52         9.19 o                         
  -3  34   1          0.11          1.61         5.06 o                         
  -2  34   1          3.43          6.42         3.37 o                         
  -1  34   1         25.37         26.42         3.70 o                         
   0  34   1         66.74         69.56         3.47 o                         
   1  34   1         11.01         17.14         3.51 o                         
   2  34   1        246.18        247.54         5.05 o                         
   3  34   1        166.46        172.97         6.76 o                         
  -3  35   1         90.39         97.31         8.85 o                         
  -2  35   1         29.36         27.25         3.89 o                         
  -1  35   1          0.46          5.14         3.57 o                         
   0  35   1         12.07          9.25         3.15 o                         
   1  35   1        164.64        171.39         4.69 o                         
   2  35   1        182.34        171.43         7.60 o                         
   3  35   1          1.83         -9.47         9.47 o                         
  -2  36   1          2.44         -4.48         7.28 o                         
  -1  36   1         81.68         84.59         5.17 o                         
   0  36   1         99.30        105.09         4.40 o                         
   1  36   1         19.03         22.14         3.92 o                         
   2  36   1          2.59          6.34         8.01 o                         
  -1  37   1          6.75          5.42        10.84 o                         
   0  37   1         74.70         82.77         8.17 o                         
 -10   0   2        150.74        154.50        10.07 o                         
  -9   0   2         47.48         40.43         5.42 o                         
  -8   0   2        657.06        666.42         6.85 o                         
  -7   0   2        403.68        416.11         4.08 o                         
  -6   0   2         48.31         44.90         2.20 o                         
  -5   0   2        374.08        366.97         3.12 o                         
  -4   0   2        410.97        411.95         3.11 o                         
  -3   0   2       4297.65       4575.13        34.40 o                         
  -2   0   2       3402.09       3839.43        18.87 o                         
  -1   0   2       3871.54       3657.91        23.61 o                         
   0   0   2      10669.62       9235.88        46.29 o                         
   1   0   2       1132.78       1347.80         7.11 o                         
   2   0   2        396.25        459.09         5.93 o                         
   3   0   2         83.44         88.27         1.98 o                         
   4   0   2        119.90        128.40         2.40 o                         
   5   0   2        666.81        648.54         4.73 o                         
   6   0   2        205.43        195.73         4.10 o                         
   7   0   2         62.52         61.76         3.17 o                         
   8   0   2         81.21         84.30         4.79 o                         
   9   0   2        249.17        252.64         8.94 o                         
 -10   1   2         13.04         14.75         4.53 o                         
  -9   1   2        115.58        117.98         3.51 o                         
  -8   1   2        414.16        415.05         3.70 o                         
  -7   1   2          8.55          9.13         1.56 o                         
  -6   1   2        721.68        698.92         3.50 o                         
  -5   1   2         72.54         82.47         1.34 o                         
  -4   1   2         23.82         17.50         1.13 o                         
  -3   1   2        594.94        682.61         3.26 o                         
  -2   1   2         13.39          4.48         1.30 o                         
  -1   1   2       4564.81       4571.62        46.11 o                         
   0   1   2       1101.67       1075.80         8.62 o                         
   1   1   2       5678.51       5425.60        45.68 o                         
   2   1   2       5993.52       6123.98        28.63 o                         
   3   1   2         32.64         25.75         1.21 o                         
   4   1   2        822.44        823.99         3.60 o                         
   5   1   2          1.20          2.61         1.30 o                         
   6   1   2          5.44          7.15         1.74 o                         
   7   1   2         49.62         53.36         2.28 o                         
   8   1   2         46.07         53.05         2.98 o                         
   9   1   2         36.70         38.25         4.55 o                         
 -10   2   2          0.20          4.83         4.42 o                         
  -9   2   2          5.07          7.88         3.09 o                         
  -8   2   2         70.05         74.04         2.43 o                         
  -7   2   2        193.24        198.37         2.64 o                         
  -6   2   2        110.27        110.79         1.97 o                         
  -5   2   2         12.03         12.48         1.10 o                         
  -4   2   2         89.10         94.99         1.50 o                         
  -3   2   2        519.25        553.17         2.62 o                         
  -2   2   2         35.22         26.48         1.87 o                         
  -1   2   2       7184.76       6864.80        49.01 o                         
   0   2   2          0.74         -0.48         0.69 o                         
   1   2   2       1101.64       1177.00        13.48 o                         
   2   2   2        954.09       1005.35         8.07 o                         
   3   2   2       2209.72       2261.43         6.58 o                         
   4   2   2        840.97        835.35         2.99 o                         
   5   2   2         48.19         47.29         1.45 o                         
   6   2   2         42.60         44.98         2.19 o                         
   7   2   2        256.56        255.71         3.15 o                         
   8   2   2          0.27         -2.51         2.63 o                         
   9   2   2          1.85          2.87         3.95 o                         
 -10   3   2         24.90         19.51         4.76 o                         
  -9   3   2        377.76        381.69         5.15 o                         
  -8   3   2        379.62        383.83         3.64 o                         
  -7   3   2         19.56         20.52         1.99 o                         
  -6   3   2       1122.96       1114.24         4.13 o                         
  -5   3   2        825.15        835.66         2.90 o                         
  -4   3   2        192.06        194.94         1.86 o                         
  -3   3   2       5277.26       5395.72        14.02 o                         
  -2   3   2        522.54        563.80         8.92 o                         
  -1   3   2       7340.12       7283.96        32.58 o                         
   0   3   2        179.15        183.72         2.09 o                         
   1   3   2       2943.66       3348.42        33.81 o                         
   2   3   2        241.17        270.67         2.29 o                         
   3   3   2         32.06         24.52         1.17 o                         
   4   3   2        147.08        141.85         1.40 o                         
   5   3   2       1588.47       1594.10         5.15 o                         
   6   3   2         58.17         56.81         2.14 o                         
   7   3   2         51.37         50.87         2.34 o                         
   8   3   2         66.30         66.10         3.26 o                         
   9   3   2          0.24          1.87         4.00 o                         
 -10   4   2          8.19          6.93         5.03 o                         
  -9   4   2         57.57         55.73         3.62 o                         
  -8   4   2        160.20        155.74         3.02 o                         
  -7   4   2        917.16        925.54         5.21 o                         
  -6   4   2        323.05        308.24         2.57 o                         
  -5   4   2          1.33          1.97         1.05 o                         
  -4   4   2        115.95        120.21         1.49 o                         
  -3   4   2       7469.79       7804.57        18.70 o                         
  -2   4   2        274.10        283.38         2.40 o                         
  -1   4   2       1115.77       1180.86         5.25 o                         
   0   4   2        502.67        481.21         3.46 o                         
   1   4   2       2742.13       2740.45        20.03 o                         
   2   4   2        135.76        121.10         1.54 o                         
   3   4   2         94.88         91.82         1.54 o                         
   4   4   2         95.80        104.50         1.37 o                         
   5   4   2         89.60         88.76         1.66 o                         
   6   4   2        230.35        228.39         3.18 o                         
   7   4   2         10.70         11.56         2.17 o                         
   8   4   2         14.82         11.96         2.94 o                         
   9   4   2         84.70         81.87         4.50 o                         
 -10   5   2          0.02          0.29         4.58 o                         
  -9   5   2         18.94         16.74         3.05 o                         
  -8   5   2          6.01          3.95         2.36 o                         
  -7   5   2         82.31         83.76         3.05 o                         
  -6   5   2        345.07        341.80         2.56 o                         
  -5   5   2         68.79         72.16         1.34 o                         
  -4   5   2       4047.70       3962.49        10.59 o                         
  -3   5   2        237.67        201.46         1.49 o                         
  -2   5   2         67.87         72.14         1.42 o                         
  -1   5   2          1.20         12.11         1.43 o                         
   0   5   2      17291.21      16683.66        39.73 o                         
   1   5   2       5266.71       5248.23        27.60 o                         
   2   5   2       4359.45       4503.71        15.50 o                         
   3   5   2         90.33         85.20         1.46 o                         
   4   5   2       4879.36       4850.24        11.14 o                         
   5   5   2        737.63        725.63         3.43 o                         
   6   5   2        544.47        544.34         4.47 o                         
   7   5   2         48.95         49.86         2.57 o                         
   8   5   2        388.55        400.16         5.14 o                         
   9   5   2         94.97         97.89         4.16 o                         
 -10   6   2          0.75         -6.49         9.41 o                         
  -9   6   2          5.11          3.81         2.86 o                         
  -8   6   2          4.53          7.05         2.53 o                         
  -7   6   2        398.88        390.65         4.16 o                         
  -6   6   2        182.53        177.64         2.19 o                         
  -5   6   2         91.30         99.35         1.57 o                         
  -4   6   2       1591.61       1618.15         4.98 o                         
  -3   6   2       1295.89       1305.23         3.27 o                         
  -2   6   2       4966.47       4928.17        29.89 o                         
  -1   6   2       4578.96       4838.69       157.18 o                         
   0   6   2       1818.24       1997.03        12.12 o                         
   1   6   2          9.91          5.12         2.40 o                         
   2   6   2         39.68         44.52         1.09 o                         
   3   6   2         21.28         18.28         1.09 o                         
   4   6   2       4471.36       4496.33        10.26 o                         
   5   6   2         58.86         59.76         1.66 o                         
   6   6   2       1520.13       1511.47         5.86 o                         
   7   6   2         66.46         62.62         3.08 o                         
   8   6   2          0.95          1.84         3.06 o                         
   9   6   2          2.01          3.77         3.59 o                         
  -9   7   2         17.82         20.67         2.88 o                         
  -8   7   2          0.71          2.92         2.53 o                         
  -7   7   2         95.41         96.28         2.94 o                         
  -6   7   2          1.81          2.10         1.59 o                         
  -5   7   2         50.07         48.49         1.27 o                         
  -4   7   2          0.03          1.58         0.94 o                         
  -3   7   2          1.60          2.96         0.76 o                         
  -2   7   2         53.89         57.37         2.28 o                         
  -1   7   2          4.61          8.87         0.88 o                         
   0   7   2        921.22        989.22         5.58 o                         
   1   7   2         12.19          8.60         1.44 o                         
   2   7   2       1388.44       1439.00         5.50 o                         
   3   7   2        260.40        256.10         1.81 o                         
   4   7   2         38.38         36.36         1.40 o                         
   5   7   2          6.03          8.24         1.48 o                         
   6   7   2         68.62         65.51         2.46 o                         
   7   7   2          6.96          6.61         2.40 o                         
   8   7   2          3.85          3.23         3.19 o                         
   9   7   2         47.90         50.55         4.47 o                         
  -9   8   2         41.26         47.43         3.02 o                         
  -8   8   2         17.50         19.69         2.60 o                         
  -7   8   2         79.67         84.62         2.78 o                         
  -6   8   2         33.75         38.15         1.51 o                         
  -5   8   2        113.12        111.29         1.48 o                         
  -4   8   2        196.58        204.80         1.43 o                         
  -3   8   2         41.26         47.62         0.98 o                         
  -2   8   2        347.27        347.52         2.08 o                         
  -1   8   2       1513.16       1535.07        11.17 o                         
   0   8   2        131.12        110.53         1.69 o                         
   1   8   2        544.66        615.32         3.34 o                         
   2   8   2        353.74        321.83         2.06 o                         
   3   8   2        777.07        757.35         2.94 o                         
   4   8   2        670.04        678.41         3.25 o                         
   5   8   2         37.11         36.75         1.57 o                         
   6   8   2        204.13        199.16         2.96 o                         
   7   8   2        273.93        288.75         4.60 o                         
   8   8   2        279.07        285.76         5.50 o                         
   9   8   2          5.31          2.81         4.21 o                         
  -9   9   2         15.74         13.91         3.02 o                         
  -8   9   2        263.20        259.70         4.55 o                         
  -7   9   2        106.07        110.21         2.56 o                         
  -6   9   2        272.74        262.92         2.19 o                         
  -5   9   2        523.31        536.51         2.48 o                         
  -4   9   2         11.39         14.05         0.95 o                         
  -3   9   2        719.49        732.24         2.64 o                         
  -2   9   2       1750.31       1811.97         5.24 o                         
  -1   9   2       2057.21       2142.51        14.51 o                         
   0   9   2       4074.31       4464.51        14.95 o                         
   1   9   2          8.60          6.91         0.82 o                         
   2   9   2        618.40        623.83         2.42 o                         
   3   9   2          0.00          0.66         0.88 o                         
   4   9   2       1458.43       1427.89         4.25 o                         
   5   9   2        771.10        748.53         3.99 o                         
   6   9   2        429.37        424.56         4.10 o                         
   7   9   2          1.13          2.34         2.49 o                         
   8   9   2        337.32        348.56         5.81 o                         
   9   9   2         78.30         82.25         6.03 o                         
  -9  10   2         15.64         14.31         3.27 o                         
  -8  10   2        103.44        102.52         3.63 o                         
  -7  10   2        246.21        248.45         3.46 o                         
  -6  10   2        196.18        201.17         2.24 o                         
  -5  10   2          3.41          4.37         1.26 o                         
  -4  10   2       2135.48       2121.27         5.24 o                         
  -3  10   2       4637.85       4667.30        10.76 o                         
  -2  10   2        743.71        784.42         2.51 o                         
  -1  10   2       4007.31       4197.65        20.83 o                         
   0  10   2       1311.75       1300.28         6.65 o                         
   1  10   2        632.46        668.43         2.58 o                         
   2  10   2       1102.67       1126.17         3.86 o                         
   3  10   2         91.50         91.93         1.22 o                         
   4  10   2         74.17         75.69         1.52 o                         
   5  10   2        115.36        112.70         2.75 o                         
   6  10   2        570.58        559.07         4.42 o                         
   7  10   2         70.42         68.96         2.82 o                         
   8  10   2        151.46        153.49         4.31 o                         
   9  10   2        135.09        146.63        11.42 o                         
  -9  11   2        179.73        181.03         4.67 o                         
  -8  11   2        396.50        398.26         5.13 o                         
  -7  11   2         68.52         69.95         2.83 o                         
  -6  11   2        410.89        403.39         2.84 o                         
  -5  11   2       1806.22       1782.28         5.27 o                         
  -4  11   2        337.72        335.34         1.90 o                         
  -3  11   2          2.64          2.78         0.92 o                         
  -2  11   2       1431.09       1463.04         5.11 o                         
  -1  11   2        782.87        713.27         2.78 o                         
   0  11   2       2413.71       2467.21         6.69 o                         
   1  11   2        377.34        386.29         1.98 o                         
   2  11   2        332.30        315.66         1.92 o                         
   3  11   2        288.16        293.22         1.65 o                         
   4  11   2        362.15        348.87         2.20 o                         
   5  11   2        116.04        113.03         2.30 o                         
   6  11   2         60.56         59.85         2.61 o                         
   7  11   2          0.08          1.67         2.51 o                         
   8  11   2          6.28          5.78         3.69 o                         
  -9  12   2          8.31         13.13         3.81 o                         
  -8  12   2         53.29         51.74         3.34 o                         
  -7  12   2         79.94         80.14         2.48 o                         
  -6  12   2         25.75         25.55         1.56 o                         
  -5  12   2         12.80         13.80         1.31 o                         
  -4  12   2          8.58          6.34         1.01 o                         
  -3  12   2          3.46          3.91         0.97 o                         
  -2  12   2       1345.22       1363.13         4.55 o                         
  -1  12   2         90.35         91.00         1.33 o                         
   0  12   2         17.68         13.76         1.22 o                         
   1  12   2         12.70         13.26         1.08 o                         
   2  12   2        680.99        684.35         2.46 o                         
   3  12   2        861.62        849.38         2.82 o                         
   4  12   2        217.92        208.48         1.91 o                         
   5  12   2         30.45         32.10         1.78 o                         
   6  12   2        118.15        113.45         2.67 o                         
   7  12   2         49.38         51.92         2.70 o                         
   8  12   2         36.69         35.18         3.87 o                         
  -9  13   2        255.06        252.44         5.78 o                         
  -8  13   2         35.73         40.51         3.45 o                         
  -7  13   2        102.14        104.72         2.85 o                         
  -6  13   2         92.43         91.24         2.03 o                         
  -5  13   2       2217.31       2204.17         6.25 o                         
  -4  13   2        898.73        894.35         3.12 o                         
  -3  13   2         22.23         23.72         1.12 o                         
  -2  13   2       1537.58       1571.24         4.74 o                         
  -1  13   2        998.36        996.61         3.64 o                         
   0  13   2         95.25        113.50         1.18 o                         
   1  13   2       1579.70       1614.60         5.48 o                         
   2  13   2          1.43          4.26         0.92 o                         
   3  13   2       1316.16       1321.66         3.72 o                         
   4  13   2         61.81         60.01         1.45 o                         
   5  13   2        157.71        153.57         2.30 o                         
   6  13   2          8.55          7.03         2.12 o                         
   7  13   2        154.74        156.83         3.41 o                         
   8  13   2        102.42        104.81         4.66 o                         
  -9  14   2          0.19         -1.40         4.84 o                         
  -8  14   2        246.86        246.69         5.19 o                         
  -7  14   2        823.94        824.30         6.02 o                         
  -6  14   2        418.19        423.78         3.32 o                         
  -5  14   2         16.05         20.23         1.41 o                         
  -4  14   2       1203.00       1207.35         3.80 o                         
  -3  14   2       2966.49       2928.52         8.26 o                         
  -2  14   2        592.88        568.05         2.66 o                         
  -1  14   2         26.99         18.11         1.09 o                         
   0  14   2        192.66        181.79         1.33 o                         
   1  14   2        288.32        273.91         1.73 o                         
   2  14   2        147.65        143.48         1.42 o                         
   3  14   2        179.35        182.37         1.72 o                         
   4  14   2          0.79         -1.03         1.25 o                         
   5  14   2        125.10        120.12         2.51 o                         
   6  14   2        228.61        225.39         3.20 o                         
   7  14   2          1.67          2.02         2.56 o                         
   8  14   2         51.55         53.85         4.40 o                         
  -9  15   2         89.99         88.04         5.56 o                         
  -8  15   2        270.29        272.60         5.16 o                         
  -7  15   2          0.05          3.38         2.40 o                         
  -6  15   2        448.54        446.35         3.81 o                         
  -5  15   2         80.18         78.30         1.63 o                         
  -4  15   2          8.79          8.79         1.28 o                         
  -3  15   2         24.34         24.92         1.25 o                         
  -2  15   2         46.27         45.66         1.21 o                         
  -1  15   2          0.27          2.01         0.91 o                         
   0  15   2          0.63          1.63         0.86 o                         
   1  15   2       1103.63       1129.07         3.28 o                         
   2  15   2        300.81        295.09         1.89 o                         
   3  15   2       1304.02       1291.96         3.63 o                         
   4  15   2        583.27        583.16         3.47 o                         
   5  15   2          1.52          3.45         1.89 o                         
   6  15   2         26.59         31.65         2.78 o                         
   7  15   2          1.92          2.40         2.69 o                         
   8  15   2        132.76        138.99         4.65 o                         
  -9  16   2          2.29          0.22         5.72 o                         
  -8  16   2          3.44          0.70         3.89 o                         
  -7  16   2        129.42        126.74         2.96 o                         
  -6  16   2         84.96         84.24         2.44 o                         
  -5  16   2          7.27          5.10         1.51 o                         
  -4  16   2          1.23          1.80         1.24 o                         
  -3  16   2         16.76         16.63         1.25 o                         
  -2  16   2          3.89          2.95         0.91 o                         
  -1  16   2        332.91        345.55         2.02 o                         
   0  16   2        116.11        120.63         1.29 o                         
   1  16   2        226.13        211.90         1.79 o                         
   2  16   2        177.60        174.29         1.61 o                         
   3  16   2         24.60         27.03         1.29 o                         
   4  16   2          0.84          0.28         1.43 o                         
   5  16   2          4.02          4.58         2.12 o                         
   6  16   2         56.56         53.31         2.99 o                         
   7  16   2         95.75         96.95         4.02 o                         
   8  16   2         11.16         12.08         3.33 o                         
  -9  17   2         43.19         35.07         6.26 o                         
  -8  17   2          0.18          0.49         3.56 o                         
  -7  17   2         32.02         34.12         2.82 o                         
  -6  17   2         93.98         92.95         2.75 o                         
  -5  17   2         99.48         97.15         2.26 o                         
  -4  17   2        386.34        382.81         2.48 o                         
  -3  17   2          8.70         10.32         1.21 o                         
  -2  17   2       2562.50       2548.28        10.79 o                         
  -1  17   2        188.71        177.10         1.56 o                         
   0  17   2         88.95         94.94         1.36 o                         
   1  17   2       1138.75       1127.83         5.76 o                         
   2  17   2        176.10        160.31         1.92 o                         
   3  17   2        506.39        486.63         2.95 o                         
   4  17   2         69.23         64.86         1.82 o                         
   5  17   2          3.29          1.72         2.18 o                         
   6  17   2         32.02         35.23         2.89 o                         
   7  17   2        157.48        151.93         4.32 o                         
   8  17   2         73.62         69.75         4.33 o                         
  -9  18   2         22.74         17.62        11.80 o                         
  -8  18   2         26.37         24.66         4.10 o                         
  -7  18   2        222.49        220.38         3.84 o                         
  -6  18   2          0.96         -1.29         2.10 o                         
  -5  18   2         94.28         92.33         2.59 o                         
  -4  18   2         41.31         41.07         1.69 o                         
  -3  18   2         50.70         49.40         1.64 o                         
  -2  18   2        104.63         96.16         1.85 o                         
  -1  18   2          2.78          2.82         1.08 o                         
   0  18   2       2468.20       2448.10        10.31 o                         
   1  18   2       1022.73        961.92         5.69 o                         
   2  18   2        794.96        790.94         4.31 o                         
   3  18   2        965.47        959.48         3.82 o                         
   4  18   2        162.13        156.32         2.23 o                         
   5  18   2          3.80          3.08         2.28 o                         
   6  18   2         53.02         51.67         3.31 o                         
   7  18   2         49.28         44.99         4.16 o                         
   8  18   2         52.38         58.30         5.57 o                         
  -8  19   2          0.39         -0.30         5.03 o                         
  -7  19   2         17.06         18.72         2.80 o                         
  -6  19   2          1.17          1.23         2.12 o                         
  -5  19   2         30.55         30.47         2.42 o                         
  -4  19   2        420.90        421.81         3.53 o                         
  -3  19   2         86.09         89.29         2.31 o                         
  -2  19   2         13.20         13.58         1.41 o                         
  -1  19   2        379.78        360.62         2.24 o                         
   0  19   2        525.65        536.57         2.92 o                         
   1  19   2       4005.51       3969.13        18.81 o                         
   2  19   2       1123.63       1120.90         4.37 o                         
   3  19   2         60.24         55.40         2.06 o                         
   4  19   2        846.06        837.05         4.40 o                         
   5  19   2        855.01        840.79         5.59 o                         
   6  19   2        161.34        156.62         4.20 o                         
   7  19   2          0.02         -3.02         3.02 o                         
  -8  20   2         16.26         16.55         4.49 o                         
  -7  20   2         56.92         51.80         3.53 o                         
  -6  20   2        135.75        138.93         3.80 o                         
  -5  20   2         53.08         52.09         2.79 o                         
  -4  20   2         16.73         15.22         1.96 o                         
  -3  20   2         14.28         14.22         1.96 o                         
  -2  20   2         81.57         83.09         1.90 o                         
  -1  20   2        337.84        336.43         2.39 o                         
   0  20   2        460.71        453.40         2.59 o                         
   1  20   2          4.98         -0.22         3.20 o                         
   2  20   2        442.50        433.26         3.65 o                         
   3  20   2        482.80        472.53         3.06 o                         
   4  20   2         52.00         51.02         1.99 o                         
   5  20   2         28.74         30.44         2.61 o                         
   6  20   2        201.90        201.22         4.05 o                         
   7  20   2         81.06         81.40         3.52 o                         
  -8  21   2         45.36         43.70         4.92 o                         
  -7  21   2         46.18         44.43         3.42 o                         
  -6  21   2          1.38          1.36         2.81 o                         
  -5  21   2         21.92         18.81         2.82 o                         
  -4  21   2        179.56        176.01         3.43 o                         
  -3  21   2        181.24        175.20         2.53 o                         
  -2  21   2        296.45        302.91         2.72 o                         
  -1  21   2          1.70          0.84         1.46 o                         
   0  21   2        744.45        742.75         3.26 o                         
   1  21   2         62.15         62.37         1.89 o                         
   2  21   2          1.69         -1.83         1.83 o                         
   3  21   2         40.56         37.77         2.34 o                         
   4  21   2         55.18         54.14         2.18 o                         
   5  21   2         51.14         53.04         3.56 o                         
   6  21   2          0.02         -1.21         3.21 o                         
   7  21   2          0.14          1.50         3.20 o                         
  -8  22   2          1.90         -5.24         6.39 o                         
  -7  22   2         66.71         61.72         4.40 o                         
  -6  22   2        123.38        116.06         4.12 o                         
  -5  22   2        456.60        462.09         5.77 o                         
  -4  22   2          7.27          5.76         2.58 o                         
  -3  22   2        324.46        321.40         3.61 o                         
  -2  22   2        373.56        369.27         3.38 o                         
  -1  22   2        610.92        624.70         3.32 o                         
   0  22   2       1049.38       1039.98         4.31 o                         
   1  22   2         25.38         21.15         2.08 o                         
   2  22   2       2063.91       2081.00         7.25 o                         
   3  22   2       1824.46       1802.45         5.99 o                         
   4  22   2         52.72         50.82         2.44 o                         
   5  22   2          2.82          3.70         2.77 o                         
   6  22   2          1.33         -1.04         3.24 o                         
   7  22   2        180.92        186.66         4.37 o                         
  -7  23   2         33.62         34.16         3.72 o                         
  -6  23   2         41.98         40.94         3.44 o                         
  -5  23   2          4.17          0.65         3.05 o                         
  -4  23   2         17.70         17.49         2.51 o                         
  -3  23   2        220.98        226.38         4.15 o                         
  -2  23   2        880.60        872.83         5.85 o                         
  -1  23   2        122.43        114.41         2.26 o                         
   0  23   2         95.94        102.68         2.90 o                         
   1  23   2        681.90        693.82         7.24 o                         
   2  23   2        624.39        604.04         5.33 o                         
   3  23   2         29.78         19.73         2.22 o                         
   4  23   2         82.65         80.15         2.91 o                         
   5  23   2        256.04        248.36         4.57 o                         
   6  23   2        108.59        104.49         4.57 o                         
   7  23   2          3.99          2.54         4.18 o                         
  -7  24   2         53.54         53.52         3.90 o                         
  -6  24   2        173.20        174.43         4.73 o                         
  -5  24   2         65.75         65.91         4.05 o                         
  -4  24   2        508.18        511.28         6.22 o                         
  -3  24   2        130.42        131.02         3.39 o                         
  -2  24   2        168.47        163.00         4.45 o                         
  -1  24   2         17.34         17.68         1.86 o                         
   0  24   2        464.92        468.26         3.78 o                         
   1  24   2        193.89        190.83         4.18 o                         
   2  24   2         16.65         14.77         2.67 o                         
   3  24   2         19.94         20.05         2.18 o                         
   4  24   2          8.11         12.55         2.53 o                         
   5  24   2          0.90          1.51         3.16 o                         
   6  24   2         13.20         14.97         4.32 o                         
   7  24   2          0.94         -2.52        10.40 o                         
  -7  25   2          0.76         -3.43         3.63 o                         
  -6  25   2          0.58          0.39         4.63 o                         
  -5  25   2        177.90        162.65         6.10 o                         
  -4  25   2        179.87        172.53         6.04 o                         
  -3  25   2         86.19         89.94         4.42 o                         
  -2  25   2          3.26          2.19         2.67 o                         
  -1  25   2          6.65          4.99         1.99 o                         
   0  25   2        230.68        234.95         3.84 o                         
   1  25   2          7.43          6.49         2.50 o                         
   2  25   2         40.23         44.03         2.79 o                         
   3  25   2          9.48          7.44         2.30 o                         
   4  25   2        102.89        107.16         3.64 o                         
   5  25   2         48.56         51.48         3.69 o                         
   6  25   2         40.20         32.56         5.01 o                         
  -7  26   2        126.50        122.24         6.29 o                         
  -6  26   2          2.02          1.19         3.86 o                         
  -5  26   2          9.54          4.53         3.99 o                         
  -4  26   2         15.62         13.35         3.53 o                         
  -3  26   2         16.77         20.29         3.94 o                         
  -2  26   2         29.09         30.49         3.06 o                         
  -1  26   2         18.88         20.28         2.24 o                         
   0  26   2        146.64        151.74         3.30 o                         
   1  26   2          7.77          6.35         2.46 o                         
   2  26   2        551.43        549.96         6.26 o                         
   3  26   2         11.39          8.82         3.01 o                         
   4  26   2          0.66          0.67         3.39 o                         
   5  26   2          6.52          7.02         3.76 o                         
   6  26   2          8.79          5.20         4.73 o                         
  -6  27   2        117.52        120.85         5.06 o                         
  -5  27   2        592.15        584.49         8.19 o                         
  -4  27   2        140.51        136.60         5.99 o                         
  -3  27   2         50.24         53.69         3.52 o                         
  -2  27   2        527.12        534.93         6.49 o                         
  -1  27   2        186.29        173.11         3.13 o                         
   0  27   2         14.62         16.25         2.26 o                         
   1  27   2         83.98         82.12         2.94 o                         
   2  27   2         31.25         26.98         3.40 o                         
   3  27   2         41.30         40.30         3.48 o                         
   4  27   2          0.04          1.06         3.55 o                         
   5  27   2          1.74          3.18         4.45 o                         
   6  27   2         14.79         11.07        12.64 o                         
  -6  28   2        249.18        261.80         5.91 o                         
  -5  28   2          0.62         -0.36         3.67 o                         
  -4  28   2        507.94        501.78        10.71 o                         
  -3  28   2        420.20        425.15         7.36 o                         
  -2  28   2          8.41         13.94         4.22 o                         
  -1  28   2          0.79          2.26         2.16 o                         
   0  28   2         51.14         50.52         2.64 o                         
   1  28   2        155.22        156.02         3.76 o                         
   2  28   2          2.59          1.48         2.85 o                         
   3  28   2          0.44          0.88         3.94 o                         
   4  28   2          0.00         -1.01         3.32 o                         
   5  28   2         12.29          7.67         3.87 o                         
  -6  29   2          5.72          1.93         4.67 o                         
  -5  29   2         58.86         56.86         5.04 o                         
  -4  29   2          1.85          4.41         3.87 o                         
  -3  29   2        283.48        288.48         5.83 o                         
  -2  29   2        244.11        244.25         5.65 o                         
  -1  29   2         55.69         54.14         2.78 o                         
   0  29   2        205.22        209.58         3.33 o                         
   1  29   2         45.70         42.98         2.75 o                         
   2  29   2         12.16          9.65         2.73 o                         
   3  29   2         12.16         12.87         4.57 o                         
   4  29   2          4.47          5.66         3.62 o                         
   5  29   2        131.39        136.22         6.62 o                         
  -5  30   2         68.61         77.97         6.06 o                         
  -4  30   2         24.75         34.92         4.90 o                         
  -3  30   2        210.04        216.62         6.61 o                         
  -2  30   2        338.69        354.79         7.53 o                         
  -1  30   2        166.61        167.70         3.96 o                         
   0  30   2         82.93         84.43         3.44 o                         
   1  30   2         64.94         63.89         3.12 o                         
   2  30   2        182.45        188.29         6.15 o                         
   3  30   2         40.81         45.91         5.20 o                         
   4  30   2         45.55         55.57         6.50 o                         
   5  30   2          6.05          9.27         9.20 o                         
  -5  31   2        136.60        137.52         6.00 o                         
  -4  31   2        147.51        158.34         8.09 o                         
  -3  31   2         17.48         27.09         5.17 o                         
  -2  31   2        113.20        113.59         5.07 o                         
  -1  31   2         19.01         18.11         4.30 o                         
   0  31   2         19.85         20.69         3.14 o                         
   1  31   2         34.06         35.70         2.95 o                         
   2  31   2          8.17          8.63         3.55 o                         
   3  31   2          1.62          4.27         5.04 o                         
   4  31   2          1.41          1.27         5.93 o                         
  -5  32   2         14.21         11.49        11.86 o                         
  -4  32   2        114.72        108.67         6.27 o                         
  -3  32   2          8.80          7.68         4.47 o                         
  -2  32   2         26.65         26.10         4.30 o                         
  -1  32   2         83.11         85.34         5.77 o                         
   0  32   2         83.00         87.35         3.91 o                         
   1  32   2         20.57         25.10         3.06 o                         
   2  32   2        160.23        164.18         5.07 o                         
   3  32   2        209.53        205.55         7.58 o                         
   4  32   2         66.40         67.40        12.93 o                         
  -4  33   2         13.90          4.01         7.50 o                         
  -3  33   2        182.30        183.08         8.51 o                         
  -2  33   2        106.45        109.23         8.16 o                         
  -1  33   2         10.40         17.66         4.90 o                         
   0  33   2         82.85         83.45         4.61 o                         
   1  33   2        261.99        261.08         5.05 o                         
   2  33   2         31.99         25.39         5.73 o                         
   3  33   2          0.42         -1.02         5.20 o                         
  -3  34   2          9.09         15.37         6.22 o                         
  -2  34   2          2.18          4.44         4.71 o                         
  -1  34   2         36.06         43.87         7.16 o                         
   0  34   2         18.55         19.33         3.59 o                         
   1  34   2          0.13          3.02         3.36 o                         
   2  34   2         45.49         43.26         5.75 o                         
   3  34   2        104.18         97.66        10.61 o                         
  -3  35   2          5.41          4.83        11.06 o                         
  -2  35   2         14.09         20.36         6.96 o                         
  -1  35   2          0.14          3.54         4.96 o                         
   0  35   2         33.66         33.94         4.36 o                         
   1  35   2          6.98          6.23         3.81 o                         
   2  35   2         74.98         73.84         6.73 o                         
  -2  36   2        108.39        108.30         9.96 o                         
  -1  36   2         82.34         86.98         9.29 o                         
   0  36   2         56.97         65.99         6.08 o                         
   1  36   2          0.30          3.45         6.30 o                         
 -10   1   3        111.75        102.14         6.40 o                         
  -9   1   3         60.19         63.03         3.31 o                         
  -8   1   3        259.78        270.17         3.49 o                         
  -7   1   3        163.97        172.26         2.65 o                         
  -6   1   3         23.05         23.84         1.41 o                         
  -5   1   3         85.39        100.12         1.60 o                         
  -4   1   3       2717.45       2856.53         7.50 o                         
  -3   1   3          7.24          6.28         0.80 o                         
  -2   1   3        282.77        308.90         3.30 o                         
  -1   1   3      11972.75      11444.94        49.92 o                         
   0   1   3         12.65         14.79         1.05 o                         
   1   1   3       3669.49       4813.01         7.25 o                         
   2   1   3          1.45          0.28         0.76 o                         
   3   1   3        394.93        360.27         2.71 o                         
   4   1   3        527.64        525.71         2.65 o                         
   5   1   3         65.23         64.81         1.69 o                         
   6   1   3         98.13         97.35         2.64 o                         
   7   1   3        623.40        631.62         6.17 o                         
   8   1   3        200.04        203.71         4.60 o                         
   9   1   3          5.78         11.39         8.33 o                         
 -10   2   3        118.35        109.97         9.43 o                         
  -9   2   3         15.57         19.06         3.02 o                         
  -8   2   3        397.57        406.64         3.91 o                         
  -7   2   3        610.98        622.65         3.67 o                         
  -6   2   3        391.49        415.71         2.81 o                         
  -5   2   3         16.96         25.42         1.33 o                         
  -4   2   3        617.68        632.88         2.85 o                         
  -3   2   3       2532.32       2702.48         9.24 o                         
  -2   2   3       3728.58       3883.75        37.77 o                         
  -1   2   3         12.94          4.55         1.35 o                         
   0   2   3         47.22         26.80         1.00 o                         
   1   2   3        186.55        145.00         5.15 o                         
   2   2   3        118.79        138.07         1.52 o                         
   3   2   3          1.94          4.73         0.93 o                         
   4   2   3        189.94        172.71         1.76 o                         
   5   2   3        354.17        333.76         2.57 o                         
   6   2   3        514.44        501.44         4.08 o                         
   7   2   3        678.31        681.11         5.64 o                         
   8   2   3        121.77        115.38         4.30 o                         
   9   2   3        528.97        545.29        17.05 o                         
 -10   3   3        146.98        140.60         7.48 o                         
  -9   3   3        197.35        198.80         4.45 o                         
  -8   3   3         18.52         21.44         2.62 o                         
  -7   3   3          1.59          2.03         1.83 o                         
  -6   3   3         14.01         13.39         1.48 o                         
  -5   3   3        710.93        737.60         3.80 o                         
  -4   3   3        618.92        668.63         2.51 o                         
  -3   3   3       1951.14       1893.66         4.38 o                         
  -2   3   3        444.10        375.61         3.26 o                         
  -1   3   3        792.84        874.25         8.15 o                         
   0   3   3        121.07        138.43         4.48 o                         
   1   3   3        645.42        679.62         6.47 o                         
   2   3   3       2555.07       2712.69         9.11 o                         
   3   3   3        403.41        418.74         2.51 o                         
   4   3   3        729.50        704.56         2.88 o                         
   5   3   3       1615.81       1604.63         4.77 o                         
   6   3   3          3.14          5.78         2.05 o                         
   7   3   3         87.01         91.08         3.52 o                         
   8   3   3         11.75         16.67         3.55 o                         
   9   3   3         38.24         38.31         9.13 o                         
 -10   4   3         12.37          8.84         4.83 o                         
  -9   4   3         14.51         14.63         3.23 o                         
  -8   4   3        143.75        141.41         3.69 o                         
  -7   4   3         56.94         56.39         2.38 o                         
  -6   4   3       1115.75       1092.22         4.48 o                         
  -5   4   3       1887.64       1863.89         6.55 o                         
  -4   4   3        190.05        194.96         1.67 o                         
  -3   4   3        140.30        139.50         1.22 o                         
  -2   4   3       1255.16       1304.92         9.57 o                         
  -1   4   3         15.84          7.85         1.23 o                         
   0   4   3       1903.34       1828.92        23.89 o                         
   1   4   3        837.09        818.32        15.40 o                         
   2   4   3        879.49        917.93         2.65 o                         
   3   4   3        693.35        723.88         2.89 o                         
   4   4   3         56.04         49.03         1.32 o                         
   5   4   3          6.34          6.12         1.55 o                         
   6   4   3          2.22          2.52         2.07 o                         
   7   4   3        161.48        162.86         4.12 o                         
   8   4   3         11.22         13.23         3.27 o                         
   9   4   3          9.53          3.00        13.46 o                         
 -10   5   3          1.46          0.02         4.89 o                         
  -9   5   3          2.07          1.68         3.03 o                         
  -8   5   3         21.13         20.08         3.02 o                         
  -7   5   3        122.48        124.77         2.70 o                         
  -6   5   3          1.71          2.86         1.49 o                         
  -5   5   3        250.60        254.05         2.08 o                         
  -4   5   3        428.95        427.17         2.51 o                         
  -3   5   3        633.05        679.76         1.89 o                         
  -2   5   3       1413.59       1471.26         9.46 o                         
  -1   5   3        905.14        974.46        10.04 o                         
   0   5   3       1133.11       1153.74         7.86 o                         
   1   5   3         44.69         49.66         1.53 o                         
   2   5   3        460.60        467.66         1.92 o                         
   3   5   3         52.46         50.68         1.29 o                         
   4   5   3        129.21        143.04         1.74 o                         
   5   5   3         16.37         19.56         1.69 o                         
   6   5   3          4.78          6.00         2.01 o                         
   7   5   3        100.88         99.17         3.99 o                         
   8   5   3         25.46         25.83         3.58 o                         
 -10   6   3          3.09          2.66         5.27 o                         
  -9   6   3          8.46          3.77         3.02 o                         
  -8   6   3        124.98        119.71         4.04 o                         
  -7   6   3         17.20         20.36         2.35 o                         
  -6   6   3        132.70        124.72         2.31 o                         
  -5   6   3        466.68        457.90         2.35 o                         
  -4   6   3       1786.10       1852.32         4.99 o                         
  -3   6   3        291.50        304.44         1.74 o                         
  -2   6   3       1704.87       1767.90         7.64 o                         
  -1   6   3       5752.80       5834.18        58.98 o                         
   0   6   3       1116.58       1033.29         7.68 o                         
   1   6   3        121.44        144.48         1.48 o                         
   2   6   3        223.45        202.34         1.83 o                         
   3   6   3       1039.48       1038.18         4.62 o                         
   4   6   3         57.22         62.70         1.58 o                         
   5   6   3          4.11          3.97         1.55 o                         
   6   6   3          3.51          4.40         2.31 o                         
   7   6   3        252.24        255.11         4.59 o                         
   8   6   3          2.86         -0.73         3.57 o                         
 -10   7   3         39.30         45.03         9.41 o                         
  -9   7   3          9.74          8.21         3.18 o                         
  -8   7   3         62.04         58.70         3.11 o                         
  -7   7   3        103.91        102.11         2.94 o                         
  -6   7   3        929.57        909.81         4.78 o                         
  -5   7   3          0.90          1.82         1.16 o                         
  -4   7   3          7.58          5.69         0.92 o                         
  -3   7   3       3983.17       4038.29        13.03 o                         
  -2   7   3       9737.86       9639.84        36.26 o                         
  -1   7   3       1226.54       1328.04        16.91 o                         
   0   7   3        875.44        846.89         6.75 o                         
   1   7   3       3748.25       3780.70        13.24 o                         
   2   7   3      11588.93      11430.09        46.29 o                         
   3   7   3         12.02         16.69         1.13 o                         
   4   7   3        765.83        747.34         3.17 o                         
   5   7   3        395.82        397.96         3.15 o                         
   6   7   3        523.08        526.15         4.92 o                         
   7   7   3         64.65         69.05         3.90 o                         
   8   7   3          0.02         -2.10         3.44 o                         
 -10   8   3         33.12         41.21         9.51 o                         
  -9   8   3         41.45         40.55         3.93 o                         
  -8   8   3        395.65        393.83         4.80 o                         
  -7   8   3        369.30        365.94         3.70 o                         
  -6   8   3         83.90         77.81         1.98 o                         
  -5   8   3       1146.92       1117.07         3.53 o                         
  -4   8   3        678.11        656.80         2.87 o                         
  -3   8   3          0.44          0.18         0.89 o                         
  -2   8   3       1950.00       1951.11         4.48 o                         
  -1   8   3          6.26          6.49         0.56 o                         
   0   8   3      11234.65      10797.62        35.94 o                         
   1   8   3         24.06         27.12         0.95 o                         
   2   8   3       1798.99       1773.42         5.17 o                         
   3   8   3         49.70         57.34         1.25 o                         
   4   8   3         19.26         19.61         1.38 o                         
   5   8   3         22.90         23.06         1.90 o                         
   6   8   3          3.50          3.21         2.39 o                         
   7   8   3         93.66         89.19         5.16 o                         
   8   8   3         68.66         66.97         4.36 o                         
  -9   9   3         83.05         93.92         4.40 o                         
  -8   9   3         15.03         14.08         3.08 o                         
  -7   9   3        339.21        337.69         3.46 o                         
  -6   9   3         89.03         88.17         1.99 o                         
  -5   9   3        203.34        202.67         1.80 o                         
  -4   9   3         13.20         16.21         1.09 o                         
  -3   9   3        540.99        537.12         2.48 o                         
  -2   9   3       1746.52       1891.48         5.13 o                         
  -1   9   3        588.25        628.86         2.27 o                         
   0   9   3         60.48         59.56         1.03 o                         
   1   9   3        844.52        844.39         3.01 o                         
   2   9   3        451.45        436.20         2.28 o                         
   3   9   3        172.68        176.73         1.51 o                         
   4   9   3        338.62        330.54         2.40 o                         
   5   9   3          5.90          6.09         1.67 o                         
   6   9   3        423.62        420.93         4.17 o                         
   7   9   3        140.07        141.53         4.74 o                         
   8   9   3          2.10          1.98         3.70 o                         
  -9  10   3         21.31         19.74         3.86 o                         
  -8  10   3         36.29         33.00         3.43 o                         
  -7  10   3         32.93         34.10         2.33 o                         
  -6  10   3         85.18         82.35         2.13 o                         
  -5  10   3        688.99        684.17         3.15 o                         
  -4  10   3        764.03        763.40         2.85 o                         
  -3  10   3         13.12         10.84         1.12 o                         
  -2  10   3        835.43        858.25         2.61 o                         
  -1  10   3       3796.57       3865.64         9.47 o                         
   0  10   3       1387.35       1383.28         2.95 o                         
   1  10   3        402.87        403.10         2.08 o                         
   2  10   3         50.36         49.77         1.17 o                         
   3  10   3       2574.60       2533.91         7.57 o                         
   4  10   3        450.61        436.11         2.78 o                         
   5  10   3         34.65         37.65         2.11 o                         
   6  10   3         61.61         63.21         2.74 o                         
   7  10   3         55.19         56.35         4.00 o                         
   8  10   3         34.23         31.73         4.00 o                         
  -9  11   3         80.71         78.25         3.89 o                         
  -8  11   3        176.87        177.18         4.53 o                         
  -7  11   3        124.71        123.86         3.03 o                         
  -6  11   3        228.19        217.36         2.74 o                         
  -5  11   3          1.07         -1.21         1.21 o                         
  -4  11   3         67.24         70.12         1.37 o                         
  -3  11   3        866.12        886.17         3.06 o                         
  -2  11   3         96.48        103.59         1.44 o                         
  -1  11   3          1.37          1.90         1.15 o                         
   0  11   3         27.66         31.13         1.21 o                         
   1  11   3       4215.48       4180.49        14.50 o                         
   2  11   3        586.80        572.06         2.63 o                         
   3  11   3        524.76        510.59         2.45 o                         
   4  11   3        319.28        312.58         2.54 o                         
   5  11   3         86.77         85.49         2.32 o                         
   6  11   3          7.34          7.40         2.30 o                         
   7  11   3          0.04         -0.50         3.44 o                         
   8  11   3         15.31         17.58         3.61 o                         
  -9  12   3         68.70         70.88         4.41 o                         
  -8  12   3         86.79         83.94         3.60 o                         
  -7  12   3        975.73        961.14         5.27 o                         
  -6  12   3        145.27        144.72         2.58 o                         
  -5  12   3        230.39        227.83         2.32 o                         
  -4  12   3         41.28         39.80         1.24 o                         
  -3  12   3       1032.23       1013.01         3.66 o                         
  -2  12   3        822.48        772.92         3.20 o                         
  -1  12   3        837.34        877.82         2.93 o                         
   0  12   3        241.56        237.66         1.87 o                         
   1  12   3         79.96         70.79         1.33 o                         
   2  12   3        401.39        418.18         2.10 o                         
   3  12   3        378.23        379.14         2.23 o                         
   4  12   3        740.79        721.70         3.17 o                         
   5  12   3        188.71        181.62         3.39 o                         
   6  12   3         27.48         25.22         2.66 o                         
   7  12   3        233.97        229.83         4.74 o                         
   8  12   3         25.00         22.63         3.52 o                         
  -9  13   3         81.45         81.14         4.51 o                         
  -8  13   3        108.34        108.92         4.17 o                         
  -7  13   3        198.52        200.70         3.38 o                         
  -6  13   3         72.33         76.06         2.21 o                         
  -5  13   3        862.64        831.93         4.18 o                         
  -4  13   3        377.39        381.18         2.16 o                         
  -3  13   3        807.35        788.74         3.18 o                         
  -2  13   3         41.06         34.78         1.29 o                         
  -1  13   3        505.42        547.72         2.63 o                         
   0  13   3        698.80        751.75         2.81 o                         
   1  13   3         19.38         25.16         1.19 o                         
   2  13   3         39.93         42.18         1.02 o                         
   3  13   3         87.67         83.03         1.38 o                         
   4  13   3        162.00        160.56         2.03 o                         
   5  13   3        217.46        216.87         3.65 o                         
   6  13   3         79.65         79.50         3.30 o                         
   7  13   3         35.41         30.78         3.33 o                         
   8  13   3          0.77          1.16         3.84 o                         
  -9  14   3         29.64         26.95         4.30 o                         
  -8  14   3         93.88         98.42         3.54 o                         
  -7  14   3         44.85         44.36         2.53 o                         
  -6  14   3         12.03         11.76         2.01 o                         
  -5  14   3        281.91        270.89         3.07 o                         
  -4  14   3         19.01         17.45         1.23 o                         
  -3  14   3          1.23          2.03         1.18 o                         
  -2  14   3         44.13         46.41         1.28 o                         
  -1  14   3        671.55        655.91         2.89 o                         
   0  14   3         88.11         82.85         1.42 o                         
   1  14   3        669.80        664.21         2.66 o                         
   2  14   3         94.01         96.22         1.30 o                         
   3  14   3        916.65        905.82         3.42 o                         
   4  14   3          0.80         -0.53         1.61 o                         
   5  14   3        293.34        281.51         4.02 o                         
   6  14   3         21.22         21.48         2.76 o                         
   7  14   3          0.86          0.04         3.22 o                         
   8  14   3          4.65          4.95         4.28 o                         
  -9  15   3        125.58        135.59         6.13 o                         
  -8  15   3        373.52        373.75         5.18 o                         
  -7  15   3          2.75          2.70         2.29 o                         
  -6  15   3        471.90        469.40         4.37 o                         
  -5  15   3         60.88         60.57         2.04 o                         
  -4  15   3        264.69        259.23         2.29 o                         
  -3  15   3       1443.58       1400.92         4.90 o                         
  -2  15   3          0.02          1.24         1.12 o                         
  -1  15   3         72.95         61.49         1.33 o                         
   0  15   3        760.78        709.69         2.72 o                         
   1  15   3          0.55         -0.16         1.06 o                         
   2  15   3         48.34         42.85         1.21 o                         
   3  15   3       1794.60       1789.37         5.48 o                         
   4  15   3        208.76        195.90         2.81 o                         
   5  15   3         53.79         57.35         3.69 o                         
   6  15   3          8.22         11.36         2.86 o                         
   7  15   3        297.40        280.95         5.88 o                         
   8  15   3        242.40        237.97         8.24 o                         
  -9  16   3          0.17         -0.51         7.59 o                         
  -8  16   3        191.39        191.02         4.68 o                         
  -7  16   3         20.00         25.41         2.57 o                         
  -6  16   3        142.81        138.45         3.11 o                         
  -5  16   3         17.25         17.15         1.86 o                         
  -4  16   3        663.22        654.83         3.79 o                         
  -3  16   3          0.08         -0.97         1.27 o                         
  -2  16   3          1.09         -1.18         1.18 o                         
  -1  16   3         17.46         13.27         1.11 o                         
   0  16   3        216.45        193.81         1.80 o                         
   1  16   3        184.99        195.18         1.76 o                         
   2  16   3         34.06         32.22         1.28 o                         
   3  16   3         63.14         61.23         2.10 o                         
   4  16   3        110.31        112.53         2.24 o                         
   5  16   3        500.66        504.35         5.82 o                         
   6  16   3        403.58        390.23         5.93 o                         
   7  16   3         13.68         15.53         3.66 o                         
   8  16   3         14.85         16.68         7.30 o                         
  -9  17   3         11.02          9.96        13.06 o                         
  -8  17   3         12.75         12.63         3.53 o                         
  -7  17   3          0.15          0.82         2.46 o                         
  -6  17   3        103.23        100.31         3.22 o                         
  -5  17   3        192.56        182.50         2.98 o                         
  -4  17   3         21.93         23.88         1.69 o                         
  -3  17   3       1078.51       1073.07         5.67 o                         
  -2  17   3       1998.92       1961.56         7.99 o                         
  -1  17   3          3.15          3.13         1.17 o                         
   0  17   3        763.09        795.47         2.95 o                         
   1  17   3        532.21        540.12         2.73 o                         
   2  17   3       1492.09       1477.71         4.04 o                         
   3  17   3        532.20        524.34         3.77 o                         
   4  17   3        127.65        131.57         2.49 o                         
   5  17   3        735.70        730.01         6.49 o                         
   6  17   3        285.14        286.14         4.90 o                         
   7  17   3         10.30          8.76         3.19 o                         
  -8  18   3          2.22          3.89         3.44 o                         
  -7  18   3          1.79          2.92         2.60 o                         
  -6  18   3        328.18        324.36         3.77 o                         
  -5  18   3        474.36        464.77         4.09 o                         
  -4  18   3        453.02        442.23         3.56 o                         
  -3  18   3        206.16        199.58         2.46 o                         
  -2  18   3        236.56        241.66         2.58 o                         
  -1  18   3       1252.27       1241.63         5.04 o                         
   0  18   3       1638.58       1641.62         4.65 o                         
   1  18   3        103.32        101.33         1.83 o                         
   2  18   3         63.09         61.56         1.62 o                         
   3  18   3         15.76         18.29         1.73 o                         
   4  18   3        600.13        585.39         4.22 o                         
   5  18   3        343.78        344.41         4.50 o                         
   6  18   3         21.45         21.98         3.04 o                         
   7  18   3         41.06         41.61         3.77 o                         
  -8  19   3        154.14        156.38         4.74 o                         
  -7  19   3         72.70         76.93         3.00 o                         
  -6  19   3        171.38        173.14         3.53 o                         
  -5  19   3          9.72         10.62         2.07 o                         
  -4  19   3        292.99        290.53         3.03 o                         
  -3  19   3         44.59         40.15         1.76 o                         
  -2  19   3         76.18         74.15         1.59 o                         
  -1  19   3        274.20        254.83         2.13 o                         
   0  19   3        319.70        293.65         2.73 o                         
   1  19   3         82.72         86.20         2.01 o                         
   2  19   3         15.75         16.99         1.44 o                         
   3  19   3        211.12        203.89         2.75 o                         
   4  19   3          0.33          1.15         1.93 o                         
   5  19   3          3.42          3.07         2.59 o                         
   6  19   3          1.76          1.13         3.05 o                         
   7  19   3         30.35         29.83         3.82 o                         
  -8  20   3         21.35         20.19         3.95 o                         
  -7  20   3          7.44          3.50         2.90 o                         
  -6  20   3          9.36         12.12         2.55 o                         
  -5  20   3         88.64         89.60         2.86 o                         
  -4  20   3        550.02        547.72         3.90 o                         
  -3  20   3        414.87        413.46         3.20 o                         
  -2  20   3        667.56        671.21         4.07 o                         
  -1  20   3       1669.07       1706.82         6.70 o                         
   0  20   3         17.40         13.62         1.35 o                         
   1  20   3         91.65         86.93         1.98 o                         
   2  20   3         36.51         37.59         1.98 o                         
   3  20   3       1337.09       1314.60         6.10 o                         
   4  20   3        368.74        364.40         3.88 o                         
   5  20   3          2.68          3.42         2.88 o                         
   6  20   3         95.99        101.74         4.35 o                         
   7  20   3        136.09        131.21         4.71 o                         
  -8  21   3          7.08          3.67         5.15 o                         
  -7  21   3        125.75        119.62         5.70 o                         
  -6  21   3         85.25         86.19         3.60 o                         
  -5  21   3         80.78         80.88         2.85 o                         
  -4  21   3         67.08         67.98         2.85 o                         
  -3  21   3        783.02        791.10         4.52 o                         
  -2  21   3        390.38        377.18         3.33 o                         
  -1  21   3        157.33        139.43         2.59 o                         
   0  21   3        310.48        308.71         2.60 o                         
   1  21   3       1133.77       1132.03         6.50 o                         
   2  21   3        118.56        111.46         2.59 o                         
   3  21   3         80.30         77.45         2.96 o                         
   4  21   3         49.66         47.66         2.33 o                         
   5  21   3        645.40        638.15         7.14 o                         
   6  21   3         58.44         56.79         4.04 o                         
   7  21   3         30.70         29.88         4.08 o                         
  -8  22   3         33.02         37.48         7.91 o                         
  -7  22   3         73.57         73.77         4.49 o                         
  -6  22   3         54.83         58.91         3.43 o                         
  -5  22   3         89.87         94.28         2.87 o                         
  -4  22   3        117.62        113.94         3.71 o                         
  -3  22   3        111.15        101.51         2.53 o                         
  -2  22   3        155.84        140.58         3.09 o                         
  -1  22   3          5.57          4.39         1.29 o                         
   0  22   3        229.83        230.00         2.63 o                         
   1  22   3         74.50         66.25         2.45 o                         
   2  22   3         16.84         13.39         2.11 o                         
   3  22   3         34.61         34.66         2.60 o                         
   4  22   3         64.81         59.98         2.75 o                         
   5  22   3         10.54         11.08         3.03 o                         
   6  22   3        234.20        236.98         6.33 o                         
   7  22   3         14.87         17.28         8.47 o                         
  -8  23   3         46.67         55.77        12.44 o                         
  -7  23   3         23.19         22.65         4.57 o                         
  -6  23   3         41.29         43.99         3.27 o                         
  -5  23   3         15.50         15.59         2.72 o                         
  -4  23   3         38.16         37.73         3.24 o                         
  -3  23   3        397.70        386.89         4.77 o                         
  -2  23   3        713.62        709.30         5.21 o                         
  -1  23   3         17.33         13.44         1.70 o                         
   0  23   3        102.72        100.94         2.02 o                         
   1  23   3         83.98         81.23         2.47 o                         
   2  23   3         71.86         69.00         2.64 o                         
   3  23   3          5.99          4.45         2.56 o                         
   4  23   3        121.98        118.86         3.09 o                         
   5  23   3          0.37          0.10         3.31 o                         
   6  23   3        121.77        115.25         6.02 o                         
  -7  24   3          7.32          4.55         4.14 o                         
  -6  24   3         90.29         93.79         4.56 o                         
  -5  24   3          0.05          2.39         2.85 o                         
  -4  24   3       1068.47       1052.47         9.38 o                         
  -3  24   3        101.72        106.63         3.48 o                         
  -2  24   3        552.51        550.41         4.78 o                         
  -1  24   3        922.56        922.39         4.69 o                         
   0  24   3        248.77        243.70         2.64 o                         
   1  24   3          4.74          3.13         2.24 o                         
   2  24   3          7.13          5.47         2.50 o                         
   3  24   3        249.99        255.37         4.20 o                         
   4  24   3        677.37        669.43         5.48 o                         
   5  24   3          8.22          3.37         4.08 o                         
   6  24   3          9.80         12.07         3.59 o                         
  -7  25   3          0.03         -4.75         4.75 o                         
  -6  25   3        258.08        255.05         6.46 o                         
  -5  25   3         81.19         82.83         3.95 o                         
  -4  25   3         32.26         31.05         3.39 o                         
  -3  25   3          0.01         -1.06         2.29 o                         
  -2  25   3        304.77        301.58         4.94 o                         
  -1  25   3         38.10         30.24         2.46 o                         
   0  25   3         81.20         79.96         2.89 o                         
   1  25   3         81.37         86.65         3.31 o                         
   2  25   3          6.87          4.53         3.21 o                         
   3  25   3        272.32        268.83         5.65 o                         
   4  25   3         46.69         44.20         2.98 o                         
   5  25   3          0.66         -3.20         4.40 o                         
   6  25   3          3.08          4.47         4.69 o                         
  -7  26   3        213.20        226.13        10.68 o                         
  -6  26   3        198.90        193.27         5.44 o                         
  -5  26   3         32.02         30.75         4.36 o                         
  -4  26   3         31.22         31.44         3.17 o                         
  -3  26   3         63.10         59.57         3.47 o                         
  -2  26   3         22.18         21.35         3.06 o                         
  -1  26   3         80.50         72.11         2.66 o                         
   0  26   3         55.84         54.60         2.72 o                         
   1  26   3         67.49         65.47         3.60 o                         
   2  26   3        103.83         99.84         4.42 o                         
   3  26   3          0.01         -2.10         2.72 o                         
   4  26   3        120.63        119.99         4.65 o                         
   5  26   3        351.70        362.45         7.07 o                         
   6  26   3        147.22        134.27        10.82 o                         
  -7  27   3         14.10          3.58        12.27 o                         
  -6  27   3         36.55         36.46         3.89 o                         
  -5  27   3        123.36        123.44         5.62 o                         
  -4  27   3          0.11          2.32         3.19 o                         
  -3  27   3        122.28        125.26         4.67 o                         
  -2  27   3         62.00         64.54         3.62 o                         
  -1  27   3        234.97        230.78         3.65 o                         
   0  27   3          0.01         -1.43         2.97 o                         
   1  27   3         61.23         55.43         4.35 o                         
   2  27   3         18.17         19.01         3.32 o                         
   3  27   3         59.19         60.98         3.38 o                         
   4  27   3         65.59         64.97         3.47 o                         
   5  27   3          1.54          1.75         3.90 o                         
  -6  28   3         42.55         39.32         5.43 o                         
  -5  28   3         41.48         43.88         4.44 o                         
  -4  28   3          2.17          2.63         3.21 o                         
  -3  28   3          1.32          2.25         3.68 o                         
  -2  28   3          7.55          7.73         3.31 o                         
  -1  28   3         15.23         11.43         2.61 o                         
   0  28   3         79.37         80.61         4.70 o                         
   1  28   3         18.50         18.61         3.50 o                         
   2  28   3          9.29         10.26         2.99 o                         
   3  28   3         21.03         22.45         3.99 o                         
   4  28   3          3.16          3.02         3.54 o                         
   5  28   3          6.80          8.03         4.44 o                         
  -6  29   3         72.72         71.96         5.67 o                         
  -5  29   3        116.61        123.15         4.63 o                         
  -4  29   3         38.28         41.31         5.03 o                         
  -3  29   3         10.77         12.90         4.82 o                         
  -2  29   3          4.60          2.19         3.22 o                         
  -1  29   3        226.69        232.75         5.20 o                         
   0  29   3         11.74         10.49         3.94 o                         
   1  29   3        121.99        128.18         4.33 o                         
   2  29   3         34.67         36.63         3.69 o                         
   3  29   3        103.90        100.39         5.24 o                         
   4  29   3          6.16          7.55         4.71 o                         
   5  29   3          6.97          9.04         8.84 o                         
  -6  30   3         46.08         46.04        12.62 o                         
  -5  30   3         24.35         25.48         4.59 o                         
  -4  30   3        107.20        114.84         6.00 o                         
  -3  30   3          6.59         11.03         5.03 o                         
  -2  30   3         32.88         32.17         3.83 o                         
  -1  30   3        116.39        121.22         3.68 o                         
   0  30   3         91.78         93.97         4.14 o                         
   1  30   3          0.33          4.85         3.21 o                         
   2  30   3        122.73        123.40         4.41 o                         
   3  30   3        142.58        148.33         5.12 o                         
   4  30   3          9.35         13.40         4.20 o                         
  -5  31   3          1.04          2.65         4.54 o                         
  -4  31   3        111.74        117.71         6.02 o                         
  -3  31   3        138.96        138.41         6.25 o                         
  -2  31   3        203.45        208.87         4.71 o                         
  -1  31   3         93.47         97.60         4.63 o                         
   0  31   3        196.44        195.96         5.26 o                         
   1  31   3        464.71        472.60         5.91 o                         
   2  31   3         89.57         88.26         4.89 o                         
   3  31   3          3.32          5.46         4.10 o                         
   4  31   3         25.62         28.25         6.70 o                         
  -5  32   3         35.96         44.18         7.93 o                         
  -4  32   3        151.47        138.78        10.76 o                         
  -3  32   3         72.69         72.97         6.66 o                         
  -2  32   3        101.50        103.49         4.62 o                         
  -1  32   3        210.44        218.81         6.56 o                         
   0  32   3         70.23         74.58         4.83 o                         
   1  32   3         25.06         15.36         4.23 o                         
   2  32   3          1.53          1.10         4.23 o                         
   3  32   3         15.19          9.98         4.79 o                         
  -4  33   3          7.06         -6.50         8.68 o                         
  -3  33   3          0.07         -2.00         5.17 o                         
  -2  33   3         20.62         19.56         3.93 o                         
  -1  33   3         28.72         30.72         4.55 o                         
   0  33   3         18.32         15.55         3.68 o                         
   1  33   3         52.10         47.84         4.53 o                         
   2  33   3        109.23        110.07         5.20 o                         
   3  33   3          4.83         -1.09         6.86 o                         
  -3  34   3          3.93          2.14         5.31 o                         
  -2  34   3         50.24         44.85         4.45 o                         
  -1  34   3        275.77        276.73         6.67 o                         
   0  34   3        457.45        463.81         7.63 o                         
   1  34   3        137.48        141.10         4.20 o                         
   2  34   3         52.56         50.94         4.77 o                         
  -2  35   3         90.46         87.10         7.32 o                         
  -1  35   3        143.48        137.38         6.64 o                         
   0  35   3         71.05         74.44         4.95 o                         
   1  35   3        322.50        329.46         6.87 o                         
   0  36   3         13.21          9.95        10.79 o                         
 -10   0   4         82.19         87.60         9.86 o                         
  -9   0   4          8.56         10.47         4.51 o                         
  -8   0   4          0.12         -3.55         3.55 o                         
  -7   0   4        255.99        259.61         4.92 o                         
  -6   0   4         21.79         33.17         3.18 o                         
  -5   0   4        401.95        380.97         4.58 o                         
  -4   0   4          3.76          3.38         1.44 o                         
  -3   0   4       1243.75       1212.78         4.56 o                         
  -2   0   4        972.22        972.77         5.12 o                         
  -1   0   4       3637.99       3963.87       101.66 o                         
   0   0   4        555.49        572.61         4.11 o                         
   1   0   4       2019.35       2246.57         7.92 o                         
   2   0   4       4763.50       4751.85        22.99 o                         
   3   0   4       1959.70       1979.05        16.88 o                         
   4   0   4        697.98        660.03         6.54 o                         
   5   0   4        698.01        697.07         7.56 o                         
   6   0   4        953.62        971.00         8.06 o                         
   7   0   4         81.13         84.01         4.81 o                         
   8   0   4          3.49          5.25         5.04 o                         
 -10   1   4          8.37          6.04         5.65 o                         
  -9   1   4        427.09        446.87         6.09 o                         
  -8   1   4         70.52         74.14         2.74 o                         
  -7   1   4        244.44        235.09         3.13 o                         
  -6   1   4         25.32         24.04         1.90 o                         
  -5   1   4         92.27         81.97         1.99 o                         
  -4   1   4        605.55        586.61         2.68 o                         
  -3   1   4        272.56        265.70         1.57 o                         
  -2   1   4        199.57        199.01         1.97 o                         
  -1   1   4        514.54        489.11         4.58 o                         
   0   1   4       1883.76       1872.71        23.86 o                         
   1   1   4       4088.58       4160.18        11.29 o                         
   2   1   4        168.08        189.49         1.83 o                         
   3   1   4         19.34         26.17         1.52 o                         
   4   1   4        512.79        511.65         3.63 o                         
   5   1   4        449.22        451.50         4.12 o                         
   6   1   4         49.52         50.40         2.63 o                         
   7   1   4         38.22         41.43         3.38 o                         
   8   1   4        236.59        221.97         5.54 o                         
 -10   2   4         52.90         51.47         6.74 o                         
  -9   2   4         98.27         96.73         3.94 o                         
  -8   2   4         22.48         24.23         2.50 o                         
  -7   2   4        145.57        144.83         2.77 o                         
  -6   2   4        162.01        154.02         2.63 o                         
  -5   2   4        635.21        623.79         3.11 o                         
  -4   2   4        498.40        500.62         3.29 o                         
  -3   2   4       1460.44       1480.56         5.05 o                         
  -2   2   4        790.05        822.23         3.86 o                         
  -1   2   4        965.86        987.12         7.66 o                         
   0   2   4          0.85          1.15         0.80 o                         
   1   2   4       3864.35       3981.13        19.76 o                         
   2   2   4         77.46         73.30         1.38 o                         
   3   2   4        566.76        568.57         3.89 o                         
   4   2   4        129.76        133.56         2.23 o                         
   5   2   4        265.79        263.42         3.24 o                         
   6   2   4          0.54          2.72         2.60 o                         
   7   2   4         16.85         20.11         2.94 o                         
   8   2   4          5.01          4.01         3.50 o                         
 -10   3   4          9.03         10.17         4.50 o                         
  -9   3   4         69.35         75.37         4.33 o                         
  -8   3   4        376.12        380.65         4.55 o                         
  -7   3   4          9.40         13.68         2.06 o                         
  -6   3   4          9.94         12.43         1.80 o                         
  -5   3   4         67.47         65.78         1.70 o                         
  -4   3   4          1.86          1.99         1.14 o                         
  -3   3   4         14.43         13.73         0.87 o                         
  -2   3   4        212.55        199.37         2.54 o                         
  -1   3   4        420.57        416.98         4.79 o                         
   0   3   4         25.41         25.40         0.91 o                         
   1   3   4       1699.21       1726.87         7.52 o                         
   2   3   4        107.97        113.32         1.34 o                         
   3   3   4       2584.57       2558.72         9.02 o                         
   4   3   4       1119.44       1100.59         4.65 o                         
   5   3   4         39.48         37.93         2.59 o                         
   6   3   4          1.20          6.40         2.90 o                         
   7   3   4        145.19        150.31         3.90 o                         
   8   3   4        152.62        157.74         5.25 o                         
 -10   4   4         12.65          5.92         9.43 o                         
  -9   4   4          0.55          3.36         3.17 o                         
  -8   4   4        136.64        137.89         3.54 o                         
  -7   4   4        483.59        487.86         4.71 o                         
  -6   4   4         41.33         42.10         2.46 o                         
  -5   4   4        626.70        610.22         3.37 o                         
  -4   4   4       1036.70       1058.49         4.97 o                         
  -3   4   4        210.15        226.02         1.62 o                         
  -2   4   4        321.83        338.84         2.38 o                         
  -1   4   4         14.89         13.20         0.78 o                         
   0   4   4         55.40         49.67         0.92 o                         
   1   4   4       1615.24       1658.84         8.94 o                         
   2   4   4       1677.98       1636.85         6.46 o                         
   3   4   4       2090.59       2097.28         8.49 o                         
   4   4   4        377.46        359.08         3.45 o                         
   5   4   4        341.12        332.18         3.55 o                         
   6   4   4        140.84        141.70         3.34 o                         
   7   4   4        122.30        126.56         3.84 o                         
   8   4   4          2.77          2.96         3.65 o                         
 -10   5   4         32.87         27.18         9.86 o                         
  -9   5   4        244.99        240.80         4.60 o                         
  -8   5   4          1.06          1.67         2.76 o                         
  -7   5   4        534.27        516.95         4.20 o                         
  -6   5   4        120.48        119.73         2.43 o                         
  -5   5   4         23.20         26.49         1.52 o                         
  -4   5   4         22.27         27.82         1.26 o                         
  -3   5   4       1631.12       1645.60         6.10 o                         
  -2   5   4       2781.49       2766.10        11.09 o                         
  -1   5   4        554.48        525.33         3.34 o                         
   0   5   4        991.22       1010.19         3.74 o                         
   1   5   4       2558.38       2667.51         9.27 o                         
   2   5   4        216.36        234.00         2.00 o                         
   3   5   4        361.64        368.27         3.08 o                         
   4   5   4        346.36        344.61         3.08 o                         
   5   5   4        183.86        195.52         3.26 o                         
   6   5   4        172.43        163.51         3.58 o                         
   7   5   4         45.05         41.17         3.78 o                         
   8   5   4          3.84          4.46         3.67 o                         
 -10   6   4         13.42         17.55         9.48 o                         
  -9   6   4        280.84        283.43         4.62 o                         
  -8   6   4        166.15        160.92         4.15 o                         
  -7   6   4          0.71          3.87         2.32 o                         
  -6   6   4        124.17        128.84         2.49 o                         
  -5   6   4        836.81        807.85         3.56 o                         
  -4   6   4       5537.71       5575.44        18.57 o                         
  -3   6   4        241.77        244.19         1.49 o                         
  -2   6   4        287.91        299.78         1.70 o                         
  -1   6   4        333.76        334.57         2.40 o                         
   0   6   4       1452.50       1491.68         6.16 o                         
   1   6   4        577.63        599.14         2.45 o                         
   2   6   4        308.39        305.41         2.07 o                         
   3   6   4        238.26        255.55         2.69 o                         
   4   6   4        711.08        707.67         4.18 o                         
   5   6   4          0.98          2.85         2.07 o                         
   6   6   4         11.61          9.28         2.51 o                         
   7   6   4          0.01          0.82         3.30 o                         
   8   6   4          2.33          4.59         3.53 o                         
  -9   7   4         10.31         14.31         3.23 o                         
  -8   7   4          0.12         -1.52         2.62 o                         
  -7   7   4          0.23         -2.07         2.07 o                         
  -6   7   4          4.85          6.79         1.89 o                         
  -5   7   4        765.43        760.31         3.77 o                         
  -4   7   4         26.99         27.39         1.20 o                         
  -3   7   4         19.76         24.71         0.94 o                         
  -2   7   4       1880.78       1886.32         4.47 o                         
  -1   7   4        957.68        946.66         3.16 o                         
   0   7   4       1104.32       1129.05         3.01 o                         
   1   7   4         14.38         14.13         0.97 o                         
   2   7   4         62.15         59.11         1.43 o                         
   3   7   4        183.84        179.18         2.19 o                         
   4   7   4        139.20        130.13         2.38 o                         
   5   7   4        200.23        194.46         3.03 o                         
   6   7   4        209.82        205.31         3.63 o                         
   7   7   4         36.18         31.88         4.21 o                         
   8   7   4          3.57         -1.76         3.57 o                         
  -9   8   4        148.75        151.15         4.84 o                         
  -8   8   4        310.42        316.34         4.46 o                         
  -7   8   4        401.87        405.39         4.36 o                         
  -6   8   4         19.45         19.66         2.02 o                         
  -5   8   4        470.86        464.90         3.32 o                         
  -4   8   4       2621.44       2637.75         8.01 o                         
  -3   8   4       3883.95       3914.93        10.30 o                         
  -2   8   4        128.27        135.13         1.18 o                         
  -1   8   4       1433.23       1492.73         3.50 o                         
   0   8   4       1390.11       1363.01         3.21 o                         
   1   8   4       1381.13       1383.37         3.59 o                         
   2   8   4        531.23        522.11         2.95 o                         
   3   8   4         24.75         23.84         1.45 o                         
   4   8   4          0.79         -0.11         1.61 o                         
   5   8   4        248.12        254.87         3.39 o                         
   6   8   4         67.62         67.02         3.09 o                         
   7   8   4          2.66          2.57         3.51 o                         
   8   8   4         47.61         48.46         4.49 o                         
  -9   9   4        224.29        238.22         5.86 o                         
  -8   9   4         10.83         14.99         2.67 o                         
  -7   9   4        210.89        207.96         3.74 o                         
  -6   9   4        105.10        107.43         2.75 o                         
  -5   9   4       1297.67       1305.20         5.36 o                         
  -4   9   4        470.24        456.43         2.65 o                         
  -3   9   4       2395.65       2395.17         8.80 o                         
  -2   9   4       4057.90       4051.93        13.00 o                         
  -1   9   4        426.07        386.67         1.99 o                         
   0   9   4       1794.76       1832.66         4.16 o                         
   1   9   4        858.07        853.43         3.24 o                         
   2   9   4          4.84          5.49         1.24 o                         
   3   9   4        149.48        158.97         2.31 o                         
   4   9   4         13.06         12.64         1.70 o                         
   5   9   4         89.99         96.59         2.47 o                         
   6   9   4         45.03         46.90         2.97 o                         
   7   9   4         39.05         41.43         3.94 o                         
   8   9   4        136.46        137.25         5.05 o                         
  -9  10   4          7.93         13.64         3.97 o                         
  -8  10   4         12.67         10.23         2.79 o                         
  -7  10   4        207.08        214.65         4.21 o                         
  -6  10   4        407.09        413.13         4.05 o                         
  -5  10   4          9.73         10.40         1.70 o                         
  -4  10   4        590.45        592.09         3.03 o                         
  -3  10   4       1200.66       1205.49         4.76 o                         
  -2  10   4        494.02        518.04         2.81 o                         
  -1  10   4         33.10         34.96         1.11 o                         
   0  10   4       1451.65       1505.78         4.20 o                         
   1  10   4         38.51         42.87         1.06 o                         
   2  10   4        459.59        464.60         3.24 o                         
   3  10   4        134.37        139.08         2.18 o                         
   4  10   4        431.05        419.32         3.51 o                         
   5  10   4        354.20        349.54         3.58 o                         
   6  10   4        394.89        398.75         4.97 o                         
   7  10   4         67.94         57.91         3.82 o                         
   8  10   4         31.43         30.62         4.76 o                         
  -9  11   4        101.04         88.94         5.18 o                         
  -8  11   4         80.83         80.37         3.34 o                         
  -7  11   4        126.40        130.30         3.40 o                         
  -6  11   4        221.18        226.01         3.58 o                         
  -5  11   4         44.38         47.66         1.91 o                         
  -4  11   4         17.99         18.67         1.35 o                         
  -3  11   4        225.84        217.07         2.24 o                         
  -2  11   4          5.39          6.31         1.10 o                         
  -1  11   4         17.93         21.13         0.98 o                         
   0  11   4       4085.47       4151.56        10.79 o                         
   1  11   4        632.93        664.40         2.99 o                         
   2  11   4       1221.07       1213.96         4.59 o                         
   3  11   4        261.23        254.73         2.53 o                         
   4  11   4        181.20        179.19         2.72 o                         
   5  11   4        342.73        340.93         3.45 o                         
   6  11   4          4.92          7.28         2.49 o                         
   7  11   4        127.90        121.32         4.19 o                         
   8  11   4         90.25         87.59         7.48 o                         
  -9  12   4         16.39         14.22         5.37 o                         
  -8  12   4         64.38         62.17         3.56 o                         
  -7  12   4          2.54          0.56         2.48 o                         
  -6  12   4         66.90         69.69         2.79 o                         
  -5  12   4         51.21         48.54         1.83 o                         
  -4  12   4          0.07         -0.03         1.26 o                         
  -3  12   4        726.95        738.27         3.61 o                         
  -2  12   4        123.94        121.80         1.90 o                         
  -1  12   4        699.54        692.15         2.57 o                         
   0  12   4          9.11         11.49         0.98 o                         
   1  12   4          5.72          3.55         1.15 o                         
   2  12   4         30.23         33.41         1.74 o                         
   3  12   4        119.26        124.63         2.19 o                         
   4  12   4         46.45         47.47         2.01 o                         
   5  12   4        440.28        446.43         4.05 o                         
   6  12   4         34.47         36.08         2.49 o                         
   7  12   4         37.41         35.86         3.55 o                         
   8  12   4        115.04        116.85        13.82 o                         
  -9  13   4        139.67        142.03         6.49 o                         
  -8  13   4          9.46          9.61         3.04 o                         
  -7  13   4          7.10          6.90         2.51 o                         
  -6  13   4         20.05         15.51         2.15 o                         
  -5  13   4        702.55        694.10         4.00 o                         
  -4  13   4         33.34         31.74         1.48 o                         
  -3  13   4        964.71        969.19         4.83 o                         
  -2  13   4          5.77          4.92         1.28 o                         
  -1  13   4        115.22        129.42         1.85 o                         
   0  13   4        481.59        515.67         2.77 o                         
   1  13   4        440.95        433.16         3.59 o                         
   2  13   4         54.75         54.50         1.79 o                         
   3  13   4        143.74        137.62         2.38 o                         
   4  13   4        587.67        579.14         3.78 o                         
   5  13   4        593.05        611.91         5.15 o                         
   6  13   4          0.37          1.35         2.57 o                         
   7  13   4        253.37        259.72         5.98 o                         
   8  13   4        257.20        258.19        16.37 o                         
  -9  14   4          2.00          1.97         3.82 o                         
  -8  14   4         29.03         28.93         3.39 o                         
  -7  14   4        148.93        150.68         3.85 o                         
  -6  14   4        194.35        202.07         3.46 o                         
  -5  14   4          7.36          6.99         1.60 o                         
  -4  14   4         81.99         86.82         1.98 o                         
  -3  14   4         31.10         26.90         1.60 o                         
  -2  14   4         79.08         94.72         1.61 o                         
  -1  14   4         17.73         21.50         1.39 o                         
   0  14   4        130.92        131.22         1.96 o                         
   1  14   4        480.01        481.88         3.02 o                         
   2  14   4       1095.28       1107.97         4.41 o                         
   3  14   4        254.91        251.94         3.06 o                         
   4  14   4         81.50         76.75         2.20 o                         
   5  14   4        574.91        568.67         5.03 o                         
   6  14   4        781.41        789.61         7.00 o                         
   7  14   4        171.44        173.12         5.86 o                         
  -9  15   4         55.82         58.51         4.24 o                         
  -8  15   4        171.42        167.87         5.09 o                         
  -7  15   4          2.24          5.73         2.47 o                         
  -6  15   4        125.03        122.10         3.03 o                         
  -5  15   4         57.77         56.82         1.91 o                         
  -4  15   4         11.45          9.70         1.62 o                         
  -3  15   4        154.14        152.75         2.18 o                         
  -2  15   4        240.67        239.71         2.15 o                         
  -1  15   4          3.66          1.76         1.15 o                         
   0  15   4        295.07        296.57         2.67 o                         
   1  15   4        151.44        165.80         2.03 o                         
   2  15   4         12.76         13.67         1.47 o                         
   3  15   4        200.09        195.82         2.68 o                         
   4  15   4        132.93        130.60         2.61 o                         
   5  15   4          0.03         -1.19         2.46 o                         
   6  15   4          3.04          3.18         2.91 o                         
   7  15   4         32.31         30.26         4.33 o                         
  -9  16   4         30.91         24.21         8.74 o                         
  -8  16   4         61.22         65.94         3.88 o                         
  -7  16   4        207.27        204.03         3.60 o                         
  -6  16   4         33.94         36.17         2.55 o                         
  -5  16   4        605.03        604.53         4.29 o                         
  -4  16   4       1030.08       1008.49         4.72 o                         
  -3  16   4         77.21         75.57         1.84 o                         
  -2  16   4        429.26        412.17         2.74 o                         
  -1  16   4        125.56        119.21         1.97 o                         
   0  16   4        707.30        717.77         3.59 o                         
   1  16   4        639.42        655.29         3.81 o                         
   2  16   4         62.72         61.12         1.85 o                         
   3  16   4        108.68        115.54         2.49 o                         
   4  16   4          8.41          9.33         1.97 o                         
   5  16   4        148.16        147.23         4.06 o                         
   6  16   4        161.95        168.76         3.97 o                         
   7  16   4         78.52         83.78         5.08 o                         
  -8  17   4         19.51         16.82         3.85 o                         
  -7  17   4          7.71         10.25         2.62 o                         
  -6  17   4         32.66         33.05         2.49 o                         
  -5  17   4          6.89          3.68         1.81 o                         
  -4  17   4          8.61          7.61         1.80 o                         
  -3  17   4        141.85        142.61         2.90 o                         
  -2  17   4        438.20        424.82         2.86 o                         
  -1  17   4        667.15        678.79         3.82 o                         
   0  17   4          6.49         -1.58         1.58 o                         
   1  17   4          1.49          1.67         1.46 o                         
   2  17   4         47.67         46.13         1.64 o                         
   3  17   4        217.52        220.00         3.07 o                         
   4  17   4        640.98        636.04         4.86 o                         
   5  17   4         49.95         48.28         3.54 o                         
   6  17   4          0.01         -3.19         3.19 o                         
   7  17   4         47.13         51.40         4.07 o                         
  -8  18   4        251.63        270.47         5.93 o                         
  -7  18   4        187.55        182.36         3.86 o                         
  -6  18   4         76.08         75.11         3.07 o                         
  -5  18   4        452.39        444.27         3.84 o                         
  -4  18   4        149.65        149.39         2.49 o                         
  -3  18   4         84.46         76.49         2.29 o                         
  -2  18   4         33.61         39.85         1.66 o                         
  -1  18   4        658.88        648.11         3.75 o                         
   0  18   4       1006.02       1004.57         4.41 o                         
   1  18   4        178.12        158.16         3.09 o                         
   2  18   4        412.47        415.62         3.11 o                         
   3  18   4        498.92        483.84         4.22 o                         
   4  18   4        125.68        125.17         2.71 o                         
   5  18   4          4.55          4.84         3.10 o                         
   6  18   4        175.26        177.24         4.17 o                         
   7  18   4         73.71         71.81         4.51 o                         
  -8  19   4          0.49         -0.61         4.08 o                         
  -7  19   4        264.42        270.70         4.74 o                         
  -6  19   4        728.21        734.69         5.76 o                         
  -5  19   4        133.64        129.20         2.88 o                         
  -4  19   4        420.12        423.83         4.26 o                         
  -3  19   4        485.50        479.94         4.10 o                         
  -2  19   4        332.67        318.35         3.27 o                         
  -1  19   4        982.43        929.42         4.90 o                         
   0  19   4         39.63         31.78         1.73 o                         
   1  19   4       1002.20        995.10         5.73 o                         
   2  19   4       1030.36       1028.10         4.82 o                         
   3  19   4        204.84        199.07         2.81 o                         
   4  19   4         30.30         31.39         2.20 o                         
   5  19   4         71.94         70.92         3.62 o                         
   6  19   4          0.30         -1.33         3.21 o                         
   7  19   4          4.01          5.47         4.89 o                         
  -8  20   4         84.04         84.06         4.93 o                         
  -7  20   4         71.25         70.38         3.49 o                         
  -6  20   4          3.59          1.45         2.52 o                         
  -5  20   4        308.48        313.93         4.06 o                         
  -4  20   4        210.15        206.07         3.23 o                         
  -3  20   4          1.62         -1.02         1.72 o                         
  -2  20   4        150.29        143.90         2.45 o                         
  -1  20   4         26.05         22.30         1.63 o                         
   0  20   4        170.48        171.46         2.32 o                         
   1  20   4        174.24        163.20         2.99 o                         
   2  20   4        133.85        136.23         2.79 o                         
   3  20   4         56.19         57.85         2.19 o                         
   4  20   4         20.34         19.88         2.41 o                         
   5  20   4         75.14         74.61         4.52 o                         
   6  20   4         16.22         17.63         4.36 o                         
  -8  21   4         20.77         16.04         3.94 o                         
  -7  21   4         21.59         17.97         3.18 o                         
  -6  21   4         16.86         18.74         2.97 o                         
  -5  21   4        378.75        374.96         4.58 o                         
  -4  21   4         55.33         52.92         2.44 o                         
  -3  21   4        336.90        341.66         3.44 o                         
  -2  21   4         41.59         39.58         2.01 o                         
  -1  21   4        285.53        284.39         2.75 o                         
   0  21   4        170.87        154.69         2.37 o                         
   1  21   4        107.99        100.74         2.63 o                         
   2  21   4         33.68         28.04         2.46 o                         
   3  21   4          6.00          7.18         1.97 o                         
   4  21   4         11.05          7.69         2.56 o                         
   5  21   4         25.34         25.85         3.37 o                         
   6  21   4         26.07         24.60         3.94 o                         
  -8  22   4        108.44        109.58         7.44 o                         
  -7  22   4        169.56        172.40         4.95 o                         
  -6  22   4        153.53        152.98         3.83 o                         
  -5  22   4        376.02        366.68         4.67 o                         
  -4  22   4         98.32         94.89         2.66 o                         
  -3  22   4        429.30        425.50         4.15 o                         
  -2  22   4          7.67          6.44         1.96 o                         
  -1  22   4        881.51        881.53         4.31 o                         
   0  22   4        984.10        969.77         5.27 o                         
   1  22   4        521.80        510.09         4.75 o                         
   2  22   4         97.65         99.19         2.51 o                         
   3  22   4        117.69        111.20         3.13 o                         
   4  22   4         18.43         13.20         2.51 o                         
   5  22   4        177.93        181.31         4.32 o                         
   6  22   4         10.65          7.78         3.63 o                         
  -8  23   4         11.59          6.88        12.47 o                         
  -7  23   4         63.91         60.82         3.98 o                         
  -6  23   4        453.44        452.74         5.80 o                         
  -5  23   4        207.82        206.43         4.06 o                         
  -4  23   4        169.12        171.89         4.00 o                         
  -3  23   4        629.91        627.27         5.88 o                         
  -2  23   4        410.73        400.15         3.88 o                         
  -1  23   4        170.21        152.02         2.59 o                         
   0  23   4         28.95         22.36         2.01 o                         
   1  23   4        609.82        606.18         5.59 o                         
   2  23   4        822.85        817.02         5.90 o                         
   3  23   4          3.13          1.11         2.28 o                         
   4  23   4        399.60        404.84         5.47 o                         
   5  23   4         44.66         46.15         4.48 o                         
   6  23   4          0.24          0.64         3.86 o                         
  -7  24   4         12.07         13.86         3.70 o                         
  -6  24   4          0.30         -3.88         3.88 o                         
  -5  24   4          3.50         -0.08         2.99 o                         
  -4  24   4          1.48         -2.07         2.81 o                         
  -3  24   4          4.67         -0.22         2.65 o                         
  -2  24   4         57.51         55.31         2.55 o                         
  -1  24   4        192.41        195.24         2.84 o                         
   0  24   4         12.67         10.30         1.91 o                         
   1  24   4        274.61        262.62         3.99 o                         
   2  24   4        194.76        192.84         3.48 o                         
   3  24   4         64.20         65.84         3.99 o                         
   4  24   4         41.89         41.87         3.22 o                         
   5  24   4         84.14         85.66         5.70 o                         
   6  24   4        223.42        241.66         9.21 o                         
  -7  25   4        100.09         98.15         6.17 o                         
  -6  25   4        144.05        146.32         5.03 o                         
  -5  25   4         66.04         64.69         3.54 o                         
  -4  25   4         19.46         20.88         3.68 o                         
  -3  25   4         46.78         50.01         3.50 o                         
  -2  25   4         95.14         96.96         2.83 o                         
  -1  25   4        279.87        274.03         3.32 o                         
   0  25   4        406.66        408.47         4.30 o                         
   1  25   4          6.38          2.01         2.35 o                         
   2  25   4        135.16        130.77         3.47 o                         
   3  25   4          0.71          2.74         3.00 o                         
   4  25   4         39.72         34.82         3.36 o                         
   5  25   4        121.70        127.64         5.60 o                         
  -7  26   4          6.05          4.85        10.57 o                         
  -6  26   4          5.60          3.20         3.74 o                         
  -5  26   4          0.66          2.38         3.29 o                         
  -4  26   4          2.28          1.64         4.06 o                         
  -3  26   4          1.74          2.63         3.05 o                         
  -2  26   4          6.67          5.86         2.31 o                         
  -1  26   4         42.10         38.52         2.48 o                         
   0  26   4        112.25        115.70         2.89 o                         
   1  26   4         14.20         15.01         2.79 o                         
   2  26   4         92.66         93.13         3.74 o                         
   3  26   4          0.28          2.41         3.14 o                         
   4  26   4          6.60          3.61         3.10 o                         
   5  26   4          0.21         -2.71         4.00 o                         
  -6  27   4          9.16          6.30         3.56 o                         
  -5  27   4        125.76        124.23         4.17 o                         
  -4  27   4          5.69          6.30         3.76 o                         
  -3  27   4         39.82         46.47         3.81 o                         
  -2  27   4          2.08         -0.09         2.84 o                         
  -1  27   4         82.28         82.52         3.11 o                         
   0  27   4         85.64         82.67         3.50 o                         
   1  27   4         55.49         49.15         3.86 o                         
   2  27   4         15.66         13.70         3.28 o                         
   3  27   4        315.05        314.53         6.51 o                         
   4  27   4        360.46        359.86         6.45 o                         
   5  27   4         43.86         43.99         5.67 o                         
  -6  28   4         20.44         25.40         5.07 o                         
  -5  28   4          7.40          3.01         3.56 o                         
  -4  28   4         32.46         31.26         3.68 o                         
  -3  28   4         84.91         82.74         4.00 o                         
  -2  28   4         56.37         58.88         3.62 o                         
  -1  28   4        775.85        767.93         6.38 o                         
   0  28   4         27.54         29.64         3.16 o                         
   1  28   4        548.27        545.87         6.37 o                         
   2  28   4        193.76        193.44         5.41 o                         
   3  28   4         92.38         91.38         4.80 o                         
   4  28   4         26.79         26.77         3.67 o                         
  -6  29   4         72.27         67.54         8.72 o                         
  -5  29   4         24.75         28.60         3.63 o                         
  -4  29   4          0.72         -1.63         4.42 o                         
  -3  29   4        158.74        159.83         6.61 o                         
  -2  29   4        394.36        396.21         5.84 o                         
  -1  29   4         19.25         11.79         3.00 o                         
   0  29   4         75.34         75.46         4.02 o                         
   1  29   4         52.47         47.37         4.02 o                         
   2  29   4         93.01         92.54         4.68 o                         
   3  29   4          2.56          0.91         3.64 o                         
   4  29   4          8.51          9.07         3.92 o                         
  -5  30   4         39.30         44.19         4.66 o                         
  -4  30   4        205.27        209.90         6.26 o                         
  -3  30   4          6.93          6.42         3.87 o                         
  -2  30   4         32.87         30.53         3.94 o                         
  -1  30   4         28.51         21.85         3.47 o                         
   0  30   4        264.98        264.01         4.50 o                         
   1  30   4          3.63          5.83         3.79 o                         
   2  30   4         84.43         82.97         4.37 o                         
   3  30   4         29.10         23.50         4.51 o                         
   4  30   4         42.08         47.85         7.03 o                         
  -5  31   4         59.62         61.61         9.07 o                         
  -4  31   4         10.65          8.29         4.67 o                         
  -3  31   4          0.00         -2.76         3.90 o                         
  -2  31   4         20.95         23.29         3.89 o                         
  -1  31   4         11.95          7.91         3.65 o                         
   0  31   4         23.97         19.84         3.43 o                         
   1  31   4         13.79         12.34         3.67 o                         
   2  31   4         66.58         67.51         4.31 o                         
   3  31   4         21.05         16.01         4.20 o                         
  -4  32   4         91.40         91.13         5.64 o                         
  -3  32   4        146.59        144.35         5.73 o                         
  -2  32   4          0.97         -4.21         4.57 o                         
  -1  32   4        232.94        234.61         5.85 o                         
   0  32   4        102.84        106.80         4.09 o                         
   1  32   4          7.05          5.63         3.44 o                         
   2  32   4          3.95          0.45         3.52 o                         
   3  32   4          0.02          2.84         7.64 o                         
  -3  33   4        190.23        198.50         6.91 o                         
  -2  33   4        317.57        314.02         6.01 o                         
  -1  33   4        161.72        161.02         5.11 o                         
   0  33   4          0.26          0.11         3.80 o                         
   1  33   4         67.93         69.72         4.08 o                         
   2  33   4        130.03        125.57         4.85 o                         
  -2  34   4          9.05          5.80         4.23 o                         
  -1  34   4         36.64         32.57         4.23 o                         
   0  34   4         27.24         26.92         4.10 o                         
   1  34   4          0.77         -1.04         5.19 o                         
  -1  35   4         26.00         15.97         8.93 o                         
   0  35   4          0.04         -4.48        12.64 o                         
 -10   1   5          0.59          8.61         8.36 o                         
  -9   1   5          1.40          1.91         3.11 o                         
  -8   1   5          1.84          4.96         2.39 o                         
  -7   1   5         58.53         59.35         2.45 o                         
  -6   1   5          3.14          2.86         1.83 o                         
  -5   1   5        131.92        124.08         1.89 o                         
  -4   1   5        290.91        280.60         1.85 o                         
  -3   1   5        108.95        103.58         1.03 o                         
  -2   1   5        139.83        129.81         1.37 o                         
  -1   1   5        877.63        866.88         4.65 o                         
   0   1   5       1064.27       1047.19         5.37 o                         
   1   1   5        421.43        417.18         1.95 o                         
   2   1   5        137.18        143.06         1.74 o                         
   3   1   5        355.53        341.54         3.34 o                         
   4   1   5        167.81        174.10         3.26 o                         
   5   1   5        183.63        183.16         3.55 o                         
   6   1   5        247.18        244.58         4.58 o                         
   7   1   5         84.37         85.36         3.49 o                         
   8   1   5        116.77        114.64         7.14 o                         
 -10   2   5         32.83         36.67        13.41 o                         
  -9   2   5        113.36        111.98         3.44 o                         
  -8   2   5        364.18        358.95         4.06 o                         
  -7   2   5         26.79         23.17         2.39 o                         
  -6   2   5         13.50          9.99         1.84 o                         
  -5   2   5         76.67         81.37         1.68 o                         
  -4   2   5       1540.42       1552.23         5.57 o                         
  -3   2   5        163.95        176.94         1.36 o                         
  -2   2   5       2148.06       2121.04         6.48 o                         
  -1   2   5        863.19        825.29         3.58 o                         
   0   2   5          1.95          1.23         0.68 o                         
   1   2   5       3578.09       3562.40         9.51 o                         
   2   2   5        949.68        962.36         3.37 o                         
   3   2   5         11.14         13.42         1.57 o                         
   4   2   5        731.63        766.70         5.54 o                         
   5   2   5        239.36        246.15         4.33 o                         
   6   2   5       1802.92       1805.51         9.41 o                         
   7   2   5        211.19        208.98         3.93 o                         
   8   2   5         15.16         15.81         6.24 o                         
  -9   3   5        233.88        234.89         4.97 o                         
  -8   3   5         10.56         11.80         2.54 o                         
  -7   3   5         13.33         11.30         2.29 o                         
  -6   3   5        955.74        942.35         4.93 o                         
  -5   3   5        525.32        538.32         3.10 o                         
  -4   3   5       1453.24       1426.21         4.43 o                         
  -3   3   5        385.33        377.95         1.77 o                         
  -2   3   5         28.25         34.34         0.84 o                         
  -1   3   5        801.44        775.31         2.80 o                         
   0   3   5          0.12          0.12         0.65 o                         
   1   3   5       1205.58       1217.49         3.55 o                         
   2   3   5        150.07        167.71         1.58 o                         
   3   3   5        223.72        214.54         2.57 o                         
   4   3   5         27.45         30.33         1.99 o                         
   5   3   5          6.22         11.20         2.58 o                         
   6   3   5          1.88          2.90         2.79 o                         
   7   3   5        165.35        170.11         3.88 o                         
   8   3   5         61.90         55.44         7.65 o                         
  -9   4   5         45.39         44.20         3.47 o                         
  -8   4   5        643.10        633.16         5.49 o                         
  -7   4   5        741.34        755.10         6.95 o                         
  -6   4   5         44.67         49.25         2.48 o                         
  -5   4   5          6.55          5.63         1.24 o                         
  -4   4   5        424.19        423.48         2.41 o                         
  -3   4   5       1553.53       1566.30         3.95 o                         
  -2   4   5       1210.82       1252.72         4.44 o                         
  -1   4   5       1762.99       1822.50         7.39 o                         
   0   4   5        316.71        317.87         1.58 o                         
   1   4   5        765.74        787.62         2.94 o                         
   2   4   5       1192.52       1158.06         3.65 o                         
   3   4   5        388.16        371.22         3.11 o                         
   4   4   5         27.09         26.66         1.99 o                         
   5   4   5         26.48         28.96         2.61 o                         
   6   4   5          0.16          0.35         2.69 o                         
   7   4   5         88.78         92.63         3.45 o                         
   8   4   5         61.51         48.37        11.88 o                         
  -9   5   5          7.46         10.80         2.96 o                         
  -8   5   5        138.43        144.74         3.29 o                         
  -7   5   5         54.79         54.94         2.63 o                         
  -6   5   5        425.83        426.53         4.38 o                         
  -5   5   5          7.16          7.42         1.32 o                         
  -4   5   5         25.44         29.45         1.26 o                         
  -3   5   5        611.97        636.08         2.44 o                         
  -2   5   5        640.87        661.92         2.08 o                         
  -1   5   5        193.42        189.79         1.41 o                         
   0   5   5       2374.73       2366.48         6.85 o                         
   1   5   5       1030.65       1020.57         3.47 o                         
   2   5   5        121.68        123.64         1.78 o                         
   3   5   5         25.24         20.60         1.47 o                         
   4   5   5          0.08          0.18         1.82 o                         
   5   5   5        520.03        530.16         5.77 o                         
   6   5   5         72.32         71.53         3.43 o                         
   7   5   5         65.02         62.32         3.80 o                         
   8   5   5          0.22         11.71        11.23 o                         
  -9   6   5         32.32         30.42         3.07 o                         
  -8   6   5        217.40        229.42         4.06 o                         
  -7   6   5         89.76         90.78         2.81 o                         
  -6   6   5        157.78        160.83         3.24 o                         
  -5   6   5          8.22          6.12         1.42 o                         
  -4   6   5       1545.26       1567.17         4.54 o                         
  -3   6   5       1053.69       1059.35         3.48 o                         
  -2   6   5         28.72         26.09         0.86 o                         
  -1   6   5        276.56        278.80         1.62 o                         
   0   6   5        999.38       1023.04         3.28 o                         
   1   6   5         43.33         38.40         1.20 o                         
   2   6   5         22.12         21.46         1.30 o                         
   3   6   5         17.51         15.97         1.52 o                         
   4   6   5         30.59         36.61         2.51 o                         
   5   6   5         25.44         28.30         2.81 o                         
   6   6   5         41.07         42.77         3.25 o                         
   7   6   5          3.86          7.87         3.20 o                         
   8   6   5         43.09         53.79        11.97 o                         
  -9   7   5        108.77        105.41         3.87 o                         
  -8   7   5        172.53        167.67         4.09 o                         
  -7   7   5         82.06         83.63         2.64 o                         
  -6   7   5       1824.89       1830.70         8.15 o                         
  -5   7   5        413.25        418.75         4.21 o                         
  -4   7   5        209.88        205.90         2.16 o                         
  -3   7   5        650.81        664.62         2.48 o                         
  -2   7   5       1210.10       1208.33         3.25 o                         
  -1   7   5        837.99        816.74         2.90 o                         
   0   7   5        243.05        237.12         1.57 o                         
   1   7   5       2145.01       2203.44         7.45 o                         
   2   7   5       1400.36       1425.32         4.45 o                         
   3   7   5        547.15        527.12         3.55 o                         
   4   7   5         18.21         19.53         2.23 o                         
   5   7   5        128.15        129.44         3.61 o                         
   6   7   5         38.96         34.30         3.19 o                         
   7   7   5        117.03        110.67         4.63 o                         
   8   7   5          0.39          7.57        10.97 o                         
  -9   8   5         77.22         77.17         4.12 o                         
  -8   8   5        429.00        434.95         4.78 o                         
  -7   8   5        116.00        122.06         3.13 o                         
  -6   8   5         46.83         54.80         3.03 o                         
  -5   8   5        153.96        146.15         2.74 o                         
  -4   8   5        903.61        890.22         4.06 o                         
  -3   8   5        182.71        180.74         1.63 o                         
  -2   8   5         79.47         74.74         1.21 o                         
  -1   8   5        133.17        128.11         1.28 o                         
   0   8   5        282.37        271.46         1.69 o                         
   1   8   5        163.83        169.05         1.77 o                         
   2   8   5         88.38         89.54         1.63 o                         
   3   8   5        200.92        208.35         2.40 o                         
   4   8   5         18.81         22.37         2.15 o                         
   5   8   5        471.68        455.45         5.42 o                         
   6   8   5        199.45        194.17         4.36 o                         
   7   8   5          3.01          4.31         3.85 o                         
  -9   9   5         27.66         21.14         4.09 o                         
  -8   9   5        112.27        117.94         3.41 o                         
  -7   9   5         33.27         33.42         2.46 o                         
  -6   9   5         11.03         13.28         2.19 o                         
  -5   9   5        246.41        233.68         3.24 o                         
  -4   9   5        476.89        470.57         3.46 o                         
  -3   9   5          1.96          2.13         1.04 o                         
  -2   9   5        978.77       1009.88         3.75 o                         
  -1   9   5          1.87          2.68         0.83 o                         
   0   9   5         49.52         47.06         1.13 o                         
   1   9   5       1028.66       1046.33         4.82 o                         
   2   9   5         93.00         96.07         1.58 o                         
   3   9   5        189.92        192.53         2.22 o                         
   4   9   5        136.63        144.32         2.78 o                         
   5   9   5          9.29          6.83         2.45 o                         
   6   9   5          1.24          1.94         2.61 o                         
   7   9   5         37.42         35.83         3.81 o                         
  -9  10   5          0.05          0.71         3.85 o                         
  -8  10   5        184.78        183.55         3.82 o                         
  -7  10   5        221.85        212.30         3.52 o                         
  -6  10   5         26.09         24.40         2.29 o                         
  -5  10   5        116.71        118.38         2.70 o                         
  -4  10   5       1173.61       1159.65         4.98 o                         
  -3  10   5          3.53          3.47         1.13 o                         
  -2  10   5         63.22         61.27         1.22 o                         
  -1  10   5        639.12        652.79         2.42 o                         
   0  10   5       2842.02       2790.58         7.93 o                         
   1  10   5        448.99        452.57         2.43 o                         
   2  10   5        224.51        211.65         1.99 o                         
   3  10   5        181.55        183.89         2.39 o                         
   4  10   5          1.04          1.98         1.86 o                         
   5  10   5          0.11          3.84         2.21 o                         
   6  10   5          0.24          2.81         2.84 o                         
   7  10   5        152.20        154.67         4.09 o                         
  -9  11   5         82.50         76.26         5.33 o                         
  -8  11   5          0.31          1.88         2.71 o                         
  -7  11   5          6.49          6.99         2.50 o                         
  -6  11   5        277.28        276.35         4.34 o                         
  -5  11   5        135.80        131.60         3.07 o                         
  -4  11   5        812.71        814.82         5.27 o                         
  -3  11   5        102.90        107.60         1.69 o                         
  -2  11   5         87.73         81.14         1.35 o                         
  -1  11   5        373.17        341.64         2.01 o                         
   0  11   5        225.99        233.86         1.77 o                         
   1  11   5       1326.86       1319.86         3.45 o                         
   2  11   5        694.94        695.27         3.51 o                         
   3  11   5        153.25        146.61         2.31 o                         
   4  11   5        349.62        352.20         4.01 o                         
   5  11   5         19.38         21.00         2.46 o                         
   6  11   5          0.07         -0.97         2.81 o                         
   7  11   5         33.20         28.71         3.39 o                         
  -9  12   5          4.37          4.37         3.86 o                         
  -8  12   5         25.82         24.39         2.87 o                         
  -7  12   5         12.33         14.98         2.53 o                         
  -6  12   5        256.10        250.67         3.58 o                         
  -5  12   5         56.01         55.62         2.68 o                         
  -4  12   5        114.44        110.55         2.03 o                         
  -3  12   5          0.17          1.17         1.33 o                         
  -2  12   5       2220.76       2273.65         7.25 o                         
  -1  12   5       1555.17       1596.23         5.11 o                         
   0  12   5        217.93        208.86         1.69 o                         
   1  12   5        437.20        448.78         2.69 o                         
   2  12   5       3043.72       3071.35         8.42 o                         
   3  12   5       1505.39       1477.14         5.76 o                         
   4  12   5         87.65         95.23         2.92 o                         
   5  12   5        344.60        341.14         3.97 o                         
   6  12   5        616.21        606.87         5.98 o                         
   7  12   5        110.11        117.28         4.61 o                         
  -9  13   5         27.03         26.17         4.26 o                         
  -8  13   5          1.02          3.60         2.77 o                         
  -7  13   5         40.72         37.44         2.91 o                         
  -6  13   5          3.65          2.37         2.05 o                         
  -5  13   5        157.09        164.81         3.01 o                         
  -4  13   5        854.97        838.55         4.97 o                         
  -3  13   5        377.29        374.93         3.27 o                         
  -2  13   5        165.96        154.44         1.92 o                         
  -1  13   5         62.09         62.01         1.48 o                         
   0  13   5       2093.85       2114.54         5.55 o                         
   1  13   5       1791.75       1797.85         6.15 o                         
   2  13   5        461.11        459.50         3.01 o                         
   3  13   5        205.47        206.40         2.75 o                         
   4  13   5        663.51        664.15         5.28 o                         
   5  13   5         29.04         28.95         2.50 o                         
   6  13   5         37.73         40.11         3.20 o                         
   7  13   5          7.92          9.03         3.83 o                         
  -9  14   5         41.01         41.41         4.46 o                         
  -8  14   5          1.38          4.98         3.38 o                         
  -7  14   5         49.71         51.63         2.73 o                         
  -6  14   5         50.19         51.01         2.49 o                         
  -5  14   5        586.45        591.10         4.93 o                         
  -4  14   5         14.65         12.18         2.14 o                         
  -3  14   5       1765.43       1770.66         7.55 o                         
  -2  14   5         16.93         19.79         1.29 o                         
  -1  14   5        322.06        317.73         2.22 o                         
   0  14   5        314.88        296.03         2.18 o                         
   1  14   5         85.97         83.23         1.69 o                         
   2  14   5        403.50        391.34         3.24 o                         
   3  14   5        288.39        286.01         2.97 o                         
   4  14   5         44.49         44.41         2.38 o                         
   5  14   5         58.75         49.91         3.15 o                         
   6  14   5          3.46          3.05         3.44 o                         
   7  14   5         21.94         27.14         4.28 o                         
  -9  15   5         18.00         19.16         7.08 o                         
  -8  15   5          0.05         -2.88         3.46 o                         
  -7  15   5         36.14         36.88         2.73 o                         
  -6  15   5         19.51         16.72         2.18 o                         
  -5  15   5        120.01        122.23         2.58 o                         
  -4  15   5        227.86        226.23         3.21 o                         
  -3  15   5        220.74        219.69         3.23 o                         
  -2  15   5          5.56          6.20         1.39 o                         
  -1  15   5        764.12        779.83         3.42 o                         
   0  15   5        293.09        290.81         2.41 o                         
   1  15   5        443.99        428.47         3.45 o                         
   2  15   5        107.15         97.69         2.32 o                         
   3  15   5        304.84        293.52         3.38 o                         
   4  15   5        377.49        372.42         3.70 o                         
   5  15   5        622.08        614.75         5.65 o                         
   6  15   5         48.70         47.19         4.65 o                         
   7  15   5        175.90        178.39         7.84 o                         
  -9  16   5          5.65          9.95        11.41 o                         
  -8  16   5         90.72         91.17         4.48 o                         
  -7  16   5          2.91          2.00         2.66 o                         
  -6  16   5         11.57         11.71         2.24 o                         
  -5  16   5        187.17        186.39         2.80 o                         
  -4  16   5        313.54        310.99         3.63 o                         
  -3  16   5        256.04        261.07         3.23 o                         
  -2  16   5         91.94         94.39         2.42 o                         
  -1  16   5        193.78        201.46         2.30 o                         
   0  16   5        359.83        353.83         3.14 o                         
   1  16   5        299.25        302.02         2.93 o                         
   2  16   5        315.66        310.12         3.34 o                         
   3  16   5        235.53        236.46         2.94 o                         
   4  16   5        138.75        142.11         2.72 o                         
   5  16   5        108.10        114.06         3.95 o                         
   6  16   5        180.43        178.79         4.56 o                         
   7  16   5         70.47         72.47        13.67 o                         
  -8  17   5         10.36         11.48         4.00 o                         
  -7  17   5        131.25        129.78         3.92 o                         
  -6  17   5        239.64        241.92         3.36 o                         
  -5  17   5         63.89         59.24         2.23 o                         
  -4  17   5          1.26          1.43         1.75 o                         
  -3  17   5        781.36        785.88         4.41 o                         
  -2  17   5        899.48        878.05         5.27 o                         
  -1  17   5          0.07         -1.36         1.36 o                         
   0  17   5        117.96        118.17         1.97 o                         
   1  17   5        269.64        269.63         3.30 o                         
   2  17   5         56.95         56.89         2.06 o                         
   3  17   5          2.64          2.31         1.82 o                         
   4  17   5          0.02          0.14         2.10 o                         
   5  17   5         39.80         37.47         3.32 o                         
   6  17   5          0.02         -0.29         3.69 o                         
  -8  18   5        121.71        132.58         6.55 o                         
  -7  18   5         59.67         60.47         3.60 o                         
  -6  18   5         17.07         13.48         2.24 o                         
  -5  18   5          7.55          7.34         2.10 o                         
  -4  18   5        131.79        128.73         2.83 o                         
  -3  18   5       1481.11       1439.26         7.93 o                         
  -2  18   5         93.65         88.40         2.74 o                         
  -1  18   5        639.61        628.50         4.41 o                         
   0  18   5        263.84        256.44         2.62 o                         
   1  18   5          1.83         -1.87         1.87 o                         
   2  18   5        695.03        681.43         4.63 o                         
   3  18   5          0.06          0.85         1.95 o                         
   4  18   5          3.57          0.81         2.12 o                         
   5  18   5          0.30         -0.84         3.05 o                         
   6  18   5          7.35          3.79         3.29 o                         
  -8  19   5         49.86         47.81         4.80 o                         
  -7  19   5          8.10          6.20         3.50 o                         
  -6  19   5         30.33         32.69         2.57 o                         
  -5  19   5         90.19         89.56         2.50 o                         
  -4  19   5          0.49          0.34         1.92 o                         
  -3  19   5          7.47         -0.41         2.07 o                         
  -2  19   5        178.00        177.88         3.28 o                         
  -1  19   5         74.62         71.78         2.21 o                         
   0  19   5        353.42        352.38         3.97 o                         
   1  19   5         40.65         36.75         2.17 o                         
   2  19   5         14.03         11.64         2.04 o                         
   3  19   5         30.20         30.47         2.72 o                         
   4  19   5        144.15        132.87         3.37 o                         
   5  19   5         98.45         91.70         3.80 o                         
   6  19   5          3.66          2.16         3.43 o                         
  -8  20   5        177.27        180.85         5.69 o                         
  -7  20   5        400.08        404.48         6.59 o                         
  -6  20   5          8.66          9.18         2.61 o                         
  -5  20   5         49.36         45.23         2.57 o                         
  -4  20   5        535.97        541.15         4.58 o                         
  -3  20   5        435.90        443.23         4.82 o                         
  -2  20   5          1.72         -1.69         1.69 o                         
  -1  20   5          2.95          2.93         1.72 o                         
   0  20   5        169.83        165.55         3.16 o                         
   1  20   5        117.53        115.32         3.11 o                         
   2  20   5          2.78          1.58         1.87 o                         
   3  20   5         59.27         55.89         2.70 o                         
   4  20   5         19.15         19.34         2.36 o                         
   5  20   5          0.71          1.94         3.35 o                         
   6  20   5         11.95         14.13         3.93 o                         
  -8  21   5          0.01         -3.74         5.79 o                         
  -7  21   5         58.66         53.41         3.89 o                         
  -6  21   5        269.91        271.71         4.59 o                         
  -5  21   5        598.63        596.39         4.70 o                         
  -4  21   5        155.09        148.97         3.38 o                         
  -3  21   5         76.73         80.98         2.58 o                         
  -2  21   5        715.02        715.60         5.34 o                         
  -1  21   5        165.87        168.77         2.88 o                         
   0  21   5          6.83          7.28         2.03 o                         
   1  21   5        151.59        148.44         3.38 o                         
   2  21   5         14.06         15.83         2.12 o                         
   3  21   5        103.54        103.06         3.25 o                         
   4  21   5          3.08          4.25         2.33 o                         
   5  21   5          1.20          3.39         4.11 o                         
   6  21   5         12.99         11.42         4.57 o                         
  -7  22   5         90.42         96.35         4.93 o                         
  -6  22   5          6.38          5.34         3.02 o                         
  -5  22   5        126.42        124.22         2.94 o                         
  -4  22   5         92.32         85.10         3.08 o                         
  -3  22   5         13.61         14.02         2.18 o                         
  -2  22   5         59.58         53.05         2.30 o                         
  -1  22   5         55.02         53.19         2.04 o                         
   0  22   5          1.77          0.27         1.97 o                         
   1  22   5         23.58         21.41         2.59 o                         
   2  22   5         81.37         82.17         3.13 o                         
   3  22   5         56.77         57.51         2.93 o                         
   4  22   5          1.01          3.28         2.80 o                         
   5  22   5         69.90         67.34         5.08 o                         
   6  22   5        132.59        125.65         9.49 o                         
  -7  23   5          1.21          3.02         4.84 o                         
  -6  23   5          1.84          3.18         3.45 o                         
  -5  23   5        314.10        320.18         4.42 o                         
  -4  23   5        527.47        512.28         6.35 o                         
  -3  23   5          3.15          4.23         2.41 o                         
  -2  23   5        245.16        249.79         3.41 o                         
  -1  23   5        136.61        133.00         2.50 o                         
   0  23   5        108.22        102.99         2.69 o                         
   1  23   5        108.69        104.00         3.30 o                         
   2  23   5         93.38         91.81         3.12 o                         
   3  23   5         13.05         11.81         2.49 o                         
   4  23   5        267.47        267.34         4.66 o                         
   5  23   5          8.36         11.18         4.69 o                         
  -7  24   5         17.30         17.57         3.91 o                         
  -6  24   5         69.95         67.31         4.02 o                         
  -5  24   5         30.66         29.77         3.46 o                         
  -4  24   5        451.70        462.23         5.17 o                         
  -3  24   5         56.66         58.10         2.74 o                         
  -2  24   5          9.82          6.33         2.03 o                         
  -1  24   5        125.09        127.99         2.71 o                         
   0  24   5        487.88        486.58         4.09 o                         
   1  24   5         11.29          8.67         2.36 o                         
   2  24   5         27.78         33.79         2.92 o                         
   3  24   5         12.32          7.38         2.63 o                         
   4  24   5          1.59          1.39         3.35 o                         
   5  24   5         16.82         15.59         5.09 o                         
  -7  25   5         13.98         10.46         8.51 o                         
  -6  25   5         24.10         24.25         3.64 o                         
  -5  25   5         17.27         17.71         3.24 o                         
  -4  25   5         94.00         94.44         3.93 o                         
  -3  25   5        118.80        123.15         3.57 o                         
  -2  25   5        449.62        457.27         4.30 o                         
  -1  25   5         83.57         80.43         2.88 o                         
   0  25   5        313.80        303.23         4.45 o                         
   1  25   5         59.77         60.32         2.95 o                         
   2  25   5          3.17          1.63         2.58 o                         
   3  25   5         78.40         76.98         3.25 o                         
   4  25   5        170.93        169.30         5.28 o                         
   5  25   5         94.60         97.78         6.79 o                         
  -6  26   5          0.01          2.16         3.52 o                         
  -5  26   5        100.06         94.17         4.61 o                         
  -4  26   5          3.23          2.48         3.59 o                         
  -3  26   5         56.47         52.10         3.63 o                         
  -2  26   5         64.95         59.20         2.74 o                         
  -1  26   5        178.12        179.35         3.09 o                         
   0  26   5         17.89         14.34         2.82 o                         
   1  26   5         30.11         29.75         2.82 o                         
   2  26   5        465.64        466.98         4.91 o                         
   3  26   5        523.72        528.38         5.66 o                         
   4  26   5         28.12         26.43         3.86 o                         
  -6  27   5          9.93         11.00         3.22 o                         
  -5  27   5          2.40         -0.90         3.32 o                         
  -4  27   5         42.14         50.58         4.52 o                         
  -3  27   5         83.39         78.72         3.80 o                         
  -2  27   5          1.97         -1.47         2.44 o                         
  -1  27   5          7.59          5.79         2.40 o                         
   0  27   5         60.61         63.71         2.98 o                         
   1  27   5        205.59        201.68         4.22 o                         
   2  27   5          5.62         -0.89         3.16 o                         
   3  27   5         38.43         35.37         3.29 o                         
   4  27   5        150.85        155.25         4.91 o                         
  -6  28   5         28.83         33.26         7.11 o                         
  -5  28   5          2.06          3.88         4.28 o                         
  -4  28   5          2.28          1.96         6.01 o                         
  -3  28   5         62.82         61.43         3.64 o                         
  -2  28   5        197.24        197.73         3.94 o                         
  -1  28   5         66.76         66.19         3.01 o                         
   0  28   5         50.84         46.96         3.52 o                         
   1  28   5         21.40         16.04         3.08 o                         
   2  28   5        147.33        143.88         4.44 o                         
   3  28   5         32.11         30.05         3.58 o                         
   4  28   5         28.92         23.41         5.80 o                         
  -5  29   5          5.31          6.77         3.97 o                         
  -4  29   5        109.97        109.91         5.70 o                         
  -3  29   5        128.73        130.59         4.38 o                         
  -2  29   5         30.01         31.40         3.31 o                         
  -1  29   5         87.72         87.23         3.55 o                         
   0  29   5        572.49        577.10         9.26 o                         
   1  29   5        356.57        369.75         5.64 o                         
   2  29   5         23.70         23.24         3.94 o                         
   3  29   5         82.56         78.43         4.29 o                         
   4  29   5        336.47        341.99        17.44 o                         
  -5  30   5        112.76        118.94         8.01 o                         
  -4  30   5         18.55         13.76         4.26 o                         
  -3  30   5         12.93         11.13         3.71 o                         
  -2  30   5         25.25         26.79         3.46 o                         
  -1  30   5        107.46        104.77         4.12 o                         
   0  30   5        199.68        202.54         5.03 o                         
   1  30   5          8.56          6.54         3.20 o                         
   2  30   5        248.82        248.56         5.21 o                         
   3  30   5        223.02        240.28         6.90 o                         
  -4  31   5         97.73        102.49         5.63 o                         
  -3  31   5         22.15         20.59         3.95 o                         
  -2  31   5        244.40        251.97         4.60 o                         
  -1  31   5         57.80         55.12         3.61 o                         
   0  31   5          0.26         -2.11         3.61 o                         
   1  31   5          0.03          0.72         3.31 o                         
   2  31   5         15.44         13.57         3.82 o                         
   3  31   5          4.59          6.87        10.87 o                         
  -3  32   5        158.53        155.54         4.97 o                         
  -2  32   5         43.04         40.59         3.88 o                         
  -1  32   5         10.74         11.01         3.90 o                         
   0  32   5          3.00          2.96         3.58 o                         
   1  32   5         15.62         15.25         3.68 o                         
   2  32   5          2.07          3.09         6.22 o                         
  -3  33   5          1.01         12.13        13.23 o                         
  -2  33   5          4.43          0.65         3.92 o                         
  -1  33   5          1.37         -2.70         4.16 o                         
   0  33   5          3.75          2.75         3.68 o                         
   1  33   5          0.27          5.51         6.87 o                         
  -9   0   6          3.62          3.03         3.73 o                         
  -8   0   6        319.67        308.73         6.45 o                         
  -7   0   6        159.16        163.95         4.13 o                         
  -6   0   6        190.79        187.13         3.54 o                         
  -5   0   6       2845.97       2838.23        12.78 o                         
  -4   0   6        318.88        318.03         3.42 o                         
  -3   0   6       1975.01       1981.31        12.36 o                         
  -2   0   6         71.40         62.45         1.60 o                         
  -1   0   6       1014.50       1032.13         6.57 o                         
   0   0   6       3574.02       3623.34         6.87 o                         
   1   0   6        316.28        299.47         2.60 o                         
   2   0   6       1858.45       1861.44        10.59 o                         
   3   0   6       1022.75       1012.88         6.71 o                         
   4   0   6        695.96        706.95         8.43 o                         
   5   0   6          0.01         -3.18         3.32 o                         
   6   0   6        173.48        165.65         5.43 o                         
   7   0   6         87.33         92.46         6.15 o                         
  -9   1   6          0.55         -2.65         2.65 o                         
  -8   1   6         23.99         27.82         2.90 o                         
  -7   1   6         40.44         39.53         2.25 o                         
  -6   1   6        275.00        271.77         2.94 o                         
  -5   1   6          8.77         10.14         1.37 o                         
  -4   1   6       1911.97       1891.81         7.08 o                         
  -3   1   6       2687.26       2704.11         7.69 o                         
  -2   1   6        180.28        172.96         1.32 o                         
  -1   1   6        592.32        583.65         2.61 o                         
   0   1   6        595.69        581.03         1.65 o                         
   1   1   6        528.22        537.64         2.45 o                         
   2   1   6        795.13        836.38         3.42 o                         
   3   1   6         49.54         51.14         1.77 o                         
   4   1   6        433.44        429.11         4.77 o                         
   5   1   6        270.59        275.80         3.72 o                         
   6   1   6         18.88         17.31         2.90 o                         
   7   1   6         14.25         15.29         3.39 o                         
  -9   2   6          9.17          9.69         2.81 o                         
  -8   2   6         91.25         85.52         3.25 o                         
  -7   2   6        133.06        134.88         3.02 o                         
  -6   2   6         11.60         12.03         1.73 o                         
  -5   2   6         25.49         26.54         1.52 o                         
  -4   2   6         18.42         20.36         1.38 o                         
  -3   2   6         14.25         16.51         1.00 o                         
  -2   2   6         18.37         17.02         0.80 o                         
  -1   2   6         32.97         33.11         0.96 o                         
   0   2   6        189.55        180.59         1.17 o                         
   1   2   6        303.29        290.28         1.74 o                         
   2   2   6         23.32         24.91         1.18 o                         
   3   2   6        191.87        184.91         2.05 o                         
   4   2   6         84.26         81.15         2.91 o                         
   5   2   6          8.96          8.98         2.27 o                         
   6   2   6         13.28         10.98         2.64 o                         
   7   2   6          4.23          7.62         3.58 o                         
  -9   3   6         43.96         48.77         3.46 o                         
  -8   3   6         12.74         10.56         2.41 o                         
  -7   3   6        212.55        203.49         3.09 o                         
  -6   3   6         64.28         64.14         2.00 o                         
  -5   3   6         96.07         90.33         1.71 o                         
  -4   3   6       1038.99       1037.99         3.63 o                         
  -3   3   6       1552.35       1548.54         4.07 o                         
  -2   3   6          7.96         10.62         0.74 o                         
  -1   3   6          2.17          3.92         0.68 o                         
   0   3   6        170.76        164.16         1.21 o                         
   1   3   6       2475.69       2496.40         5.29 o                         
   2   3   6        303.27        304.85         2.05 o                         
   3   3   6         11.31          8.70         1.44 o                         
   4   3   6        407.98        417.20         4.88 o                         
   5   3   6        323.28        326.04         3.83 o                         
   6   3   6         45.17         43.71         3.21 o                         
   7   3   6          2.02          6.18         3.66 o                         
  -9   4   6         45.46         47.88         3.43 o                         
  -8   4   6        105.05        108.00         3.21 o                         
  -7   4   6        423.82        430.47         3.95 o                         
  -6   4   6          0.07          0.57         1.53 o                         
  -5   4   6       1518.71       1499.29         4.62 o                         
  -4   4   6         16.28         15.76         1.12 o                         
  -3   4   6         33.51         34.25         1.17 o                         
  -2   4   6        190.69        190.99         1.24 o                         
  -1   4   6       1258.78       1224.34         3.30 o                         
   0   4   6        127.50        131.33         1.14 o                         
   1   4   6        160.01        152.85         1.52 o                         
   2   4   6        743.37        740.33         3.16 o                         
   3   4   6        866.92        888.99         4.81 o                         
   4   4   6         99.80         95.53         3.10 o                         
   5   4   6        148.93        148.87         3.41 o                         
   6   4   6         91.08         86.37         3.40 o                         
   7   4   6         68.74         81.57         4.53 o                         
  -9   5   6        138.23        134.16         4.04 o                         
  -8   5   6         38.37         41.54         3.13 o                         
  -7   5   6          3.98          6.45         2.16 o                         
  -6   5   6         30.83         35.36         1.94 o                         
  -5   5   6        900.39        892.34         4.04 o                         
  -4   5   6        116.78        116.39         1.63 o                         
  -3   5   6       1587.81       1602.47         4.51 o                         
  -2   5   6         82.80         82.89         1.06 o                         
  -1   5   6         18.01         16.96         0.77 o                         
   0   5   6          9.90         12.56         0.91 o                         
   1   5   6         81.49         83.03         1.29 o                         
   2   5   6        118.16        113.67         1.63 o                         
   3   5   6         65.22         70.60         2.04 o                         
   4   5   6         35.57         29.90         3.43 o                         
   5   5   6        178.07        173.44         4.33 o                         
   6   5   6        474.99        474.38         5.02 o                         
   7   5   6        154.52        148.84         4.67 o                         
  -9   6   6         41.15         37.30         3.27 o                         
  -8   6   6        211.20        209.08         4.19 o                         
  -7   6   6        200.02        205.10         3.51 o                         
  -6   6   6        111.00        112.47         2.37 o                         
  -5   6   6         14.73         12.36         1.45 o                         
  -4   6   6         15.10         17.71         1.32 o                         
  -3   6   6         60.34         57.56         1.22 o                         
  -2   6   6        469.68        467.31         2.02 o                         
  -1   6   6        198.59        203.88         1.39 o                         
   0   6   6         19.21         20.35         1.00 o                         
   1   6   6       1394.94       1414.16         3.60 o                         
   2   6   6        139.59        141.98         1.87 o                         
   3   6   6        236.46        228.58         2.51 o                         
   4   6   6        166.57        163.45         3.23 o                         
   5   6   6          7.37         13.24         2.94 o                         
   6   6   6         93.34         94.97         3.44 o                         
   7   6   6         56.67         62.32         4.09 o                         
  -9   7   6         18.20         21.80         3.05 o                         
  -8   7   6         47.76         49.48         3.31 o                         
  -7   7   6          7.62          7.93         2.13 o                         
  -6   7   6        178.22        182.95         2.87 o                         
  -5   7   6         82.20         80.16         1.90 o                         
  -4   7   6         19.66         18.02         1.36 o                         
  -3   7   6        741.80        710.51         3.05 o                         
  -2   7   6        124.20        127.34         1.30 o                         
  -1   7   6       1094.12       1089.90         2.83 o                         
   0   7   6        231.29        231.05         1.50 o                         
   1   7   6         45.33         37.83         1.27 o                         
   2   7   6         44.38         48.99         1.56 o                         
   3   7   6         63.42         61.61         2.11 o                         
   4   7   6          0.14          3.38         2.09 o                         
   5   7   6          5.16          8.39         2.83 o                         
   6   7   6         34.08         34.37         3.43 o                         
   7   7   6          1.17          4.72         3.88 o                         
  -9   8   6         62.57         61.79         3.46 o                         
  -8   8   6        142.58        139.41         3.75 o                         
  -7   8   6        117.81        124.09         3.00 o                         
  -6   8   6        518.96        515.68         3.94 o                         
  -5   8   6          2.91          1.22         1.51 o                         
  -4   8   6        215.99        216.57         2.18 o                         
  -3   8   6         82.47         78.42         1.38 o                         
  -2   8   6        766.13        741.99         2.72 o                         
  -1   8   6         40.60         43.34         1.03 o                         
   0   8   6          0.23          0.07         0.90 o                         
   1   8   6        651.62        642.38         3.06 o                         
   2   8   6         15.41         13.28         1.37 o                         
   3   8   6        175.80        171.86         2.74 o                         
   4   8   6        250.92        247.97         3.91 o                         
   5   8   6        663.97        672.20         5.90 o                         
   6   8   6        175.23        173.10         4.03 o                         
   7   8   6         73.64         65.23         4.20 o                         
  -9   9   6         45.83         42.10         3.39 o                         
  -8   9   6          3.41          6.77         3.12 o                         
  -7   9   6          4.60          2.78         2.40 o                         
  -6   9   6        102.29        103.86         2.79 o                         
  -5   9   6        337.97        342.61         3.19 o                         
  -4   9   6        445.52        422.52         3.26 o                         
  -3   9   6        186.91        185.96         1.85 o                         
  -2   9   6       1170.19       1132.52         3.41 o                         
  -1   9   6          7.25          5.20         0.92 o                         
   0   9   6        244.07        241.53         1.72 o                         
   1   9   6         10.70         11.36         1.26 o                         
   2   9   6        177.45        167.72         2.20 o                         
   3   9   6        143.74        139.51         2.58 o                         
   4   9   6        122.09        121.22         3.37 o                         
   5   9   6         12.15         14.25         2.69 o                         
   6   9   6        259.66        258.93         4.47 o                         
   7   9   6        296.59        308.57         6.57 o                         
  -9  10   6         39.39         40.65         3.55 o                         
  -8  10   6        187.66        191.17         5.04 o                         
  -7  10   6        106.65        106.57         3.20 o                         
  -6  10   6         10.13          9.17         2.18 o                         
  -5  10   6         32.51         31.81         1.93 o                         
  -4  10   6        104.24         98.44         2.04 o                         
  -3  10   6        651.82        630.39         3.27 o                         
  -2  10   6         44.53         38.20         1.20 o                         
  -1  10   6       1283.72       1288.00         3.70 o                         
   0  10   6        657.42        641.30         2.82 o                         
   1  10   6        365.27        375.14         2.48 o                         
   2  10   6        810.90        805.63         3.81 o                         
   3  10   6        100.01         98.29         2.45 o                         
   4  10   6          3.31          6.04         2.21 o                         
   5  10   6          0.73          2.01         2.78 o                         
   6  10   6        130.34        131.11         3.94 o                         
   7  10   6        128.48        122.84         8.71 o                         
  -9  11   6         43.58         48.29         4.19 o                         
  -8  11   6        307.60        316.38         6.32 o                         
  -7  11   6          4.47          3.50         2.52 o                         
  -6  11   6         44.36         48.79         2.80 o                         
  -5  11   6          1.49          2.78         1.69 o                         
  -4  11   6        501.04        492.16         3.23 o                         
  -3  11   6       1613.86       1581.00         6.46 o                         
  -2  11   6        554.92        546.67         2.75 o                         
  -1  11   6        152.32        152.94         1.75 o                         
   0  11   6        582.45        600.02         2.84 o                         
   1  11   6        435.64        438.78         2.89 o                         
   2  11   6        767.67        754.28         4.13 o                         
   3  11   6         22.45         22.78         2.12 o                         
   4  11   6        276.99        275.85         3.78 o                         
   5  11   6         86.23         90.50         3.42 o                         
   6  11   6          2.42          1.83         2.91 o                         
   7  11   6          0.18          2.43         6.88 o                         
  -9  12   6         43.59         42.62         4.51 o                         
  -8  12   6          0.11         -2.57         3.36 o                         
  -7  12   6          0.09         -1.45         2.65 o                         
  -6  12   6        197.27        200.72         3.85 o                         
  -5  12   6          3.40          3.54         1.73 o                         
  -4  12   6        112.90        112.98         2.11 o                         
  -3  12   6        132.62        130.04         2.07 o                         
  -2  12   6          0.13          0.06         1.14 o                         
  -1  12   6        259.92        263.54         1.91 o                         
   0  12   6        235.33        242.77         2.11 o                         
   1  12   6         18.04         19.36         1.67 o                         
   2  12   6        395.15        400.22         3.30 o                         
   3  12   6          2.08          4.21         1.88 o                         
   4  12   6          3.66          0.67         2.09 o                         
   5  12   6          7.58          4.09         2.59 o                         
   6  12   6         17.40         14.21         3.63 o                         
   7  12   6          0.32         -0.86        12.22 o                         
  -9  13   6         11.99         10.15         4.66 o                         
  -8  13   6         53.44         53.19         3.86 o                         
  -7  13   6        252.76        255.02         4.86 o                         
  -6  13   6         47.34         48.66         2.97 o                         
  -5  13   6          0.02          0.03         1.80 o                         
  -4  13   6        278.90        278.97         2.73 o                         
  -3  13   6       1054.83       1055.78         4.23 o                         
  -2  13   6        178.96        168.61         1.81 o                         
  -1  13   6          1.48         -1.14         1.14 o                         
   0  13   6       1445.88       1467.50         4.88 o                         
   1  13   6       1588.29       1564.24         5.47 o                         
   2  13   6        194.02        188.84         2.48 o                         
   3  13   6         18.33         16.14         2.02 o                         
   4  13   6         24.39         26.14         2.25 o                         
   5  13   6        472.78        466.28         5.39 o                         
   6  13   6          0.83          1.50         3.56 o                         
  -9  14   6         94.68        110.58        12.89 o                         
  -8  14   6        105.58        110.99         4.19 o                         
  -7  14   6          8.13          6.79         2.84 o                         
  -6  14   6         51.61         48.38         2.50 o                         
  -5  14   6        654.12        653.81         4.89 o                         
  -4  14   6        284.59        280.73         2.98 o                         
  -3  14   6          1.49          1.32         1.36 o                         
  -2  14   6        302.73        304.04         2.36 o                         
  -1  14   6       1617.41       1603.56         4.79 o                         
   0  14   6        350.56        346.59         2.69 o                         
   1  14   6        190.17        179.44         2.53 o                         
   2  14   6        615.23        605.66         4.18 o                         
   3  14   6        589.31        598.17         4.65 o                         
   4  14   6         56.57         54.58         2.59 o                         
   5  14   6         34.69         35.07         3.32 o                         
   6  14   6        135.23        136.37         4.94 o                         
  -8  15   6         14.31         15.72         3.57 o                         
  -7  15   6         27.43         30.34         3.17 o                         
  -6  15   6        145.20        148.08         2.96 o                         
  -5  15   6         57.65         56.47         2.20 o                         
  -4  15   6          0.79         -0.37         1.86 o                         
  -3  15   6        391.36        385.22         3.34 o                         
  -2  15   6        324.78        311.99         2.70 o                         
  -1  15   6          0.31         -1.40         1.40 o                         
   0  15   6         37.99         33.03         1.60 o                         
   1  15   6         33.03         36.26         1.94 o                         
   2  15   6        522.89        534.25         4.36 o                         
   3  15   6         12.49         14.23         2.10 o                         
   4  15   6        210.77        210.26         4.01 o                         
   5  15   6          3.01          0.87         2.62 o                         
   6  15   6         29.96         33.46         3.77 o                         
  -8  16   6        116.73        130.50         4.94 o                         
  -7  16   6        386.34        387.74         5.20 o                         
  -6  16   6         28.46         31.47         2.37 o                         
  -5  16   6         62.92         61.60         2.37 o                         
  -4  16   6         65.24         64.93         2.11 o                         
  -3  16   6         78.49         71.46         2.11 o                         
  -2  16   6        694.69        690.58         4.13 o                         
  -1  16   6       1070.02       1068.12         4.65 o                         
   0  16   6         28.76         27.40         1.70 o                         
   1  16   6          0.81          4.43         1.63 o                         
   2  16   6         99.99         95.76         2.43 o                         
   3  16   6        122.76        123.77         2.60 o                         
   4  16   6        551.51        552.47         5.79 o                         
   5  16   6        121.48        119.01         4.04 o                         
   6  16   6          0.03          3.53         3.92 o                         
  -8  17   6          5.98          7.62         3.44 o                         
  -7  17   6        181.10        191.04         4.80 o                         
  -6  17   6        151.16        147.42         3.10 o                         
  -5  17   6        125.08        125.27         2.66 o                         
  -4  17   6        259.94        249.46         3.11 o                         
  -3  17   6        289.09        290.03         2.86 o                         
  -2  17   6        165.96        157.87         2.42 o                         
  -1  17   6          0.27         -1.61         1.61 o                         
   0  17   6        614.29        599.26         3.89 o                         
   1  17   6       1026.46       1013.34         4.70 o                         
   2  17   6         30.55         28.70         1.91 o                         
   3  17   6          1.41         -0.16         1.93 o                         
   4  17   6          2.65          3.10         2.41 o                         
   5  17   6        252.14        251.34         4.87 o                         
   6  17   6        137.80        137.68         4.90 o                         
  -8  18   6         60.48         66.10         4.85 o                         
  -7  18   6         63.30         65.07         4.05 o                         
  -6  18   6          0.21         -1.42         2.52 o                         
  -5  18   6        471.24        473.58         4.40 o                         
  -4  18   6        221.67        210.12         3.03 o                         
  -3  18   6        115.22        110.08         2.26 o                         
  -2  18   6        400.62        407.99         3.39 o                         
  -1  18   6        200.47        205.69         2.77 o                         
   0  18   6         11.54          8.89         1.66 o                         
   1  18   6         24.60         23.47         2.10 o                         
   2  18   6         83.08         78.66         2.21 o                         
   3  18   6        238.34        244.08         3.72 o                         
   4  18   6          2.25          3.21         2.28 o                         
   5  18   6        161.61        160.81         4.56 o                         
   6  18   6         78.40         80.69        10.17 o                         
  -8  19   6         95.74         98.73         6.08 o                         
  -7  19   6         36.77         38.28         3.54 o                         
  -6  19   6        274.67        273.63         3.90 o                         
  -5  19   6        192.99        190.93         3.72 o                         
  -4  19   6         45.45         44.54         2.53 o                         
  -3  19   6         53.04         55.72         2.21 o                         
  -2  19   6         70.51         69.01         2.19 o                         
  -1  19   6          8.90          4.96         1.81 o                         
   0  19   6         39.26         34.58         2.07 o                         
   1  19   6          7.14          7.38         1.91 o                         
   2  19   6         22.79         24.74         2.02 o                         
   3  19   6         97.38        101.64         3.10 o                         
   4  19   6         70.67         68.67         2.94 o                         
   5  19   6          2.39          0.12         3.33 o                         
  -8  20   6        127.09        137.10        11.66 o                         
  -7  20   6        362.87        362.51         5.26 o                         
  -6  20   6         13.99         12.56         2.63 o                         
  -5  20   6          3.02          3.99         2.33 o                         
  -4  20   6          4.11          2.71         2.28 o                         
  -3  20   6         61.27         59.21         2.41 o                         
  -2  20   6         34.55         33.97         2.19 o                         
  -1  20   6        142.63        137.50         2.56 o                         
   0  20   6         55.80         54.00         2.07 o                         
   1  20   6          8.10          6.94         1.87 o                         
   2  20   6         10.87         10.46         2.14 o                         
   3  20   6          0.56         -0.46         2.43 o                         
   4  20   6         78.05         81.77         2.98 o                         
   5  20   6         18.71         17.48         3.95 o                         
  -7  21   6          1.87          3.88         3.49 o                         
  -6  21   6         34.82         36.11         3.04 o                         
  -5  21   6         35.36         37.28         2.58 o                         
  -4  21   6         26.20         24.76         2.84 o                         
  -3  21   6        162.80        161.63         3.34 o                         
  -2  21   6         52.22         53.05         2.16 o                         
  -1  21   6        266.83        273.90         3.25 o                         
   0  21   6         13.41         14.03         2.07 o                         
   1  21   6         93.37         93.63         2.46 o                         
   2  21   6         98.30         90.83         2.79 o                         
   3  21   6         23.22         25.78         2.43 o                         
   4  21   6          1.16         -0.03         2.60 o                         
   5  21   6          9.93         11.15         3.60 o                         
  -7  22   6         86.48         82.15         5.21 o                         
  -6  22   6        116.38        116.99         3.20 o                         
  -5  22   6         19.51         20.59         2.72 o                         
  -4  22   6        134.57        144.90         4.67 o                         
  -3  22   6         16.50         16.35         2.32 o                         
  -2  22   6          0.09         -0.95         1.82 o                         
  -1  22   6          2.20         -0.43         1.85 o                         
   0  22   6          4.69          3.35         2.28 o                         
   1  22   6         41.45         40.58         2.41 o                         
   2  22   6          3.58          3.35         2.28 o                         
   3  22   6         71.13         71.68         3.16 o                         
   4  22   6         34.58         33.94         2.99 o                         
   5  22   6        215.14        206.17         7.71 o                         
  -7  23   6         70.93         75.45         5.78 o                         
  -6  23   6        232.21        236.14         4.06 o                         
  -5  23   6          4.66          4.52         2.94 o                         
  -4  23   6         77.45         76.73         3.61 o                         
  -3  23   6         50.26         50.02         2.54 o                         
  -2  23   6         53.74         52.61         2.39 o                         
  -1  23   6         18.60         21.21         2.07 o                         
   0  23   6        161.49        171.31         3.27 o                         
   1  23   6        219.06        210.60         3.59 o                         
   2  23   6         19.10         16.43         2.69 o                         
   3  23   6        277.67        272.94         4.64 o                         
   4  23   6        169.45        169.22         4.09 o                         
  -7  24   6          4.55         10.25         7.44 o                         
  -6  24   6         67.78         70.68         3.78 o                         
  -5  24   6         67.80         72.30         3.71 o                         
  -4  24   6        213.35        221.82         4.35 o                         
  -3  24   6         15.29         14.64         2.54 o                         
  -2  24   6        687.17        692.83         5.59 o                         
  -1  24   6        368.02        367.42         3.85 o                         
   0  24   6        122.85        118.79         2.69 o                         
   1  24   6         21.13         22.86         2.68 o                         
   2  24   6        268.53        269.31         4.51 o                         
   3  24   6        196.20        193.41         4.53 o                         
   4  24   6        116.42        120.96         3.61 o                         
  -6  25   6          2.87          3.59         3.46 o                         
  -5  25   6         22.85         19.53         3.46 o                         
  -4  25   6        187.83        191.56         4.67 o                         
  -3  25   6        278.00        273.76         3.62 o                         
  -2  25   6        264.00        260.12         3.77 o                         
  -1  25   6         31.86         30.68         2.48 o                         
   0  25   6        311.03        316.03         4.18 o                         
   1  25   6         95.60         92.81         3.14 o                         
   2  25   6        224.38        229.56         4.89 o                         
   3  25   6         64.84         60.27         3.69 o                         
   4  25   6          0.70          3.53         3.27 o                         
  -6  26   6         40.20         42.57         3.91 o                         
  -5  26   6         37.14         37.26         3.46 o                         
  -4  26   6         37.24         38.65         3.77 o                         
  -3  26   6          1.81          0.56         2.56 o                         
  -2  26   6         10.03          4.15         2.53 o                         
  -1  26   6         27.89         30.43         2.60 o                         
   0  26   6         23.40         18.85         2.51 o                         
   1  26   6         26.28         22.24         2.69 o                         
   2  26   6          0.06         -1.60         2.92 o                         
   3  26   6         65.55         64.77         3.54 o                         
   4  26   6          2.79         -1.20         5.23 o                         
  -6  27   6         28.69         30.12         8.35 o                         
  -5  27   6          0.30         -1.56         3.59 o                         
  -4  27   6         33.32         30.00         3.40 o                         
  -3  27   6        188.29        200.39         6.14 o                         
  -2  27   6        130.97        130.18         3.52 o                         
  -1  27   6         41.41         41.34         2.77 o                         
   0  27   6        274.08        271.66         3.82 o                         
   1  27   6        764.25        768.03         6.91 o                         
   2  27   6         21.68         20.93         3.11 o                         
   3  27   6         33.69         31.12         3.82 o                         
  -5  28   6         56.20         56.40         4.09 o                         
  -4  28   6        100.77        104.20         4.12 o                         
  -3  28   6         42.87         45.28         4.24 o                         
  -2  28   6        524.35        528.64         7.12 o                         
  -1  28   6        811.93        835.72         7.13 o                         
   0  28   6         22.61         20.45         2.97 o                         
   1  28   6          7.75          0.04         2.71 o                         
   2  28   6        182.84        172.33         4.81 o                         
   3  28   6        320.78        327.95         5.99 o                         
  -5  29   6          1.67          0.95         7.88 o                         
  -4  29   6         12.04         10.68         3.40 o                         
  -3  29   6         18.46         13.95         3.36 o                         
  -2  29   6        113.13        103.34         4.36 o                         
  -1  29   6          6.42         -1.94         2.78 o                         
   0  29   6         65.22         68.89         3.44 o                         
   1  29   6         71.22         74.04         4.09 o                         
   2  29   6          1.25         -2.00         3.58 o                         
   3  29   6         34.47         38.51         8.44 o                         
  -4  30   6          0.22         -2.38         3.76 o                         
  -3  30   6         40.57         36.55         3.66 o                         
  -2  30   6         85.65         92.75         3.84 o                         
  -1  30   6         83.55         77.44         4.05 o                         
   0  30   6          7.15          7.42         3.11 o                         
   1  30   6          0.56          2.54         3.36 o                         
   2  30   6          3.39          2.19         4.71 o                         
  -4  31   6          0.05          0.02        10.13 o                         
  -3  31   6         26.00         24.77         4.25 o                         
  -2  31   6         79.94         82.77         4.98 o                         
  -1  31   6          0.18          1.70         6.16 o                         
   0  31   6         57.71         58.91         3.76 o                         
   1  31   6         34.16         34.02         4.60 o                         
  -2  32   6         16.68         25.53         7.35 o                         
  -1  32   6          8.70         11.52         6.61 o                         
   0  32   6          3.55         -1.03         6.60 o                         
  -9   1   7         17.79         17.65         2.83 o                         
  -8   1   7         80.34         85.70         3.28 o                         
  -7   1   7        568.00        573.49         4.11 o                         
  -6   1   7        462.77        472.63         4.69 o                         
  -5   1   7          2.71          2.71         1.36 o                         
  -4   1   7         44.61         44.18         1.42 o                         
  -3   1   7        706.07        693.62         2.94 o                         
  -2   1   7       4046.79       3998.67         8.26 o                         
  -1   1   7        320.32        324.06         2.28 o                         
   0   1   7       1090.07       1081.66         3.15 o                         
   1   1   7        129.94        132.80         1.70 o                         
   2   1   7        152.56        153.58         1.97 o                         
   3   1   7        244.63        243.72         2.75 o                         
   4   1   7          2.25          3.75         2.00 o                         
   5   1   7          5.32          4.52         2.94 o                         
   6   1   7         54.74         54.52         3.12 o                         
   7   1   7          0.17          0.56         7.26 o                         
  -9   2   7        197.40        196.50         3.59 o                         
  -8   2   7        184.33        184.75         3.82 o                         
  -7   2   7        228.17        234.19         2.93 o                         
  -6   2   7         17.71         17.94         1.99 o                         
  -5   2   7        655.57        641.42         3.83 o                         
  -4   2   7        890.85        872.43         3.69 o                         
  -3   2   7         77.40         79.11         1.56 o                         
  -2   2   7        761.22        748.86         2.37 o                         
  -1   2   7        656.46        643.14         2.46 o                         
   0   2   7         50.91         47.96         1.14 o                         
   1   2   7         75.47         72.98         1.37 o                         
   2   2   7        205.80        198.49         2.05 o                         
   3   2   7         84.08         86.78         2.18 o                         
   4   2   7         24.65         29.16         2.46 o                         
   5   2   7         61.14         64.20         4.18 o                         
   6   2   7         12.54         15.59         3.10 o                         
   7   2   7         10.20         11.23        13.55 o                         
  -9   3   7        151.75        147.51         3.66 o                         
  -8   3   7          8.93         10.56         2.68 o                         
  -7   3   7        181.68        179.20         3.30 o                         
  -6   3   7        171.53        169.18         2.48 o                         
  -5   3   7          9.17         10.69         1.43 o                         
  -4   3   7        149.52        138.38         1.63 o                         
  -3   3   7         63.51         65.27         1.57 o                         
  -2   3   7        485.31        464.74         2.01 o                         
  -1   3   7         18.71         18.97         1.01 o                         
   0   3   7       1396.41       1406.17         3.89 o                         
   1   3   7         17.27         15.49         1.24 o                         
   2   3   7        687.08        679.27         3.67 o                         
   3   3   7         32.92         34.21         1.88 o                         
   4   3   7         46.39         49.54         2.75 o                         
   5   3   7          3.32          5.95         3.17 o                         
   6   3   7         91.29         97.38         3.68 o                         
   7   3   7        169.87        176.15        15.60 o                         
  -9   4   7         34.47         40.78         3.08 o                         
  -8   4   7         17.49         16.88         2.77 o                         
  -7   4   7        501.22        498.52         4.56 o                         
  -6   4   7        391.90        382.89         3.13 o                         
  -5   4   7          9.93          9.82         1.63 o                         
  -4   4   7         28.80         28.94         1.34 o                         
  -3   4   7        285.33        286.43         2.09 o                         
  -2   4   7         29.88         29.23         1.06 o                         
  -1   4   7        952.30        970.96         2.61 o                         
   0   4   7        658.05        655.94         2.62 o                         
   1   4   7         47.57         45.82         1.39 o                         
   2   4   7        138.24        136.04         1.84 o                         
   3   4   7         82.48         83.98         2.33 o                         
   4   4   7        202.06        208.52         3.66 o                         
   5   4   7        496.68        510.32         6.28 o                         
   6   4   7         67.91         73.57         4.14 o                         
   7   4   7          1.40          7.59        13.75 o                         
  -9   5   7          0.06         -0.41         2.97 o                         
  -8   5   7        179.81        177.68         4.20 o                         
  -7   5   7         19.18         23.18         2.40 o                         
  -6   5   7         21.94         20.18         1.84 o                         
  -5   5   7         27.15         28.05         1.77 o                         
  -4   5   7         57.85         57.10         1.54 o                         
  -3   5   7        113.03        114.85         1.59 o                         
  -2   5   7        388.28        390.68         2.08 o                         
  -1   5   7        351.17        352.43         1.73 o                         
   0   5   7        685.07        681.38         3.23 o                         
   1   5   7        357.72        359.41         2.35 o                         
   2   5   7         35.97         38.42         1.53 o                         
   3   5   7        159.12        163.70         2.60 o                         
   4   5   7         24.43         27.95         2.73 o                         
   5   5   7         34.27         41.12         3.73 o                         
   6   5   7          1.84          3.96         3.29 o                         
   7   5   7         25.99         34.11        13.33 o                         
  -9   6   7          7.15          6.53         2.95 o                         
  -8   6   7          3.30          3.63         3.05 o                         
  -7   6   7        194.23        188.48         3.44 o                         
  -6   6   7          1.95         -0.97         1.83 o                         
  -5   6   7          1.78          2.02         1.54 o                         
  -4   6   7         32.93         32.11         1.46 o                         
  -3   6   7        127.63        123.15         1.40 o                         
  -2   6   7        197.59        203.25         1.65 o                         
  -1   6   7        363.09        353.72         1.98 o                         
   0   6   7          4.75          5.22         1.14 o                         
   1   6   7        113.32        106.97         1.80 o                         
   2   6   7        738.16        728.16         3.75 o                         
   3   6   7        330.14        337.04         3.49 o                         
   4   6   7          8.03          6.77         2.37 o                         
   5   6   7        270.51        269.55         5.32 o                         
   6   6   7        186.01        188.20         4.50 o                         
  -9   7   7         66.16         67.16         3.22 o                         
  -8   7   7         16.83         16.42         2.87 o                         
  -7   7   7         19.00         19.14         2.34 o                         
  -6   7   7          8.19          8.41         1.95 o                         
  -5   7   7         57.58         52.45         2.10 o                         
  -4   7   7        121.19        117.79         1.69 o                         
  -3   7   7         44.31         45.86         1.40 o                         
  -2   7   7          8.96          9.31         1.05 o                         
  -1   7   7         48.34         50.34         1.34 o                         
   0   7   7       1138.84       1133.78         3.82 o                         
   1   7   7          0.24          0.51         1.23 o                         
   2   7   7        199.06        193.22         2.53 o                         
   3   7   7        381.42        373.36         3.96 o                         
   4   7   7        874.55        887.39         6.42 o                         
   5   7   7          0.51          4.32         3.54 o                         
   6   7   7        233.61        232.66         4.70 o                         
  -9   8   7          6.88          5.53         2.93 o                         
  -8   8   7          4.23          0.18         3.41 o                         
  -7   8   7        239.26        246.37         4.21 o                         
  -6   8   7         96.69         96.02         2.52 o                         
  -5   8   7        190.75        188.43         2.72 o                         
  -4   8   7         62.86         60.85         1.63 o                         
  -3   8   7        420.76        415.43         2.34 o                         
  -2   8   7        234.88        227.67         2.05 o                         
  -1   8   7        262.71        254.99         2.01 o                         
   0   8   7         33.09         31.51         1.52 o                         
   1   8   7          9.59         10.34         1.49 o                         
   2   8   7        687.00        686.07         4.12 o                         
   3   8   7        453.44        461.25         3.95 o                         
   4   8   7         78.69         81.94         3.00 o                         
   5   8   7        410.20        421.42         6.36 o                         
   6   8   7         72.46         80.81         4.02 o                         
  -9   9   7         16.79         16.86         3.05 o                         
  -8   9   7         54.42         48.92         3.71 o                         
  -7   9   7        292.67        290.12         4.45 o                         
  -6   9   7         62.77         61.74         2.41 o                         
  -5   9   7         28.64         32.39         2.49 o                         
  -4   9   7         39.71         36.95         1.65 o                         
  -3   9   7        498.44        481.60         2.60 o                         
  -2   9   7        589.76        582.60         2.88 o                         
  -1   9   7        711.94        709.11         3.03 o                         
   0   9   7          0.01          1.98         1.22 o                         
   1   9   7        376.91        378.04         2.76 o                         
   2   9   7         61.49         60.85         1.98 o                         
   3   9   7        228.52        224.07         3.24 o                         
   4   9   7        106.87        107.94         3.23 o                         
   5   9   7         38.08         38.06         4.03 o                         
   6   9   7          9.80          8.75         3.42 o                         
  -9  10   7         20.86         19.41         4.13 o                         
  -8  10   7          2.78          0.50         3.22 o                         
  -7  10   7         10.93         11.68         2.88 o                         
  -6  10   7          0.16         -1.90         1.90 o                         
  -5  10   7         13.90         11.40         2.04 o                         
  -4  10   7         75.85         69.99         1.92 o                         
  -3  10   7        112.80        110.42         1.72 o                         
  -2  10   7          6.69          8.26         1.19 o                         
  -1  10   7          1.38          2.78         1.16 o                         
   0  10   7          2.60          3.46         1.20 o                         
   1  10   7        617.53        611.20         3.63 o                         
   2  10   7        212.41        205.66         2.79 o                         
   3  10   7          0.47          0.45         1.95 o                         
   4  10   7          0.05          2.26         2.30 o                         
   5  10   7        363.45        368.50         6.24 o                         
   6  10   7        155.07        154.35         4.87 o                         
  -9  11   7         16.94         13.73         7.88 o                         
  -8  11   7          0.82         -1.45         3.07 o                         
  -7  11   7         47.38         47.72         3.14 o                         
  -6  11   7        385.94        389.15         3.92 o                         
  -5  11   7          8.17         10.33         2.13 o                         
  -4  11   7        652.29        654.76         3.79 o                         
  -3  11   7        251.65        250.34         2.18 o                         
  -2  11   7        232.50        224.40         2.13 o                         
  -1  11   7         18.54         14.64         1.34 o                         
   0  11   7        433.12        430.41         2.71 o                         
   1  11   7        426.91        417.73         3.36 o                         
   2  11   7        410.90        403.89         3.83 o                         
   3  11   7         22.10         23.80         2.17 o                         
   4  11   7        627.97        642.84         5.72 o                         
   5  11   7         41.31         42.30         3.45 o                         
   6  11   7         29.50         34.87         4.18 o                         
  -8  12   7         85.61         82.87         3.63 o                         
  -7  12   7         40.55         41.86         2.99 o                         
  -6  12   7        135.87        132.92         3.25 o                         
  -5  12   7        615.96        607.41         4.52 o                         
  -4  12   7        388.11        388.67         3.40 o                         
  -3  12   7         40.42         42.13         1.57 o                         
  -2  12   7        616.67        623.00         3.18 o                         
  -1  12   7        449.49        438.77         2.91 o                         
   0  12   7        489.62        481.37         2.90 o                         
   1  12   7         66.98         66.46         2.03 o                         
   2  12   7        416.79        419.77         3.75 o                         
   3  12   7        779.12        767.69         5.39 o                         
   4  12   7         50.67         48.76         3.03 o                         
   5  12   7         71.92         71.79         3.36 o                         
   6  12   7          0.24          0.42         3.68 o                         
  -8  13   7        112.44        115.56         4.34 o                         
  -7  13   7        277.60        274.04         4.14 o                         
  -6  13   7         17.56         17.46         2.70 o                         
  -5  13   7        188.29        186.39         2.96 o                         
  -4  13   7          9.93          8.86         1.91 o                         
  -3  13   7        386.13        384.65         3.10 o                         
  -2  13   7       1501.67       1485.70         4.83 o                         
  -1  13   7         43.81         43.68         1.64 o                         
   0  13   7        249.12        255.47         2.43 o                         
   1  13   7        477.56        480.41         3.69 o                         
   2  13   7        143.46        143.76         2.55 o                         
   3  13   7          0.15         -2.03         2.03 o                         
   4  13   7         43.47         43.63         3.19 o                         
   5  13   7         16.09         19.63         3.20 o                         
   6  13   7         33.77         41.08         5.88 o                         
  -8  14   7          0.10          1.60         3.35 o                         
  -7  14   7        112.75        111.97         3.65 o                         
  -6  14   7        273.50        272.85         4.51 o                         
  -5  14   7        238.56        228.03         3.57 o                         
  -4  14   7         36.15         34.01         2.28 o                         
  -3  14   7         94.77         94.42         2.04 o                         
  -2  14   7         45.27         48.94         1.68 o                         
  -1  14   7         83.75         85.71         1.84 o                         
   0  14   7         65.67         66.98         1.90 o                         
   1  14   7         37.54         40.14         2.10 o                         
   2  14   7         50.16         52.94         2.28 o                         
   3  14   7         25.48         25.59         2.32 o                         
   4  14   7          5.80          5.72         2.75 o                         
   5  14   7          3.32          3.60         3.34 o                         
   6  14   7          0.26          0.71         6.68 o                         
  -8  15   7          8.66          9.87         3.52 o                         
  -7  15   7        156.91        159.15         3.91 o                         
  -6  15   7        654.73        655.76         6.15 o                         
  -5  15   7        296.39        293.71         3.49 o                         
  -4  15   7        828.47        831.44         5.99 o                         
  -3  15   7        872.65        870.19         5.38 o                         
  -2  15   7        129.58        130.14         2.09 o                         
  -1  15   7         80.29         77.71         1.77 o                         
   0  15   7        103.15        104.66         2.54 o                         
   1  15   7        127.23        130.91         2.86 o                         
   2  15   7        381.68        373.69         4.16 o                         
   3  15   7        125.45        127.04         3.02 o                         
   4  15   7        192.02        191.04         4.39 o                         
   5  15   7          0.05          3.38         3.67 o                         
   6  15   7          8.87         -0.96        11.06 o                         
  -8  16   7        162.83        163.71         4.29 o                         
  -7  16   7        113.10        111.98         3.92 o                         
  -6  16   7         72.28         74.57         2.91 o                         
  -5  16   7        494.67        494.20         4.70 o                         
  -4  16   7        432.26        428.45         5.00 o                         
  -3  16   7         80.35         71.55         2.50 o                         
  -2  16   7        394.40        392.31         3.10 o                         
  -1  16   7        789.41        781.59         4.04 o                         
   0  16   7        233.03        228.54         2.93 o                         
   1  16   7         14.56         15.06         2.04 o                         
   2  16   7        233.15        232.04         3.18 o                         
   3  16   7         47.65         46.07         2.86 o                         
   4  16   7         43.02         36.38         3.60 o                         
   5  16   7          0.03          3.05         3.75 o                         
  -8  17   7          5.77          5.58         4.26 o                         
  -7  17   7         44.79         44.23         3.75 o                         
  -6  17   7          5.40          5.10         2.56 o                         
  -5  17   7          0.42          1.35         2.19 o                         
  -4  17   7         19.82         20.09         2.17 o                         
  -3  17   7        119.86        119.85         2.72 o                         
  -2  17   7         16.56         14.23         1.59 o                         
  -1  17   7         99.82        104.44         2.03 o                         
   0  17   7        559.73        555.75         4.07 o                         
   1  17   7         35.74         35.44         2.24 o                         
   2  17   7        310.02        298.74         3.86 o                         
   3  17   7        141.91        142.31         3.36 o                         
   4  17   7         35.16         34.28         3.78 o                         
   5  17   7          8.23          8.62         3.62 o                         
  -8  18   7          7.08          3.89         5.79 o                         
  -7  18   7          8.04         10.30         4.40 o                         
  -6  18   7         73.06         73.76         3.29 o                         
  -5  18   7        133.63        128.49         3.07 o                         
  -4  18   7        124.04        126.77         2.77 o                         
  -3  18   7         50.79         53.00         2.44 o                         
  -2  18   7         87.28         87.50         2.09 o                         
  -1  18   7         41.58         41.69         2.00 o                         
   0  18   7        537.75        543.27         3.82 o                         
   1  18   7        179.89        180.05         3.36 o                         
   2  18   7        248.12        248.13         3.51 o                         
   3  18   7         30.15         32.77         2.69 o                         
   4  18   7        199.78        209.20         4.65 o                         
   5  18   7         33.48         28.64         4.21 o                         
  -7  19   7          2.93         -2.73         4.18 o                         
  -6  19   7        136.16        133.73         3.80 o                         
  -5  19   7         53.92         50.74         2.76 o                         
  -4  19   7         36.58         38.81         2.10 o                         
  -3  19   7          0.15         -1.32         2.05 o                         
  -2  19   7          0.04         -0.47         1.74 o                         
  -1  19   7         27.82         28.52         1.99 o                         
   0  19   7          4.65          5.07         2.15 o                         
   1  19   7         54.04         52.79         2.62 o                         
   2  19   7         18.62         19.02         2.46 o                         
   3  19   7         11.95         14.33         2.42 o                         
   4  19   7         90.53         90.96         3.39 o                         
   5  19   7         30.33         34.53         5.42 o                         
  -7  20   7         54.08         63.09         4.41 o                         
  -6  20   7         10.49         11.44         2.87 o                         
  -5  20   7          9.84          8.75         2.34 o                         
  -4  20   7          3.76          5.59         1.99 o                         
  -3  20   7        134.54        135.32         2.93 o                         
  -2  20   7         23.88         26.24         2.16 o                         
  -1  20   7        154.47        155.51         3.09 o                         
   0  20   7         48.80         46.11         2.39 o                         
   1  20   7        521.19        522.37         4.74 o                         
   2  20   7         73.96         77.29         2.58 o                         
   3  20   7         60.92         61.18         2.83 o                         
   4  20   7         44.28         42.37         3.28 o                         
   5  20   7        101.74        102.39        13.43 o                         
  -7  21   7          0.85         -0.37         3.92 o                         
  -6  21   7         85.37         82.11         3.76 o                         
  -5  21   7         87.92         88.71         3.11 o                         
  -4  21   7          0.06          0.09         2.16 o                         
  -3  21   7         73.02         69.09         2.46 o                         
  -2  21   7          8.89          8.27         2.51 o                         
  -1  21   7        165.74        161.40         3.05 o                         
   0  21   7        140.38        146.08         3.79 o                         
   1  21   7          6.50          5.78         2.42 o                         
   2  21   7         88.64         90.54         2.71 o                         
   3  21   7        328.95        335.92         4.09 o                         
   4  21   7         90.87         88.68         3.36 o                         
  -7  22   7          2.81          4.54         5.09 o                         
  -6  22   7          5.44          7.39         3.23 o                         
  -5  22   7         49.18         45.44         3.83 o                         
  -4  22   7        171.76        164.52         3.56 o                         
  -3  22   7         76.12         74.96         2.70 o                         
  -2  22   7         62.25         59.69         3.24 o                         
  -1  22   7          5.84          3.31         2.17 o                         
   0  22   7          1.91          0.95         2.22 o                         
   1  22   7        159.02        151.60         3.72 o                         
   2  22   7         55.18         49.06         2.53 o                         
   3  22   7          1.27          2.16         2.60 o                         
   4  22   7          4.85          6.52         2.82 o                         
  -6  23   7        129.77        122.20         3.83 o                         
  -5  23   7         16.58         18.68         3.07 o                         
  -4  23   7         51.82         51.40         3.16 o                         
  -3  23   7        274.13        264.79         3.91 o                         
  -2  23   7        184.71        179.10         3.54 o                         
  -1  23   7          0.62         -0.10         2.50 o                         
   0  23   7         52.45         51.37         3.01 o                         
   1  23   7         23.20         21.95         2.47 o                         
   2  23   7        108.64        107.17         2.79 o                         
   3  23   7         23.08         23.74         2.68 o                         
   4  23   7        107.60        110.98         5.30 o                         
  -6  24   7         16.68         14.85         2.98 o                         
  -5  24   7         50.42         52.15         3.16 o                         
  -4  24   7         62.59         60.33         3.18 o                         
  -3  24   7         44.19         42.21         2.66 o                         
  -2  24   7          0.06         -2.18         2.18 o                         
  -1  24   7         63.65         62.43         3.12 o                         
   0  24   7         10.91         11.61         2.84 o                         
   1  24   7        251.92        238.51         3.74 o                         
   2  24   7         80.07         76.99         2.88 o                         
   3  24   7         50.81         51.39         2.95 o                         
   4  24   7         29.86         33.30         8.47 o                         
  -6  25   7         90.33         95.44         6.53 o                         
  -5  25   7         76.61         80.29         3.59 o                         
  -4  25   7         22.58         20.01         2.83 o                         
  -3  25   7        179.24        183.35         3.54 o                         
  -2  25   7         75.62         76.10         2.67 o                         
  -1  25   7          2.87          1.48         2.72 o                         
   0  25   7         43.78         44.06         3.11 o                         
   1  25   7        153.87        147.45         3.65 o                         
   2  25   7         82.39         86.44         3.23 o                         
   3  25   7         32.16         36.26         3.16 o                         
  -5  26   7        234.75        234.81         5.94 o                         
  -4  26   7        237.21        239.58         4.02 o                         
  -3  26   7        101.73        104.79         3.25 o                         
  -2  26   7         42.47         40.45         2.49 o                         
  -1  26   7        317.94        318.88         4.71 o                         
   0  26   7        256.77        256.73         4.48 o                         
   1  26   7         62.67         60.27         2.90 o                         
   2  26   7         52.34         53.09         2.83 o                         
   3  26   7         85.72         91.02         5.65 o                         
  -5  27   7         22.11         20.69         3.86 o                         
  -4  27   7         36.29         36.49         3.24 o                         
  -3  27   7        136.76        141.08         3.48 o                         
  -2  27   7          0.28         -1.61         2.36 o                         
  -1  27   7         12.81          9.29         2.81 o                         
   0  27   7         46.29         43.57         2.73 o                         
   1  27   7         49.49         55.05         2.89 o                         
   2  27   7          8.05          9.43         2.83 o                         
   3  27   7          4.17          3.25         8.08 o                         
  -5  28   7         29.28         30.07        10.99 o                         
  -4  28   7         18.76         16.77         3.39 o                         
  -3  28   7         21.86         21.86         3.05 o                         
  -2  28   7         46.56         47.35         3.07 o                         
  -1  28   7        150.05        154.30         3.51 o                         
   0  28   7         99.94        105.82         3.30 o                         
   1  28   7         10.65         12.12         2.73 o                         
   2  28   7          3.05         -0.30         4.37 o                         
  -4  29   7        150.75        154.68         6.89 o                         
  -3  29   7        163.76        169.67         4.06 o                         
  -2  29   7         17.28         14.91         3.28 o                         
  -1  29   7          2.07         -0.75         2.82 o                         
   0  29   7         26.63         27.84         2.99 o                         
   1  29   7        168.37        177.46         4.21 o                         
  -3  30   7          0.15          1.20         4.12 o                         
  -2  30   7         25.23         29.33         3.75 o                         
  -1  30   7        110.57        114.01         4.13 o                         
   0  30   7        121.72        131.59         4.96 o                         
   1  30   7          1.20          0.76         7.64 o                         
  -2  31   7          9.24          7.06         5.84 o                         
  -1  31   7         42.63         40.29        10.70 o                         
   0  31   7          0.35          7.10        10.69 o                         
  -9   0   8        108.30        111.94         5.06 o                         
  -8   0   8        543.09        570.24         7.16 o                         
  -7   0   8         97.37         98.74         3.98 o                         
  -6   0   8         17.55         18.34         2.91 o                         
  -5   0   8        612.69        620.99         7.93 o                         
  -4   0   8       1495.89       1476.53         8.90 o                         
  -3   0   8          3.22          4.22         1.79 o                         
  -2   0   8        562.39        578.59         4.31 o                         
  -1   0   8       1162.81       1174.65         6.06 o                         
   0   0   8         36.49         36.34         3.01 o                         
   1   0   8        124.69        124.04         3.01 o                         
   2   0   8         28.17         27.72         2.54 o                         
   3   0   8        365.61        361.53         4.66 o                         
   4   0   8         74.58         69.96         4.02 o                         
   5   0   8        194.07        187.41         6.22 o                         
   6   0   8          3.74          5.85         5.07 o                         
  -9   1   8          5.11          5.85         2.70 o                         
  -8   1   8         49.57         50.03         2.68 o                         
  -7   1   8        168.56        172.37         3.08 o                         
  -6   1   8        851.95        840.99         4.86 o                         
  -5   1   8          3.05          5.35         1.70 o                         
  -4   1   8        297.01        289.60         3.58 o                         
  -3   1   8        656.78        650.29         3.51 o                         
  -2   1   8        165.96        165.30         1.67 o                         
  -1   1   8         76.97         75.47         1.30 o                         
   0   1   8         12.10         12.29         1.37 o                         
   1   1   8        192.03        189.81         2.40 o                         
   2   1   8        100.43        103.57         2.33 o                         
   3   1   8        248.78        250.32         3.26 o                         
   4   1   8          7.41          8.56         2.45 o                         
   5   1   8         33.75         36.23         3.38 o                         
   6   1   8         14.53         12.38         3.60 o                         
  -9   2   8         16.55         12.55         3.08 o                         
  -8   2   8         17.78         15.10         2.50 o                         
  -7   2   8         36.50         38.39         2.49 o                         
  -6   2   8          0.18          2.15         1.90 o                         
  -5   2   8         58.55         54.80         2.53 o                         
  -4   2   8        141.77        133.21         2.90 o                         
  -3   2   8        112.38        115.06         2.12 o                         
  -2   2   8        304.36        308.66         1.99 o                         
  -1   2   8        263.49        258.49         1.81 o                         
   0   2   8        334.33        329.01         2.56 o                         
   1   2   8        605.18        608.99         3.98 o                         
   2   2   8         48.78         49.77         2.00 o                         
   3   2   8         56.18         57.54         2.44 o                         
   4   2   8          0.14         -2.43         2.43 o                         
   5   2   8         14.04         10.63         3.12 o                         
   6   2   8          6.47         11.99         3.58 o                         
  -9   3   8          6.46          5.10         3.20 o                         
  -8   3   8          0.14         -0.97         2.40 o                         
  -7   3   8        109.19        113.40         2.80 o                         
  -6   3   8        563.60        557.30         4.06 o                         
  -5   3   8        124.41        124.54         2.51 o                         
  -4   3   8         14.94         19.56         1.97 o                         
  -3   3   8         25.27         26.35         1.67 o                         
  -2   3   8        172.13        166.50         1.75 o                         
  -1   3   8        232.50        230.90         1.96 o                         
   0   3   8        429.70        431.01         2.53 o                         
   1   3   8         86.40         89.69         2.09 o                         
   2   3   8        225.08        226.51         3.00 o                         
   3   3   8         27.05         23.77         2.57 o                         
   4   3   8          0.29          1.02         2.33 o                         
   5   3   8        151.27        164.45         4.39 o                         
   6   3   8         69.12         71.00         4.89 o                         
  -9   4   8         10.54         12.58         3.30 o                         
  -8   4   8        158.24        157.80         3.56 o                         
  -7   4   8         89.93         88.52         3.09 o                         
  -6   4   8         71.15         66.54         2.48 o                         
  -5   4   8         44.71         44.14         2.11 o                         
  -4   4   8         80.31         77.01         2.22 o                         
  -3   4   8         17.76         16.80         1.75 o                         
  -2   4   8        580.56        579.21         2.75 o                         
  -1   4   8        310.18        303.27         2.31 o                         
   0   4   8         98.30         97.54         1.71 o                         
   1   4   8         31.15         31.43         1.82 o                         
   2   4   8         56.57         56.90         2.20 o                         
   3   4   8        340.02        336.14         4.17 o                         
   4   4   8          6.18          6.27         2.45 o                         
   5   4   8        203.38        198.85         3.87 o                         
   6   4   8         12.00         10.59         3.73 o                         
  -9   5   8          0.06         -3.16         3.73 o                         
  -8   5   8          5.04          5.14         2.61 o                         
  -7   5   8         69.47         77.01         2.98 o                         
  -6   5   8        173.19        164.85         3.05 o                         
  -5   5   8        113.06        110.38         2.73 o                         
  -4   5   8        885.89        871.49         4.89 o                         
  -3   5   8        339.51        331.53         2.80 o                         
  -2   5   8         18.68         17.75         1.37 o                         
  -1   5   8        266.20        258.27         2.40 o                         
   0   5   8        980.14        993.90         4.24 o                         
   1   5   8        681.44        676.56         3.90 o                         
   2   5   8          0.17          2.95         1.97 o                         
   3   5   8        859.32        852.31         6.13 o                         
   4   5   8        599.95        592.88         5.79 o                         
   5   5   8         20.07         17.67         3.00 o                         
   6   5   8          5.19          1.21         3.97 o                         
  -9   6   8          2.06          0.47         4.42 o                         
  -8   6   8          1.89          3.16         2.71 o                         
  -7   6   8        104.19        103.63         3.07 o                         
  -6   6   8         11.17          9.53         2.29 o                         
  -5   6   8        214.65        212.39         3.05 o                         
  -4   6   8         56.41         60.15         2.05 o                         
  -3   6   8         84.01         87.52         1.76 o                         
  -2   6   8       1008.25       1006.88         3.84 o                         
  -1   6   8        616.97        614.24         3.49 o                         
   0   6   8        196.05        194.91         2.24 o                         
   1   6   8       1451.85       1463.90         6.81 o                         
   2   6   8        480.53        470.00         4.17 o                         
   3   6   8         27.58         26.56         2.34 o                         
   4   6   8         36.48         40.66         2.90 o                         
   5   6   8         37.17         40.65         3.16 o                         
   6   6   8        190.79        202.06         5.64 o                         
  -9   7   8          1.38          1.78         8.19 o                         
  -8   7   8          0.72          1.13         3.62 o                         
  -7   7   8          3.55          5.10         2.76 o                         
  -6   7   8          1.01          1.72         2.28 o                         
  -5   7   8          2.24          1.71         1.78 o                         
  -4   7   8         51.55         51.58         1.76 o                         
  -3   7   8          2.91          4.87         1.48 o                         
  -2   7   8          0.73          0.37         1.37 o                         
  -1   7   8         86.11         83.37         1.87 o                         
   0   7   8         38.75         39.74         1.58 o                         
   1   7   8          3.53          3.55         1.74 o                         
   2   7   8         44.39         45.55         2.43 o                         
   3   7   8          2.88          4.20         2.35 o                         
   4   7   8         45.45         48.05         2.78 o                         
   5   7   8         34.24         35.95         3.26 o                         
   6   7   8         18.76         22.93         5.36 o                         
  -9   8   8          0.75          4.02        10.94 o                         
  -8   8   8         11.74         10.73         3.70 o                         
  -7   8   8         56.57         54.75         3.38 o                         
  -6   8   8          3.79          4.45         2.30 o                         
  -5   8   8          0.92          2.89         1.90 o                         
  -4   8   8         55.04         54.78         1.93 o                         
  -3   8   8        355.37        360.93         3.00 o                         
  -2   8   8          8.01          7.45         1.57 o                         
  -1   8   8         32.66         30.16         1.72 o                         
   0   8   8         37.43         37.94         1.81 o                         
   1   8   8        588.20        578.71         4.45 o                         
   2   8   8        153.54        153.38         2.82 o                         
   3   8   8        185.29        181.19         3.41 o                         
   4   8   8         39.14         40.65         2.99 o                         
   5   8   8        393.51        391.50         5.54 o                         
   6   8   8         25.41         34.61         9.37 o                         
  -8   9   8          3.72          4.83         3.49 o                         
  -7   9   8        182.96        185.46         4.37 o                         
  -6   9   8         84.59         86.01         2.93 o                         
  -5   9   8        264.86        257.04         3.09 o                         
  -4   9   8          0.87          1.21         1.82 o                         
  -3   9   8         59.98         61.10         2.16 o                         
  -2   9   8        290.11        284.84         2.68 o                         
  -1   9   8        249.49        245.74         2.63 o                         
   0   9   8        212.12        215.02         2.64 o                         
   1   9   8        179.94        179.04         2.77 o                         
   2   9   8          0.02          0.03         1.86 o                         
   3   9   8        705.20        708.86         5.83 o                         
   4   9   8        186.15        184.46         4.07 o                         
   5   9   8          1.59          0.85         3.28 o                         
  -8  10   8        339.61        345.44         6.43 o                         
  -7  10   8          0.81          1.69         2.93 o                         
  -6  10   8         26.32         26.34         2.75 o                         
  -5  10   8         10.33         10.19         2.03 o                         
  -4  10   8        176.77        172.64         2.64 o                         
  -3  10   8        290.66        283.57         2.98 o                         
  -2  10   8         47.95         50.09         1.90 o                         
  -1  10   8        867.38        850.13         3.96 o                         
   0  10   8         27.80         27.35         1.78 o                         
   1  10   8        148.67        145.64         2.63 o                         
   2  10   8         18.42         22.61         2.14 o                         
   3  10   8         76.76         71.77         2.92 o                         
   4  10   8          2.88          6.03         3.08 o                         
   5  10   8         66.41         74.95         3.84 o                         
  -8  11   8         28.27         30.60         4.12 o                         
  -7  11   8        145.90        140.49         4.01 o                         
  -6  11   8        302.08        296.09         3.94 o                         
  -5  11   8        162.53        158.60         2.76 o                         
  -4  11   8         37.72         37.67         2.05 o                         
  -3  11   8         35.71         33.29         1.96 o                         
  -2  11   8         35.22         32.04         2.02 o                         
  -1  11   8       1111.37       1104.44         4.59 o                         
   0  11   8        446.69        436.41         3.64 o                         
   1  11   8         64.43         63.95         2.40 o                         
   2  11   8          2.33          4.29         1.98 o                         
   3  11   8          4.61          5.12         2.22 o                         
   4  11   8        110.91        115.06         4.77 o                         
   5  11   8         67.20         68.59         4.03 o                         
  -8  12   8          6.16          4.85         3.53 o                         
  -7  12   8          6.90          3.32         3.25 o                         
  -6  12   8         58.97         51.85         3.28 o                         
  -5  12   8         53.95         52.39         2.51 o                         
  -4  12   8          2.40          3.92         1.83 o                         
  -3  12   8          5.56          5.95         1.68 o                         
  -2  12   8         69.43         68.77         2.45 o                         
  -1  12   8        160.13        157.33         2.40 o                         
   0  12   8          1.82          2.91         1.86 o                         
   1  12   8        113.19        113.39         2.86 o                         
   2  12   8        132.41        131.28         2.87 o                         
   3  12   8         34.55         36.87         2.95 o                         
   4  12   8         60.97         53.48         3.60 o                         
   5  12   8         22.50         24.08         3.45 o                         
  -8  13   8         25.60         23.34         3.81 o                         
  -7  13   8        170.51        177.81         4.14 o                         
  -6  13   8        160.51        157.93         3.65 o                         
  -5  13   8         62.59         61.76         2.84 o                         
  -4  13   8         29.70         33.07         2.18 o                         
  -3  13   8        176.86        176.65         2.77 o                         
  -2  13   8        599.05        586.81         4.12 o                         
  -1  13   8          2.49          1.66         1.90 o                         
   0  13   8         60.84         59.62         2.08 o                         
   1  13   8          0.35          1.71         1.99 o                         
   2  13   8         22.73         21.07         2.23 o                         
   3  13   8          2.07          3.90         2.60 o                         
   4  13   8         20.69         20.72         2.68 o                         
   5  13   8         14.90         15.51         3.34 o                         
  -8  14   8        345.08        352.91         6.49 o                         
  -7  14   8        111.11        102.72         4.43 o                         
  -6  14   8          3.62          4.53         2.56 o                         
  -5  14   8        237.76        238.56         3.60 o                         
  -4  14   8        513.22        497.29         4.11 o                         
  -3  14   8        175.10        172.23         2.54 o                         
  -2  14   8          2.81          2.20         1.54 o                         
  -1  14   8        203.26        205.69         2.73 o                         
   0  14   8         97.14        101.91         2.25 o                         
   1  14   8          0.41          0.33         1.85 o                         
   2  14   8          0.59          1.93         2.14 o                         
   3  14   8          0.00         -1.11         2.51 o                         
   4  14   8         13.42         15.79         2.86 o                         
   5  14   8         39.15         42.38         4.10 o                         
  -8  15   8          0.30         -0.03         4.47 o                         
  -7  15   8        152.68        154.86         4.27 o                         
  -6  15   8        392.37        396.37         5.03 o                         
  -5  15   8         23.53         18.75         2.47 o                         
  -4  15   8        180.69        182.34         3.13 o                         
  -3  15   8        170.53        173.20         2.53 o                         
  -2  15   8         34.17         35.76         1.76 o                         
  -1  15   8         48.29         46.01         2.12 o                         
   0  15   8          5.85          7.44         1.88 o                         
   1  15   8         91.15         97.38         2.74 o                         
   2  15   8         22.59         29.16         2.60 o                         
   3  15   8        113.56        116.70         3.88 o                         
   4  15   8         80.87         79.11         3.62 o                         
   5  15   8          6.85          5.98         5.91 o                         
  -8  16   8         17.03         14.30        10.43 o                         
  -7  16   8         10.60         11.90         3.02 o                         
  -6  16   8         10.38          7.74         3.20 o                         
  -5  16   8         90.92         87.74         3.00 o                         
  -4  16   8        133.87        132.19         2.72 o                         
  -3  16   8        105.89        104.93         2.34 o                         
  -2  16   8         71.86         65.92         2.06 o                         
  -1  16   8         65.16         63.27         2.26 o                         
   0  16   8        188.45        189.38         2.99 o                         
   1  16   8         50.24         55.36         2.41 o                         
   2  16   8         72.91         65.03         2.86 o                         
   3  16   8         19.86         18.98         2.69 o                         
   4  16   8          5.37          4.99         3.08 o                         
   5  16   8         39.13         40.88         8.57 o                         
  -7  17   8         81.27         82.29         3.34 o                         
  -6  17   8        145.79        152.26         4.60 o                         
  -5  17   8          5.40          6.65         2.56 o                         
  -4  17   8         44.49         41.31         2.59 o                         
  -3  17   8        264.47        265.76         3.31 o                         
  -2  17   8        714.01        701.62         5.16 o                         
  -1  17   8        147.10        146.11         2.62 o                         
   0  17   8        112.53        112.57         2.78 o                         
   1  17   8          1.51          1.32         2.27 o                         
   2  17   8         45.50         43.69         2.74 o                         
   3  17   8          1.15         -0.01         2.46 o                         
   4  17   8          0.40         -1.72         3.87 o                         
  -7  18   8         39.53         40.35         3.47 o                         
  -6  18   8          5.38          4.12         2.76 o                         
  -5  18   8        216.37        215.01         4.28 o                         
  -4  18   8         68.05         69.09         3.13 o                         
  -3  18   8        209.43        212.71         3.17 o                         
  -2  18   8        227.42        233.74         3.13 o                         
  -1  18   8         47.90         49.94         2.22 o                         
   0  18   8          0.00          0.62         1.97 o                         
   1  18   8        129.50        125.91         3.30 o                         
   2  18   8        187.99        189.01         3.88 o                         
   3  18   8         48.55         54.92         3.18 o                         
   4  18   8         41.72         43.29         3.99 o                         
  -7  19   8          0.53          2.70         3.45 o                         
  -6  19   8         22.83         26.39         2.90 o                         
  -5  19   8          0.04          1.90         2.45 o                         
  -4  19   8        440.35        445.29         5.63 o                         
  -3  19   8        262.09        263.02         3.37 o                         
  -2  19   8         83.80         83.77         2.49 o                         
  -1  19   8        343.27        342.85         3.50 o                         
   0  19   8        450.04        458.12         4.50 o                         
   1  19   8        158.55        163.47         3.80 o                         
   2  19   8         37.41         36.65         2.95 o                         
   3  19   8        206.18        208.86         4.20 o                         
   4  19   8        252.93        260.15         5.36 o                         
  -7  20   8         15.67         19.53         6.61 o                         
  -6  20   8          0.06          0.76         2.83 o                         
  -5  20   8         17.30         16.61         2.68 o                         
  -4  20   8          1.60          0.50         2.54 o                         
  -3  20   8         80.96         80.42         2.61 o                         
  -2  20   8        387.85        387.08         3.86 o                         
  -1  20   8         67.02         70.12         2.44 o                         
   0  20   8         36.70         35.23         3.04 o                         
   1  20   8        161.31        159.22         4.35 o                         
   2  20   8        259.05        265.23         4.09 o                         
   3  20   8         42.53         48.31         2.86 o                         
   4  20   8          1.59         -2.55         4.81 o                         
  -6  21   8         31.50         30.05         3.24 o                         
  -5  21   8         47.01         52.53         2.88 o                         
  -4  21   8          2.56          2.65         2.42 o                         
  -3  21   8          1.76          1.91         2.29 o                         
  -2  21   8          2.31          2.71         2.06 o                         
  -1  21   8        216.64        221.66         3.28 o                         
   0  21   8         65.08         64.54         3.26 o                         
   1  21   8         22.36         21.00         3.27 o                         
   2  21   8         15.71         13.52         2.56 o                         
   3  21   8         16.52         19.08         2.84 o                         
  -6  22   8         31.73         31.59         3.34 o                         
  -5  22   8        158.41        163.04         3.73 o                         
  -4  22   8          6.54          8.33         2.44 o                         
  -3  22   8        424.11        425.63         5.41 o                         
  -2  22   8        169.50        171.19         3.22 o                         
  -1  22   8         54.83         54.52         2.69 o                         
   0  22   8          0.75         -1.62         3.09 o                         
   1  22   8        119.77        114.18         3.79 o                         
   2  22   8        352.14        360.44         5.26 o                         
   3  22   8        320.64        332.52         4.76 o                         
  -6  23   8          2.83          1.99         4.10 o                         
  -5  23   8         24.79         25.42         2.78 o                         
  -4  23   8         35.57         36.02         2.71 o                         
  -3  23   8        153.96        145.19         4.31 o                         
  -2  23   8          3.87          3.37         2.42 o                         
  -1  23   8        294.20        300.98         4.05 o                         
   0  23   8        189.57        188.39         4.25 o                         
   1  23   8         65.44         66.82         3.81 o                         
   2  23   8          0.87          3.44         2.70 o                         
   3  23   8         70.30         77.53         8.08 o                         
  -5  24   8        138.41        137.87         3.85 o                         
  -4  24   8        126.87        132.00         3.98 o                         
  -3  24   8          0.72         -2.93         2.93 o                         
  -2  24   8         26.48         24.29         2.63 o                         
  -1  24   8        103.91        101.37         3.37 o                         
   0  24   8         92.03         91.27         3.39 o                         
   1  24   8         11.43         17.90         3.77 o                         
   2  24   8         47.73         44.70         3.37 o                         
  -5  25   8         75.57         75.91         3.36 o                         
  -4  25   8          4.62          4.51         2.93 o                         
  -3  25   8        120.70        116.19         3.47 o                         
  -2  25   8        100.45        105.35         3.14 o                         
  -1  25   8        124.39        118.92         3.53 o                         
   0  25   8          5.56          4.50         2.83 o                         
   1  25   8         33.26         32.58         3.45 o                         
   2  25   8         11.97         11.32         3.27 o                         
  -5  26   8         68.83         71.81         7.13 o                         
  -4  26   8         35.65         35.59         3.28 o                         
  -3  26   8          9.93          7.73         2.68 o                         
  -2  26   8          0.14          0.00         2.79 o                         
  -1  26   8          0.80          1.76         2.85 o                         
   0  26   8         56.87         62.58         3.24 o                         
   1  26   8          7.71         10.84         3.00 o                         
   2  26   8         21.20         22.23         9.16 o                         
  -4  27   8          0.17          1.53         3.50 o                         
  -3  27   8         71.67         73.88         2.97 o                         
  -2  27   8        141.66        148.61         3.72 o                         
  -1  27   8         23.94         26.90         3.19 o                         
   0  27   8         30.00         29.77         3.20 o                         
   1  27   8         18.81         16.09         4.28 o                         
  -3  28   8         41.67         50.08         3.33 o                         
  -2  28   8          0.23         -0.73         3.36 o                         
  -1  28   8         20.99         19.33         3.42 o                         
   0  28   8         67.86         70.01         4.98 o                         
  -2  29   8          7.49          9.95         7.33 o                         
  -1  29   8          0.10          0.40         6.10 o                         
  -8   1   9          2.01          0.76         2.92 o                         
  -7   1   9        188.27        188.40         4.19 o                         
  -6   1   9        101.31         96.34         2.78 o                         
  -5   1   9        163.34        173.75         4.36 o                         
  -4   1   9        133.08        131.44         2.64 o                         
  -3   1   9        161.42        159.50         2.56 o                         
  -2   1   9        137.25        132.16         2.07 o                         
  -1   1   9          9.43          9.45         1.48 o                         
   0   1   9          2.70          2.91         1.94 o                         
   1   1   9         77.32         76.55         2.72 o                         
   2   1   9        130.12        122.35         3.12 o                         
   3   1   9        132.98        131.00         3.31 o                         
   4   1   9          3.43          5.24         3.07 o                         
   5   1   9        109.68        108.17         4.33 o                         
  -8   2   9        255.85        267.44         4.71 o                         
  -7   2   9        200.58        198.57         3.88 o                         
  -6   2   9          5.73          5.84         2.59 o                         
  -5   2   9         40.13         40.27         2.97 o                         
  -4   2   9          2.37          2.83         1.96 o                         
  -3   2   9        228.65        224.95         3.36 o                         
  -2   2   9          0.88          0.59         1.39 o                         
  -1   2   9        193.41        188.33         2.34 o                         
   0   2   9          0.32          3.24         1.88 o                         
   1   2   9         94.26         96.26         2.61 o                         
   2   2   9        184.27        176.89         4.01 o                         
   3   2   9        105.87         99.71         3.06 o                         
   4   2   9        411.59        408.70         5.12 o                         
   5   2   9          2.85          1.59         3.47 o                         
  -8   3   9         83.92         86.22         3.68 o                         
  -7   3   9        152.56        151.16         3.82 o                         
  -6   3   9         48.62         50.19         2.80 o                         
  -5   3   9        269.05        275.39         4.83 o                         
  -4   3   9         62.34         63.62         2.58 o                         
  -3   3   9       1139.03       1128.99         5.56 o                         
  -2   3   9         31.16         28.81         1.68 o                         
  -1   3   9         81.95         81.68         1.96 o                         
   0   3   9         68.96         67.03         2.39 o                         
   1   3   9         20.82         22.25         2.45 o                         
   2   3   9         35.98         36.87         2.89 o                         
   3   3   9         61.56         58.90         2.91 o                         
   4   3   9         97.02         95.55         3.34 o                         
   5   3   9          0.03          1.07         3.74 o                         
  -8   4   9          0.62         -1.80         3.14 o                         
  -7   4   9          1.92         -0.11         2.98 o                         
  -6   4   9        131.43        137.98         3.43 o                         
  -5   4   9        330.64        323.37         5.45 o                         
  -4   4   9          0.52         -2.07         2.18 o                         
  -3   4   9        240.84        235.42         3.33 o                         
  -2   4   9        594.66        586.21         3.62 o                         
  -1   4   9        524.54        523.08         3.63 o                         
   0   4   9         10.83         14.59         2.30 o                         
   1   4   9        168.46        165.25         3.38 o                         
   2   4   9        434.15        447.88         6.61 o                         
   3   4   9        159.16        160.78         3.61 o                         
   4   4   9          1.62          5.09         3.05 o                         
   5   4   9          5.02          5.10         3.78 o                         
  -8   5   9          9.99         10.42         3.47 o                         
  -7   5   9         36.53         32.12         3.38 o                         
  -6   5   9         18.94         17.04         2.64 o                         
  -5   5   9          3.57          3.49         2.25 o                         
  -4   5   9         15.32         14.52         2.47 o                         
  -3   5   9         40.13         39.54         2.34 o                         
  -2   5   9          1.48          2.35         1.74 o                         
  -1   5   9         49.99         50.80         1.78 o                         
   0   5   9         12.90         12.27         2.05 o                         
   1   5   9         17.88         17.63         2.34 o                         
   2   5   9         40.40         46.61         3.34 o                         
   3   5   9         14.53         11.73         2.75 o                         
   4   5   9          1.96          5.36         3.14 o                         
   5   5   9          4.16          3.08         3.29 o                         
  -8   6   9         29.64         26.69         3.55 o                         
  -7   6   9         17.86         22.90         3.42 o                         
  -6   6   9        444.35        443.28         5.27 o                         
  -5   6   9        114.99        116.46         3.37 o                         
  -4   6   9         52.63         51.29         2.35 o                         
  -3   6   9        126.91        122.07         2.75 o                         
  -2   6   9        904.76        909.09         5.02 o                         
  -1   6   9        487.78        476.46         3.61 o                         
   0   6   9          0.01          0.00         1.67 o                         
   1   6   9         86.03         82.94         3.10 o                         
   2   6   9        865.68        861.96         6.67 o                         
   3   6   9        275.07        270.02         4.46 o                         
   4   6   9         24.43         25.84         3.52 o                         
   5   6   9          5.08          4.66         3.31 o                         
  -8   7   9        114.27        124.12         5.07 o                         
  -7   7   9        172.44        169.24         4.18 o                         
  -6   7   9         16.00         14.09         2.79 o                         
  -5   7   9         39.94         44.89         3.21 o                         
  -4   7   9        542.69        552.77         5.11 o                         
  -3   7   9        950.52        941.03         5.62 o                         
  -2   7   9          3.12         -0.17         1.85 o                         
  -1   7   9        496.32        493.12         3.87 o                         
   0   7   9        270.12        263.83         2.90 o                         
   1   7   9        180.47        184.22         3.60 o                         
   2   7   9        190.58        185.27         3.68 o                         
   3   7   9         88.55         86.26         3.04 o                         
   4   7   9        499.83        499.48         6.30 o                         
   5   7   9         39.97         39.85         4.66 o                         
  -8   8   9         41.37         43.09         3.98 o                         
  -7   8   9         20.72         24.03         2.94 o                         
  -6   8   9         73.29         75.60         3.11 o                         
  -5   8   9        129.16        122.97         3.50 o                         
  -4   8   9          3.12          2.45         2.02 o                         
  -3   8   9        244.77        244.36         3.55 o                         
  -2   8   9        151.37        149.86         3.12 o                         
  -1   8   9         48.15         48.13         2.51 o                         
   0   8   9         78.24         77.70         2.23 o                         
   1   8   9         50.30         52.51         2.39 o                         
   2   8   9        319.92        323.11         4.23 o                         
   3   8   9         38.64         40.98         2.87 o                         
   4   8   9          0.31         -1.50         3.35 o                         
   5   8   9          9.30          8.16         5.51 o                         
  -8   9   9         22.97         23.48         4.10 o                         
  -7   9   9          2.63          4.15         2.97 o                         
  -6   9   9        124.90        123.89         3.58 o                         
  -5   9   9        281.95        273.97         4.50 o                         
  -4   9   9          0.73         -1.99         2.29 o                         
  -3   9   9          2.31          3.45         2.16 o                         
  -2   9   9          2.46          3.80         2.34 o                         
  -1   9   9          5.64          5.38         1.84 o                         
   0   9   9        110.41        107.38         2.28 o                         
   1   9   9        302.99        306.03         3.73 o                         
   2   9   9         12.34          9.06         2.66 o                         
   3   9   9          0.90          1.92         2.55 o                         
   4   9   9          9.93          6.70         3.38 o                         
   5   9   9         19.38         15.52        11.68 o                         
  -8  10   9         12.49         15.99         3.56 o                         
  -7  10   9         74.86         81.01         3.67 o                         
  -6  10   9         73.22         74.91         3.72 o                         
  -5  10   9        197.69        198.18         4.51 o                         
  -4  10   9          4.56          4.80         2.43 o                         
  -3  10   9        241.41        250.43         3.36 o                         
  -2  10   9        826.85        814.73         6.05 o                         
  -1  10   9        257.70        258.09         3.37 o                         
   0  10   9         19.23         18.95         1.86 o                         
   1  10   9          1.44          2.16         1.99 o                         
   2  10   9        304.48        300.20         4.02 o                         
   3  10   9        441.23        443.27         5.57 o                         
   4  10   9          0.45          1.65         3.14 o                         
  -8  11   9         11.64         11.33         3.83 o                         
  -7  11   9        215.07        217.43         5.03 o                         
  -6  11   9         27.65         25.38         3.49 o                         
  -5  11   9          0.04          0.92         2.80 o                         
  -4  11   9        305.74        301.38         4.26 o                         
  -3  11   9        583.28        575.41         5.66 o                         
  -2  11   9         67.02         69.78         2.34 o                         
  -1  11   9        135.95        130.36         3.07 o                         
   0  11   9         95.03         90.45         2.59 o                         
   1  11   9        227.52        223.39         3.26 o                         
   2  11   9          0.04         -1.59         2.42 o                         
   3  11   9        107.27        112.50         3.74 o                         
   4  11   9        214.24        220.86         4.25 o                         
  -8  12   9         74.00         76.50         7.29 o                         
  -7  12   9        147.80        144.72         3.77 o                         
  -6  12   9          3.08          4.23         3.10 o                         
  -5  12   9         82.90         79.08         3.37 o                         
  -4  12   9         23.20         21.56         2.61 o                         
  -3  12   9          0.22          0.49         2.32 o                         
  -2  12   9          0.64         -0.30         1.83 o                         
  -1  12   9         14.20         11.69         2.38 o                         
   0  12   9         35.90         38.76         2.33 o                         
   1  12   9          0.04         -0.68         2.04 o                         
   2  12   9         32.94         36.80         2.81 o                         
   3  12   9         19.06         22.59         2.90 o                         
   4  12   9        109.07        114.81         3.85 o                         
  -7  13   9         43.37         44.90         3.39 o                         
  -6  13   9         20.22         18.13         3.25 o                         
  -5  13   9         42.50         42.40         2.91 o                         
  -4  13   9         22.35         21.88         2.54 o                         
  -3  13   9         19.30         16.96         2.55 o                         
  -2  13   9          1.23          1.79         2.15 o                         
  -1  13   9          0.03         -0.94         2.06 o                         
   0  13   9         46.07         49.27         2.52 o                         
   1  13   9         40.94         43.78         2.37 o                         
   2  13   9         14.61         17.76         2.62 o                         
   3  13   9          2.57         -0.41         2.71 o                         
   4  13   9         10.23          6.31         3.02 o                         
  -7  14   9         65.37         65.37         3.66 o                         
  -6  14   9         43.74         45.46         3.31 o                         
  -5  14   9          1.03          0.23         2.58 o                         
  -4  14   9        255.34        248.63         4.06 o                         
  -3  14   9        179.20        183.51         3.98 o                         
  -2  14   9         44.71         47.95         2.81 o                         
  -1  14   9        113.51        113.67         2.65 o                         
   0  14   9        153.40        154.18         2.97 o                         
   1  14   9        261.69        268.88         3.89 o                         
   2  14   9         58.51         54.93         2.97 o                         
   3  14   9          0.24         -2.51         2.73 o                         
   4  14   9         54.61         59.81         3.66 o                         
  -7  15   9         43.72         45.06         3.50 o                         
  -6  15   9        191.09        177.76         4.56 o                         
  -5  15   9        130.46        136.86         3.59 o                         
  -4  15   9          0.11          1.98         2.66 o                         
  -3  15   9         23.99         23.91         2.59 o                         
  -2  15   9          6.26          5.77         2.14 o                         
  -1  15   9          4.08          4.33         1.99 o                         
   0  15   9          0.05         -1.42         2.17 o                         
   1  15   9          9.21          7.78         2.55 o                         
   2  15   9         60.75         62.40         2.84 o                         
   3  15   9         82.32         83.33         3.25 o                         
   4  15   9          0.82          5.43         5.05 o                         
  -7  16   9         21.19         21.83         3.82 o                         
  -6  16   9          5.14          2.84         3.06 o                         
  -5  16   9         85.86         85.36         3.23 o                         
  -4  16   9        175.82        173.22         3.85 o                         
  -3  16   9          1.22          0.23         2.52 o                         
  -2  16   9        249.03        244.30         3.47 o                         
  -1  16   9         69.54         68.79         2.39 o                         
   0  16   9          3.67          2.43         2.39 o                         
   1  16   9        148.01        153.42         3.68 o                         
   2  16   9        165.30        166.69         3.14 o                         
   3  16   9          5.22          3.82         2.85 o                         
   4  16   9         61.23         63.23        14.09 o                         
  -7  17   9         31.63         26.28         6.58 o                         
  -6  17   9         20.97         23.05         3.41 o                         
  -5  17   9         10.87          8.83         2.61 o                         
  -4  17   9        161.65        165.30         3.39 o                         
  -3  17   9        130.24        133.74         3.20 o                         
  -2  17   9        103.48        103.09         2.79 o                         
  -1  17   9         66.45         66.96         2.47 o                         
   0  17   9        485.33        490.20         5.73 o                         
   1  17   9         68.75         67.68         3.35 o                         
   2  17   9          3.66          4.67         2.50 o                         
   3  17   9         49.63         51.70         3.19 o                         
  -6  18   9        162.55        164.45         4.89 o                         
  -5  18   9          0.80         -1.53         2.87 o                         
  -4  18   9         76.78         80.59         3.32 o                         
  -3  18   9        146.03        151.66         3.37 o                         
  -2  18   9        199.30        202.39         3.25 o                         
  -1  18   9        305.33        304.38         3.57 o                         
   0  18   9        104.68        105.77         3.53 o                         
   1  18   9        242.98        247.69         4.35 o                         
   2  18   9        258.39        261.68         3.94 o                         
   3  18   9         36.09         35.47         3.09 o                         
  -6  19   9          1.71          4.29         3.61 o                         
  -5  19   9          3.35          4.17         2.82 o                         
  -4  19   9         32.80         31.61         2.98 o                         
  -3  19   9          0.17          0.65         2.48 o                         
  -2  19   9          0.43         -1.10         2.51 o                         
  -1  19   9         29.22         26.80         2.85 o                         
   0  19   9          1.79          0.39         2.95 o                         
   1  19   9         18.78         20.21         3.02 o                         
   2  19   9         34.40         33.20         3.07 o                         
   3  19   9          7.41          2.36         4.12 o                         
  -6  20   9         63.60         72.96         4.07 o                         
  -5  20   9        144.02        156.23         3.62 o                         
  -4  20   9         48.30         53.74         3.16 o                         
  -3  20   9          2.37          0.27         2.94 o                         
  -2  20   9        396.70        407.31         5.04 o                         
  -1  20   9        398.71        408.97         4.71 o                         
   0  20   9         29.62         27.15         3.16 o                         
   1  20   9         50.67         51.59         3.04 o                         
   2  20   9        131.90        133.29         4.38 o                         
   3  20   9         88.14         86.82        12.99 o                         
  -6  21   9         21.84         16.86         8.61 o                         
  -5  21   9         25.58         23.30         2.82 o                         
  -4  21   9        197.39        201.69         3.87 o                         
  -3  21   9        300.48        310.94         5.60 o                         
  -2  21   9         54.36         54.96         3.35 o                         
  -1  21   9         46.76         51.30         3.17 o                         
   0  21   9        566.82        583.22         5.95 o                         
   1  21   9        325.65        339.19         5.46 o                         
   2  21   9         51.58         54.51         3.56 o                         
  -5  22   9         45.21         47.34         3.24 o                         
  -4  22   9         43.78         40.44         3.14 o                         
  -3  22   9          5.61          2.70         2.75 o                         
  -2  22   9          4.87          1.12         2.66 o                         
  -1  22   9         63.65         61.41         3.27 o                         
   0  22   9          8.33          4.96         3.36 o                         
   1  22   9         92.51         90.70         5.26 o                         
   2  22   9          2.98         -2.83         4.54 o                         
  -5  23   9        129.93        129.42         5.89 o                         
  -4  23   9         43.99         48.14         3.17 o                         
  -3  23   9          0.05         -0.47         2.71 o                         
  -2  23   9         10.59          8.03         2.69 o                         
  -1  23   9          6.15          3.61         2.83 o                         
   0  23   9        123.54        126.60         4.91 o                         
   1  23   9        145.81        140.52         5.00 o                         
  -4  24   9         10.97         11.55         3.61 o                         
  -3  24   9          0.19          0.17         3.13 o                         
  -2  24   9         77.37         85.17         3.36 o                         
  -1  24   9         34.29         38.63         3.39 o                         
   0  24   9          2.53          3.11         3.07 o                         
   1  24   9          0.10         -0.33         7.01 o                         
  -4  25   9         24.49         27.09         6.38 o                         
  -3  25   9          0.06         -1.74         3.03 o                         
  -2  25   9         19.38         21.95         3.39 o                         
  -1  25   9          2.72         -0.09         3.33 o                         
   0  25   9         66.34         67.71         4.61 o                         
  -3  26   9          7.43          3.82         4.79 o                         
  -2  26   9          2.10          2.13         3.61 o                         
  -1  26   9         12.62         11.32         4.55 o                         
   0  26   9         11.14          9.51        11.07 o                         
  -8   0  10          9.79          8.51         6.84 o                         
  -7   0  10         13.49         11.72         4.65 o                         
  -6   0  10         61.99         64.89         5.39 o                         
  -5   0  10         12.00         15.34         3.95 o                         
  -4   0  10         33.25         32.31         3.91 o                         
  -3   0  10        703.90        733.10         7.40 o                         
  -2   0  10        648.66        618.23         6.52 o                         
  -1   0  10        118.36        116.43         4.60 o                         
   0   0  10        150.44        153.52         4.76 o                         
   1   0  10        283.91        288.42         6.97 o                         
   2   0  10        499.16        495.98        10.61 o                         
   3   0  10          0.22          0.32         6.22 o                         
   4   0  10        211.33        215.74         8.94 o                         
  -8   1  10          5.33          2.84         5.98 o                         
  -7   1  10         31.73         32.19         3.67 o                         
  -6   1  10         11.62         15.08         3.23 o                         
  -5   1  10         22.64         22.72         2.77 o                         
  -4   1  10          6.90          7.19         2.45 o                         
  -3   1  10         48.65         48.28         2.62 o                         
  -2   1  10          1.43          2.59         1.87 o                         
  -1   1  10        100.69        101.13         3.05 o                         
   0   1  10        247.45        245.38         4.00 o                         
   1   1  10          5.99          8.64         2.86 o                         
   2   1  10        170.43        173.09         4.38 o                         
   3   1  10        181.75        183.16         6.41 o                         
   4   1  10         31.75         33.33         4.11 o                         
  -8   2  10         11.46         14.82         7.46 o                         
  -7   2  10          0.81         -3.44         3.74 o                         
  -6   2  10         29.50         29.47         3.64 o                         
  -5   2  10         65.79         66.65         3.01 o                         
  -4   2  10         10.75          9.38         2.64 o                         
  -3   2  10          6.97          6.22         2.26 o                         
  -2   2  10        180.22        174.82         3.02 o                         
  -1   2  10        295.90        289.92         3.01 o                         
   0   2  10         49.46         50.86         2.83 o                         
   1   2  10         20.86         23.71         3.10 o                         
   2   2  10         66.15         68.44         3.42 o                         
   3   2  10         94.19         85.76         5.57 o                         
   4   2  10          2.83          3.49         4.17 o                         
  -8   3  10         13.72         10.12         6.31 o                         
  -7   3  10          5.15          2.71         3.59 o                         
  -6   3  10         58.26         58.03         4.51 o                         
  -5   3  10         23.00         24.34         2.67 o                         
  -4   3  10          5.26          1.97         2.50 o                         
  -3   3  10         43.23         49.47         2.79 o                         
  -2   3  10         54.32         53.41         2.26 o                         
  -1   3  10         80.34         77.41         2.54 o                         
   0   3  10         55.27         53.72         2.99 o                         
   1   3  10        131.16        124.55         3.72 o                         
   2   3  10         17.27         16.78         3.32 o                         
   3   3  10        131.00        126.42         5.07 o                         
   4   3  10         15.18         16.27         3.70 o                         
  -8   4  10         31.69         30.78         8.54 o                         
  -7   4  10          2.61          3.77         3.32 o                         
  -6   4  10         30.49         30.60         3.77 o                         
  -5   4  10         69.60         68.12         3.11 o                         
  -4   4  10        148.94        156.32         3.49 o                         
  -3   4  10        283.32        276.37         3.87 o                         
  -2   4  10        496.95        496.94         3.88 o                         
  -1   4  10         12.03         14.17         2.06 o                         
   0   4  10          5.89          8.76         2.88 o                         
   1   4  10         26.43         28.90         3.37 o                         
   2   4  10        213.79        210.99         5.27 o                         
   3   4  10         10.31         12.31         3.50 o                         
   4   4  10         13.65         13.67         3.66 o                         
  -7   5  10        345.17        333.97         6.01 o                         
  -6   5  10         98.05         97.44         3.83 o                         
  -5   5  10         68.17         66.20         3.69 o                         
  -4   5  10        290.44        286.15         4.54 o                         
  -3   5  10        306.65        304.10         4.91 o                         
  -2   5  10        282.38        280.91         3.42 o                         
  -1   5  10         99.49         97.27         2.73 o                         
   0   5  10        582.25        582.97         5.72 o                         
   1   5  10        151.13        156.68         5.00 o                         
   2   5  10          8.89         11.60         2.97 o                         
   3   5  10        138.81        136.64         4.90 o                         
   4   5  10          4.19          1.99         3.97 o                         
  -8   6  10          2.34         -2.02        11.33 o                         
  -7   6  10         48.22         47.99         3.83 o                         
  -6   6  10         53.85         57.69         3.73 o                         
  -5   6  10        139.31        152.78         5.14 o                         
  -4   6  10        133.96        127.07         4.00 o                         
  -3   6  10        185.46        183.89         3.99 o                         
  -2   6  10        354.78        351.37         3.56 o                         
  -1   6  10        275.86        267.96         3.71 o                         
   0   6  10        328.81        333.11         4.05 o                         
   1   6  10         23.48         29.55         3.74 o                         
   2   6  10        196.78        194.35         4.60 o                         
   3   6  10         59.75         57.57         3.78 o                         
   4   6  10         24.01         21.62         4.26 o                         
  -7   7  10          0.03          3.94         3.32 o                         
  -6   7  10          2.84          1.56         3.01 o                         
  -5   7  10         19.40         17.28         3.17 o                         
  -4   7  10        137.30        137.45         4.55 o                         
  -3   7  10         46.25         48.90         3.56 o                         
  -2   7  10        124.93        126.89         2.97 o                         
  -1   7  10          0.08         -2.02         2.15 o                         
   0   7  10         71.68         71.75         3.09 o                         
   1   7  10          0.60          0.36         2.86 o                         
   2   7  10         19.22         23.25         3.87 o                         
   3   7  10          1.51          6.15         3.37 o                         
   4   7  10          0.65         -0.31         4.49 o                         
  -7   8  10         10.85         13.15         3.37 o                         
  -6   8  10        222.33        212.48         4.69 o                         
  -5   8  10        268.34        268.22         4.72 o                         
  -4   8  10        226.07        223.62         5.17 o                         
  -3   8  10          8.47          8.12         2.80 o                         
  -2   8  10        176.69        177.55         3.40 o                         
  -1   8  10        109.91        111.31         3.12 o                         
   0   8  10        296.99        303.96         5.04 o                         
   1   8  10         15.09         17.59         2.81 o                         
   2   8  10         62.14         63.51         3.78 o                         
   3   8  10          3.72          4.55         3.08 o                         
   4   8  10         39.50         43.71         5.75 o                         
  -7   9  10        480.50        480.75         7.58 o                         
  -6   9  10        122.09        125.07         3.86 o                         
  -5   9  10         27.02         31.73         3.43 o                         
  -4   9  10        151.77        148.75         4.43 o                         
  -3   9  10        188.29        183.54         3.92 o                         
  -2   9  10        191.96        194.40         3.73 o                         
  -1   9  10          0.62         -0.68         2.69 o                         
   0   9  10        152.21        156.12         3.65 o                         
   1   9  10         78.44         78.78         3.48 o                         
   2   9  10          0.38          0.49         2.92 o                         
   3   9  10         54.70         53.85         3.73 o                         
   4   9  10          0.55        -12.89        13.68 o                         
  -7  10  10          0.67         -1.34         3.55 o                         
  -6  10  10         66.92         66.37         4.23 o                         
  -5  10  10         46.02         47.43         3.54 o                         
  -4  10  10          9.75         11.60         3.19 o                         
  -3  10  10        129.69        131.91         3.50 o                         
  -2  10  10        127.04        126.51         3.56 o                         
  -1  10  10          0.77          0.62         2.40 o                         
   0  10  10         37.59         39.01         2.89 o                         
   1  10  10         58.39         59.46         2.91 o                         
   2  10  10        115.01        117.26         3.72 o                         
   3  10  10          0.19          0.26         3.29 o                         
  -7  11  10         37.14         36.89         4.57 o                         
  -6  11  10          0.03          2.97         3.29 o                         
  -5  11  10          3.06          6.91         3.58 o                         
  -4  11  10         88.05         91.28         3.36 o                         
  -3  11  10        130.31        128.18         3.36 o                         
  -2  11  10         33.19         35.87         3.17 o                         
  -1  11  10          1.59          1.80         2.59 o                         
   0  11  10          0.31          1.70         2.21 o                         
   1  11  10        104.98        103.91         3.16 o                         
   2  11  10        312.23        316.76         5.14 o                         
   3  11  10         17.36         15.49         3.61 o                         
  -7  12  10         14.90         13.49         3.93 o                         
  -6  12  10         95.24         98.70         4.52 o                         
  -5  12  10          0.35          4.30         3.08 o                         
  -4  12  10         40.44         39.79         3.65 o                         
  -3  12  10         22.76         25.21         3.06 o                         
  -2  12  10         39.90         40.50         3.66 o                         
  -1  12  10         66.39         71.34         3.35 o                         
   0  12  10         52.25         53.31         2.45 o                         
   1  12  10         93.88         92.19         2.93 o                         
   2  12  10         67.26         66.63         3.81 o                         
   3  12  10         53.61         58.02         4.04 o                         
  -7  13  10          2.55          1.67         6.91 o                         
  -6  13  10         31.82         36.57         4.07 o                         
  -5  13  10         37.65         37.83         4.13 o                         
  -4  13  10          6.88          9.46         3.31 o                         
  -3  13  10          0.75         -2.33         3.23 o                         
  -2  13  10          0.08         -1.28         2.74 o                         
  -1  13  10          8.85          8.98         2.54 o                         
   0  13  10         31.88         35.08         2.44 o                         
   1  13  10          2.56          3.02         2.53 o                         
   2  13  10         73.36         78.39         3.90 o                         
   3  13  10        205.84        206.36         5.03 o                         
  -7  14  10         15.06          8.97        12.89 o                         
  -6  14  10          0.37          4.08         3.80 o                         
  -5  14  10          3.73          3.32         3.35 o                         
  -4  14  10          8.29          9.49         2.87 o                         
  -3  14  10         45.65         46.56         3.43 o                         
  -2  14  10         37.40         41.65         3.17 o                         
  -1  14  10         12.01         12.21         3.03 o                         
   0  14  10         37.61         39.67         2.69 o                         
   1  14  10        196.31        201.00         4.02 o                         
   2  14  10         79.21         86.58         3.69 o                         
   3  14  10         28.83         24.54         4.38 o                         
  -6  15  10         91.97         92.45         6.40 o                         
  -5  15  10          9.21         12.17         3.17 o                         
  -4  15  10         15.35         14.01         2.98 o                         
  -3  15  10         16.15         19.64         2.67 o                         
  -2  15  10         10.41         10.37         2.71 o                         
  -1  15  10         65.62         63.84         3.44 o                         
   0  15  10         26.50         25.75         2.66 o                         
   1  15  10         34.97         38.39         2.83 o                         
   2  15  10         39.99         43.28         3.48 o                         
   3  15  10         44.31         40.66        12.51 o                         
  -6  16  10          9.07          6.99         3.84 o                         
  -5  16  10        212.33        224.12         5.29 o                         
  -4  16  10         31.04         33.20         3.42 o                         
  -3  16  10         34.93         37.59         3.06 o                         
  -2  16  10         49.08         49.97         3.62 o                         
  -1  16  10         29.06         31.87         2.98 o                         
   0  16  10         25.94         26.11         2.61 o                         
   1  16  10        187.87        195.42         3.92 o                         
   2  16  10         19.72         17.46         3.32 o                         
  -6  17  10          0.21         -6.14         7.80 o                         
  -5  17  10          0.01          2.73         3.22 o                         
  -4  17  10          9.11          9.02         2.96 o                         
  -3  17  10          0.01          0.15         2.90 o                         
  -2  17  10         47.46         46.45         3.60 o                         
  -1  17  10        187.91        201.62         3.93 o                         
   0  17  10         30.19         31.49         2.70 o                         
   1  17  10          0.25         -0.99         2.67 o                         
   2  17  10         17.43         16.67         3.10 o                         
  -6  18  10         22.08         18.38        12.67 o                         
  -5  18  10         46.82         51.65         3.60 o                         
  -4  18  10         92.71        102.91         3.83 o                         
  -3  18  10          7.67          6.34         2.74 o                         
  -2  18  10        189.34        193.60         3.99 o                         
  -1  18  10        128.92        128.19         3.66 o                         
   0  18  10         14.41         15.86         2.93 o                         
   1  18  10        112.69        113.71         3.65 o                         
   2  18  10        112.85        123.43         8.17 o                         
  -5  19  10          2.79          0.97         3.32 o                         
  -4  19  10        254.49        274.56         4.64 o                         
  -3  19  10        406.13        422.08         5.85 o                         
  -2  19  10         67.35         68.20         3.39 o                         
  -1  19  10         38.07         32.47         3.19 o                         
   0  19  10        172.63        171.76         3.91 o                         
   1  19  10        109.77        112.55         3.71 o                         
  -5  20  10        113.00        106.98         9.32 o                         
  -4  20  10         14.54         16.10         3.46 o                         
  -3  20  10         31.98         33.36         3.31 o                         
  -2  20  10        131.01        139.60         3.76 o                         
  -1  20  10        152.86        148.20         3.74 o                         
   0  20  10          0.22          1.55         3.08 o                         
   1  20  10          7.81          8.57         4.11 o                         
  -4  21  10        178.86        175.05         5.62 o                         
  -3  21  10         44.20         41.89         4.11 o                         
  -2  21  10         29.83         36.57         2.98 o                         
  -1  21  10          8.97         10.18         3.32 o                         
   0  21  10          2.74          0.95         3.13 o                         
  -4  22  10         30.23         33.59         8.04 o                         
  -3  22  10         12.98         10.47         3.97 o                         
  -2  22  10        202.64        198.42         4.64 o                         
  -1  22  10        130.37        130.34         4.19 o                         
   0  22  10         13.94         15.71         5.85 o                         
  -3  23  10        147.55        180.17        12.57 o                         
  -2  23  10          3.30         -2.61         5.22 o                         
  -1  23  10         54.88         52.57         7.03 o                         
  -2  24  10         19.14         17.84        11.49 o                         
  -7   1  11          6.19          3.28         5.88 o                         
  -6   1  11          1.12          2.82         3.58 o                         
  -5   1  11         80.62         88.37         3.94 o                         
  -4   1  11          9.51          6.48         2.95 o                         
  -3   1  11         25.59         27.03         4.01 o                         
  -2   1  11        127.16        120.83         3.94 o                         
  -1   1  11        119.37        121.57         4.37 o                         
   0   1  11         92.69         95.91         3.51 o                         
   1   1  11         19.29         23.91         3.69 o                         
   2   1  11        240.80        214.28        11.08 o                         
   3   1  11        306.75        321.19        18.85 o                         
  -7   2  11         81.31         78.66         6.67 o                         
  -6   2  11         21.33         23.18         3.82 o                         
  -5   2  11         15.03         14.18         3.25 o                         
  -4   2  11          0.51         -1.05         2.85 o                         
  -3   2  11         82.04         86.23         4.17 o                         
  -2   2  11        161.23        160.95         4.34 o                         
  -1   2  11        254.46        253.47         4.80 o                         
   0   2  11         19.59         20.20         3.31 o                         
   1   2  11        458.91        472.65         6.86 o                         
   2   2  11        109.84        107.99         6.02 o                         
   3   2  11          0.72          2.34        13.73 o                         
  -7   3  11        131.41        130.07         7.77 o                         
  -6   3  11        201.84        204.54         4.98 o                         
  -5   3  11         39.66         38.91         3.28 o                         
  -4   3  11         97.70         94.51         3.37 o                         
  -3   3  11         93.84         93.92         4.17 o                         
  -2   3  11          0.62          1.48         2.87 o                         
  -1   3  11         38.61         37.30         3.36 o                         
   0   3  11         30.94         32.06         3.57 o                         
   1   3  11        150.82        151.71         4.60 o                         
   2   3  11         91.88         86.00         5.23 o                         
   3   3  11         96.83         99.66        15.28 o                         
  -7   4  11          1.39         -4.53         6.51 o                         
  -6   4  11         11.95          8.62         4.02 o                         
  -5   4  11         65.28         65.35         3.72 o                         
  -4   4  11        214.72        215.47         4.96 o                         
  -3   4  11        107.70        108.34         4.21 o                         
  -2   4  11         43.81         44.73         3.18 o                         
  -1   4  11         96.10         90.58         3.96 o                         
   0   4  11         11.92         14.05         3.73 o                         
   1   4  11         54.53         59.39         4.21 o                         
   2   4  11         71.08         77.56         4.77 o                         
   3   4  11          8.43          2.15         8.53 o                         
  -7   5  11          1.39          7.04         6.86 o                         
  -6   5  11         38.29         33.57         5.10 o                         
  -5   5  11         79.91         85.50         4.40 o                         
  -4   5  11         19.30         20.52         3.83 o                         
  -3   5  11          4.49          3.18         2.65 o                         
  -2   5  11        108.05        107.89         3.19 o                         
  -1   5  11         70.66         73.03         4.39 o                         
   0   5  11         63.24         63.44         3.73 o                         
   1   5  11         26.19         24.56         3.56 o                         
   2   5  11         86.88         90.05         4.38 o                         
   3   5  11         31.64         37.65        12.55 o                         
  -7   6  11         21.27         20.12         6.30 o                         
  -6   6  11         64.74         60.79         5.83 o                         
  -5   6  11        182.18        180.57         4.80 o                         
  -4   6  11          4.27          5.46         3.44 o                         
  -3   6  11        111.53        110.95         3.32 o                         
  -2   6  11         48.98         49.56         2.81 o                         
  -1   6  11         94.00         87.90         4.60 o                         
   0   6  11          0.17          1.44         3.04 o                         
   1   6  11         64.06         70.52         4.15 o                         
   2   6  11          0.03          2.51         3.74 o                         
  -7   7  11        311.57        319.94        12.37 o                         
  -6   7  11        399.32        394.94        11.50 o                         
  -5   7  11          0.71         -2.10         4.16 o                         
  -4   7  11        162.90        152.65         6.78 o                         
  -3   7  11        266.20        260.21         4.04 o                         
  -2   7  11          9.68         10.93         2.50 o                         
  -1   7  11          0.69          2.77         3.22 o                         
   0   7  11          0.05         -1.69         3.17 o                         
   1   7  11         88.41         87.49         4.01 o                         
   2   7  11          0.12          1.12         3.69 o                         
  -6   8  11         14.78         14.45         4.22 o                         
  -5   8  11        101.08        102.46         5.47 o                         
  -4   8  11         91.25         89.62         5.80 o                         
  -3   8  11         51.13         56.42         3.46 o                         
  -2   8  11        198.01        193.92         4.01 o                         
  -1   8  11        104.14        108.82         3.81 o                         
   0   8  11          6.00          7.15         3.03 o                         
   1   8  11         22.07         22.88         3.55 o                         
   2   8  11          7.12          7.22         3.95 o                         
  -6   9  11          0.14          2.78         4.00 o                         
  -5   9  11          8.47         10.10         4.05 o                         
  -4   9  11          4.96          4.00         3.64 o                         
  -3   9  11         61.74         62.64         3.27 o                         
  -2   9  11        168.38        171.83         3.71 o                         
  -1   9  11         54.41         56.29         3.36 o                         
   0   9  11          0.67          2.37         3.20 o                         
   1   9  11         10.06          9.61         3.47 o                         
   2   9  11         33.59         28.95         4.45 o                         
  -6  10  11          6.87          4.90         3.80 o                         
  -5  10  11        226.88        240.41         6.04 o                         
  -4  10  11         72.03         66.72         3.98 o                         
  -3  10  11         32.90         31.90         3.38 o                         
  -2  10  11          2.93          3.62         2.97 o                         
  -1  10  11         13.34         12.78         3.14 o                         
   0  10  11         49.79         52.55         3.85 o                         
   1  10  11          0.22         -1.24         3.64 o                         
   2  10  11          2.19          6.57         4.89 o                         
  -6  11  11         10.53          7.77         4.05 o                         
  -5  11  11          4.20          5.89         3.91 o                         
  -4  11  11        196.27        193.88         4.81 o                         
  -3  11  11         71.29         68.79         3.64 o                         
  -2  11  11        135.90        141.69         3.88 o                         
  -1  11  11        132.51        132.15         4.17 o                         
   0  11  11         71.44         73.18         3.95 o                         
   1  11  11          7.64         10.73         4.24 o                         
   2  11  11         94.91         97.58         6.87 o                         
  -6  12  11         59.49         52.70         5.96 o                         
  -5  12  11         13.84         13.64         3.54 o                         
  -4  12  11         54.87         56.68         4.04 o                         
  -3  12  11        240.76        247.08         5.56 o                         
  -2  12  11        443.01        459.69         6.52 o                         
  -1  12  11         38.14         36.45         3.45 o                         
   0  12  11        209.66        212.98         5.18 o                         
   1  12  11        205.22        208.49         5.39 o                         
   2  12  11        129.88        121.97         8.10 o                         
  -6  13  11          4.05         -1.06        10.94 o                         
  -5  13  11         42.69         42.94         4.13 o                         
  -4  13  11         83.28         84.85         4.57 o                         
  -3  13  11         24.03         27.84         3.79 o                         
  -2  13  11        148.31        157.40         4.97 o                         
  -1  13  11        103.24        100.48         4.97 o                         
   0  13  11         82.82         77.94         4.05 o                         
   1  13  11          3.37          6.01         3.55 o                         
   2  13  11         31.03         45.34        12.89 o                         
  -5  14  11         34.46         34.27         4.18 o                         
  -4  14  11         13.55         17.27         4.11 o                         
  -3  14  11          8.07          8.93         3.71 o                         
  -2  14  11         29.50         29.30         3.76 o                         
  -1  14  11          0.03         -0.85         3.71 o                         
   0  14  11          3.80          1.54         3.16 o                         
   1  14  11         11.01          6.63         3.34 o                         
  -5  15  11         20.94         25.78         5.35 o                         
  -4  15  11          2.78          2.85         3.71 o                         
  -3  15  11         49.55         53.28         4.16 o                         
  -2  15  11         35.76         36.69         3.53 o                         
  -1  15  11        274.77        283.46         5.31 o                         
   0  15  11         86.45         92.97         3.61 o                         
   1  15  11          9.12          7.46         3.82 o                         
  -5  16  11         36.55         32.53         6.44 o                         
  -4  16  11          1.58          2.86         3.28 o                         
  -3  16  11        177.06        183.72         5.19 o                         
  -2  16  11         51.59         51.67         4.28 o                         
  -1  16  11         40.85         34.85         3.44 o
[truncated: 8,101 more chars]
